# Supplementary material for: Key role of oxidizing species driving water oxidation revealed by time-resolved optical and X-ray spectroscopies
Source: Nat Mater. 2026 Feb 26;25(5):799–807. doi: 10.1038/s41563-026-02514-9 (PMC13143823; doi:10.1038/s41563-026-02514-9)
Supplement: Supplementary file 2 — Surface adsorbates and band centre energy from DFT calculation data plotted in Fig. 1a,b. [file 41563_2026_2514_MOESM2_ESM.xlsx]

## Sheet: Fig. 1a
Applied Potential (V vs SHE)	bare surface	H$_{2}$O$_{cus}$ + H$_{bri}$	OH$_{cus}$+H$_{bri}$	OH$_{cus}$	O$_{cus}$
-1	0	-11.4288	-6.32685	6.24354	20.998
-0.9	0	-10.8287	-6.32685	5.64354	19.798
-0.8	0	-10.2287	-6.32685	5.04354	18.5981
-0.7	0	-9.62875	-6.32685	4.44354	17.3981
-0.6	0	-9.02875	-6.32685	3.84354	16.198
-0.5	0	-8.42875	-6.32685	3.24354	14.998
-0.4	0	-7.82875	-6.32685	2.64354	13.798
-0.3	0	-7.22875	-6.32685	2.04354	12.5981
-0.2	0	-6.62875	-6.32685	1.44354	11.398
-0.1	0	-6.02875	-6.32685	0.84354	10.1981
0	0	-5.42875	-6.32685	0.24354	8.99805
0.1	0	-4.82875	-6.32685	-0.35646	7.79805
0.2	0	-4.22875	-6.32685	-0.95646	6.59805
0.3	0	-3.62875	-6.32685	-1.55646	5.39805
0.4	0	-3.02875	-6.32685	-2.15646	4.19805
0.5	0	-2.42875	-6.32685	-2.75646	2.99805
0.6	0	-1.82875	-6.32685	-3.35646	1.79805
0.7	0	-1.22875	-6.32685	-3.95646	0.59805
0.8	0	-0.62875	-6.32685	-4.55646	-0.60195
0.9	0	-0.02875	-6.32685	-5.15646	-1.80195
1	0	0.57125	-6.32685	-5.75646	-3.00195
1.1	0	1.17125	-6.32685	-6.35646	-4.20195
1.2	0	1.77125	-6.32685	-6.95646	-5.40195
1.3	0	2.37125	-6.32685	-7.55646	-6.60195
1.4	0	2.97125	-6.32685	-8.15646	-7.80195
1.5	0	3.57125	-6.32685	-8.75646	-9.00195
1.6	0	4.17125	-6.32685	-9.35646	-10.202
1.7	0	4.77125	-6.32685	-9.95646	-11.4019
1.8	0	5.37125	-6.32685	-10.5565	-12.602
1.9	0	5.97125	-6.32685	-11.1565	-13.8019
2	0	6.57125	-6.32685	-11.7565	-15.002

## Sheet: Fig. 1c
Structures	Ir	O
H2O-OH	-3.80003	-7.55415
OH-OH	-3.83832	-4.80535
OH-O	-4.16178	-3.83666
O-O	-4.52239	-3.62757
