# Supplementary material for: Key role of oxidizing species driving water oxidation revealed by time-resolved optical and X-ray spectroscopies
Source: Nat Mater. 2026 Feb 26;25(5):799–807. doi: 10.1038/s41563-026-02514-9 (PMC13143823; doi:10.1038/s41563-026-02514-9)
Supplement: Supplementary file 3 — Correlation between optical (ultraviolet–visible), Ir L-edge and O K-edge XAS data plotted in Fig. 2a–d. [file 41563_2026_2514_MOESM3_ESM.xlsx]

## Sheet: Fig. 2a
	Potential (V vs RHE) Wavelength(nm)	0.60981	0.61974	0.62971	0.63968	0.64965	0.65966	0.66958	0.6796	0.68951	0.69954	0.71051	0.7204	0.73045	0.74032	0.7504	0.76027	0.77027	0.78034	0.79024	0.80031	0.81021	0.82029	0.8302	0.84028	0.85019	0.86028	0.87019	0.88028	0.8902	0.90019	0.91028	0.9202	0.93025	0.94022	0.95032	0.96025	0.97034	0.98027	0.99037	1.0003	1.0104	1.0203	1.0303	1.0403	1.0503	1.0604	1.0703	1.0804
	450.17	0.00103	0.00047957	0.00084946	0.00146	0.00203	0.0021	0.00289	0.00331	0.00363	0.00465	0.00497	0.00557	0.00724	0.0079	0.00879	0.00985	0.01097	0.01166	0.01291	0.01375	0.01613	0.0171	0.01798	0.01958	0.02048	0.02237	0.02296	0.02466	0.02601	0.02716	0.02715	0.0286	0.02943	0.03059	0.03166	0.0332	0.03347	0.03445	0.03518	0.03538	0.03619	0.03818	0.03808	0.03841	0.04007	0.04001	0.0405	0.0417
	450.59	-0.00075264	0.00025887	-0.00017963	0.000183	0.00066479	0.00071762	0.00139	0.00246	0.00312	0.00342	0.00458	0.0051	0.00561	0.00693	0.00808	0.00875	0.01	0.01099	0.01225	0.01352	0.01465	0.01574	0.01665	0.0179	0.02001	0.02098	0.02187	0.02337	0.02479	0.02564	0.02658	0.02781	0.02875	0.02984	0.03086	0.03211	0.03298	0.0338	0.03437	0.03527	0.03543	0.03678	0.03765	0.0377	0.03875	0.03878	0.04034	0.04117
	451.01	-0.00040923	0.00023449	0.00078654	0.00053687	0.00097844	0.00122	0.00131	0.00273	0.0035	0.0033	0.00463	0.00531	0.00609	0.00685	0.00817	0.0092	0.00983	0.01118	0.01251	0.01347	0.01542	0.01632	0.017	0.01851	0.02045	0.02142	0.02252	0.0234	0.02481	0.02582	0.02746	0.02886	0.02907	0.03052	0.03088	0.03206	0.03308	0.03343	0.03433	0.03543	0.03635	0.03663	0.03767	0.03751	0.03902	0.03956	0.04056	0.04073
	451.43	-0.00015388	0.00038245	0.00057795	0.00089954	0.00128	0.00187	0.00203	0.00249	0.00329	0.00414	0.00485	0.00508	0.00638	0.00729	0.00791	0.00933	0.01082	0.01133	0.01278	0.01416	0.01564	0.01622	0.01797	0.01956	0.02069	0.02166	0.0233	0.02402	0.02533	0.02647	0.0277	0.02856	0.02954	0.0305	0.03129	0.03244	0.03312	0.03443	0.03525	0.03579	0.03622	0.03719	0.03788	0.03844	0.03938	0.03941	0.04031	0.0411
	451.86	0.00012284	0.00077579	0.00012782	0.00076415	0.00128	0.00204	0.00256	0.00306	0.00359	0.0038	0.00457	0.00512	0.00609	0.00708	0.00821	0.01012	0.01003	0.01157	0.013	0.01436	0.01506	0.01632	0.01738	0.01928	0.02012	0.02143	0.02262	0.02403	0.025	0.02682	0.02772	0.02812	0.02905	0.03007	0.0312	0.03288	0.03372	0.03439	0.03515	0.03539	0.03641	0.03724	0.03771	0.03875	0.0394	0.04005	0.04052	0.04121
	452.28	-0.00057816	-0.0006614	-0.00051321	0.00049546	0.00050381	0.00131	0.00149	0.00219	0.00272	0.00364	0.00439	0.0051	0.00564	0.00643	0.00792	0.00893	0.01016	0.0107	0.01272	0.01335	0.01505	0.01596	0.01666	0.0183	0.02002	0.02145	0.02218	0.02322	0.0251	0.02577	0.02683	0.02785	0.02884	0.02964	0.03093	0.03226	0.0325	0.0336	0.03437	0.03534	0.03587	0.03702	0.03732	0.03786	0.0388	0.03907	0.03965	0.0407
	452.7	8.6867e-05	-0.00035564	0.00050975	0.00082259	0.00104	0.00126	0.00129	0.00268	0.00277	0.00361	0.00444	0.00514	0.00568	0.00726	0.00801	0.00947	0.00989	0.01125	0.01249	0.01363	0.0151	0.01629	0.01741	0.01881	0.02038	0.02112	0.02294	0.02318	0.02434	0.02606	0.02695	0.02853	0.02913	0.02981	0.03129	0.03249	0.03278	0.03371	0.03466	0.03498	0.03655	0.03689	0.03718	0.03858	0.0385	0.0392	0.03978	0.04125
	453.12	0.00021933	0.00034998	0.00027125	0.00074216	0.00156	0.00164	0.00194	0.00249	0.00312	0.00403	0.0047	0.00523	0.00622	0.00745	0.00824	0.00976	0.01068	0.01152	0.01257	0.0144	0.01514	0.01667	0.01786	0.01914	0.02021	0.02161	0.02267	0.02357	0.02519	0.02641	0.0269	0.02799	0.02901	0.03097	0.03159	0.03288	0.03347	0.03429	0.03481	0.03546	0.03667	0.03703	0.03728	0.03858	0.03916	0.04002	0.04077	0.04116
	453.54	-8.8867e-05	0.00010901	0.00098042	0.00080062	0.00112	0.00187	0.00173	0.00265	0.0033	0.00387	0.00448	0.00552	0.00616	0.00769	0.00815	0.00897	0.01029	0.01182	0.01252	0.01408	0.01567	0.01626	0.01751	0.01881	0.02025	0.0214	0.0228	0.02369	0.02537	0.02628	0.0269	0.02799	0.02936	0.03012	0.03168	0.0323	0.03341	0.03418	0.03505	0.03567	0.03628	0.03736	0.03777	0.03881	0.03875	0.03991	0.04089	0.04105
	453.97	0.00028247	-4.3699e-05	0.0005567	0.00106	0.0014	0.00164	0.00246	0.00276	0.00319	0.00405	0.00496	0.00558	0.00616	0.00716	0.00789	0.00962	0.0107	0.01109	0.01294	0.0138	0.01543	0.01658	0.01771	0.01919	0.02067	0.02208	0.02344	0.02364	0.02539	0.02645	0.0275	0.02841	0.02941	0.03064	0.03103	0.03259	0.03366	0.03448	0.03445	0.03572	0.03661	0.03655	0.03775	0.03807	0.0391	0.03964	0.04028	0.04126
	454.39	0.00012456	6.564e-05	0.00027778	0.00084567	0.00149	0.00151	0.00205	0.00251	0.00275	0.00355	0.00459	0.00493	0.00636	0.00786	0.00804	0.00934	0.0101	0.01147	0.01278	0.01357	0.01506	0.01659	0.01772	0.0192	0.02011	0.02179	0.02302	0.02408	0.02559	0.02602	0.02731	0.02879	0.02954	0.03031	0.0318	0.03283	0.0333	0.03403	0.03492	0.03628	0.0366	0.03713	0.03789	0.03842	0.03897	0.03962	0.04023	0.04144
	454.81	9.6031e-05	0.00091737	0.00114	0.00138	0.00157	0.00171	0.00216	0.00283	0.00354	0.00465	0.00486	0.00587	0.00652	0.00737	0.00863	0.00986	0.01071	0.01224	0.01285	0.01452	0.01546	0.01657	0.01775	0.01938	0.02086	0.02212	0.02363	0.02443	0.02576	0.02679	0.02825	0.02894	0.02987	0.03086	0.03233	0.03274	0.03373	0.03435	0.03497	0.03591	0.03718	0.03756	0.03781	0.03899	0.03902	0.03978	0.0411	0.04122
	455.23	-0.00031209	-0.00012486	0.00040014	7.9323e-05	0.0016	0.00152	0.00177	0.00253	0.00304	0.00348	0.00479	0.00547	0.00625	0.00692	0.0082	0.00943	0.01013	0.01119	0.01303	0.0137	0.01501	0.01583	0.01746	0.0192	0.02022	0.0213	0.02253	0.02353	0.02547	0.02634	0.02768	0.02828	0.0293	0.03058	0.03102	0.03207	0.03282	0.0346	0.03521	0.03574	0.03642	0.03686	0.03769	0.03808	0.03916	0.04003	0.04039	0.04126
	455.65	-0.00031441	-0.00042761	0.00023173	0.00017928	0.00092596	0.00118	0.00186	0.00228	0.00288	0.00358	0.00429	0.00533	0.00556	0.00675	0.00767	0.00898	0.01004	0.0109	0.01214	0.01396	0.01478	0.01593	0.01769	0.01857	0.02018	0.02106	0.02247	0.0234	0.02471	0.02593	0.02738	0.02818	0.02906	0.03029	0.03175	0.03252	0.03293	0.03342	0.03475	0.03495	0.03584	0.03703	0.037	0.03776	0.03886	0.0389	0.04013	0.0411
	456.08	0.00031262	1.1825e-05	0.00016557	0.00071005	0.0011	0.00197	0.0022	0.00286	0.00299	0.00381	0.00499	0.00535	0.00623	0.00756	0.00833	0.00961	0.01057	0.01162	0.01272	0.01365	0.01491	0.01646	0.01789	0.01909	0.02008	0.02187	0.02278	0.02424	0.02498	0.02627	0.02769	0.02878	0.02903	0.03081	0.03162	0.03302	0.03364	0.03412	0.03439	0.03543	0.03649	0.03722	0.03805	0.03893	0.03969	0.03955	0.04099	0.04172
	456.5	-0.00012337	-6.2534e-05	0.00032296	0.00086288	0.00105	0.00167	0.00207	0.0025	0.00283	0.0043	0.00448	0.00533	0.00621	0.00687	0.00821	0.00933	0.01063	0.01185	0.01276	0.01376	0.01491	0.0163	0.01773	0.01873	0.02043	0.02145	0.02289	0.02375	0.02515	0.02639	0.02772	0.02868	0.0296	0.03062	0.0315	0.03265	0.03339	0.03411	0.03478	0.03609	0.03671	0.03779	0.03796	0.0386	0.03953	0.03975	0.04052	0.04194
	456.92	-0.00026201	-0.00034481	0.00018266	0.00107	0.00099031	0.0019	0.00121	0.00237	0.00342	0.0038	0.00485	0.00493	0.00601	0.00686	0.00829	0.0093	0.01037	0.01153	0.01317	0.01387	0.01562	0.01628	0.01741	0.01904	0.02009	0.02162	0.02288	0.02412	0.02535	0.02634	0.02756	0.02836	0.02944	0.0307	0.03198	0.03275	0.03333	0.03436	0.0351	0.0357	0.03614	0.037	0.03792	0.03828	0.03907	0.03933	0.04117	0.04143
	457.34	0.00063641	0.0006381	0.00101	0.00135	0.00143	0.00168	0.00209	0.00279	0.00384	0.00423	0.00521	0.00612	0.00668	0.00785	0.00845	0.00976	0.01082	0.01183	0.01332	0.01425	0.01573	0.01675	0.01781	0.01999	0.02058	0.02224	0.02374	0.02482	0.02541	0.02657	0.02813	0.02917	0.03048	0.03126	0.03193	0.03279	0.03371	0.03493	0.03543	0.03597	0.03721	0.03783	0.03813	0.03906	0.03971	0.04033	0.04131	0.042
	457.76	0.00026484	0.00028846	0.00055179	0.00076121	0.00128	0.0018	0.00218	0.00248	0.00287	0.00463	0.00453	0.00521	0.00612	0.00751	0.00868	0.00964	0.01112	0.01167	0.01296	0.01397	0.01588	0.01639	0.01808	0.01909	0.02054	0.02173	0.02356	0.02438	0.02566	0.02683	0.02752	0.02881	0.02995	0.03081	0.03166	0.03329	0.03393	0.03429	0.03541	0.03617	0.03696	0.03785	0.03804	0.03912	0.03995	0.0404	0.04116	0.04144
	458.19	-6.744e-06	4.0466e-05	0.00010455	0.0008641	0.00146	0.00127	0.00193	0.00237	0.00305	0.00344	0.00433	0.00467	0.00617	0.00755	0.00831	0.0093	0.00999	0.01151	0.01263	0.01373	0.0152	0.01626	0.01726	0.01863	0.02027	0.02193	0.02285	0.02423	0.02499	0.02627	0.0276	0.02824	0.02938	0.03058	0.03119	0.03251	0.0333	0.03397	0.03501	0.03606	0.03672	0.03668	0.03789	0.03868	0.03927	0.04025	0.04016	0.04133
	458.61	0.00029608	0.00054521	0.00084335	0.00144	0.00159	0.00177	0.00244	0.00249	0.00335	0.00472	0.00482	0.00554	0.00676	0.00835	0.00894	0.00941	0.01063	0.01211	0.01335	0.01425	0.01591	0.01632	0.01828	0.01971	0.02096	0.0225	0.02324	0.02467	0.02574	0.02707	0.02831	0.0291	0.02984	0.03109	0.03225	0.03297	0.03389	0.0345	0.03583	0.03628	0.03746	0.03727	0.03795	0.03908	0.03918	0.04039	0.04097	0.04227
	459.03	-0.00026876	0.00095039	0.00060868	0.00141	0.00124	0.00224	0.00228	0.00319	0.00367	0.00406	0.00489	0.00552	0.00645	0.0075	0.00882	0.01029	0.01081	0.01189	0.01348	0.01398	0.01536	0.01681	0.01815	0.01864	0.02073	0.02226	0.02318	0.0239	0.02591	0.02734	0.02807	0.02858	0.03023	0.0313	0.03193	0.03336	0.0343	0.03543	0.03579	0.03614	0.03703	0.03808	0.03774	0.03955	0.04002	0.04091	0.0412	0.0418
	459.45	9.8959e-05	7.5475e-05	0.00054707	0.00068646	0.00099901	0.00184	0.00144	0.0023	0.00278	0.00389	0.00492	0.00562	0.00654	0.00693	0.00814	0.00918	0.01063	0.01174	0.01262	0.01435	0.01544	0.01675	0.01839	0.01939	0.02038	0.02209	0.0238	0.02403	0.02554	0.02667	0.02817	0.02886	0.02967	0.03139	0.0322	0.03316	0.03328	0.03479	0.03555	0.03623	0.03738	0.03721	0.03876	0.0391	0.03976	0.03998	0.04116	0.04174
	459.87	-0.00025822	-0.00013416	0.00078903	0.00064455	0.00136	0.00135	0.0024	0.00252	0.00276	0.00395	0.00484	0.00521	0.00571	0.0072	0.00807	0.00945	0.0103	0.01159	0.01241	0.01421	0.0145	0.01545	0.01749	0.01927	0.02059	0.02186	0.02295	0.02432	0.02532	0.02675	0.02776	0.02847	0.02946	0.03058	0.03163	0.03277	0.03414	0.03433	0.03526	0.03625	0.03695	0.03726	0.03851	0.03862	0.0392	0.04008	0.0409	0.04143
	460.3	0.00024059	-0.00036898	0.00059168	0.00063183	0.00115	0.00153	0.0017	0.0023	0.00377	0.00416	0.00473	0.0057	0.00638	0.00702	0.00852	0.0097	0.01052	0.01099	0.01326	0.01396	0.01555	0.01658	0.01769	0.01961	0.02059	0.02171	0.02297	0.02421	0.02549	0.02681	0.02819	0.0291	0.02995	0.03089	0.03154	0.03295	0.03424	0.03464	0.03554	0.03581	0.03696	0.03729	0.03738	0.0387	0.03937	0.03993	0.04133	0.04134
	460.72	0.00060543	0.00039018	0.00076067	0.00127	0.00141	0.00183	0.00188	0.00322	0.00353	0.00419	0.00507	0.00609	0.00647	0.00817	0.009	0.00993	0.01086	0.01168	0.01358	0.01461	0.01592	0.01717	0.01822	0.01973	0.02121	0.02275	0.02373	0.02469	0.02613	0.02704	0.02866	0.02972	0.03048	0.03178	0.03273	0.03362	0.03483	0.03548	0.03574	0.03653	0.03746	0.03818	0.03842	0.03977	0.04007	0.04009	0.04167	0.04188
	461.14	-0.0003332	-0.00067779	0.00064713	0.00042353	0.00098108	0.00104	0.00202	0.00235	0.00263	0.00391	0.00408	0.00465	0.00611	0.00723	0.00803	0.0087	0.01002	0.01136	0.01307	0.01388	0.01486	0.01663	0.01745	0.01907	0.02037	0.02151	0.02292	0.02382	0.02546	0.02685	0.02804	0.0288	0.02929	0.03087	0.0317	0.03278	0.03342	0.03477	0.03509	0.03524	0.03689	0.03718	0.03792	0.03876	0.03951	0.0399	0.04065	0.0414
	461.56	-0.00010139	0.00040079	0.00072701	0.00083026	0.00187	0.00171	0.00263	0.00233	0.00345	0.00404	0.0049	0.006	0.00651	0.00754	0.00874	0.01011	0.01041	0.01223	0.01333	0.01429	0.01571	0.01702	0.01801	0.01935	0.0212	0.02269	0.02372	0.02502	0.02648	0.02654	0.02791	0.02972	0.03042	0.03143	0.03289	0.03332	0.03426	0.03507	0.03606	0.03629	0.03778	0.03811	0.03865	0.03966	0.03996	0.04094	0.04145	0.0419
	461.98	0.0002588	0.00027374	0.00035506	-9.9508e-06	0.00049949	0.00151	0.00182	0.00244	0.00352	0.00367	0.0044	0.00543	0.00662	0.00764	0.00857	0.00918	0.0106	0.01202	0.0131	0.01486	0.0153	0.01681	0.01864	0.01949	0.02134	0.02271	0.02329	0.02435	0.02568	0.02718	0.02824	0.0285	0.03066	0.03088	0.03245	0.03374	0.03428	0.03548	0.03617	0.03602	0.0374	0.03786	0.03839	0.03938	0.03991	0.04053	0.04091	0.04212
	462.41	-0.00049678	0.00057365	0.00067487	0.00047744	0.00072465	0.00136	0.00138	0.00216	0.0031	0.00403	0.0042	0.00542	0.00622	0.00706	0.00806	0.00931	0.01034	0.01192	0.01269	0.01426	0.01524	0.01672	0.01798	0.01907	0.02116	0.02181	0.02304	0.02422	0.02526	0.02687	0.02783	0.02885	0.03014	0.03087	0.03205	0.03323	0.03415	0.03488	0.03522	0.03599	0.03705	0.03773	0.03808	0.03901	0.03997	0.04073	0.04101	0.04185
	462.83	-5.4637e-05	2.1525e-05	-0.0002516	0.00068105	0.00019874	0.00069266	0.00118	0.00208	0.00319	0.00368	0.00419	0.00504	0.0057	0.00692	0.0083	0.00964	0.01052	0.01112	0.01264	0.01336	0.01574	0.01662	0.01785	0.01976	0.02077	0.02201	0.02364	0.02449	0.0249	0.02667	0.02757	0.02883	0.02957	0.03134	0.0326	0.03343	0.03398	0.0343	0.03549	0.03623	0.03711	0.03795	0.03831	0.03878	0.0397	0.04028	0.04073	0.04115
	463.25	0.0006584	0.0009227	0.00087478	0.00169	0.00233	0.00204	0.00259	0.00325	0.00411	0.00411	0.00545	0.00572	0.00682	0.00801	0.00881	0.01051	0.01114	0.01254	0.01386	0.01463	0.01626	0.01766	0.0189	0.01976	0.02183	0.02209	0.02349	0.02549	0.02693	0.02763	0.02884	0.03024	0.03096	0.03179	0.03293	0.03439	0.03481	0.03603	0.03633	0.03728	0.03845	0.03887	0.03922	0.04012	0.04055	0.04108	0.04177	0.04201
	463.67	-0.00021453	-2.971e-05	-0.00040587	0.00030713	0.00075004	0.00158	0.00127	0.00268	0.00325	0.00336	0.0041	0.00541	0.00611	0.0068	0.00843	0.00951	0.01053	0.01174	0.01287	0.01434	0.01527	0.01676	0.01803	0.01937	0.0207	0.02216	0.02322	0.0244	0.02579	0.02697	0.0279	0.02887	0.03044	0.03172	0.03206	0.03373	0.03411	0.03423	0.03535	0.03617	0.03712	0.03778	0.03802	0.03925	0.03958	0.04106	0.04095	0.04146
	464.09	0.00040167	0.00037862	0.00071306	0.00108	0.0012	0.00153	0.00236	0.00238	0.00303	0.00408	0.00488	0.0056	0.00697	0.00777	0.00858	0.00954	0.01038	0.01212	0.01292	0.01436	0.01599	0.0171	0.0184	0.02003	0.02141	0.02261	0.02334	0.02483	0.0259	0.02716	0.02891	0.02934	0.03045	0.03216	0.03281	0.03415	0.03486	0.03543	0.03626	0.03683	0.03773	0.03805	0.0386	0.03896	0.04087	0.04086	0.04176	0.04259
	464.52	6.9141e-05	-9.7108e-05	0.00074467	0.00081888	0.00099702	0.00143	0.00223	0.00232	0.00314	0.00378	0.00443	0.00565	0.00649	0.0073	0.00822	0.0098	0.0106	0.01173	0.01334	0.01432	0.01588	0.01689	0.01848	0.0197	0.02104	0.02231	0.02356	0.02531	0.02611	0.0272	0.02847	0.02965	0.03047	0.03184	0.03267	0.03408	0.03396	0.03571	0.03603	0.03666	0.03727	0.03806	0.03901	0.0394	0.04066	0.04068	0.04173	0.04228
	464.94	0.00041767	0.00029266	0.00077152	0.00055589	0.00109	0.00153	0.00193	0.00249	0.00324	0.00418	0.00456	0.00573	0.00702	0.00757	0.00828	0.00986	0.01074	0.01159	0.01278	0.01451	0.01562	0.01704	0.01855	0.0203	0.02057	0.02266	0.02378	0.02497	0.02603	0.02724	0.02877	0.02971	0.03106	0.03203	0.03285	0.03406	0.03479	0.03577	0.03638	0.03671	0.03786	0.0385	0.03912	0.03992	0.04021	0.04148	0.04222	0.04225
	465.36	0.00050426	0.0004944	0.00080841	0.00119	0.00089395	0.00194	0.00238	0.00287	0.00334	0.00419	0.00491	0.00539	0.00632	0.00705	0.009	0.00977	0.01139	0.01235	0.0134	0.01478	0.01564	0.01721	0.01882	0.02009	0.02117	0.02272	0.02398	0.02553	0.02605	0.02806	0.02861	0.03012	0.03061	0.03193	0.0333	0.03386	0.03503	0.03622	0.03642	0.03715	0.03772	0.03904	0.0396	0.03998	0.04054	0.04085	0.04189	0.04236
	465.78	-0.0002892	-0.00022513	9.5346e-05	0.00068432	0.00064811	0.00108	0.00193	0.00269	0.00281	0.00397	0.00444	0.00469	0.00629	0.00733	0.0078	0.00964	0.01045	0.0118	0.01303	0.01422	0.01544	0.01679	0.01815	0.01969	0.02129	0.02239	0.02344	0.02447	0.02597	0.02775	0.02813	0.03008	0.03068	0.03171	0.03297	0.03384	0.03491	0.03522	0.03622	0.03685	0.0378	0.03887	0.03866	0.03918	0.04049	0.04089	0.04144	0.04238
	466.2	-9.841e-05	0.00016407	0.00052359	0.00096396	0.00141	0.00201	0.00193	0.00293	0.00354	0.004	0.00464	0.00562	0.00716	0.00759	0.00854	0.00953	0.01113	0.01227	0.01352	0.01458	0.01553	0.01695	0.01854	0.01995	0.02116	0.0227	0.02421	0.02518	0.02602	0.02765	0.0288	0.0299	0.03122	0.03226	0.03283	0.03431	0.03506	0.03548	0.03642	0.03755	0.03811	0.03907	0.03903	0.03964	0.04026	0.04139	0.04196	0.04255
	466.63	0.00054478	0.00068929	0.00060717	0.00103	0.00149	0.00164	0.00217	0.00267	0.00367	0.00434	0.00512	0.00616	0.00657	0.00782	0.00871	0.01019	0.01101	0.01214	0.01366	0.01488	0.01636	0.01774	0.01888	0.02053	0.02217	0.02261	0.02443	0.02536	0.02673	0.02841	0.02899	0.03044	0.03154	0.03185	0.03353	0.03485	0.03539	0.03639	0.03689	0.0381	0.03863	0.03858	0.04003	0.04009	0.0413	0.04157	0.04246	0.04291
	467.05	0.00039843	0.00057563	0.0006183	0.00115	0.00165	0.00189	0.00188	0.0026	0.00358	0.00375	0.00463	0.00587	0.00681	0.00739	0.00822	0.01012	0.011	0.01225	0.01378	0.01488	0.01623	0.01732	0.01863	0.01978	0.02127	0.02258	0.02425	0.02519	0.02671	0.02832	0.02897	0.03002	0.03091	0.03238	0.03335	0.03432	0.03513	0.03596	0.03637	0.03758	0.03828	0.03916	0.03917	0.04078	0.04031	0.04172	0.04252	0.04255
	467.47	0.00015266	-1.8053e-05	0.00029881	0.00039572	0.00084441	0.00133	0.00221	0.00209	0.00268	0.00362	0.00424	0.00502	0.00625	0.00751	0.00787	0.00965	0.01031	0.012	0.0134	0.01467	0.01584	0.01701	0.01804	0.01963	0.02089	0.02245	0.0238	0.02546	0.0262	0.02733	0.02852	0.03006	0.03029	0.03171	0.03254	0.03425	0.03492	0.03579	0.03645	0.03697	0.03789	0.03856	0.03876	0.04013	0.0406	0.04093	0.04169	0.04271
	467.89	-0.00033493	-0.00040714	1.6425e-06	0.00060978	0.00031875	0.00095532	0.00176	0.00227	0.00272	0.0037	0.00425	0.00537	0.00577	0.007	0.00772	0.00941	0.01043	0.01168	0.01302	0.01379	0.01509	0.01685	0.0183	0.01952	0.0211	0.02227	0.02365	0.02486	0.02606	0.0271	0.0286	0.02931	0.03073	0.03129	0.03281	0.0342	0.03493	0.03556	0.03639	0.03663	0.03766	0.03875	0.03895	0.03996	0.04038	0.04082	0.04191	0.04238
	468.31	-0.00026408	-0.00034769	-0.00027391	0.00042844	0.00098226	0.00099541	0.00142	0.00223	0.00251	0.00342	0.0045	0.00558	0.00612	0.00709	0.00815	0.00948	0.0105	0.01161	0.01319	0.01405	0.01587	0.01724	0.01858	0.01964	0.02109	0.02225	0.02338	0.02495	0.02654	0.02726	0.02844	0.02926	0.03087	0.03168	0.03228	0.03414	0.0345	0.03545	0.03695	0.037	0.03816	0.03834	0.03947	0.03992	0.04058	0.04118	0.04188	0.04281
	468.73	-0.00048665	0.0001279	-7.3771e-05	-6.7214e-05	0.00118	0.00145	0.00209	0.00234	0.00283	0.00422	0.00436	0.00529	0.00616	0.00756	0.00827	0.01001	0.0108	0.01205	0.01309	0.01466	0.01607	0.01717	0.01886	0.01992	0.02104	0.02262	0.02392	0.02463	0.02624	0.02818	0.0287	0.02993	0.03098	0.03192	0.03347	0.03392	0.03524	0.03579	0.03673	0.03734	0.03806	0.0391	0.03952	0.03998	0.04062	0.04114	0.0417	0.04253
	469.16	0.00071688	0.00067255	0.00019838	0.00105	0.00113	0.00218	0.00228	0.00264	0.00342	0.00397	0.00497	0.00591	0.00688	0.00765	0.0091	0.01025	0.01083	0.01235	0.01384	0.01539	0.01639	0.01736	0.01878	0.02088	0.02177	0.02288	0.0244	0.02559	0.02707	0.02805	0.02935	0.02994	0.03194	0.03257	0.03338	0.03436	0.03601	0.03605	0.03731	0.03814	0.03878	0.03949	0.03966	0.04064	0.04118	0.04209	0.04246	0.04332
	469.58	-0.00036609	-0.00040875	-0.00036281	0.00050943	0.00067389	0.00123	0.00122	0.00194	0.00293	0.00374	0.00441	0.0056	0.00588	0.00727	0.00818	0.00925	0.01087	0.01215	0.01292	0.01425	0.01521	0.01729	0.01806	0.01983	0.02108	0.02242	0.02356	0.02502	0.02628	0.02783	0.02914	0.02981	0.03087	0.03181	0.03266	0.03439	0.03529	0.03572	0.03666	0.03703	0.03832	0.03826	0.03934	0.03998	0.04052	0.04106	0.04208	0.04302
	470	0.00020365	-0.00035451	0.00014123	0.00043697	0.00102	0.00188	0.00152	0.00257	0.00283	0.00363	0.00467	0.00569	0.00591	0.00697	0.0086	0.00962	0.01082	0.01224	0.01279	0.01399	0.01559	0.01747	0.01818	0.02007	0.02062	0.02256	0.02417	0.02532	0.02641	0.02789	0.0288	0.02999	0.03134	0.03189	0.03358	0.03456	0.03573	0.03572	0.0366	0.03735	0.03871	0.03892	0.0398	0.04003	0.04062	0.04117	0.04247	0.04303
	470.42	-0.00021808	9.3498e-05	0.00023132	0.00070912	0.00129	0.00118	0.00173	0.00254	0.00329	0.0034	0.00442	0.00514	0.00622	0.00726	0.00838	0.00947	0.01056	0.01181	0.0131	0.01449	0.01542	0.01769	0.01868	0.02013	0.02106	0.0226	0.02423	0.02519	0.02619	0.02828	0.02905	0.02999	0.03079	0.03206	0.03333	0.03448	0.03523	0.03634	0.03705	0.03761	0.03795	0.03898	0.03948	0.04044	0.04053	0.04138	0.04197	0.0425
	470.84	-0.00030837	-1.6408e-05	-0.0001903	0.00036114	0.00079326	0.00139	0.00126	0.00243	0.00327	0.00388	0.00464	0.00567	0.00603	0.00718	0.00826	0.00953	0.01056	0.0121	0.01347	0.01446	0.01597	0.01692	0.0183	0.02011	0.02096	0.02287	0.02359	0.02542	0.02599	0.02828	0.02927	0.03034	0.03106	0.03314	0.03315	0.03418	0.03432	0.03589	0.03696	0.03759	0.03832	0.03868	0.03989	0.03984	0.04079	0.04163	0.04247	0.04293
	471.27	0.00047396	9.5079e-05	0.00050842	0.00083018	0.00104	0.00135	0.00176	0.00291	0.00316	0.00425	0.00481	0.00571	0.00681	0.00817	0.00835	0.01005	0.01142	0.01262	0.01329	0.01492	0.01608	0.01772	0.01877	0.02064	0.02209	0.02292	0.02437	0.02576	0.02737	0.0285	0.0294	0.03064	0.03126	0.03242	0.03328	0.03508	0.0361	0.03607	0.03727	0.03734	0.03929	0.03964	0.03955	0.04121	0.04075	0.04127	0.04278	0.0435
	471.69	0.00022917	0.00075018	0.00058136	0.00099615	0.00143	0.00153	0.00223	0.00278	0.00374	0.00374	0.0052	0.00609	0.00648	0.00743	0.00877	0.00973	0.01146	0.01211	0.01335	0.01505	0.01642	0.01775	0.01907	0.02084	0.02203	0.02287	0.02526	0.02619	0.02708	0.02844	0.02973	0.03122	0.03205	0.03242	0.03422	0.03507	0.03673	0.03681	0.03747	0.03869	0.03892	0.03934	0.04049	0.04107	0.04191	0.04202	0.04328	0.04375
	472.11	7.8642e-05	-0.00028168	0.00045731	0.00030974	0.00060165	0.00057704	0.00194	0.00249	0.00312	0.00364	0.00469	0.00523	0.00581	0.00764	0.00841	0.00954	0.01053	0.01231	0.01314	0.01421	0.01645	0.01711	0.01847	0.01996	0.02152	0.0233	0.02417	0.02537	0.02691	0.02799	0.02887	0.03027	0.03151	0.03249	0.03368	0.03451	0.03546	0.03619	0.03692	0.03784	0.03866	0.03888	0.04003	0.04063	0.04087	0.04129	0.04267	0.04326
	472.53	-0.00038627	-0.00027991	0.00054725	0.00012938	0.00082442	0.00178	0.00191	0.00235	0.00275	0.00361	0.0046	0.00571	0.00648	0.00707	0.00812	0.00946	0.01063	0.01177	0.01304	0.01427	0.01569	0.01723	0.01878	0.02042	0.02121	0.02285	0.0244	0.02532	0.02698	0.02809	0.02849	0.0301	0.03167	0.03269	0.03355	0.03398	0.03513	0.03618	0.03724	0.03762	0.03832	0.03948	0.03985	0.04073	0.04166	0.04175	0.04263	0.04307
	472.95	0.00010636	7.5267e-05	0.00034208	0.00086144	0.00138	0.00108	0.0024	0.00257	0.00293	0.00411	0.00464	0.00507	0.00603	0.00751	0.00881	0.00975	0.01103	0.01248	0.01351	0.01462	0.01616	0.01769	0.01893	0.0202	0.0215	0.02313	0.02461	0.02543	0.02623	0.02837	0.02957	0.03065	0.03143	0.03277	0.03388	0.03506	0.03512	0.0365	0.03776	0.03855	0.03932	0.03935	0.04048	0.04125	0.04195	0.04208	0.0428	0.04314
	473.37	-0.0004244	-5.7155e-05	0.00029896	0.0006063	0.00111	0.00149	0.00171	0.00234	0.00363	0.0039	0.00486	0.00571	0.00596	0.00756	0.00886	0.00992	0.01047	0.01207	0.01371	0.01473	0.0161	0.01792	0.01845	0.01981	0.02196	0.02316	0.02441	0.0253	0.02747	0.02817	0.0295	0.03063	0.03139	0.033	0.03365	0.03536	0.03595	0.03661	0.0379	0.03813	0.0388	0.0396	0.0401	0.04115	0.04179	0.0418	0.04271	0.04387
	473.8	-0.00041907	0.000346	0.00038682	0.00053543	0.00062038	0.00113	0.00166	0.00164	0.00308	0.00355	0.00408	0.00576	0.00637	0.00779	0.00799	0.00984	0.01103	0.01211	0.01304	0.01504	0.01631	0.0171	0.01916	0.02024	0.02153	0.02327	0.02454	0.02584	0.02706	0.02826	0.02946	0.03066	0.03106	0.03248	0.03346	0.03491	0.03564	0.03656	0.03696	0.03787	0.03833	0.03962	0.04	0.04065	0.04162	0.04162	0.04238	0.04325
	474.22	-0.00043631	-0.00052091	-0.00012703	0.00032752	0.00080538	0.00118	0.0016	0.00249	0.00274	0.00351	0.00428	0.00526	0.006	0.00738	0.00809	0.00971	0.01046	0.01192	0.01387	0.01504	0.01524	0.0172	0.01887	0.02002	0.02189	0.0226	0.02474	0.02522	0.02676	0.0284	0.02962	0.03045	0.03186	0.03306	0.03397	0.03476	0.03554	0.0362	0.03747	0.03838	0.03875	0.03962	0.0401	0.04119	0.04157	0.0422	0.04316	0.04334
	474.64	0.00033481	0.00010074	0.00042262	0.00049906	0.00111	0.00137	0.00239	0.00233	0.00288	0.00427	0.00429	0.00568	0.00674	0.00766	0.00855	0.00997	0.01158	0.01234	0.01379	0.01561	0.01681	0.01767	0.01943	0.02057	0.02201	0.02354	0.02511	0.02615	0.02709	0.02909	0.02982	0.03103	0.0322	0.03314	0.03411	0.03571	0.03582	0.03663	0.03782	0.03848	0.03957	0.04059	0.04056	0.0414	0.04204	0.04255	0.04358	0.04427
	475.06	-0.00015887	-1.7835e-05	-1.9457e-05	0.00064906	0.00116	0.00134	0.00137	0.00231	0.00339	0.00379	0.0047	0.00542	0.00639	0.0074	0.00811	0.00938	0.01066	0.0123	0.01364	0.01457	0.01599	0.01742	0.01891	0.02042	0.02206	0.02315	0.02427	0.02593	0.02707	0.02876	0.03002	0.03048	0.03209	0.0327	0.03421	0.0353	0.03598	0.03675	0.03724	0.03851	0.03915	0.03943	0.04013	0.04115	0.04176	0.04282	0.04278	0.04388
	475.48	-0.0001228	0.00038801	0.00046565	0.00043815	0.00152	0.00214	0.00245	0.00289	0.00339	0.00434	0.00462	0.00608	0.00664	0.00762	0.0087	0.01016	0.01086	0.01263	0.01421	0.01554	0.01639	0.01799	0.01887	0.02039	0.02221	0.02358	0.02527	0.02605	0.02786	0.02898	0.02929	0.03152	0.03212	0.03336	0.03452	0.03536	0.03615	0.03747	0.03821	0.03869	0.03932	0.0401	0.04099	0.04212	0.04237	0.04234	0.0434	0.04359
	475.91	0.000266	0.00083078	0.00093736	0.00152	0.00131	0.0018	0.00295	0.00317	0.00379	0.00422	0.00494	0.00642	0.00676	0.00801	0.00976	0.00995	0.01194	0.01293	0.01405	0.01523	0.01698	0.01823	0.01969	0.02139	0.02273	0.02413	0.02531	0.02676	0.02819	0.02847	0.03028	0.03168	0.03245	0.03401	0.0347	0.03563	0.0368	0.03792	0.03849	0.03921	0.03998	0.04056	0.04107	0.04198	0.04222	0.04294	0.04418	0.04467
	476.33	0.00015304	3.7048e-05	0.00030775	0.0004593	0.00099979	0.00135	0.00193	0.00271	0.00311	0.00375	0.00472	0.00565	0.0065	0.00739	0.00867	0.00941	0.01121	0.01192	0.01402	0.01496	0.01632	0.01752	0.01866	0.02044	0.02191	0.02315	0.02493	0.02638	0.0278	0.02912	0.02941	0.03105	0.03214	0.03284	0.03364	0.03523	0.03602	0.03755	0.03796	0.03883	0.03943	0.04001	0.04092	0.04132	0.04229	0.04277	0.04304	0.04416
	476.75	-0.00054455	-0.00025549	8.0375e-05	0.00042616	0.0005903	0.00084146	0.00195	0.00297	0.00266	0.00336	0.00422	0.00575	0.0063	0.0072	0.00816	0.00957	0.01104	0.01249	0.01346	0.01423	0.01638	0.0178	0.01864	0.0202	0.02195	0.02341	0.02472	0.02584	0.02758	0.02828	0.02966	0.03087	0.03134	0.0331	0.03414	0.03524	0.03609	0.0371	0.03715	0.03836	0.03873	0.03989	0.04017	0.04113	0.0414	0.04269	0.04271	0.04363
	477.17	-0.00035372	-0.00013288	0.00036522	0.0005736	0.0009024	0.00139	0.00194	0.00258	0.00273	0.00392	0.00438	0.00534	0.00643	0.00778	0.00848	0.00983	0.01106	0.01215	0.01347	0.01501	0.0168	0.01758	0.01912	0.02063	0.02266	0.02321	0.02483	0.02607	0.02756	0.02872	0.02992	0.03103	0.03258	0.03358	0.03385	0.03561	0.03626	0.03745	0.03778	0.03881	0.03916	0.0403	0.04058	0.04138	0.04228	0.04261	0.04324	0.04375
	477.59	0.00014367	0.00060214	0.0006485	0.00072203	0.00137	0.00152	0.00262	0.00283	0.00364	0.00434	0.00508	0.00582	0.00679	0.00816	0.00942	0.0102	0.01163	0.01251	0.01451	0.01563	0.0165	0.01862	0.01951	0.02099	0.02258	0.02343	0.0255	0.02651	0.02805	0.02923	0.03028	0.03151	0.0326	0.03384	0.03481	0.03603	0.03725	0.03756	0.03872	0.03914	0.04023	0.041	0.04116	0.04175	0.04319	0.04324	0.04407	0.04469
	478.01	0.00053979	-2.7051e-05	0.00075175	0.00061946	0.00148	0.00166	0.00238	0.00269	0.00421	0.00401	0.00503	0.00556	0.00664	0.0078	0.0089	0.01029	0.01137	0.01261	0.01389	0.01529	0.01681	0.01779	0.019	0.02109	0.02254	0.0239	0.02499	0.02696	0.0277	0.02951	0.03034	0.03183	0.03189	0.03405	0.03492	0.03562	0.03694	0.03826	0.03829	0.03883	0.04042	0.04101	0.0412	0.04174	0.04295	0.04303	0.044	0.04452
	478.44	-0.00035769	-0.00062457	0.00045349	0.0004328	0.00047101	0.00152	0.00163	0.0018	0.0032	0.00322	0.00414	0.00487	0.00557	0.00746	0.00816	0.00973	0.01088	0.0114	0.01361	0.01459	0.01602	0.01759	0.01886	0.02062	0.02191	0.02411	0.02437	0.0258	0.0276	0.02857	0.03005	0.03063	0.03187	0.03334	0.03469	0.03566	0.03596	0.03744	0.03757	0.03884	0.0393	0.04036	0.04059	0.04153	0.04188	0.04227	0.0434	0.04454
	478.86	8.5447e-05	0.00023106	0.00071416	0.00107	0.00111	0.00155	0.00196	0.00218	0.00358	0.00456	0.00524	0.00563	0.00727	0.00788	0.0088	0.00976	0.01093	0.01292	0.01425	0.01583	0.01686	0.01779	0.01984	0.02154	0.02222	0.02382	0.02559	0.02705	0.02848	0.02927	0.03053	0.03173	0.03305	0.03364	0.03545	0.03644	0.03721	0.03799	0.03871	0.0395	0.04011	0.04076	0.04198	0.0421	0.04336	0.0432	0.04369	0.04424
	479.28	0.00034043	0.00056596	0.00072531	0.00104	0.00064326	0.00185	0.00193	0.00299	0.00364	0.00416	0.00487	0.00615	0.0068	0.0078	0.00922	0.01014	0.01148	0.01335	0.01401	0.01554	0.01702	0.01807	0.01996	0.02128	0.02271	0.02383	0.02589	0.02685	0.02826	0.02959	0.03081	0.03212	0.03338	0.03412	0.03491	0.03648	0.03744	0.03819	0.0386	0.03983	0.04059	0.04105	0.04154	0.04305	0.04302	0.04359	0.0445	0.04517
	479.7	0.00024051	0.00042767	0.00066054	0.00096127	0.0019	0.00177	0.00268	0.00298	0.00355	0.00418	0.00474	0.00548	0.00634	0.00789	0.00953	0.01036	0.01109	0.01305	0.01402	0.01545	0.01675	0.01846	0.01984	0.0217	0.0227	0.02419	0.02555	0.02667	0.02823	0.02954	0.03057	0.03225	0.03355	0.03368	0.03514	0.03655	0.03712	0.03815	0.03899	0.0395	0.04057	0.04104	0.04121	0.04231	0.04267	0.04348	0.0444	0.04513
	480.12	0.00010034	-0.00025545	0.00028227	0.00052391	0.00129	0.00144	0.00169	0.00265	0.00302	0.00392	0.00456	0.00583	0.00629	0.00747	0.00863	0.01011	0.01127	0.01271	0.01398	0.01504	0.01745	0.01855	0.01994	0.0213	0.02239	0.02437	0.0255	0.0263	0.02777	0.02969	0.0303	0.032	0.03324	0.03395	0.03508	0.03645	0.03712	0.03815	0.03914	0.03981	0.04009	0.04113	0.04121	0.04198	0.04334	0.04371	0.0444	0.04421
	480.54	0.00013762	-0.00053286	-3.4398e-05	0.00038012	0.00053664	0.00117	0.00134	0.00208	0.00333	0.00348	0.00415	0.00464	0.00588	0.00702	0.00815	0.00909	0.01065	0.01223	0.01311	0.01476	0.01636	0.01765	0.01961	0.02089	0.02229	0.02368	0.02453	0.0261	0.02814	0.02894	0.03027	0.03124	0.03241	0.0336	0.03443	0.03592	0.03678	0.03764	0.03826	0.03925	0.03975	0.04043	0.04119	0.04217	0.04265	0.04317	0.04362	0.04487
	480.97	-0.0002179	-0.00051034	0.00061383	0.00019932	0.00113	0.00102	0.00179	0.00209	0.00283	0.00369	0.0044	0.0054	0.00656	0.00711	0.00816	0.01002	0.0116	0.01201	0.01398	0.01491	0.01612	0.01839	0.01944	0.02138	0.02255	0.02447	0.0256	0.02644	0.02822	0.02936	0.03034	0.03224	0.03255	0.03359	0.03487	0.03612	0.03687	0.03795	0.0388	0.03963	0.04	0.04084	0.042	0.04267	0.0429	0.04359	0.04416	0.04485
	481.39	0.00045726	0.00117	0.00080169	0.00145	0.00121	0.00184	0.0023	0.00325	0.00345	0.00439	0.00496	0.00636	0.00692	0.00816	0.00949	0.01022	0.01169	0.01254	0.01479	0.01556	0.01682	0.01876	0.02043	0.02157	0.02266	0.02474	0.02581	0.02727	0.02886	0.03039	0.03097	0.0321	0.03386	0.03413	0.036	0.03696	0.03817	0.03877	0.03966	0.04042	0.04096	0.04205	0.04216	0.04279	0.04359	0.04436	0.04511	0.04552
	481.81	3.8616e-05	0.00055949	0.00134	0.00138	0.00116	0.00197	0.00202	0.00251	0.00321	0.00419	0.00461	0.00597	0.00656	0.00761	0.00897	0.01049	0.01151	0.01256	0.01417	0.0151	0.01698	0.01871	0.02013	0.02103	0.02305	0.02441	0.02579	0.02675	0.0286	0.0302	0.03118	0.03227	0.03315	0.03452	0.03548	0.0367	0.03761	0.0387	0.03984	0.04018	0.04133	0.0414	0.04196	0.04282	0.04334	0.04406	0.04496	0.04515
	482.23	-0.00017078	-0.00022	0.00012928	0.00046035	0.00069611	0.00163	0.00169	0.00285	0.00278	0.00374	0.00493	0.00573	0.00647	0.00783	0.00894	0.01001	0.01124	0.01231	0.0143	0.01531	0.0169	0.01822	0.02002	0.02167	0.02267	0.02446	0.02523	0.02739	0.0283	0.02933	0.0309	0.03193	0.03382	0.03472	0.03532	0.03679	0.03736	0.03845	0.03887	0.04015	0.04045	0.04132	0.0419	0.0426	0.04364	0.04374	0.04473	0.04509
	482.65	-6.9032e-05	-0.00012272	0.0002701	0.00059105	0.00105	0.00156	0.00205	0.00247	0.00348	0.0041	0.00482	0.0058	0.00636	0.00784	0.00907	0.00983	0.01182	0.01244	0.01393	0.01589	0.01671	0.01805	0.01958	0.02179	0.02286	0.02412	0.02589	0.02688	0.02842	0.02961	0.03137	0.03244	0.03292	0.03416	0.03526	0.03699	0.03774	0.03843	0.03939	0.03989	0.041	0.04206	0.04227	0.04292	0.04358	0.04405	0.04484	0.04606
	483.07	0.00057331	0.00062074	0.0008304	0.00134	0.0013	0.00184	0.00254	0.00299	0.00349	0.00463	0.00524	0.00548	0.0068	0.00776	0.00903	0.01044	0.01174	0.01272	0.01391	0.01573	0.0168	0.01877	0.02029	0.02222	0.02349	0.02476	0.02596	0.02766	0.02877	0.03022	0.03138	0.03263	0.03387	0.03533	0.03643	0.03697	0.03767	0.03888	0.03976	0.04043	0.04112	0.04169	0.04229	0.04325	0.04396	0.0445	0.04501	0.0464
	483.49	-0.00020736	-0.0003933	0.00016932	0.0005219	0.00069142	0.00119	0.00191	0.00173	0.0034	0.00359	0.00424	0.00547	0.00584	0.00767	0.0082	0.00933	0.01152	0.01205	0.01388	0.0146	0.01694	0.01766	0.01899	0.02092	0.02256	0.02423	0.02554	0.02659	0.02798	0.02981	0.03072	0.03206	0.03376	0.03418	0.03558	0.03646	0.03711	0.03851	0.03915	0.04011	0.04113	0.04212	0.04222	0.04319	0.0431	0.04349	0.04434	0.04506
	483.92	0.0002322	0.00064227	0.00050858	0.00126	0.00085354	0.00158	0.00227	0.00282	0.00327	0.0044	0.00489	0.00598	0.00677	0.00833	0.00921	0.01045	0.01101	0.01311	0.01431	0.01633	0.01733	0.01863	0.02017	0.02208	0.02323	0.02498	0.02629	0.02762	0.02896	0.02969	0.03166	0.03259	0.03324	0.03499	0.0367	0.03733	0.03826	0.0386	0.03968	0.04066	0.04135	0.04217	0.04289	0.04325	0.04388	0.04468	0.04483	0.04594
	484.34	0.00034632	0.00067929	0.00032665	0.00053699	0.0011	0.00134	0.00194	0.00233	0.0032	0.00438	0.00496	0.00562	0.00633	0.00739	0.00869	0.00984	0.01148	0.01256	0.01415	0.01577	0.01727	0.01854	0.02002	0.02172	0.02329	0.02467	0.02603	0.02707	0.02885	0.02961	0.03198	0.03261	0.03324	0.03484	0.0358	0.03755	0.03749	0.03921	0.03977	0.04068	0.0407	0.04225	0.04295	0.04365	0.04363	0.04441	0.04538	0.04583
	484.76	0.00016732	0.00037091	0.00098528	0.00106	0.00149	0.00215	0.00195	0.00308	0.003	0.00442	0.00486	0.0059	0.00688	0.00826	0.00924	0.01055	0.01125	0.0134	0.01433	0.01564	0.01749	0.01921	0.02039	0.02188	0.02363	0.02456	0.02658	0.02744	0.02892	0.03008	0.03131	0.03317	0.0339	0.03492	0.03574	0.03818	0.03849	0.03934	0.03988	0.04083	0.04202	0.04184	0.04297	0.04329	0.04447	0.04443	0.04521	0.0463
	485.18	5.7061e-05	-0.00021166	0.00024932	0.00061906	0.0014	0.00177	0.00212	0.00276	0.00328	0.00416	0.00476	0.00547	0.0066	0.00768	0.00915	0.01081	0.0116	0.01325	0.01441	0.01547	0.01747	0.01848	0.02049	0.02168	0.02331	0.02414	0.02631	0.02743	0.02925	0.02955	0.03155	0.03255	0.0337	0.03509	0.03639	0.03791	0.03809	0.03922	0.03996	0.04029	0.04156	0.0421	0.04288	0.04377	0.04501	0.04468	0.04532	0.04652
	485.6	0.00049977	0.00048629	0.00108	0.00095515	0.00131	0.00232	0.0027	0.00295	0.00379	0.00482	0.00542	0.00593	0.00722	0.00815	0.00951	0.01043	0.01203	0.01294	0.01464	0.01548	0.01718	0.01872	0.02055	0.02205	0.02305	0.02504	0.02675	0.02738	0.02914	0.03022	0.03161	0.03338	0.03427	0.03534	0.037	0.03799	0.03905	0.03947	0.04021	0.04115	0.04204	0.04278	0.0436	0.04402	0.04467	0.04534	0.04609	0.04681
	486.02	-0.00022245	-5.6744e-05	0.0001165	0.00062467	0.00062916	0.00153	0.00198	0.0025	0.00294	0.004	0.00475	0.00579	0.00655	0.00787	0.00891	0.01036	0.01191	0.01312	0.01385	0.01587	0.01711	0.01879	0.0203	0.02192	0.02316	0.0248	0.02555	0.02754	0.02889	0.03008	0.0318	0.0325	0.03372	0.03523	0.03658	0.03695	0.03821	0.03946	0.03968	0.04107	0.04155	0.04188	0.04254	0.04355	0.04422	0.04444	0.04527	0.04635
	486.45	-0.00010418	5.954e-05	0.00036779	0.00066881	0.00090739	0.00173	0.00155	0.00219	0.00336	0.00394	0.00466	0.00575	0.00664	0.00788	0.00846	0.01011	0.01191	0.01285	0.01408	0.0156	0.0172	0.01834	0.02014	0.02161	0.0232	0.02483	0.02668	0.02784	0.029	0.0305	0.03182	0.03297	0.03413	0.03536	0.03647	0.03781	0.03832	0.03984	0.04025	0.04093	0.04119	0.04237	0.04312	0.04403	0.04441	0.0447	0.04558	0.04655
	486.87	1.7816e-05	-0.00011431	0.00039808	0.00048576	0.0012	0.00156	0.00219	0.00269	0.00299	0.00375	0.0048	0.00553	0.00653	0.00786	0.0091	0.00994	0.01201	0.01236	0.01497	0.016	0.0176	0.01853	0.01991	0.02216	0.02332	0.02506	0.02636	0.0272	0.02922	0.03072	0.0319	0.03253	0.03418	0.03509	0.03644	0.03776	0.03835	0.03931	0.04014	0.04135	0.0419	0.04217	0.04302	0.04392	0.04465	0.04491	0.04642	0.04664
	487.29	-0.00027491	0.00014935	0.00059919	0.00088354	0.00106	0.00169	0.00231	0.00285	0.00366	0.00423	0.00568	0.0058	0.00705	0.00777	0.00925	0.01048	0.01168	0.0131	0.01445	0.01623	0.01784	0.0188	0.02031	0.02236	0.02335	0.02537	0.02639	0.02784	0.02936	0.03096	0.03203	0.03296	0.03475	0.03557	0.03648	0.03813	0.03874	0.0403	0.04057	0.0415	0.04204	0.0434	0.04367	0.044	0.04555	0.04541	0.0462	0.04655
	487.71	0.00021393	9.8839e-05	0.000521	0.00145	0.00122	0.00165	0.00241	0.00261	0.00337	0.00448	0.00493	0.00585	0.00694	0.00846	0.00965	0.01112	0.01221	0.01351	0.01455	0.01657	0.01785	0.01978	0.02067	0.02241	0.02448	0.02559	0.02691	0.02852	0.02992	0.03108	0.03258	0.03347	0.0346	0.03584	0.03734	0.03785	0.03944	0.03987	0.04122	0.04209	0.04234	0.0431	0.04353	0.04448	0.04549	0.04574	0.04606	0.04718
	488.13	0.00058554	0.0004457	0.00096406	0.00103	0.00191	0.00188	0.00215	0.00295	0.00349	0.00449	0.0052	0.00608	0.00713	0.00831	0.0094	0.01086	0.01214	0.0135	0.01488	0.01607	0.01781	0.01948	0.02113	0.02242	0.02449	0.02514	0.02692	0.02816	0.0301	0.032	0.03233	0.0333	0.03523	0.03576	0.03729	0.03853	0.03919	0.03971	0.04101	0.0415	0.04229	0.04328	0.04399	0.04508	0.04483	0.04636	0.04653	0.04761
	488.55	-0.00065814	-0.00067723	-0.00016169	0.00058553	0.00052076	0.00095962	0.00146	0.00236	0.00308	0.0035	0.00481	0.00549	0.00631	0.00757	0.00887	0.0098	0.01107	0.01269	0.01365	0.01561	0.01751	0.01819	0.02032	0.02137	0.02327	0.02476	0.02673	0.02786	0.0293	0.03023	0.03177	0.03341	0.03428	0.03518	0.03657	0.03753	0.03875	0.03954	0.03991	0.04117	0.04243	0.04262	0.04338	0.04397	0.04495	0.04532	0.04553	0.04719
	488.97	-0.00040271	-0.000391	0.00057616	0.00065098	0.00114	0.00137	0.00133	0.00226	0.00263	0.0036	0.00467	0.0053	0.00623	0.00784	0.00869	0.01039	0.01181	0.01263	0.01395	0.0159	0.01732	0.0194	0.02033	0.02177	0.02312	0.02483	0.0263	0.02788	0.02956	0.03083	0.03203	0.03307	0.03482	0.03586	0.03707	0.0383	0.03887	0.03964	0.04064	0.04142	0.04197	0.04326	0.04347	0.04454	0.04461	0.04545	0.0464	0.04695
	489.4	-3.9498e-05	0.00040689	2.1945e-05	0.00042007	0.00099302	0.00126	0.002	0.00208	0.00299	0.00448	0.00483	0.00573	0.00678	0.00794	0.00889	0.01075	0.01143	0.01327	0.01501	0.01587	0.01798	0.01918	0.02031	0.02186	0.02361	0.02461	0.02623	0.028	0.02916	0.03082	0.03208	0.03398	0.03463	0.03588	0.03703	0.03788	0.03895	0.03991	0.04058	0.04213	0.04225	0.04319	0.04385	0.04407	0.04507	0.04582	0.04616	0.0472
	489.82	0.00071351	0.00066386	0.00139	0.00155	0.00203	0.00247	0.00268	0.00365	0.00379	0.00448	0.00564	0.00625	0.00705	0.00864	0.00988	0.01115	0.0126	0.01372	0.01584	0.01671	0.01892	0.0199	0.02158	0.02297	0.025	0.02633	0.02762	0.02866	0.03035	0.03168	0.03323	0.03432	0.03538	0.03689	0.03784	0.03908	0.03986	0.04093	0.04149	0.04181	0.04323	0.04408	0.04491	0.04526	0.04614	0.04637	0.04725	0.04832
	490.24	-0.00014412	0.00045305	0.0006134	0.00087447	0.00057695	0.00147	0.00201	0.00275	0.00313	0.00429	0.00489	0.00576	0.00637	0.00762	0.00929	0.01016	0.01133	0.01317	0.01474	0.0165	0.01702	0.01922	0.02095	0.02228	0.02397	0.02553	0.02727	0.02793	0.03005	0.03152	0.03272	0.03401	0.03492	0.03629	0.03726	0.03826	0.03943	0.04054	0.0416	0.04195	0.04284	0.04354	0.0438	0.04433	0.04537	0.0457	0.04691	0.04729
	490.66	-0.00045194	0.00040002	0.00064894	0.00085868	0.0015	0.00188	0.00211	0.00228	0.00326	0.00396	0.00487	0.00574	0.00706	0.00796	0.00964	0.01054	0.01149	0.013	0.01459	0.01643	0.01774	0.01956	0.02082	0.02209	0.02406	0.02565	0.02695	0.02811	0.02999	0.03093	0.03275	0.03421	0.03527	0.03595	0.03747	0.0389	0.03978	0.0403	0.04146	0.04247	0.04297	0.04351	0.04462	0.04503	0.0455	0.04652	0.04691	0.04761
	491.08	0.00037431	0.00027272	0.0001552	0.00085065	0.00145	0.00168	0.00242	0.00266	0.00392	0.0044	0.00483	0.00574	0.00662	0.00803	0.00911	0.01099	0.01167	0.01324	0.01487	0.01632	0.01778	0.01898	0.02083	0.02237	0.02397	0.02564	0.02693	0.02859	0.0299	0.03118	0.03303	0.03375	0.03508	0.03653	0.03784	0.03869	0.03937	0.04094	0.04159	0.04236	0.0436	0.04409	0.04474	0.04516	0.04538	0.04595	0.04717	0.04773
	491.5	0.00036504	0.00064482	0.00106	0.00112	0.00131	0.00186	0.00251	0.00279	0.00327	0.00438	0.00518	0.00606	0.00733	0.00862	0.00961	0.01088	0.01217	0.01403	0.01515	0.01654	0.01778	0.02017	0.02123	0.02268	0.02425	0.02572	0.02777	0.02866	0.02986	0.03179	0.0333	0.03447	0.03574	0.03677	0.03802	0.03948	0.03992	0.04089	0.04237	0.04227	0.04339	0.04388	0.04512	0.04528	0.04593	0.0468	0.04728	0.04821
	491.92	-0.00029516	1.5921e-05	0.00022006	0.00038372	0.00131	0.00156	0.00169	0.00226	0.00309	0.0042	0.00476	0.00547	0.00648	0.00784	0.00915	0.01016	0.01171	0.01305	0.01474	0.01629	0.01775	0.01862	0.02062	0.02264	0.02391	0.02585	0.02699	0.02873	0.03009	0.03123	0.03256	0.03396	0.03508	0.03633	0.03732	0.03926	0.03989	0.04094	0.0411	0.04218	0.04262	0.04378	0.04463	0.04529	0.04554	0.04579	0.04722	0.04741
	492.35	0.00041605	0.00041894	0.00073124	0.00101	0.00132	0.00176	0.00212	0.00253	0.00335	0.00402	0.00541	0.00658	0.00704	0.00828	0.00951	0.0107	0.0123	0.01382	0.01496	0.01634	0.01821	0.01964	0.02112	0.02221	0.02455	0.02625	0.02725	0.02897	0.03066	0.03151	0.03333	0.03432	0.03554	0.03709	0.0379	0.03861	0.04002	0.04085	0.04144	0.04249	0.04392	0.04405	0.04498	0.0453	0.04584	0.04679	0.04755	0.04818
	492.77	-2.8844e-05	9.52e-05	0.00114	0.00117	0.00128	0.00152	0.00184	0.00285	0.00346	0.00348	0.00461	0.00568	0.00644	0.00855	0.00911	0.01051	0.01187	0.01344	0.0148	0.01617	0.01764	0.01948	0.02085	0.0225	0.02449	0.02572	0.0271	0.02824	0.03035	0.03143	0.03297	0.03414	0.03496	0.03687	0.03796	0.03888	0.03984	0.04074	0.04165	0.04249	0.04344	0.04409	0.04475	0.04562	0.04626	0.04655	0.04721	0.04798
	493.19	-0.00014973	-0.00035553	-8.2072e-05	0.00031547	0.00090815	0.00118	0.00179	0.00222	0.00284	0.0038	0.00433	0.00572	0.00664	0.00807	0.00895	0.0104	0.01109	0.01302	0.01416	0.0163	0.01777	0.01893	0.02073	0.02225	0.02351	0.02591	0.02735	0.02852	0.03009	0.03161	0.03226	0.03421	0.03538	0.03612	0.03797	0.03932	0.03964	0.04056	0.0413	0.04255	0.04301	0.04387	0.04433	0.04532	0.04538	0.04652	0.04714	0.04748
	493.61	0.00013077	0.00025439	0.0011	0.00111	0.00142	0.00126	0.0023	0.00345	0.00339	0.00422	0.00541	0.00592	0.00717	0.00816	0.00942	0.01057	0.01211	0.01399	0.01533	0.01693	0.01812	0.01948	0.0214	0.02307	0.02464	0.02605	0.02759	0.02928	0.03066	0.03209	0.03363	0.03463	0.03603	0.03695	0.03878	0.03979	0.04031	0.04151	0.04229	0.0428	0.0436	0.0447	0.04564	0.04569	0.04658	0.04722	0.04758	0.04805
	494.03	-0.00010463	0.00036568	0.00035277	0.00042451	0.00128	0.00141	0.00231	0.00296	0.00356	0.00349	0.00481	0.00587	0.00665	0.00817	0.00936	0.01069	0.01198	0.0133	0.01511	0.01649	0.01806	0.01934	0.02141	0.02315	0.024	0.02611	0.0273	0.02872	0.03079	0.03202	0.03327	0.03407	0.03583	0.03692	0.03814	0.03912	0.04034	0.04139	0.04193	0.04304	0.0433	0.04434	0.04514	0.04554	0.0464	0.0471	0.04787	0.04821
	494.45	-0.0002633	0.00013744	0.00057867	0.00108	0.00119	0.00175	0.00196	0.00296	0.00312	0.00414	0.00497	0.00607	0.0064	0.00817	0.00918	0.01056	0.01207	0.01364	0.01509	0.0166	0.01809	0.01973	0.02134	0.02282	0.02453	0.02639	0.02723	0.02891	0.03071	0.03201	0.03329	0.03487	0.03592	0.03722	0.03858	0.03926	0.04057	0.04153	0.04258	0.04347	0.04402	0.04484	0.04501	0.04566	0.04662	0.04761	0.04815	0.04867
	494.87	0.00013714	-0.00016993	0.0004287	0.00050162	0.00115	0.00107	0.00191	0.00219	0.00359	0.00381	0.005	0.00557	0.00691	0.00798	0.00937	0.01045	0.01201	0.01339	0.01492	0.0163	0.01834	0.01989	0.02098	0.02265	0.02432	0.02614	0.02777	0.02927	0.0308	0.03195	0.03343	0.03471	0.03613	0.03747	0.03852	0.03975	0.03978	0.04112	0.04224	0.04297	0.04353	0.04467	0.04506	0.04632	0.04668	0.04735	0.0477	0.04834
	495.3	-0.00054153	-2.2815e-05	-3.5648e-05	0.00050794	0.00101	0.00080499	0.00176	0.00197	0.00331	0.00351	0.00437	0.00563	0.00624	0.00771	0.00925	0.01029	0.01146	0.01321	0.01457	0.01654	0.01736	0.01906	0.02133	0.02286	0.02416	0.02563	0.02723	0.02893	0.03056	0.03162	0.03302	0.03466	0.03609	0.03689	0.03793	0.03979	0.04046	0.041	0.04211	0.04243	0.04357	0.04482	0.04468	0.04567	0.04626	0.04709	0.04776	0.04824
	495.72	-0.00017763	0.00026018	0.0005874	0.00071124	0.00113	0.00167	0.00253	0.00299	0.00404	0.00446	0.0049	0.00604	0.00724	0.00771	0.0096	0.01018	0.01231	0.01374	0.01497	0.01666	0.01825	0.02006	0.02118	0.02325	0.02488	0.02648	0.0279	0.02931	0.03067	0.03266	0.03361	0.0352	0.03672	0.03729	0.0386	0.0402	0.04077	0.04218	0.04242	0.04338	0.04442	0.04486	0.0449	0.04674	0.04729	0.04736	0.04836	0.0492
	496.14	-9.7797e-05	-0.00019982	0.00025948	0.00092662	0.00127	0.00185	0.00161	0.00281	0.00341	0.00414	0.0051	0.00627	0.00683	0.00832	0.00874	0.01037	0.01191	0.01316	0.01489	0.01621	0.01831	0.01975	0.02103	0.0231	0.02471	0.02659	0.02751	0.02892	0.0307	0.03198	0.03389	0.03508	0.03618	0.03716	0.03796	0.03978	0.04039	0.04204	0.04246	0.04345	0.0443	0.04455	0.04551	0.04609	0.04705	0.04771	0.04815	0.04911
	496.56	0.00014833	-0.0001158	0.00023452	0.00062332	0.00080157	0.00127	0.00209	0.00265	0.003	0.00447	0.00487	0.00619	0.00679	0.00855	0.00908	0.0105	0.01257	0.01348	0.01467	0.01646	0.0185	0.01993	0.02167	0.02355	0.02486	0.02676	0.02809	0.02911	0.03089	0.03223	0.03395	0.03481	0.03655	0.03748	0.03915	0.03985	0.04111	0.04196	0.04279	0.04381	0.04453	0.04521	0.04584	0.04691	0.04732	0.04785	0.04835	0.04914
	496.98	0.00024212	-4.2218e-06	0.00013794	0.00089454	0.00149	0.0018	0.00226	0.00289	0.00346	0.00419	0.00514	0.00613	0.00676	0.00871	0.00951	0.01151	0.01211	0.0138	0.0152	0.01673	0.01789	0.01969	0.02166	0.02381	0.02481	0.02672	0.0281	0.03016	0.03101	0.03322	0.03393	0.0354	0.03657	0.03743	0.03916	0.04072	0.0411	0.0423	0.04304	0.04363	0.04477	0.04501	0.04601	0.04645	0.04737	0.04797	0.04861	0.04957
	497.4	4.0699e-05	-0.00015013	0.00046757	0.00057435	0.00137	0.0015	0.00189	0.00257	0.0032	0.00424	0.00521	0.00561	0.00715	0.00826	0.00926	0.01067	0.01185	0.01353	0.0151	0.01685	0.01882	0.01979	0.02172	0.02303	0.02511	0.0266	0.02781	0.02914	0.03117	0.03191	0.03429	0.03489	0.03637	0.03818	0.03923	0.03985	0.04097	0.04159	0.04269	0.04368	0.04443	0.04553	0.04571	0.04677	0.04693	0.04765	0.04837	0.04955
	497.82	0.00038446	0.0001845	0.0009625	0.00037607	0.00169	0.00177	0.00238	0.00312	0.00381	0.00474	0.00504	0.00637	0.00753	0.00861	0.00997	0.01103	0.01214	0.0145	0.0158	0.01712	0.01846	0.01996	0.0217	0.02385	0.02504	0.0271	0.02834	0.02959	0.03128	0.0334	0.03467	0.0354	0.03699	0.03796	0.03903	0.04081	0.04158	0.04207	0.04349	0.0436	0.04482	0.04548	0.04606	0.04644	0.04804	0.04822	0.04948	0.04975
	498.24	-0.00010729	-0.00019783	0.00016865	0.00031644	0.00075594	0.00104	0.00208	0.00265	0.00276	0.00384	0.00468	0.00564	0.00704	0.00779	0.00907	0.01049	0.01206	0.01324	0.01466	0.01658	0.01842	0.01972	0.02107	0.02322	0.02499	0.02647	0.02784	0.02963	0.03065	0.03231	0.03382	0.03479	0.0359	0.03784	0.03916	0.04043	0.04125	0.04214	0.04313	0.04385	0.04491	0.04499	0.04549	0.04657	0.04692	0.04756	0.0484	0.04915
	498.67	-0.0002067	0.00021929	0.00036231	0.00045536	0.00113	0.00122	0.00182	0.00256	0.00328	0.00438	0.0045	0.00522	0.00701	0.00843	0.00976	0.01071	0.01226	0.0137	0.01525	0.01635	0.01772	0.02007	0.02169	0.02301	0.02492	0.02659	0.028	0.0297	0.03086	0.03264	0.03415	0.03488	0.03643	0.03784	0.03927	0.04016	0.04101	0.04201	0.04319	0.0442	0.04477	0.04557	0.04622	0.04687	0.04731	0.04824	0.04858	0.04932
	499.09	2.7618e-05	-0.00015325	0.00044763	0.00066747	0.00101	0.00125	0.00189	0.00253	0.00263	0.00377	0.00458	0.00602	0.00677	0.00813	0.00904	0.0104	0.01177	0.01346	0.01509	0.0165	0.01829	0.01917	0.02106	0.02341	0.02464	0.02679	0.02845	0.0296	0.03122	0.03236	0.03424	0.03538	0.03685	0.03771	0.03905	0.04083	0.0416	0.04191	0.04322	0.04358	0.04467	0.04549	0.04569	0.04681	0.04767	0.0484	0.04859	0.04972
	499.51	0.00027247	-0.0001788	-6.1901e-05	0.00042116	0.00114	0.00144	0.00205	0.00206	0.003	0.00432	0.00488	0.00621	0.00642	0.00835	0.00914	0.01045	0.01197	0.0132	0.01521	0.01667	0.01821	0.01948	0.02142	0.02342	0.02496	0.02711	0.02805	0.02916	0.03179	0.03282	0.03421	0.03526	0.03657	0.03778	0.03893	0.04082	0.04158	0.04231	0.04327	0.0444	0.04448	0.04559	0.04647	0.04697	0.04804	0.04862	0.04855	0.04968
	499.93	0.00070921	0.00026274	0.00097512	0.00087641	0.00133	0.002	0.0024	0.0033	0.00374	0.00471	0.005	0.00649	0.00728	0.00867	0.0098	0.01092	0.01253	0.01383	0.01574	0.01746	0.01905	0.02064	0.0221	0.02411	0.02571	0.02689	0.02868	0.03052	0.03185	0.03347	0.03495	0.03579	0.03717	0.0387	0.03964	0.04147	0.04196	0.04328	0.04398	0.04412	0.0457	0.04643	0.04705	0.04815	0.04785	0.04908	0.04933	0.05032
	500.35	-5.5823e-05	2.0425e-05	0.00025606	0.00081228	0.00107	0.00151	0.00256	0.00275	0.00348	0.00393	0.0053	0.00589	0.00703	0.00811	0.00981	0.01087	0.0128	0.01431	0.01555	0.01681	0.01897	0.02071	0.02203	0.02353	0.02542	0.02726	0.02866	0.03053	0.0316	0.03348	0.03472	0.03616	0.03739	0.03865	0.03955	0.04108	0.0416	0.04307	0.04354	0.04508	0.04537	0.04644	0.04756	0.04737	0.04835	0.04881	0.04946	0.05039
	500.77	-0.00085441	-0.0003189	-6.2442e-05	0.0001738	0.00071465	0.00127	0.00163	0.00235	0.00327	0.00389	0.0043	0.00517	0.00691	0.00801	0.00886	0.01071	0.01186	0.01354	0.01466	0.0166	0.01826	0.01988	0.02157	0.02319	0.02485	0.02666	0.02835	0.02961	0.03097	0.03272	0.03412	0.0359	0.03684	0.03813	0.03939	0.04044	0.04148	0.04277	0.04356	0.04386	0.04499	0.04606	0.04595	0.04723	0.048	0.04772	0.04896	0.04983
	501.19	-0.00080687	-0.00023223	-3.5113e-05	0.00078267	0.00074343	0.00082191	0.00194	0.0027	0.00272	0.00369	0.00461	0.00519	0.00678	0.00763	0.00922	0.01065	0.01213	0.01321	0.01504	0.01673	0.01816	0.02007	0.02148	0.02374	0.02549	0.02664	0.028	0.0298	0.03142	0.03283	0.03416	0.03572	0.03739	0.03809	0.03925	0.04091	0.04153	0.04298	0.04336	0.04426	0.04511	0.04611	0.04685	0.04743	0.04802	0.04905	0.04964	0.05009
	501.61	0.00035554	0.00031125	0.00047367	0.00105	0.00096398	0.00201	0.00195	0.00277	0.00354	0.00461	0.00533	0.0066	0.00728	0.00858	0.0102	0.01112	0.01226	0.01413	0.01612	0.01663	0.01937	0.02002	0.02246	0.02402	0.02564	0.02739	0.02898	0.03068	0.03189	0.03368	0.03533	0.03654	0.03761	0.03938	0.04026	0.04171	0.04265	0.04318	0.04417	0.04455	0.04565	0.0468	0.04752	0.04787	0.04905	0.04899	0.0502	0.05095
	502.04	-0.00011346	8.8118e-05	0.00042874	0.00061586	0.00126	0.002	0.00192	0.00293	0.0031	0.00473	0.00491	0.00607	0.00741	0.00857	0.00968	0.01108	0.01261	0.01416	0.0156	0.01685	0.01856	0.02069	0.0226	0.02364	0.02571	0.0275	0.02907	0.03105	0.03213	0.03334	0.03534	0.03646	0.0377	0.03868	0.0406	0.04154	0.04241	0.04391	0.04422	0.04516	0.04597	0.04672	0.04727	0.04838	0.04892	0.04908	0.05023	0.05099
	502.46	-0.00027229	-7.1742e-05	0.00056638	0.00075001	0.00107	0.00156	0.00218	0.00247	0.00354	0.00437	0.00482	0.00631	0.00687	0.00864	0.00964	0.01123	0.01226	0.01375	0.01548	0.01701	0.01889	0.02054	0.02201	0.02352	0.02541	0.02707	0.02924	0.03022	0.03226	0.0334	0.03486	0.03629	0.03787	0.03909	0.04021	0.04186	0.04268	0.04321	0.04463	0.04495	0.04635	0.04647	0.04747	0.04812	0.04887	0.04933	0.05053	0.05113
	502.88	0.00039938	0.00039541	0.00042716	0.00087064	0.00122	0.00171	0.0023	0.00263	0.00385	0.0043	0.00543	0.00633	0.00737	0.00864	0.00963	0.01092	0.01275	0.0142	0.0161	0.01708	0.01906	0.02077	0.02209	0.02388	0.02615	0.02735	0.02936	0.03071	0.03203	0.0336	0.03511	0.03618	0.03799	0.03912	0.04045	0.04169	0.0427	0.04333	0.04441	0.04526	0.04549	0.04726	0.04695	0.04841	0.04926	0.04964	0.05017	0.05132
	503.3	-7.1012e-05	0.00032101	0.00036445	0.00024995	0.00097562	0.00177	0.00209	0.00311	0.00357	0.004	0.00487	0.00609	0.00699	0.00884	0.00958	0.01133	0.01251	0.01407	0.01577	0.01689	0.01864	0.02092	0.02183	0.02414	0.02591	0.02715	0.02876	0.03063	0.03197	0.03362	0.03512	0.03676	0.0384	0.03902	0.03972	0.04181	0.04307	0.04399	0.04429	0.04529	0.04595	0.04689	0.04748	0.04812	0.04913	0.04924	0.05034	0.05106
	503.72	0.000952	0.00071381	0.0003646	0.00138	0.00134	0.00234	0.00233	0.0032	0.00404	0.00519	0.00571	0.00702	0.00763	0.00938	0.0101	0.01204	0.0131	0.01447	0.01637	0.01787	0.01949	0.02105	0.02265	0.02453	0.02662	0.02768	0.0295	0.03142	0.03307	0.03433	0.03586	0.03699	0.0385	0.03984	0.04142	0.0425	0.04302	0.04422	0.04548	0.0465	0.04687	0.04775	0.04818	0.04933	0.05011	0.05074	0.05123	0.05192
	504.14	0.00022382	0.00043994	0.00061318	0.00094552	0.00119	0.00118	0.00233	0.00265	0.00387	0.00447	0.00539	0.00606	0.00783	0.00821	0.01007	0.01126	0.01274	0.01382	0.01613	0.01761	0.01924	0.02094	0.02231	0.02414	0.0264	0.02811	0.02949	0.03062	0.03297	0.03402	0.03561	0.03709	0.03839	0.03932	0.04093	0.04229	0.04273	0.04381	0.04501	0.04635	0.04681	0.04728	0.04783	0.04887	0.04943	0.04992	0.05084	0.05145
	504.56	0.00019549	-3.4946e-05	0.00068136	0.00052582	0.00112	0.00145	0.00212	0.0031	0.00372	0.00419	0.00481	0.00568	0.00723	0.00824	0.00988	0.01146	0.01275	0.01405	0.01581	0.01733	0.01918	0.02104	0.02248	0.02448	0.02582	0.02741	0.02967	0.03065	0.03264	0.03436	0.03501	0.03681	0.038	0.03947	0.04063	0.04234	0.04326	0.04411	0.04473	0.04626	0.04675	0.0476	0.04802	0.04899	0.04966	0.0501	0.05132	0.05157
	504.98	4.1187e-05	0.00058728	0.0004391	0.00109	0.00125	0.00168	0.00228	0.00251	0.00384	0.00438	0.0051	0.00608	0.00716	0.00884	0.00981	0.01084	0.01226	0.0138	0.01563	0.0171	0.0191	0.02054	0.02256	0.0243	0.02589	0.02779	0.02948	0.03098	0.0323	0.03439	0.03539	0.03675	0.03845	0.0394	0.04074	0.04215	0.04253	0.04388	0.04493	0.04575	0.04674	0.04752	0.04793	0.04892	0.04965	0.05025	0.05084	0.05167
	505.4	0.00029951	0.00062485	0.00097223	0.00086068	0.00164	0.00173	0.00252	0.00295	0.00377	0.00477	0.00555	0.00637	0.00781	0.00872	0.0102	0.01125	0.01268	0.01452	0.01595	0.01743	0.01906	0.02099	0.0226	0.02503	0.02623	0.02804	0.0295	0.03136	0.03312	0.03419	0.03573	0.0372	0.03883	0.03982	0.04112	0.0425	0.04369	0.04513	0.045	0.04627	0.04739	0.04811	0.04841	0.049	0.04968	0.05041	0.05163	0.05235
	505.83	-0.00011216	-9.8139e-05	-0.00016313	0.00043361	0.00075655	0.00136	0.0022	0.00276	0.00308	0.00378	0.00526	0.0059	0.00706	0.00798	0.00973	0.01083	0.01248	0.01421	0.01579	0.01739	0.01904	0.02042	0.02224	0.0245	0.0257	0.02756	0.02938	0.03088	0.03271	0.03422	0.03567	0.03703	0.03822	0.03991	0.04134	0.04167	0.04308	0.04409	0.04522	0.04598	0.04682	0.04725	0.04836	0.04913	0.05012	0.05017	0.05064	0.05148
	506.25	0.00024195	0.00030404	0.00037628	0.00074655	0.00119	0.00189	0.00189	0.00281	0.00337	0.00441	0.00545	0.00627	0.00757	0.00829	0.00989	0.01141	0.01299	0.01416	0.0158	0.01781	0.01911	0.0212	0.02253	0.02456	0.02596	0.02807	0.02939	0.03134	0.03283	0.03432	0.03583	0.03719	0.03829	0.03934	0.04119	0.04281	0.04399	0.04423	0.04527	0.04624	0.0472	0.04807	0.04882	0.04931	0.04995	0.05072	0.05165	0.05221
	506.67	-0.00028346	0.00028239	0.00021934	0.00059272	0.0013	0.00125	0.00252	0.00274	0.00277	0.00393	0.00504	0.00564	0.00736	0.00867	0.00971	0.0111	0.01282	0.01381	0.01566	0.01744	0.01928	0.02064	0.02216	0.02448	0.02638	0.02797	0.02941	0.03142	0.03304	0.03424	0.0364	0.03743	0.03826	0.04043	0.04115	0.04256	0.04374	0.045	0.04564	0.04615	0.04713	0.04826	0.04889	0.04924	0.05016	0.05063	0.05172	0.05216
	507.09	-0.00024284	-0.00035921	0.00019913	-4.7578e-05	0.0009012	0.00073937	0.0017	0.0026	0.00315	0.00402	0.00496	0.00603	0.0066	0.00847	0.00985	0.01126	0.01286	0.01411	0.01565	0.0175	0.01896	0.02094	0.02273	0.02434	0.02648	0.02835	0.0297	0.03123	0.03278	0.0344	0.03548	0.03732	0.03884	0.03973	0.04152	0.04218	0.04374	0.04451	0.04531	0.04646	0.04713	0.04868	0.0484	0.04955	0.05021	0.05049	0.05185	0.05197
	507.51	-0.0003675	-0.00039614	0.000182	0.00026803	0.00027926	0.00109	0.00157	0.00239	0.00311	0.00379	0.00505	0.00605	0.00729	0.0083	0.00966	0.01077	0.01304	0.01407	0.01553	0.01741	0.0191	0.02044	0.02231	0.02494	0.02633	0.02784	0.02961	0.03115	0.033	0.03425	0.0361	0.03721	0.0389	0.04025	0.04145	0.04309	0.04341	0.04508	0.04548	0.04652	0.04746	0.04821	0.04848	0.04962	0.05009	0.05067	0.05176	0.0526
	507.93	0.0001202	-0.00025145	0.0008446	0.00077757	0.00102	0.00153	0.00209	0.00278	0.00358	0.00436	0.00506	0.00642	0.00692	0.00866	0.00973	0.01125	0.01274	0.01397	0.01655	0.01728	0.01975	0.0212	0.02294	0.02439	0.02657	0.02786	0.02977	0.0315	0.03283	0.03507	0.03632	0.0377	0.03874	0.04074	0.04185	0.04304	0.04473	0.04431	0.04563	0.04709	0.04789	0.04835	0.04937	0.04965	0.05029	0.0511	0.05185	0.05281
	508.35	0.0003045	-3.4504e-05	0.00027613	0.00082646	0.00082399	0.00162	0.00218	0.00273	0.00361	0.00383	0.00507	0.00609	0.00733	0.00827	0.0097	0.01106	0.01306	0.01471	0.0155	0.01795	0.01936	0.02092	0.02286	0.02458	0.02663	0.0282	0.03043	0.03142	0.03312	0.035	0.03616	0.03801	0.0392	0.04008	0.04134	0.0429	0.04382	0.04506	0.04616	0.04714	0.04778	0.04873	0.0491	0.04979	0.05068	0.05079	0.05161	0.05282
	508.77	0	0.00079921	0.0009781	0.0012	0.00142	0.00213	0.00254	0.00311	0.00395	0.00492	0.00572	0.00668	0.00761	0.00948	0.01017	0.01202	0.01319	0.01452	0.01673	0.01842	0.01943	0.0217	0.02307	0.02505	0.02683	0.02868	0.03035	0.03216	0.03376	0.03532	0.03693	0.03832	0.0396	0.04142	0.04232	0.04364	0.04486	0.04599	0.04656	0.04774	0.04836	0.04916	0.04987	0.05089	0.0512	0.05197	0.05234	0.0537
	509.19	-3.8953e-05	-0.00011198	0.0003154	0.0003885	0.00107	0.00174	0.00242	0.00249	0.00332	0.00411	0.00582	0.00603	0.00732	0.00857	0.01022	0.01114	0.0126	0.01439	0.0164	0.01786	0.01959	0.0209	0.0227	0.02509	0.027	0.02806	0.03018	0.03133	0.03329	0.035	0.03684	0.03804	0.03918	0.04081	0.04217	0.04348	0.04415	0.0454	0.0457	0.04679	0.04793	0.04865	0.0491	0.04987	0.05079	0.05143	0.05247	0.05301
	509.62	0.00041999	0.00046479	0.00070222	0.0016	0.00157	0.00222	0.00294	0.003	0.00376	0.00471	0.00573	0.00629	0.00807	0.00924	0.01038	0.01183	0.01325	0.01546	0.01669	0.0185	0.01988	0.02204	0.0233	0.02538	0.02761	0.02882	0.03108	0.03236	0.03395	0.03555	0.03705	0.03841	0.03973	0.04168	0.04268	0.04382	0.04455	0.0458	0.04703	0.04791	0.04851	0.04962	0.0499	0.05048	0.05124	0.05175	0.05268	0.05378
	510.04	1.2033e-05	0.00023832	0.000725	0.00069608	0.00147	0.0016	0.00242	0.00305	0.00331	0.0047	0.00548	0.007	0.00704	0.00846	0.01011	0.01141	0.0131	0.0148	0.01656	0.01749	0.01962	0.02117	0.02351	0.02493	0.02674	0.02878	0.03072	0.03206	0.03335	0.03519	0.0367	0.03819	0.03979	0.04138	0.04215	0.04384	0.04479	0.04581	0.04657	0.04753	0.04884	0.04922	0.05023	0.051	0.05148	0.05179	0.05259	0.05348
	510.46	-6.2252e-05	-7.7813e-05	0.00032936	0.0007669	0.001	0.00146	0.00218	0.00232	0.00343	0.00451	0.00523	0.00626	0.00743	0.00853	0.01031	0.01127	0.01305	0.01446	0.01623	0.01785	0.01983	0.02129	0.02298	0.02502	0.02706	0.02857	0.02993	0.03209	0.034	0.0357	0.03728	0.03865	0.03986	0.04115	0.04198	0.04357	0.0449	0.04613	0.04685	0.04777	0.04842	0.04946	0.04934	0.05079	0.05137	0.05213	0.05312	0.05338
	510.88	0.0005377	0.00024617	0.0009581	0.00162	0.00126	0.00197	0.00292	0.00307	0.00395	0.00491	0.00576	0.00692	0.00804	0.00897	0.01005	0.01223	0.01344	0.01513	0.01652	0.01802	0.02017	0.02211	0.02381	0.02534	0.02752	0.02901	0.03096	0.03261	0.03426	0.03601	0.03728	0.03913	0.04076	0.04133	0.04281	0.0438	0.04512	0.04649	0.04756	0.04835	0.04868	0.04966	0.0504	0.05136	0.05208	0.05292	0.05319	0.05388
	511.3	-0.00047607	6.2805e-05	5.925e-05	0.0005454	0.00062015	0.00145	0.00189	0.00248	0.00341	0.00401	0.00537	0.00615	0.00702	0.00798	0.00963	0.01124	0.01265	0.0143	0.01606	0.01776	0.01934	0.02093	0.02287	0.02438	0.02671	0.02837	0.03035	0.03183	0.03343	0.03544	0.03686	0.03819	0.03995	0.04126	0.0423	0.04333	0.0447	0.04551	0.04651	0.04762	0.04843	0.04921	0.0497	0.05044	0.05109	0.05179	0.05248	0.05342
	511.72	1.4129e-05	2.5903e-05	0.00047121	0.00063389	0.00054075	0.00121	0.00187	0.00302	0.00318	0.00444	0.00496	0.00631	0.0074	0.00844	0.0104	0.01128	0.01311	0.01471	0.01626	0.01761	0.01984	0.02183	0.02325	0.02512	0.02711	0.0285	0.03005	0.03201	0.03386	0.03564	0.03715	0.03832	0.0401	0.0408	0.04271	0.04388	0.04471	0.04596	0.04731	0.04755	0.04883	0.04977	0.05046	0.05139	0.05162	0.0525	0.05295	0.05396
	512.14	-0.00054443	-0.00068365	-0.00014291	0.00059086	0.00044894	0.00161	0.0015	0.00213	0.00324	0.00426	0.00488	0.00603	0.0069	0.0085	0.00958	0.01117	0.013	0.01403	0.01602	0.01744	0.01965	0.02124	0.02266	0.0253	0.02704	0.0287	0.03036	0.03165	0.03368	0.03551	0.03678	0.03823	0.03951	0.04124	0.04248	0.04379	0.04498	0.04649	0.04652	0.04789	0.04863	0.0494	0.05034	0.0508	0.05149	0.05203	0.05319	0.05378
	512.56	-0.00038416	0.00012929	0.00087319	0.00068185	0.00152	0.00146	0.00243	0.00312	0.00397	0.00466	0.00629	0.00655	0.00777	0.00908	0.00999	0.01194	0.01342	0.01472	0.01682	0.01825	0.02036	0.02159	0.02394	0.02581	0.02732	0.02931	0.03121	0.03247	0.03438	0.03621	0.03778	0.03871	0.04028	0.04187	0.0431	0.04445	0.04548	0.04582	0.04726	0.04825	0.04945	0.04989	0.05062	0.05124	0.05217	0.05261	0.0531	0.05431
	512.98	-8.4547e-05	-0.00021539	0.00031285	0.00096477	0.00098102	0.00199	0.00219	0.00256	0.00374	0.00406	0.00544	0.00626	0.00761	0.00863	0.01047	0.01194	0.01329	0.01482	0.01592	0.01835	0.01988	0.0216	0.02365	0.02557	0.02715	0.02867	0.03078	0.0327	0.03409	0.03594	0.03738	0.0388	0.04047	0.0417	0.04291	0.04476	0.04536	0.04679	0.0476	0.04816	0.04971	0.05009	0.05058	0.05172	0.05219	0.05282	0.05315	0.05432
	513.4	0.00072932	-0.00021982	0.00064169	0.0006855	0.00165	0.00151	0.00211	0.00298	0.00376	0.00442	0.00583	0.00673	0.00744	0.00904	0.01066	0.01173	0.01354	0.01553	0.01673	0.01889	0.02029	0.02212	0.02364	0.02574	0.02776	0.02994	0.03114	0.03285	0.03475	0.0367	0.03749	0.03929	0.04036	0.04216	0.0432	0.04493	0.04577	0.04694	0.04772	0.04898	0.04925	0.05029	0.05081	0.05215	0.05301	0.05342	0.05375	0.05441
	513.82	0.00052742	0.00031752	0.00125	0.00104	0.00164	0.00188	0.00286	0.00336	0.00421	0.00479	0.0057	0.00713	0.00778	0.00898	0.01102	0.01273	0.01357	0.01546	0.0169	0.01857	0.02031	0.02227	0.024	0.0263	0.02829	0.02986	0.03197	0.03359	0.0351	0.03652	0.0385	0.03953	0.04135	0.04277	0.04368	0.04528	0.04626	0.04719	0.04833	0.04961	0.05043	0.0511	0.05163	0.05186	0.05322	0.05366	0.05445	0.05544
	514.25	0.0005487	0.00039577	0.0005213	0.00097581	0.00117	0.0017	0.00235	0.00298	0.00408	0.00498	0.00544	0.00647	0.00798	0.00941	0.01019	0.01177	0.01327	0.01491	0.01706	0.01855	0.02058	0.02241	0.02417	0.02627	0.02751	0.02953	0.03131	0.03295	0.03482	0.03639	0.03785	0.03934	0.04092	0.04227	0.04413	0.04495	0.04617	0.04729	0.04804	0.049	0.04976	0.05136	0.05123	0.0524	0.05294	0.05411	0.05425	0.05504
	514.67	-0.00014638	0.00015324	0.00059737	0.00126	0.00129	0.00167	0.00215	0.00282	0.00337	0.00466	0.00544	0.00638	0.00722	0.00885	0.01013	0.01158	0.01325	0.01479	0.01666	0.01825	0.02084	0.02203	0.02411	0.0261	0.02733	0.02983	0.0316	0.03314	0.03482	0.03627	0.03797	0.03933	0.04124	0.04221	0.04354	0.04521	0.04661	0.04707	0.04789	0.04889	0.04981	0.05072	0.05115	0.05235	0.05278	0.05399	0.05434	0.05475
	515.09	4.1825e-05	7.5739e-05	0.0002397	0.00053158	0.00058931	0.00158	0.00208	0.00217	0.00359	0.00417	0.00497	0.00648	0.00757	0.00897	0.00998	0.01157	0.01289	0.0148	0.01659	0.01809	0.02007	0.02186	0.02338	0.0257	0.0274	0.02929	0.03107	0.03293	0.03467	0.03625	0.0379	0.03916	0.04085	0.04234	0.04352	0.04469	0.04614	0.04663	0.04811	0.04891	0.04989	0.0509	0.05112	0.05165	0.05286	0.05317	0.05424	0.05475
	515.51	0.0002181	0.0001585	-1.9106e-05	0.0015	0.00107	0.00219	0.00239	0.00301	0.00356	0.00466	0.00579	0.00626	0.00802	0.00899	0.01011	0.01147	0.01321	0.01532	0.01715	0.01837	0.02068	0.02194	0.02418	0.02615	0.02778	0.02999	0.03177	0.03348	0.03557	0.0364	0.03827	0.04	0.04122	0.04217	0.04419	0.04513	0.04656	0.04728	0.04821	0.04923	0.05047	0.05117	0.0518	0.05252	0.05319	0.05378	0.05451	0.05552
	515.93	-0.00050709	-0.00036946	0.00014451	0.00056824	0.00081504	0.00174	0.00146	0.00264	0.00361	0.00431	0.00525	0.00564	0.00748	0.0089	0.01012	0.01181	0.01306	0.01476	0.01683	0.01849	0.02015	0.02214	0.02392	0.0258	0.02739	0.02936	0.03144	0.03279	0.03521	0.0361	0.03812	0.03948	0.04058	0.04234	0.0438	0.04487	0.04622	0.04735	0.04789	0.04903	0.04999	0.05092	0.05172	0.0522	0.05304	0.0536	0.05431	0.05495
	516.35	0.00040522	0.00045868	0.00091227	0.00128	0.00144	0.00192	0.00251	0.00304	0.00422	0.00459	0.00588	0.00675	0.00836	0.00945	0.01088	0.01179	0.01371	0.01536	0.01718	0.01871	0.02126	0.02277	0.02463	0.02612	0.02844	0.03024	0.03165	0.03378	0.03544	0.03754	0.03896	0.04035	0.04179	0.04307	0.04425	0.04616	0.04679	0.04779	0.04899	0.04969	0.05052	0.05162	0.05223	0.05302	0.05399	0.05438	0.05482	0.05577
	516.77	-0.00023859	-0.00038723	0.00025539	0.00086559	0.00057316	0.002	0.00154	0.00251	0.00318	0.00372	0.00492	0.00632	0.00685	0.00885	0.01032	0.01194	0.01319	0.01426	0.01656	0.01872	0.02005	0.02169	0.02393	0.02598	0.02813	0.02969	0.03132	0.03333	0.03446	0.03704	0.03825	0.03945	0.04077	0.04257	0.04395	0.04534	0.04665	0.04771	0.04831	0.04927	0.05043	0.05127	0.05182	0.05281	0.05321	0.05411	0.05478	0.0556
	517.19	-3.6446e-05	1.9881e-05	0.00059904	0.00108	0.00149	0.00178	0.00228	0.00299	0.00349	0.00454	0.00558	0.00638	0.0079	0.00847	0.01072	0.01209	0.01384	0.01569	0.01687	0.0188	0.02078	0.02244	0.02453	0.02637	0.02799	0.03013	0.03193	0.0332	0.03553	0.03677	0.03867	0.04005	0.04136	0.04331	0.04488	0.04624	0.04693	0.04818	0.0492	0.04998	0.05103	0.0517	0.05222	0.05317	0.05405	0.0542	0.05514	0.05582
	517.61	-4.1768e-05	-0.00011101	0.00085272	0.00054995	0.00134	0.00184	0.00231	0.00297	0.0038	0.00429	0.00599	0.00675	0.00786	0.00894	0.01081	0.01215	0.0133	0.01514	0.0172	0.01861	0.02075	0.02261	0.0242	0.02638	0.02822	0.03037	0.03193	0.03375	0.03532	0.03726	0.03869	0.04006	0.0416	0.04308	0.04397	0.04638	0.04685	0.04804	0.04904	0.05015	0.05114	0.05191	0.05249	0.05322	0.05421	0.05494	0.05523	0.05632
	518.03	4.9247e-05	0.00029666	0.00067681	0.00121	0.00131	0.00159	0.00242	0.00311	0.00389	0.00454	0.00543	0.00686	0.00806	0.00885	0.01058	0.012	0.01417	0.01572	0.01743	0.01908	0.02063	0.02271	0.02439	0.02656	0.02875	0.03014	0.03201	0.0334	0.03576	0.03702	0.0391	0.04036	0.04188	0.04328	0.04469	0.04636	0.04755	0.04787	0.04933	0.05072	0.05094	0.05166	0.05287	0.05373	0.05411	0.0549	0.05545	0.05585
	518.45	0.00025192	0.00038394	2.7257e-05	0.00086106	0.00128	0.00154	0.00198	0.0033	0.00377	0.00474	0.00578	0.00633	0.00774	0.00927	0.01068	0.01216	0.0137	0.01521	0.01702	0.01893	0.02049	0.02265	0.02436	0.02665	0.02849	0.03044	0.03194	0.03366	0.03574	0.03747	0.03861	0.04067	0.04169	0.04301	0.04442	0.04601	0.04736	0.04856	0.04924	0.05058	0.05106	0.05193	0.05289	0.05302	0.05391	0.05516	0.05523	0.05595
	518.88	0.00014872	0.00021605	0.00060607	0.00074956	0.0018	0.00182	0.00234	0.00331	0.0036	0.00461	0.00566	0.00688	0.00802	0.00917	0.01024	0.01234	0.01359	0.01506	0.01722	0.01883	0.02059	0.02274	0.02468	0.02633	0.0284	0.03024	0.03221	0.03416	0.03576	0.03695	0.03925	0.0407	0.04216	0.04341	0.04501	0.04617	0.04743	0.04904	0.04908	0.05021	0.05121	0.05207	0.05281	0.05385	0.05427	0.05485	0.05588	0.05648
	519.3	0.00018617	-7.6827e-05	0.00067905	0.00114	0.00094685	0.00155	0.00204	0.00312	0.00348	0.00453	0.00559	0.00626	0.00795	0.0089	0.00992	0.01209	0.01338	0.01502	0.01692	0.01859	0.02054	0.02238	0.02461	0.02673	0.02811	0.02968	0.03217	0.03367	0.03532	0.03724	0.03888	0.04085	0.04169	0.0434	0.04484	0.04613	0.04683	0.04914	0.04956	0.05019	0.05086	0.0518	0.05309	0.05353	0.0546	0.0546	0.05584	0.05651
	519.72	0.00011855	0.00021881	0.00028135	0.001	0.00082947	0.00129	0.00239	0.00252	0.0034	0.00464	0.0055	0.00695	0.00759	0.00916	0.01036	0.01196	0.0136	0.01491	0.01706	0.01884	0.02069	0.02242	0.02461	0.02615	0.02854	0.03003	0.03201	0.03372	0.0359	0.03722	0.03894	0.04038	0.04197	0.04339	0.04488	0.04631	0.04747	0.04847	0.04937	0.05029	0.05177	0.05213	0.05319	0.05369	0.05462	0.05493	0.05592	0.05652
	520.14	0.0004272	3.9697e-05	0.00068823	0.00097523	0.00147	0.00161	0.00235	0.00297	0.00391	0.00495	0.0061	0.00677	0.0079	0.00964	0.01071	0.01245	0.0142	0.01542	0.01772	0.01907	0.02069	0.02253	0.02511	0.02679	0.02814	0.03072	0.03263	0.03404	0.03591	0.03791	0.03948	0.041	0.04255	0.04395	0.04478	0.04663	0.04799	0.04906	0.04964	0.05175	0.05186	0.05239	0.05373	0.05359	0.05448	0.05536	0.05619	0.05656
	520.56	0.00052422	0.00063021	0.0003808	0.00093227	0.00175	0.00176	0.00245	0.00335	0.00399	0.00488	0.00603	0.00688	0.0083	0.00963	0.01074	0.01234	0.01435	0.01558	0.01818	0.01888	0.02121	0.02322	0.02521	0.02676	0.02897	0.03051	0.03264	0.03431	0.0363	0.03827	0.0396	0.04121	0.04261	0.04415	0.04573	0.04691	0.04822	0.0493	0.05035	0.05093	0.05202	0.05332	0.05354	0.05442	0.05565	0.05567	0.05647	0.05724
	520.98	0.0003794	2.7698e-05	0.00062896	0.00064176	0.0012	0.00152	0.00217	0.00305	0.0037	0.00473	0.00568	0.00654	0.00766	0.00924	0.01086	0.01253	0.01367	0.01577	0.01723	0.01904	0.02089	0.02283	0.02482	0.02646	0.02903	0.03058	0.03267	0.03405	0.03629	0.03801	0.0396	0.04105	0.04275	0.04387	0.04539	0.0472	0.04816	0.04912	0.04967	0.05057	0.05238	0.05266	0.05331	0.05422	0.05494	0.05559	0.05628	0.05714
	521.4	7.332e-05	-7.3307e-05	0.00027847	0.00069012	0.00099778	0.00165	0.00208	0.00249	0.00342	0.00409	0.00528	0.00619	0.00744	0.00874	0.01015	0.01192	0.0135	0.01524	0.01686	0.01897	0.02058	0.02242	0.02484	0.02669	0.02848	0.02977	0.03271	0.0338	0.03577	0.03816	0.03921	0.04085	0.04209	0.0435	0.0451	0.04672	0.04781	0.04878	0.04995	0.05044	0.05123	0.05251	0.05319	0.05426	0.05451	0.0554	0.05628	0.05671
	521.82	-7.7276e-05	-1.7997e-05	0.00062506	0.00092308	0.00078836	0.00172	0.00174	0.0031	0.00369	0.00446	0.00582	0.00631	0.0073	0.0092	0.01067	0.01217	0.01364	0.01533	0.01728	0.0192	0.02093	0.02266	0.0251	0.02644	0.02857	0.03035	0.0326	0.03423	0.03602	0.03828	0.03953	0.04088	0.04271	0.04398	0.04508	0.04702	0.04873	0.049	0.04984	0.05132	0.05208	0.05257	0.05318	0.05436	0.05503	0.05578	0.05661	0.05699
	522.24	-0.00029925	6.8519e-05	4.4272e-05	0.00035114	0.00119	0.00208	0.00226	0.003	0.00381	0.00446	0.00553	0.00661	0.0076	0.00918	0.01069	0.01172	0.01359	0.01556	0.01709	0.01908	0.02077	0.02247	0.02469	0.02711	0.02862	0.0307	0.03273	0.03454	0.03623	0.03784	0.03948	0.04068	0.04259	0.04407	0.04533	0.04735	0.04842	0.04909	0.05017	0.0514	0.05232	0.0527	0.05335	0.05445	0.05547	0.0561	0.05651	0.05767
	522.66	0.00055142	0.00035598	0.00098676	0.00117	0.00122	0.00179	0.00244	0.00256	0.00382	0.00498	0.00533	0.0066	0.00819	0.00953	0.01073	0.01244	0.01435	0.01581	0.01765	0.01958	0.02119	0.02309	0.02513	0.02708	0.02918	0.03133	0.03278	0.03459	0.03653	0.03838	0.04013	0.04107	0.04274	0.04446	0.04617	0.0478	0.04869	0.04963	0.05064	0.05096	0.05237	0.05334	0.05444	0.05485	0.05594	0.0565	0.05662	0.05758
	523.08	0.00084913	-1.6736e-05	0.00064062	0.00087219	0.0014	0.00183	0.00223	0.00311	0.00407	0.00478	0.0057	0.00684	0.00792	0.00926	0.01093	0.01225	0.01426	0.01549	0.01734	0.01917	0.02119	0.02274	0.02477	0.02752	0.02889	0.03132	0.03339	0.03459	0.03634	0.03829	0.03989	0.04116	0.04315	0.04444	0.0458	0.04718	0.04834	0.0495	0.05107	0.05175	0.05261	0.0535	0.05388	0.05497	0.05625	0.05669	0.05725	0.05769
	523.5	-0.00026601	-0.00012312	0.00035912	0.0004103	0.00119	0.00147	0.0019	0.00267	0.0035	0.00441	0.00538	0.00613	0.0072	0.0089	0.01075	0.01184	0.01375	0.01531	0.01697	0.01883	0.02078	0.02275	0.02462	0.02686	0.02876	0.0305	0.03283	0.03438	0.03623	0.03821	0.04	0.04108	0.04269	0.04395	0.04563	0.04718	0.04802	0.04952	0.0505	0.05171	0.05246	0.05361	0.0541	0.05501	0.05526	0.0562	0.05694	0.05705
	523.92	0.00036262	0.00023894	0.00049361	0.00082751	0.00126	0.00221	0.00282	0.00361	0.00389	0.00523	0.00593	0.00689	0.00791	0.00955	0.01058	0.0123	0.01422	0.01601	0.01777	0.0191	0.02149	0.02336	0.02517	0.0278	0.02918	0.0313	0.03299	0.03498	0.03683	0.03821	0.04049	0.04134	0.04348	0.04495	0.04619	0.04777	0.04899	0.04998	0.0506	0.05149	0.05305	0.05375	0.05449	0.05534	0.05573	0.05696	0.05712	0.05842
	524.34	0.00036944	0.00015105	0.00058379	0.00104	0.00139	0.00151	0.00254	0.00303	0.00383	0.00493	0.00575	0.00678	0.00781	0.00958	0.01074	0.01268	0.01398	0.01592	0.01718	0.01957	0.02174	0.0237	0.02532	0.02763	0.02914	0.031	0.03278	0.0353	0.03658	0.039	0.0403	0.04149	0.04361	0.04546	0.04642	0.04774	0.04912	0.04983	0.05119	0.05189	0.05266	0.05375	0.05506	0.05544	0.0557	0.0564	0.0573	0.05809
	524.77	-0.00018678	0.00026018	0.00020338	0.00066727	0.00109	0.00159	0.00216	0.0026	0.00394	0.00469	0.00521	0.00682	0.00757	0.00908	0.01038	0.01221	0.01398	0.01547	0.01752	0.01935	0.02097	0.02315	0.0251	0.02728	0.0294	0.0309	0.03253	0.03481	0.03674	0.03841	0.04005	0.04204	0.04342	0.04483	0.04643	0.04795	0.04846	0.04971	0.05094	0.05177	0.05259	0.05343	0.05457	0.05534	0.0559	0.05654	0.05727	0.05761
	525.19	-0.00012125	0.00021279	0.00067985	0.00086002	0.00142	0.00151	0.00244	0.0028	0.00369	0.00452	0.00533	0.00653	0.00755	0.00905	0.01077	0.01244	0.01379	0.01574	0.01746	0.01937	0.02156	0.02334	0.02509	0.02713	0.0293	0.03165	0.03319	0.03492	0.0372	0.03864	0.04001	0.04191	0.04335	0.04469	0.04601	0.04832	0.04918	0.04981	0.05133	0.05228	0.0533	0.05439	0.05509	0.05557	0.05635	0.05699	0.05766	0.05852
	525.61	0.00046088	0.00026827	0.00054696	0.00102	0.00151	0.00175	0.00194	0.00327	0.00404	0.0047	0.0061	0.00637	0.0079	0.00917	0.01067	0.01247	0.01452	0.01592	0.01745	0.01947	0.02158	0.02334	0.02527	0.02739	0.02972	0.03116	0.03313	0.03499	0.03702	0.03866	0.0404	0.04215	0.04366	0.04505	0.04668	0.04858	0.04946	0.05024	0.05148	0.05238	0.05326	0.05428	0.05461	0.05572	0.05643	0.05689	0.05764	0.05872
	526.03	-0.00055406	0.00026506	0.00038745	0.00033339	0.00099481	0.00156	0.00232	0.00311	0.00374	0.00423	0.00561	0.00653	0.00778	0.00936	0.01063	0.01157	0.01417	0.01554	0.01723	0.01934	0.02109	0.02292	0.02522	0.02733	0.02934	0.03151	0.03355	0.0352	0.03702	0.03844	0.04038	0.04183	0.04334	0.04455	0.04684	0.04798	0.04896	0.04996	0.05129	0.05199	0.05312	0.05431	0.05449	0.05581	0.05647	0.05688	0.05772	0.05835
	526.45	0.00029569	-0.00013711	0.00081744	0.00080625	0.00117	0.00174	0.0025	0.00309	0.00382	0.00509	0.0057	0.00645	0.00817	0.00936	0.01079	0.01241	0.01396	0.01614	0.01789	0.01984	0.02134	0.02341	0.02537	0.02738	0.02947	0.03145	0.03338	0.03542	0.03719	0.03848	0.04034	0.04204	0.04404	0.04532	0.04681	0.04873	0.04942	0.05054	0.05159	0.05305	0.05372	0.05426	0.05521	0.05581	0.05687	0.05724	0.05791	0.05884
	526.87	0.00039387	0.0002622	0.00071408	0.00109	0.00106	0.0022	0.00222	0.00319	0.00326	0.00443	0.00518	0.00639	0.00775	0.00939	0.01069	0.0125	0.01449	0.01606	0.01818	0.0193	0.02132	0.02343	0.02569	0.02732	0.02949	0.03184	0.0338	0.03536	0.03707	0.03921	0.04059	0.04238	0.04374	0.04546	0.04693	0.04805	0.04959	0.05057	0.05173	0.05285	0.05345	0.05427	0.05488	0.05589	0.05669	0.05738	0.05758	0.05885
	527.29	0.00013704	0.00039411	0.00053834	0.00074216	0.00065739	0.00156	0.0022	0.00329	0.00393	0.0049	0.00532	0.00644	0.00774	0.00917	0.01079	0.01237	0.0139	0.01618	0.01743	0.02003	0.02153	0.02361	0.02519	0.02752	0.02934	0.03157	0.03353	0.0355	0.03712	0.03928	0.04073	0.04247	0.04366	0.04544	0.04728	0.04874	0.04939	0.05121	0.0517	0.05259	0.0534	0.05442	0.05546	0.05577	0.05664	0.05737	0.05819	0.05875
	527.71	-2.0071e-05	9.3344e-05	0.00054529	0.0008006	0.00093334	0.00184	0.00257	0.00322	0.00406	0.00441	0.00586	0.00683	0.00792	0.00921	0.01089	0.01222	0.01392	0.01591	0.01732	0.01984	0.02161	0.02332	0.02542	0.02746	0.02946	0.03169	0.03368	0.03534	0.0371	0.03903	0.04067	0.04256	0.0437	0.04538	0.0466	0.04857	0.04918	0.05082	0.05193	0.05284	0.05331	0.05428	0.05542	0.05591	0.05679	0.05717	0.05815	0.05887
	528.13	-0.00013688	0.0001779	0.0004639	0.00098237	0.00147	0.00184	0.00232	0.00262	0.00368	0.00469	0.00581	0.00673	0.00791	0.00942	0.01059	0.01252	0.01396	0.01591	0.01797	0.01881	0.02152	0.02371	0.02553	0.02764	0.0295	0.03129	0.03348	0.03527	0.03731	0.03871	0.04096	0.04265	0.04392	0.04532	0.04712	0.04874	0.04948	0.05064	0.05164	0.05237	0.05364	0.05466	0.05542	0.05612	0.05746	0.05811	0.05856	0.05905
	528.55	0.00041202	0.00021293	0.00049965	0.0011	0.00097794	0.00208	0.00249	0.00321	0.00385	0.00452	0.00593	0.00691	0.00813	0.00922	0.01128	0.01254	0.01407	0.01613	0.01817	0.01985	0.02225	0.02444	0.02606	0.02785	0.02984	0.03156	0.03383	0.03574	0.03776	0.03935	0.04134	0.04295	0.0444	0.04592	0.04724	0.04878	0.05004	0.05141	0.0522	0.05376	0.0541	0.05503	0.05604	0.05689	0.05754	0.05839	0.05907	0.05896
	528.97	8.425e-05	0.00027164	0.00073402	0.00096639	0.0014	0.00185	0.00242	0.00269	0.00375	0.00476	0.00555	0.00697	0.00799	0.00951	0.0107	0.01263	0.01425	0.01586	0.0175	0.01932	0.02124	0.02369	0.02556	0.02788	0.0299	0.03194	0.0337	0.03574	0.03748	0.03912	0.0412	0.04256	0.04457	0.04589	0.04736	0.04892	0.04994	0.05113	0.05161	0.05323	0.054	0.05484	0.05602	0.0562	0.05732	0.0577	0.05843	0.05977
	529.39	0.00017536	0.00067721	0.00091305	0.00103	0.00142	0.00166	0.00257	0.00335	0.00388	0.00513	0.006	0.00712	0.00822	0.00964	0.01103	0.01284	0.01451	0.016	0.01798	0.01966	0.02179	0.02423	0.02572	0.02799	0.03071	0.0319	0.03415	0.03621	0.03791	0.03999	0.04145	0.04325	0.04469	0.046	0.0477	0.04867	0.05015	0.05128	0.05218	0.05335	0.05429	0.05568	0.05645	0.05671	0.05791	0.05806	0.0587	0.05967
	529.81	0.00018632	0.00073692	0.00053858	0.0009943	0.00158	0.00184	0.00208	0.00301	0.00395	0.00496	0.0062	0.00683	0.00804	0.00956	0.01112	0.01239	0.01422	0.0162	0.01819	0.01998	0.02212	0.02365	0.02559	0.02813	0.03004	0.03183	0.03415	0.03588	0.03784	0.03954	0.04171	0.04322	0.04448	0.04624	0.04759	0.04902	0.05021	0.05141	0.05257	0.05341	0.05465	0.05521	0.05588	0.05693	0.0581	0.05859	0.05934	0.06002
	530.23	-0.00041851	0.00033197	0.00044822	0.00089201	0.00135	0.00179	0.00263	0.00312	0.00383	0.00478	0.0061	0.00709	0.00799	0.0094	0.01078	0.01225	0.01455	0.01617	0.01828	0.0197	0.02199	0.02376	0.02596	0.02833	0.03002	0.03186	0.03385	0.03617	0.0378	0.03982	0.04156	0.04313	0.04495	0.04639	0.04735	0.04958	0.05052	0.05165	0.05275	0.0538	0.05495	0.05543	0.05625	0.05752	0.05788	0.05829	0.05916	0.06022
	530.65	-9.4299e-05	-3.2083e-05	0.00050781	0.00068598	0.00112	0.00179	0.0019	0.00304	0.0038	0.00485	0.0055	0.00681	0.00802	0.00959	0.01094	0.01226	0.01408	0.01535	0.01812	0.01951	0.02173	0.02392	0.02601	0.02796	0.03006	0.03226	0.03407	0.03548	0.03783	0.0397	0.04125	0.04287	0.04488	0.04646	0.04756	0.0494	0.05021	0.0519	0.05222	0.05379	0.05466	0.05512	0.0564	0.05701	0.05739	0.05838	0.05882	0.06027
	531.07	0.00034413	0.00021554	0.00028998	0.00083664	0.00147	0.00183	0.00254	0.00306	0.00373	0.00478	0.00559	0.00703	0.00808	0.00963	0.01084	0.01259	0.01428	0.01606	0.0179	0.01979	0.02187	0.02379	0.02594	0.02822	0.03021	0.03235	0.03451	0.03612	0.03817	0.04023	0.04199	0.0431	0.04474	0.04619	0.04812	0.04984	0.05051	0.05209	0.05301	0.05372	0.05512	0.05619	0.05638	0.05739	0.05807	0.05846	0.05972	0.06044
	531.49	-1.5375e-05	0.00050287	0.00072997	0.00108	0.00148	0.00194	0.00231	0.00293	0.00415	0.00493	0.00607	0.00693	0.00828	0.00948	0.0114	0.0128	0.01424	0.01621	0.01806	0.02043	0.02216	0.02401	0.02628	0.02856	0.03018	0.03219	0.03478	0.03604	0.03835	0.04018	0.04202	0.04386	0.04512	0.04647	0.04829	0.04976	0.05076	0.05235	0.0532	0.05405	0.05548	0.05596	0.05673	0.05757	0.05814	0.05879	0.05956	0.06045
	531.91	0.0001167	0.00038848	0.00040188	0.00072748	0.00153	0.00147	0.0025	0.0026	0.00382	0.00447	0.00587	0.00666	0.0081	0.00904	0.01121	0.01274	0.01422	0.01608	0.01836	0.02024	0.02168	0.02355	0.02606	0.0283	0.03022	0.03208	0.03385	0.03607	0.03815	0.03961	0.04153	0.04336	0.04501	0.04661	0.04811	0.04967	0.05087	0.05183	0.05287	0.0539	0.05474	0.0557	0.0567	0.05729	0.05844	0.0585	0.05976	0.06051
	532.34	-7.9956e-05	0.0001371	0.00025996	0.00108	0.00091292	0.00197	0.00216	0.00323	0.00348	0.00488	0.00578	0.00691	0.0085	0.00956	0.01138	0.01298	0.01439	0.01596	0.01851	0.01989	0.02182	0.02411	0.02629	0.02843	0.03015	0.03252	0.03433	0.0367	0.03881	0.03987	0.04207	0.04352	0.04571	0.04662	0.04794	0.04975	0.05126	0.05189	0.05339	0.05434	0.05554	0.0561	0.05682	0.05759	0.05871	0.05887	0.05965	0.0606
	532.76	9.4566e-05	-6.902e-05	0.00043707	0.00096744	0.00148	0.00177	0.0024	0.00318	0.00385	0.00497	0.00621	0.00695	0.00807	0.00961	0.0115	0.01311	0.01472	0.01609	0.01852	0.02015	0.02232	0.02459	0.02634	0.02886	0.03063	0.03262	0.03435	0.03643	0.03859	0.04045	0.04278	0.04382	0.04493	0.04676	0.04854	0.05041	0.05125	0.05237	0.05351	0.05454	0.05576	0.05637	0.05717	0.05781	0.05849	0.05935	0.06005	0.06058
	533.18	0.00031959	0.00022651	0.00048888	0.00086437	0.00125	0.0016	0.00228	0.00326	0.0035	0.00477	0.0056	0.00717	0.00857	0.00955	0.01121	0.01291	0.01435	0.0164	0.01833	0.0203	0.02206	0.02416	0.02575	0.02801	0.03049	0.03253	0.03424	0.03636	0.03826	0.04051	0.04209	0.04389	0.04529	0.04689	0.04847	0.04979	0.05092	0.0522	0.0533	0.05426	0.05512	0.05649	0.05715	0.05775	0.05897	0.05926	0.06037	0.06082
	533.6	-0.00036908	2.0566e-05	0.00037781	0.00053596	0.0009489	0.00131	0.002	0.00239	0.00382	0.00438	0.00586	0.00712	0.00747	0.00909	0.01078	0.01249	0.01406	0.01621	0.01787	0.01991	0.02229	0.02409	0.02604	0.02794	0.03012	0.03226	0.0341	0.03622	0.03818	0.04024	0.04178	0.04385	0.04528	0.04645	0.04839	0.04966	0.05141	0.05235	0.05322	0.05414	0.0553	0.05629	0.05706	0.05781	0.0586	0.05916	0.05981	0.06042
	534.02	-0.00011255	-0.00069067	-0.00017207	0.00061351	0.00090707	0.00177	0.00194	0.00294	0.00394	0.00447	0.0053	0.00665	0.00782	0.0091	0.01076	0.01265	0.01388	0.01594	0.01818	0.01971	0.02207	0.02375	0.02612	0.0284	0.02974	0.03214	0.03455	0.03642	0.03824	0.04024	0.04189	0.04342	0.04521	0.04671	0.04844	0.04972	0.05132	0.05242	0.05372	0.05401	0.05529	0.05604	0.05693	0.05774	0.05876	0.05914	0.05969	0.06059
	534.44	1.8461e-05	0.00051814	0.00066973	0.00148	0.0017	0.00205	0.0025	0.00361	0.00454	0.0047	0.00592	0.00717	0.00869	0.00975	0.0111	0.0136	0.01507	0.01655	0.01862	0.02079	0.02264	0.0248	0.02705	0.0287	0.03119	0.03253	0.03545	0.03706	0.03917	0.04109	0.04293	0.04408	0.04584	0.04756	0.04892	0.05062	0.05194	0.05294	0.05431	0.05513	0.05598	0.05699	0.05808	0.05865	0.0594	0.06017	0.06081	0.06127
	534.86	-0.00039439	0.00042873	0.00035985	0.00070989	0.00156	0.0022	0.00228	0.00315	0.00413	0.00452	0.00596	0.00681	0.00823	0.00964	0.01114	0.01245	0.01443	0.01621	0.01818	0.02023	0.02195	0.02401	0.02637	0.02865	0.03058	0.03274	0.0343	0.03656	0.03878	0.04063	0.04273	0.04404	0.04592	0.04738	0.04902	0.05048	0.05174	0.0526	0.05428	0.05487	0.05598	0.05672	0.05755	0.05852	0.05909	0.05958	0.06044	0.06116
	535.28	0.00020037	0.00055216	0.00072087	0.00081939	0.00156	0.00199	0.00261	0.00344	0.00389	0.00498	0.00573	0.0074	0.00834	0.01004	0.01119	0.01304	0.01503	0.01653	0.01859	0.0206	0.0229	0.02474	0.02683	0.02897	0.03139	0.03342	0.03534	0.03717	0.03923	0.04108	0.0428	0.04445	0.04609	0.04801	0.04918	0.05138	0.05221	0.05312	0.05453	0.05529	0.05586	0.05762	0.05831	0.05836	0.05964	0.05991	0.06069	0.0616
	535.7	0.00021821	0.0002318	0.00051085	0.00073385	0.00113	0.00167	0.00248	0.0032	0.00373	0.00506	0.00596	0.00698	0.00812	0.0096	0.01107	0.01304	0.01458	0.01659	0.01888	0.02035	0.02251	0.02463	0.02646	0.02873	0.03126	0.03301	0.03509	0.03659	0.03876	0.04039	0.04274	0.04432	0.04603	0.04726	0.04913	0.05083	0.05176	0.05316	0.05409	0.05518	0.05613	0.05707	0.05778	0.05898	0.05965	0.05994	0.06095	0.06148
	536.12	-0.00062845	-0.00024645	0.00056899	0.00044649	0.00088803	0.0013	0.00212	0.00266	0.00411	0.0047	0.00598	0.00698	0.00828	0.00968	0.01097	0.01314	0.01484	0.01637	0.01856	0.01999	0.02255	0.02442	0.0265	0.02855	0.03089	0.03332	0.03514	0.03663	0.03849	0.04093	0.04244	0.04437	0.04579	0.04768	0.04902	0.0507	0.05179	0.05333	0.05419	0.05498	0.05629	0.05698	0.05818	0.05841	0.05942	0.05999	0.06102	0.06172
	536.54	-0.00071076	-0.00034435	0.00023539	0.0005793	0.00083473	0.00143	0.00211	0.00279	0.00343	0.00389	0.00539	0.00669	0.00764	0.00941	0.01093	0.0126	0.01414	0.01575	0.0178	0.02014	0.02226	0.02377	0.02621	0.02837	0.03037	0.03265	0.03463	0.03653	0.03893	0.04025	0.04265	0.04436	0.04562	0.04731	0.04926	0.05023	0.05184	0.05233	0.05389	0.0548	0.05602	0.0571	0.05759	0.05839	0.05911	0.06029	0.06071	0.06126
	536.96	-2.0413e-05	0.00012516	0.00035605	0.00052485	0.00109	0.00154	0.00207	0.00304	0.00378	0.0047	0.0057	0.00677	0.00813	0.00955	0.01124	0.01275	0.01491	0.01656	0.01836	0.02061	0.02269	0.02435	0.02673	0.02879	0.03138	0.03313	0.03504	0.03705	0.03929	0.04126	0.04278	0.04458	0.04622	0.04757	0.04904	0.05131	0.05236	0.05317	0.05441	0.05559	0.05634	0.05735	0.05811	0.05895	0.05977	0.06009	0.06119	0.06158
	537.38	0.00011371	0.00036682	0.00082047	0.00127	0.00155	0.00221	0.00247	0.00286	0.00429	0.00559	0.00611	0.00734	0.00848	0.00997	0.01152	0.0131	0.01511	0.01673	0.01881	0.02048	0.02283	0.02487	0.02745	0.029	0.03127	0.0332	0.03534	0.0375	0.03962	0.04152	0.04341	0.04463	0.0467	0.04799	0.04979	0.05149	0.05284	0.05414	0.05541	0.05588	0.05713	0.05761	0.05861	0.05947	0.0598	0.06067	0.06176	0.0623
	537.8	-7.5258e-05	2.188e-05	0.00018207	0.00037473	0.00089797	0.00186	0.00174	0.00304	0.00362	0.00457	0.00589	0.00677	0.00796	0.00948	0.01127	0.0129	0.01471	0.01669	0.01833	0.02066	0.02248	0.02461	0.02652	0.02899	0.03089	0.03315	0.03532	0.03708	0.03933	0.04104	0.04253	0.04409	0.0464	0.04819	0.04987	0.0515	0.05258	0.05376	0.05434	0.05556	0.05626	0.05765	0.05828	0.05866	0.05963	0.06105	0.06113	0.06189
	538.22	0.00027513	0.00034372	0.00105	0.00101	0.00141	0.00166	0.00282	0.00333	0.00425	0.00517	0.00591	0.00705	0.00844	0.00992	0.0119	0.01323	0.01498	0.01741	0.01895	0.02077	0.02299	0.02507	0.02762	0.02931	0.03145	0.03316	0.03555	0.03761	0.03963	0.04156	0.04355	0.04484	0.04665	0.04864	0.05007	0.05134	0.05265	0.05408	0.0552	0.05619	0.05695	0.05792	0.05865	0.05989	0.06062	0.06084	0.06176	0.06234
	538.64	0.00038072	0.00013723	0.00075399	0.00086205	0.00137	0.00185	0.00271	0.00344	0.00417	0.00483	0.00618	0.00728	0.00866	0.01023	0.01171	0.01298	0.01507	0.01652	0.01858	0.02032	0.02271	0.02513	0.0271	0.02948	0.03136	0.03376	0.03563	0.0376	0.03983	0.04139	0.04309	0.04529	0.04677	0.04847	0.05018	0.05139	0.05263	0.05398	0.05491	0.05584	0.0571	0.05779	0.0583	0.05981	0.06027	0.06095	0.06175	0.0625
	539.06	0.00013775	0.00051872	0.0006138	0.00102	0.00125	0.00203	0.00264	0.00312	0.00428	0.00509	0.00606	0.00745	0.00868	0.01021	0.01174	0.0131	0.01477	0.01726	0.01919	0.02103	0.02304	0.02546	0.02728	0.02935	0.03153	0.03387	0.03601	0.03771	0.04004	0.04188	0.04363	0.04543	0.04736	0.04859	0.05023	0.05157	0.05317	0.05419	0.05542	0.0565	0.05729	0.05824	0.05902	0.06008	0.06065	0.0614	0.06204	0.06275
	539.48	1.3598e-05	4.0795e-05	0.00065488	0.00086261	0.00086261	0.00198	0.00212	0.00338	0.00409	0.00468	0.00587	0.00692	0.00784	0.00959	0.01129	0.01285	0.01481	0.01664	0.01869	0.02047	0.02266	0.02507	0.02729	0.02946	0.03125	0.03332	0.03573	0.03813	0.03958	0.04141	0.04332	0.04499	0.04662	0.0484	0.05028	0.05205	0.05312	0.05412	0.05476	0.05619	0.05761	0.05791	0.05905	0.05967	0.0605	0.06081	0.06161	0.06251
	539.9	0.0002082	0.00028071	0.00082749	0.00093473	0.00144	0.00236	0.00246	0.00341	0.00385	0.0052	0.00623	0.00712	0.00859	0.00989	0.01143	0.01311	0.01518	0.01721	0.01876	0.02096	0.02292	0.0256	0.02766	0.0294	0.03158	0.03401	0.03621	0.03783	0.04002	0.04162	0.04406	0.04543	0.04708	0.04905	0.0506	0.05183	0.05342	0.0548	0.05557	0.05657	0.05793	0.05875	0.0591	0.0602	0.06057	0.06153	0.0621	0.06277
	540.32	-0.00015571	-1.6745e-05	5.9452e-05	0.00077267	0.00138	0.00136	0.00238	0.00293	0.00371	0.00479	0.00628	0.00706	0.00811	0.00973	0.01135	0.01297	0.01466	0.01724	0.01872	0.02077	0.02287	0.02496	0.02697	0.02918	0.03109	0.03342	0.03557	0.03756	0.04	0.04196	0.04339	0.04529	0.047	0.04874	0.05024	0.05174	0.05346	0.05413	0.05536	0.0562	0.0575	0.05803	0.05889	0.05947	0.06053	0.06116	0.06187	0.06239
	540.74	-0.00014036	-9.6344e-05	0.00074822	0.00096129	0.00134	0.00172	0.00277	0.00332	0.00377	0.0049	0.00592	0.00728	0.00852	0.01006	0.01174	0.01296	0.0151	0.01659	0.01874	0.02085	0.02316	0.02523	0.0277	0.02947	0.03202	0.03382	0.03593	0.03832	0.03996	0.04196	0.04356	0.04564	0.04724	0.04877	0.0504	0.05207	0.0531	0.05469	0.05521	0.05674	0.0579	0.05855	0.05942	0.06024	0.06121	0.06126	0.06218	0.06297
	541.16	4.0406e-05	-9.564e-05	0.00027384	0.00051401	0.0006998	0.00121	0.00185	0.00268	0.00407	0.00452	0.00569	0.0067	0.00828	0.00968	0.01114	0.01246	0.01491	0.01655	0.01863	0.02038	0.02296	0.02469	0.02693	0.02942	0.03117	0.03384	0.03543	0.03754	0.03957	0.04147	0.04362	0.04531	0.04684	0.04842	0.05013	0.05214	0.05317	0.05418	0.05548	0.0561	0.05755	0.05826	0.05923	0.05986	0.06085	0.06177	0.06215	0.06308
	541.58	0.00013328	0.00068809	0.00075033	0.00108	0.00164	0.00222	0.0027	0.00357	0.00409	0.0051	0.00609	0.00709	0.00861	0.00987	0.01181	0.01356	0.01535	0.01709	0.01905	0.02116	0.02326	0.0252	0.02766	0.02988	0.03198	0.03435	0.03613	0.03798	0.04055	0.04229	0.04395	0.04614	0.0474	0.04894	0.05104	0.05251	0.05381	0.05465	0.05582	0.05731	0.05797	0.0592	0.06026	0.0606	0.06176	0.0622	0.06259	0.06342
	542	-3.4074e-05	0.00024915	0.00036606	0.00073974	0.00126	0.00162	0.00229	0.00313	0.00367	0.0047	0.00559	0.00725	0.00836	0.00974	0.01106	0.01298	0.01482	0.01694	0.01879	0.02094	0.02281	0.02525	0.02721	0.02943	0.03139	0.03359	0.03583	0.03771	0.04008	0.04185	0.04335	0.04543	0.04713	0.04898	0.05033	0.05236	0.05331	0.05442	0.0557	0.05685	0.05771	0.05884	0.05918	0.06016	0.0606	0.0622	0.06298	0.06336
	542.42	0.00075555	0.00057842	0.00086187	0.00111	0.00165	0.0021	0.00253	0.00349	0.00457	0.00557	0.00637	0.00743	0.00886	0.01008	0.01176	0.01333	0.01538	0.01705	0.01914	0.02137	0.02368	0.02586	0.02781	0.0303	0.03223	0.03443	0.03662	0.0385	0.04055	0.04221	0.04444	0.04597	0.04783	0.04959	0.05105	0.05268	0.05412	0.05551	0.05645	0.05749	0.05843	0.05936	0.05994	0.0611	0.06203	0.06211	0.06309	0.06388
	542.84	0.00053214	0.00054731	0.00063274	0.00104	0.00138	0.00208	0.00259	0.00326	0.00443	0.00516	0.00642	0.0073	0.00869	0.01023	0.01197	0.01331	0.01536	0.01687	0.0197	0.02127	0.02336	0.02544	0.02775	0.03038	0.03241	0.03461	0.03647	0.03894	0.04044	0.04249	0.04414	0.04608	0.04751	0.04979	0.05125	0.05293	0.05419	0.05512	0.05637	0.05745	0.0588	0.05931	0.06044	0.06081	0.06202	0.06213	0.0632	0.06398
	543.26	-0.00021307	-0.00011565	0.00019415	0.00052876	0.00123	0.00173	0.00233	0.00341	0.0038	0.0048	0.00572	0.00715	0.00838	0.01008	0.01153	0.01301	0.01487	0.01687	0.01899	0.02092	0.02299	0.02553	0.02767	0.02975	0.03202	0.03414	0.03579	0.03824	0.0405	0.04218	0.04431	0.04581	0.04772	0.04906	0.05125	0.05277	0.05404	0.05465	0.05628	0.05678	0.05803	0.05893	0.05984	0.06066	0.06121	0.06195	0.06298	0.06343
	543.68	7.1407e-05	0.00030611	0.00047496	0.00080421	0.0018	0.00189	0.00268	0.00343	0.00438	0.00477	0.00628	0.0075	0.00884	0.00996	0.0117	0.01387	0.0153	0.01737	0.01921	0.02134	0.02336	0.02552	0.02786	0.02995	0.03245	0.03435	0.03658	0.03839	0.04096	0.04314	0.04474	0.04604	0.04789	0.04991	0.05156	0.05296	0.05461	0.05539	0.0562	0.0575	0.05864	0.05962	0.0604	0.0615	0.06181	0.06269	0.06319	0.06389
	544.1	-0.0004824	-0.00046293	-0.0002775	0.00044313	0.00097422	0.00098517	0.00226	0.00265	0.00334	0.0041	0.00554	0.00678	0.00766	0.00919	0.011	0.0127	0.01459	0.01609	0.01826	0.02027	0.02232	0.02501	0.02676	0.02925	0.03149	0.03348	0.03565	0.03795	0.03996	0.04194	0.04399	0.04589	0.04735	0.04916	0.05063	0.05237	0.05314	0.05475	0.0558	0.05698	0.05795	0.05906	0.05944	0.06045	0.06144	0.06174	0.06286	0.06346
	544.52	-8.4942e-05	0.00028506	0.0005765	0.00069019	0.00136	0.00195	0.00241	0.00347	0.00393	0.00464	0.00617	0.00745	0.00847	0.00975	0.01175	0.0136	0.01518	0.01719	0.01946	0.02131	0.02314	0.02539	0.02748	0.03018	0.03205	0.03436	0.03634	0.0387	0.04076	0.04283	0.04443	0.04654	0.04838	0.04967	0.05184	0.05327	0.05485	0.05544	0.05642	0.05759	0.05839	0.06003	0.06014	0.06134	0.06234	0.06278	0.06317	0.06402
	544.94	0.00010421	0.00035488	0.00058192	0.00132	0.00125	0.00185	0.00268	0.00352	0.00427	0.00509	0.00595	0.00743	0.00873	0.01049	0.01178	0.01332	0.01518	0.0169	0.01935	0.02153	0.0235	0.0257	0.02792	0.03017	0.03243	0.03457	0.03673	0.03879	0.04112	0.04301	0.04508	0.04683	0.0482	0.04984	0.0518	0.0534	0.05401	0.05576	0.05698	0.05789	0.05892	0.05988	0.06061	0.0617	0.06249	0.06299	0.06375	0.06436
	545.36	-4.5612e-06	0.00018705	0.00067407	0.00098101	0.00132	0.00196	0.00245	0.00321	0.00419	0.00563	0.0065	0.00749	0.00883	0.01027	0.01172	0.01347	0.01538	0.0172	0.01934	0.02155	0.02365	0.02605	0.02785	0.03032	0.03254	0.03483	0.03649	0.03843	0.04105	0.04304	0.04503	0.04677	0.04821	0.04996	0.0519	0.05351	0.05476	0.05593	0.05715	0.05847	0.05958	0.05975	0.06058	0.06152	0.06249	0.06303	0.06385	0.06417
	545.78	-1.7338e-05	0.00034464	0.00069711	0.00112	0.0014	0.00203	0.00252	0.00334	0.00392	0.00496	0.00625	0.00735	0.00866	0.0106	0.01184	0.01367	0.01557	0.0172	0.01983	0.02186	0.02347	0.02578	0.02829	0.03019	0.03245	0.03478	0.0372	0.03876	0.04108	0.04282	0.04515	0.04666	0.0486	0.05028	0.05211	0.0538	0.05495	0.05613	0.05696	0.05796	0.05912	0.06044	0.06107	0.0617	0.0625	0.06345	0.06433	0.06491
	546.2	-0.00046793	-0.00036855	8.3023e-05	0.00058075	0.00086017	0.00127	0.00208	0.00319	0.00415	0.00487	0.0059	0.0072	0.0079	0.00981	0.01147	0.01335	0.01528	0.01711	0.01921	0.02124	0.02351	0.02585	0.02774	0.02991	0.03207	0.03459	0.03679	0.03867	0.04077	0.04276	0.04485	0.04638	0.04828	0.04998	0.05155	0.05322	0.05452	0.05578	0.05685	0.05801	0.0588	0.05998	0.0608	0.0616	0.062	0.06305	0.06416	0.06408
	546.62	0.00045892	0.00049452	0.00071342	0.00124	0.00168	0.00206	0.00264	0.00354	0.00425	0.0054	0.00642	0.00783	0.00851	0.01036	0.01212	0.0139	0.01578	0.01737	0.01962	0.02185	0.02354	0.026	0.0282	0.03101	0.03288	0.03525	0.03732	0.03912	0.04162	0.04356	0.04564	0.04683	0.04851	0.05029	0.05262	0.05403	0.0552	0.05643	0.05745	0.05861	0.05941	0.06059	0.06163	0.0625	0.0628	0.06368	0.06464	0.06486
	547.04	-0.00014646	9.791e-05	0.00024445	0.00058853	0.00092034	0.00182	0.00227	0.00314	0.00383	0.00474	0.00605	0.00711	0.008	0.00971	0.01162	0.01329	0.0152	0.01725	0.01925	0.02122	0.02318	0.02551	0.0279	0.03008	0.03252	0.03456	0.03702	0.0389	0.0409	0.04316	0.04514	0.04671	0.04863	0.04974	0.05157	0.05387	0.05474	0.05625	0.05721	0.05821	0.05917	0.06015	0.06106	0.06166	0.06231	0.06347	0.06424	0.06467
	547.46	3.5032e-05	0.00023944	3.5032e-05	0.00107	0.00146	0.00226	0.00266	0.00316	0.00419	0.00514	0.00599	0.00727	0.00871	0.01019	0.01185	0.01342	0.0153	0.0176	0.01924	0.02142	0.02373	0.02559	0.0281	0.03029	0.033	0.03494	0.03686	0.03938	0.04126	0.04371	0.04535	0.04701	0.04867	0.05077	0.05207	0.05416	0.05541	0.05647	0.05753	0.05885	0.05969	0.06048	0.06136	0.06201	0.06305	0.06388	0.06416	0.06508
	547.88	-0.0002239	-7.6819e-05	0.00026752	0.00058165	0.00103	0.0012	0.00205	0.00295	0.00358	0.00467	0.00595	0.00683	0.00841	0.00975	0.01143	0.01345	0.01505	0.01687	0.01904	0.02121	0.02338	0.0258	0.02799	0.03051	0.03263	0.03456	0.03727	0.03882	0.04101	0.0429	0.04503	0.04665	0.04873	0.05035	0.05191	0.05342	0.05466	0.05608	0.05776	0.05818	0.05948	0.0606	0.06112	0.06215	0.06304	0.06341	0.06418	0.06501
	548.3	-3.8042e-05	0.00023048	0.00042946	0.00106	0.00125	0.00197	0.00237	0.00331	0.004	0.00506	0.0064	0.00743	0.00842	0.01018	0.01207	0.01373	0.01493	0.0172	0.01976	0.02175	0.0236	0.02583	0.02805	0.0304	0.03247	0.03512	0.03722	0.03919	0.04141	0.04338	0.0454	0.04736	0.04856	0.05056	0.05227	0.05391	0.05528	0.05657	0.0577	0.05882	0.05985	0.06065	0.06171	0.06239	0.06315	0.06379	0.06483	0.06551
	548.72	-0.00033621	-4.1328e-05	0.00046984	0.00104	0.00135	0.00178	0.00235	0.00308	0.00392	0.00518	0.00615	0.00724	0.00859	0.0102	0.01201	0.01345	0.01529	0.0174	0.01972	0.02168	0.02366	0.02586	0.02817	0.03061	0.0327	0.0347	0.03719	0.0395	0.04141	0.04303	0.0452	0.04711	0.04916	0.05059	0.05222	0.05393	0.05549	0.05633	0.05774	0.05926	0.05999	0.06078	0.06137	0.06218	0.06334	0.06389	0.06455	0.06516
	549.14	0.00031006	0.00013911	0.00094146	0.00104	0.00142	0.00198	0.00269	0.00308	0.00429	0.00541	0.00595	0.00755	0.00888	0.0108	0.01248	0.01386	0.01587	0.01772	0.01979	0.0218	0.02406	0.02628	0.02801	0.03102	0.03335	0.03541	0.03778	0.03969	0.04177	0.04376	0.04587	0.0474	0.04891	0.05092	0.05299	0.05412	0.05548	0.05723	0.05783	0.05912	0.06058	0.06118	0.06216	0.06279	0.06357	0.06443	0.06488	0.06579
	549.56	0.00013112	5.9597e-05	0.00046367	0.00096788	0.00117	0.00207	0.00251	0.00291	0.00451	0.00534	0.00624	0.00762	0.0085	0.01043	0.01196	0.01378	0.01554	0.01758	0.01956	0.02184	0.02388	0.02602	0.02847	0.03066	0.03307	0.03529	0.03743	0.03964	0.0416	0.04354	0.04543	0.04738	0.04908	0.05088	0.0524	0.05442	0.05561	0.05698	0.05801	0.05921	0.0603	0.06085	0.06185	0.06282	0.06383	0.06407	0.06492	0.06567
	549.98	-2.0878e-06	4.7326e-05	0.00041636	0.00075853	0.0012	0.00203	0.00259	0.00312	0.00382	0.00521	0.00634	0.00711	0.00859	0.0101	0.01189	0.0139	0.01594	0.0174	0.01987	0.02159	0.02373	0.02631	0.02833	0.03056	0.03305	0.03547	0.03726	0.03964	0.04176	0.04345	0.04595	0.04746	0.04924	0.05112	0.05268	0.05423	0.05524	0.05694	0.05819	0.05923	0.06056	0.06116	0.06202	0.06294	0.06363	0.06452	0.06532	0.06591
	550.4	-6.0735e-05	-8.2825e-06	0.00024855	0.00085049	0.00109	0.00177	0.00243	0.00313	0.00376	0.00485	0.00586	0.00717	0.00841	0.01014	0.01172	0.01369	0.0153	0.01745	0.01913	0.02143	0.02369	0.02586	0.02833	0.0307	0.03272	0.03529	0.03711	0.03925	0.04158	0.04364	0.04566	0.04742	0.04927	0.05107	0.05267	0.05439	0.05546	0.05671	0.05815	0.05916	0.06014	0.06087	0.06187	0.06308	0.06355	0.06363	0.06512	0.06605
	550.82	-9.1073e-05	8.6982e-05	0.00049336	0.00081777	0.00111	0.00193	0.00226	0.00303	0.0039	0.0051	0.006	0.00747	0.00865	0.01022	0.01191	0.01388	0.01593	0.01781	0.01954	0.02159	0.02377	0.02606	0.02817	0.03102	0.03273	0.0351	0.0375	0.03958	0.04209	0.04397	0.04565	0.04764	0.0494	0.05117	0.05259	0.05454	0.0558	0.05705	0.0582	0.05927	0.06024	0.06147	0.0622	0.06288	0.06386	0.06443	0.06531	0.06616
	551.24	0.00023795	0.0001312	0.00019783	0.00092397	0.00147	0.00191	0.00231	0.00298	0.004	0.00487	0.00631	0.00744	0.00862	0.00986	0.01168	0.01399	0.01533	0.01722	0.01955	0.02178	0.02401	0.02637	0.02824	0.03085	0.03289	0.03528	0.03769	0.03958	0.04184	0.04398	0.0458	0.04775	0.04918	0.05122	0.05304	0.05423	0.0558	0.05727	0.05863	0.05919	0.06033	0.06152	0.06222	0.06351	0.0642	0.06465	0.06567	0.06603
	551.66	5.1932e-05	0.00019832	0.00085936	0.00102	0.00136	0.00192	0.00252	0.00339	0.00437	0.00505	0.00613	0.00749	0.00862	0.0103	0.01214	0.01369	0.01578	0.01764	0.01976	0.02189	0.0244	0.02639	0.02865	0.03121	0.03351	0.03552	0.0378	0.04022	0.04177	0.0443	0.04607	0.04798	0.04976	0.05163	0.05329	0.05485	0.05614	0.0575	0.0585	0.0598	0.06086	0.06182	0.06256	0.06315	0.06451	0.06485	0.06564	0.06632
	552.08	0.0001867	0.00024694	0.00093228	0.00091954	0.00146	0.00169	0.00265	0.0034	0.00414	0.00546	0.00618	0.00744	0.00875	0.01051	0.01221	0.01359	0.01571	0.0179	0.02016	0.02195	0.02445	0.02663	0.02879	0.03121	0.03336	0.03572	0.03807	0.0401	0.0422	0.04411	0.04615	0.04822	0.04999	0.05188	0.05331	0.05521	0.05616	0.05761	0.05906	0.05999	0.06115	0.06218	0.06283	0.06344	0.06452	0.0647	0.06584	0.06644
	552.5	8.1059e-05	-0.00023977	0.00057439	0.0007973	0.00126	0.00202	0.00259	0.00322	0.00423	0.00527	0.00623	0.00727	0.00862	0.01021	0.01207	0.01388	0.01557	0.01763	0.01976	0.02177	0.02392	0.02635	0.02846	0.03101	0.03309	0.03535	0.03795	0.03985	0.04196	0.04413	0.04646	0.04783	0.04971	0.05161	0.05336	0.05479	0.05616	0.05755	0.05853	0.05981	0.06125	0.06179	0.06269	0.06353	0.06449	0.06531	0.06584	0.06646
	552.92	3.2311e-05	0.00022557	0.00062489	0.0006797	0.00123	0.00195	0.00227	0.00334	0.00432	0.0048	0.00621	0.00771	0.00888	0.01051	0.01193	0.0137	0.01581	0.01764	0.01951	0.02219	0.02423	0.02672	0.02868	0.03088	0.03346	0.03602	0.03785	0.04022	0.04238	0.04419	0.04627	0.04815	0.04996	0.05175	0.05336	0.05511	0.05629	0.05772	0.05873	0.05961	0.06105	0.06179	0.06254	0.06418	0.06437	0.06512	0.06586	0.06669
	553.34	-0.00038311	-2.6206e-05	0.00026411	0.00074229	0.00108	0.00176	0.0028	0.00301	0.00378	0.00467	0.00618	0.00724	0.00865	0.01044	0.01183	0.01373	0.01541	0.01756	0.01966	0.0218	0.02435	0.02619	0.02857	0.03119	0.03368	0.03585	0.03812	0.03994	0.04198	0.04431	0.04666	0.04832	0.04994	0.05194	0.05318	0.05489	0.05634	0.05795	0.05897	0.06025	0.06104	0.06168	0.06315	0.06372	0.06488	0.06535	0.06564	0.06669
	553.76	0.00012678	0.00043901	0.00055746	0.00084785	0.00135	0.00168	0.0028	0.00318	0.00395	0.0049	0.00622	0.00771	0.00907	0.01022	0.01193	0.014	0.01608	0.0178	0.01996	0.02192	0.02436	0.02649	0.02899	0.03126	0.03334	0.03583	0.03809	0.04003	0.04251	0.04463	0.0464	0.04866	0.05018	0.05183	0.05359	0.05515	0.05668	0.05801	0.05901	0.06015	0.06132	0.0619	0.06309	0.06378	0.06464	0.06558	0.06616	0.06675
	554.18	0.00010714	0.00014136	0.00074474	0.00098076	0.00165	0.00182	0.00276	0.00334	0.00431	0.00515	0.0064	0.00763	0.00926	0.01074	0.01245	0.01418	0.016	0.01808	0.01998	0.02229	0.02453	0.02685	0.02891	0.03154	0.03368	0.03602	0.03821	0.04027	0.04257	0.04462	0.04691	0.04862	0.05026	0.05203	0.05385	0.05531	0.05665	0.05801	0.05916	0.06026	0.06126	0.06243	0.06333	0.06398	0.06522	0.06578	0.06639	0.06665
	554.6	2.6906e-05	0.00019735	0.00035824	0.000788	0.00112	0.00155	0.00268	0.00344	0.00432	0.00524	0.00636	0.0074	0.00858	0.01	0.01209	0.0139	0.01599	0.01764	0.01976	0.02189	0.02447	0.02673	0.02918	0.0315	0.03355	0.03619	0.03801	0.04045	0.04225	0.04451	0.04683	0.04831	0.04991	0.052	0.05352	0.05542	0.0567	0.05817	0.05928	0.06014	0.0615	0.06238	0.06331	0.06408	0.0648	0.0655	0.06634	0.06696
	555.02	-9.7458e-05	0.00021984	0.00043532	0.00082385	0.00122	0.00167	0.00254	0.00306	0.00391	0.00506	0.00618	0.00733	0.00838	0.01045	0.01223	0.01334	0.01579	0.01739	0.01984	0.02196	0.02443	0.02636	0.02886	0.03145	0.03341	0.03609	0.03837	0.04031	0.04243	0.04456	0.04662	0.04852	0.0502	0.05173	0.05362	0.05516	0.0568	0.0581	0.05928	0.06037	0.06134	0.06218	0.06327	0.06455	0.06499	0.06548	0.06614	0.0669
	555.44	0.00031558	0.00069407	0.00069281	0.00118	0.00143	0.00193	0.00242	0.0037	0.00426	0.0053	0.00635	0.00804	0.0091	0.01071	0.01255	0.01401	0.01601	0.01825	0.02009	0.02239	0.02447	0.02666	0.02905	0.03156	0.0339	0.03612	0.03852	0.04052	0.043	0.04488	0.04671	0.04874	0.05035	0.05223	0.05458	0.05579	0.05701	0.05831	0.05984	0.06066	0.0618	0.06284	0.06372	0.06431	0.06527	0.06563	0.06686	0.06745
	555.86	0.00025825	0.00012188	0.00040347	0.00099679	0.00168	0.00219	0.00283	0.00314	0.00412	0.00522	0.00658	0.00759	0.00926	0.0107	0.0125	0.01403	0.01605	0.01799	0.02008	0.02236	0.02444	0.02664	0.0294	0.03158	0.03374	0.0365	0.03863	0.0406	0.04293	0.04463	0.04653	0.04893	0.05066	0.05245	0.05384	0.05591	0.05724	0.05826	0.06009	0.0607	0.06179	0.06281	0.06357	0.06435	0.06525	0.06571	0.06676	0.06769
	556.28	0.0003788	0.00011729	0.00068796	0.00089231	0.0011	0.00196	0.00277	0.00331	0.00442	0.00534	0.00637	0.00743	0.00891	0.01055	0.01224	0.01418	0.01602	0.01819	0.02025	0.0222	0.02477	0.02646	0.02925	0.03159	0.03393	0.0362	0.03832	0.04064	0.04287	0.04486	0.04678	0.04895	0.05091	0.05248	0.05411	0.05619	0.05735	0.05848	0.05965	0.06074	0.0622	0.06319	0.0639	0.06508	0.0655	0.066	0.06739	0.06783
	556.7	-0.00020378	0.00033034	0.0003601	0.00116	0.00115	0.00181	0.00243	0.00335	0.00401	0.005	0.00612	0.00732	0.0088	0.01054	0.01229	0.01403	0.01562	0.01781	0.02004	0.02213	0.02439	0.02672	0.02868	0.03165	0.03402	0.03624	0.03835	0.0406	0.04295	0.04481	0.047	0.04876	0.05075	0.05246	0.05434	0.05619	0.05723	0.05846	0.0599	0.06106	0.06218	0.06278	0.06378	0.06463	0.06535	0.06598	0.06672	0.06729
	557.12	0.00036346	-8.9279e-05	0.00068344	0.00079817	0.00165	0.00195	0.00269	0.00334	0.00431	0.00524	0.00627	0.00758	0.00891	0.01061	0.01223	0.01414	0.01601	0.01771	0.02014	0.02256	0.02469	0.02716	0.0293	0.03162	0.03385	0.03616	0.03841	0.04068	0.04304	0.04514	0.04697	0.04885	0.05068	0.05256	0.05406	0.05625	0.05706	0.05885	0.06008	0.06087	0.06181	0.06308	0.06428	0.0649	0.06555	0.06626	0.06726	0.06791
	557.54	-0.00020453	0.00017766	0.00038912	0.00074606	0.00124	0.0018	0.00254	0.00315	0.00404	0.00504	0.00643	0.00763	0.00886	0.0106	0.01225	0.01412	0.01606	0.01799	0.01997	0.02187	0.02444	0.02678	0.02919	0.03149	0.034	0.03657	0.03831	0.0406	0.04291	0.0451	0.04691	0.04855	0.05097	0.05267	0.05436	0.05616	0.05731	0.05841	0.05993	0.06119	0.06188	0.06323	0.06363	0.06475	0.06582	0.06647	0.06705	0.06771
	557.96	-1.5815e-05	0.0004327	0.00060078	0.00099079	0.00146	0.00173	0.00259	0.00335	0.00448	0.00583	0.00643	0.00792	0.00891	0.01084	0.01265	0.01434	0.01645	0.01826	0.02039	0.0222	0.02469	0.02698	0.02941	0.03185	0.03422	0.03639	0.03858	0.04081	0.04314	0.0456	0.04741	0.04934	0.05104	0.05284	0.05472	0.05641	0.05748	0.05907	0.06041	0.06112	0.06197	0.06324	0.06409	0.065	0.06618	0.06604	0.06718	0.06808
	558.38	-0.00032462	-1.0885e-05	0.00025709	0.00085593	0.00113	0.0014	0.0025	0.00324	0.00401	0.00499	0.00631	0.00752	0.00878	0.01018	0.01225	0.01385	0.01604	0.0181	0.02002	0.02235	0.02425	0.02707	0.02895	0.03165	0.03374	0.03646	0.03873	0.04044	0.04299	0.0451	0.04708	0.04912	0.05087	0.05264	0.05469	0.05627	0.05778	0.05889	0.06003	0.06113	0.06197	0.06319	0.06406	0.06523	0.0656	0.06665	0.06754	0.06807
	558.8	-3.3039e-05	7.9303e-05	0.0004153	0.00072568	0.00136	0.00179	0.00255	0.00311	0.00395	0.00513	0.00634	0.0076	0.00891	0.01051	0.01232	0.01379	0.01588	0.01798	0.02028	0.02217	0.02468	0.02703	0.0294	0.03198	0.03398	0.0362	0.03856	0.04098	0.04296	0.04535	0.04723	0.04921	0.05073	0.05267	0.05424	0.05651	0.05748	0.05928	0.06027	0.06133	0.06237	0.06348	0.06406	0.06494	0.06603	0.06682	0.0673	0.0678
	559.22	0.00032125	0.00055787	0.0008604	0.00118	0.00186	0.00225	0.00277	0.00354	0.00443	0.00521	0.00675	0.00808	0.00926	0.01095	0.0124	0.01398	0.01634	0.01855	0.02052	0.02242	0.02498	0.02721	0.02945	0.03238	0.03451	0.03663	0.03903	0.04154	0.04336	0.04567	0.04781	0.04965	0.05102	0.05334	0.05495	0.05654	0.05791	0.05905	0.06042	0.06126	0.06275	0.06376	0.06444	0.06558	0.06635	0.06685	0.06771	0.06835
	559.64	-7.7215e-06	-4.7515e-05	0.00037436	0.00085913	0.00105	0.002	0.00243	0.0031	0.00406	0.00515	0.00626	0.00747	0.00884	0.01055	0.01202	0.01399	0.01588	0.01805	0.02006	0.02234	0.02454	0.02694	0.02925	0.03163	0.03417	0.0364	0.03863	0.04093	0.04292	0.0451	0.04714	0.04918	0.051	0.05281	0.05443	0.05637	0.05748	0.05919	0.05997	0.0613	0.06265	0.06354	0.0643	0.06513	0.06594	0.06687	0.06741	0.06831
	560.06	0.00036549	0.00015112	0.00093351	0.0012	0.00135	0.00211	0.00259	0.00343	0.00425	0.00511	0.00631	0.0076	0.009	0.01071	0.01261	0.01441	0.0161	0.01795	0.02035	0.02229	0.0249	0.02719	0.02969	0.03182	0.03468	0.03657	0.03894	0.04132	0.04349	0.04537	0.0478	0.04996	0.0514	0.05335	0.05491	0.05715	0.05791	0.05962	0.06075	0.06148	0.06289	0.06378	0.06459	0.06573	0.06617	0.06694	0.0675	0.0686
	560.48	0.00035576	0.00026591	0.00083702	0.00093934	0.00153	0.00214	0.0027	0.00366	0.00419	0.00522	0.00658	0.00778	0.00901	0.01054	0.01257	0.01421	0.01632	0.01824	0.02048	0.02246	0.02491	0.02709	0.02944	0.032	0.03434	0.03681	0.0392	0.04086	0.0435	0.04561	0.04768	0.04947	0.05142	0.05297	0.05533	0.05664	0.05814	0.0596	0.06054	0.06187	0.0632	0.06392	0.06445	0.06563	0.06628	0.06713	0.06784	0.06891
	560.9	0.00030169	0.00023748	0.0007812	0.00133	0.00139	0.00208	0.00278	0.00363	0.00442	0.00565	0.00684	0.00747	0.00921	0.01071	0.01275	0.01436	0.01657	0.01849	0.02091	0.02289	0.02525	0.02735	0.02955	0.03225	0.03449	0.03692	0.03915	0.04144	0.0435	0.04534	0.04788	0.04976	0.0513	0.05342	0.05496	0.05685	0.0587	0.05991	0.06095	0.06194	0.06292	0.06407	0.06486	0.06561	0.06649	0.0673	0.06772	0.06902
	561.32	-0.00019383	2.2058e-05	0.00024792	0.00079304	0.00086807	0.00166	0.00258	0.00303	0.00413	0.00539	0.00624	0.00755	0.00888	0.01036	0.01258	0.01407	0.01593	0.01799	0.01993	0.02269	0.02482	0.02706	0.02923	0.03188	0.03438	0.03688	0.03874	0.04123	0.04322	0.04544	0.04761	0.04945	0.05112	0.05329	0.05518	0.05657	0.05799	0.05912	0.06074	0.06145	0.06306	0.06418	0.0647	0.06568	0.06628	0.0667	0.06787	0.06884
	561.74	-0.00010277	2.4831e-05	0.00074727	0.00051596	0.00134	0.00171	0.00234	0.00356	0.00414	0.00524	0.0063	0.00763	0.00877	0.01041	0.01219	0.01411	0.016	0.01785	0.02009	0.0226	0.02463	0.02709	0.02937	0.03225	0.03422	0.03676	0.03887	0.0412	0.04333	0.04555	0.04752	0.04957	0.05148	0.05317	0.05494	0.05685	0.05782	0.05917	0.06079	0.0616	0.06292	0.06387	0.06456	0.06557	0.06674	0.06714	0.06782	0.06878
	562.16	-0.00019593	-8.7921e-05	0.00029607	0.0005348	0.00108	0.00203	0.00253	0.00321	0.00456	0.00505	0.00647	0.0074	0.00878	0.01027	0.01224	0.01436	0.01591	0.01813	0.0204	0.0225	0.02452	0.02712	0.02926	0.0319	0.03451	0.03657	0.03916	0.04148	0.04369	0.04565	0.04755	0.04943	0.05136	0.0532	0.05507	0.05673	0.05806	0.05935	0.06096	0.06219	0.06282	0.0638	0.06499	0.06584	0.06642	0.06725	0.06787	0.06909
	562.58	4.7425e-05	0.00013029	0.00060377	0.00121	0.00128	0.00161	0.00256	0.00343	0.00451	0.00529	0.00647	0.00805	0.00917	0.01075	0.01239	0.01437	0.01605	0.01844	0.02064	0.02265	0.0252	0.02724	0.02948	0.03205	0.03437	0.03726	0.03913	0.04117	0.04364	0.04587	0.0476	0.04971	0.05164	0.05355	0.05542	0.05687	0.05827	0.05978	0.06088	0.06223	0.06332	0.06396	0.06521	0.06591	0.06684	0.06742	0.06832	0.06903
	563	7.3916e-06	-0.00013587	0.00052227	0.00124	0.00142	0.00178	0.00253	0.00336	0.00417	0.00517	0.00651	0.008	0.00936	0.01074	0.01258	0.01427	0.01616	0.01813	0.02025	0.02259	0.02524	0.02726	0.02969	0.03233	0.03455	0.03696	0.03927	0.04156	0.04375	0.04584	0.04756	0.04995	0.05161	0.05368	0.05554	0.05716	0.05861	0.05967	0.06121	0.06203	0.06356	0.06444	0.06531	0.06617	0.06686	0.06781	0.06814	0.06883
	563.42	0.00046953	0.00048651	0.00042821	0.00072431	0.00177	0.00239	0.00306	0.00352	0.00432	0.00562	0.00672	0.00799	0.00913	0.01101	0.01296	0.01472	0.01663	0.01832	0.02054	0.02305	0.02532	0.02751	0.03012	0.03238	0.03499	0.03707	0.03948	0.04169	0.04377	0.0463	0.04846	0.05013	0.05209	0.05393	0.05548	0.0574	0.05861	0.06024	0.06147	0.06258	0.0635	0.0646	0.06497	0.06627	0.06705	0.06791	0.06881	0.06935
	563.84	-0.00012769	-0.00010969	0.00032417	0.00084469	0.00127	0.00168	0.00219	0.00318	0.00432	0.00532	0.00638	0.00744	0.00905	0.01057	0.01246	0.01407	0.01624	0.0181	0.02046	0.02249	0.02491	0.02722	0.02935	0.03224	0.03449	0.03702	0.03932	0.04155	0.04356	0.04592	0.04799	0.04997	0.05161	0.05343	0.05542	0.05731	0.05849	0.05957	0.06093	0.06223	0.06336	0.06429	0.06522	0.06603	0.06698	0.06756	0.06811	0.06913
	564.26	-0.0001753	0.00031662	0.0005196	0.00099828	0.00144	0.00221	0.00242	0.00344	0.00417	0.00559	0.00664	0.00763	0.00893	0.01075	0.01246	0.01442	0.01624	0.01878	0.02062	0.02282	0.02525	0.02741	0.02993	0.03225	0.03478	0.03692	0.03957	0.04163	0.04418	0.04614	0.04801	0.05024	0.05227	0.05389	0.05549	0.05737	0.05871	0.05976	0.06164	0.06246	0.06325	0.06421	0.0651	0.06644	0.06704	0.06789	0.06851	0.06957
	564.68	0.00026479	0.00040198	0.00069046	0.00107	0.00164	0.00241	0.00318	0.00385	0.00451	0.00551	0.00694	0.00809	0.0095	0.01102	0.0127	0.01454	0.0164	0.01866	0.02086	0.0231	0.02526	0.02759	0.03027	0.03275	0.03494	0.03712	0.03998	0.04184	0.04402	0.04636	0.04845	0.05042	0.05233	0.05419	0.05601	0.05766	0.05909	0.06029	0.06189	0.0628	0.06398	0.06483	0.06573	0.06646	0.06729	0.068	0.06925	0.06947
	565.1	-0.00047103	-0.00015892	0.0002941	0.00065518	0.00108	0.00149	0.00229	0.00314	0.00405	0.0052	0.0058	0.00749	0.00849	0.01042	0.01206	0.01406	0.01603	0.01849	0.02015	0.02257	0.02476	0.02696	0.02973	0.03184	0.03441	0.03683	0.03908	0.04128	0.0435	0.04564	0.04803	0.04977	0.05203	0.05364	0.05549	0.05693	0.05855	0.05998	0.06129	0.06229	0.06345	0.06424	0.06479	0.06611	0.06686	0.06766	0.06854	0.06926
	565.52	-0.00010841	4.8681e-05	0.0004422	0.0007729	0.00139	0.0021	0.00239	0.0035	0.0039	0.00513	0.00656	0.00761	0.00953	0.01064	0.0125	0.01423	0.01646	0.01854	0.02043	0.02267	0.02472	0.02752	0.02982	0.03251	0.03486	0.037	0.03986	0.04183	0.04405	0.04602	0.04821	0.05044	0.05247	0.05403	0.05569	0.05764	0.05898	0.06013	0.06145	0.06251	0.06377	0.06465	0.06557	0.06652	0.06735	0.06824	0.06886	0.06971
	565.94	-0.00022454	-0.00039067	0.00047754	0.00127	0.00134	0.00209	0.00267	0.00338	0.0041	0.00536	0.00656	0.00791	0.00931	0.01082	0.01246	0.0143	0.01662	0.01859	0.02086	0.02279	0.02542	0.02773	0.02964	0.03239	0.03498	0.03715	0.03943	0.04159	0.04425	0.0461	0.04826	0.05039	0.05224	0.05386	0.05598	0.05776	0.05893	0.0605	0.06146	0.06294	0.06368	0.06491	0.06582	0.06653	0.06727	0.06795	0.06897	0.06941
	566.35	-0.00019791	-0.00024997	0.00070081	0.00062063	0.00106	0.00172	0.00247	0.00332	0.00407	0.00528	0.00643	0.00761	0.00915	0.01047	0.01225	0.01453	0.01638	0.01851	0.02061	0.02264	0.02484	0.02732	0.02974	0.03249	0.03469	0.03727	0.03941	0.04167	0.04379	0.04593	0.04835	0.0501	0.05207	0.05402	0.05566	0.05751	0.05902	0.0606	0.06147	0.06257	0.06382	0.0646	0.06569	0.06641	0.06716	0.06836	0.06891	0.0696
	566.77	-0.00012602	0.00053942	0.00040123	0.00121	0.00122	0.00237	0.00259	0.00345	0.00399	0.00543	0.00654	0.00778	0.00936	0.01084	0.01275	0.01445	0.0166	0.01871	0.02063	0.02327	0.02527	0.02766	0.03028	0.03251	0.03486	0.0373	0.03952	0.04177	0.04389	0.04644	0.04861	0.05026	0.05249	0.05413	0.05596	0.05779	0.05919	0.06059	0.06175	0.06285	0.06412	0.06528	0.0656	0.06712	0.06754	0.06844	0.06919	0.06983
	567.19	0.00012831	0.00032521	0.00075575	0.00115	0.00152	0.00214	0.00279	0.00349	0.00453	0.00568	0.0066	0.00806	0.00938	0.01138	0.01292	0.01447	0.01646	0.01878	0.0208	0.0233	0.02531	0.02768	0.03012	0.03288	0.03511	0.03742	0.0395	0.04208	0.04467	0.04663	0.04859	0.05058	0.05255	0.05449	0.05599	0.05797	0.05932	0.06077	0.06224	0.063	0.06409	0.06504	0.06597	0.06696	0.06797	0.06861	0.0692	0.06985
	567.61	0.00027612	0.00024844	0.00058065	0.0011	0.00127	0.00181	0.00279	0.00355	0.0045	0.00532	0.00649	0.00781	0.00916	0.01118	0.01239	0.01449	0.01632	0.01849	0.02077	0.02322	0.02549	0.02826	0.03034	0.03252	0.03503	0.03755	0.03975	0.04181	0.04448	0.04623	0.04872	0.05059	0.0523	0.0544	0.05654	0.05775	0.05933	0.06064	0.06183	0.06296	0.06412	0.06518	0.06607	0.06715	0.06755	0.06826	0.06941	0.06998
	568.03	0.00027072	6.5367e-05	0.00071363	0.00111	0.00182	0.0022	0.00276	0.00355	0.00464	0.00582	0.00695	0.0083	0.00935	0.01109	0.0132	0.01478	0.01669	0.01897	0.02118	0.0232	0.0254	0.02786	0.03008	0.0328	0.03506	0.03795	0.03973	0.0421	0.04483	0.0469	0.04896	0.05105	0.05271	0.05458	0.05616	0.05806	0.05924	0.06078	0.06226	0.06336	0.06455	0.06555	0.06631	0.0674	0.06823	0.06859	0.06972	0.07029
	568.45	0.00038357	0.00028387	0.00064882	0.00106	0.00154	0.00214	0.00282	0.00356	0.0045	0.00535	0.00669	0.00803	0.00932	0.01087	0.01251	0.01447	0.01672	0.01852	0.02083	0.02315	0.02545	0.02765	0.0302	0.03288	0.03525	0.03776	0.03959	0.04216	0.04415	0.04701	0.04883	0.05039	0.05269	0.05467	0.05619	0.05818	0.05952	0.06079	0.06216	0.06314	0.06443	0.06536	0.0663	0.06712	0.06805	0.06848	0.06956	0.07027
	568.87	-0.00049249	-0.00015366	-8.6508e-05	0.0002435	0.00105	0.00164	0.00199	0.00296	0.00399	0.0049	0.00612	0.00747	0.00876	0.01057	0.01213	0.01437	0.01602	0.0181	0.02032	0.02263	0.02513	0.0273	0.02965	0.03236	0.03462	0.03686	0.03932	0.04183	0.04398	0.04603	0.04833	0.05006	0.05211	0.05401	0.05584	0.05784	0.05904	0.06072	0.06137	0.06256	0.06376	0.06488	0.06549	0.06689	0.06754	0.06805	0.06872	0.06967
	569.29	0.00020455	8.0301e-06	0.00047403	0.00054746	0.00115	0.00173	0.00258	0.00333	0.00447	0.00544	0.00631	0.00801	0.00897	0.01077	0.01244	0.01424	0.01646	0.01861	0.0205	0.02287	0.02539	0.0275	0.03005	0.03253	0.03507	0.03752	0.04002	0.04188	0.04433	0.04627	0.04863	0.05069	0.05268	0.05479	0.05638	0.05784	0.05917	0.06078	0.062	0.06294	0.06424	0.06531	0.0662	0.06692	0.06786	0.06846	0.06923	0.07028
	569.71	0.00014842	7.2603e-05	0.00039198	0.00076775	0.00124	0.00199	0.00261	0.00351	0.00437	0.00553	0.00686	0.0081	0.00912	0.01084	0.01258	0.01446	0.01674	0.01852	0.02084	0.02323	0.02558	0.02783	0.03023	0.03293	0.03524	0.0376	0.03999	0.04211	0.04459	0.04668	0.04886	0.05082	0.05262	0.05459	0.05636	0.05815	0.05945	0.06116	0.06232	0.06339	0.06441	0.06565	0.06651	0.06696	0.06842	0.06857	0.06983	0.07034
	570.13	0.00025036	8.468e-05	0.00058938	0.00088383	0.00166	0.00198	0.00279	0.00335	0.00452	0.00536	0.00677	0.00778	0.00932	0.01093	0.01265	0.01456	0.01653	0.01879	0.02084	0.02292	0.0252	0.02808	0.03052	0.0331	0.03525	0.03766	0.03988	0.04227	0.04432	0.04646	0.04916	0.0509	0.05252	0.05461	0.05639	0.05815	0.05954	0.06135	0.06235	0.06317	0.06433	0.06563	0.06646	0.06747	0.06828	0.06884	0.06975	0.07037
	570.55	6.691e-05	0.00015614	0.00076371	0.00103	0.00165	0.00223	0.00304	0.00381	0.00492	0.00557	0.00685	0.00808	0.00945	0.01106	0.01295	0.01463	0.0164	0.01872	0.02098	0.02318	0.02565	0.02776	0.03008	0.03298	0.03491	0.03773	0.03999	0.0424	0.04485	0.04725	0.04895	0.05085	0.05296	0.05478	0.05659	0.05859	0.05979	0.06107	0.06228	0.0638	0.06473	0.06581	0.06651	0.06743	0.06829	0.06894	0.07005	0.07061
	570.97	0.00012129	0.00026857	0.00078977	0.00122	0.0014	0.00209	0.00315	0.0038	0.00492	0.00561	0.00686	0.00825	0.00967	0.0112	0.01298	0.01493	0.01695	0.01913	0.02121	0.02335	0.02596	0.02827	0.03066	0.03295	0.03535	0.03759	0.04009	0.0425	0.04482	0.04707	0.04879	0.05137	0.05294	0.05499	0.05693	0.05844	0.05978	0.06127	0.06287	0.0637	0.06478	0.06617	0.06676	0.06769	0.06875	0.06954	0.06982	0.07095
	571.39	0.00024766	0.00025772	0.00060088	0.00126	0.0016	0.00208	0.00248	0.00365	0.00448	0.00588	0.00693	0.00806	0.00891	0.01095	0.01287	0.0147	0.01673	0.01887	0.02113	0.0234	0.02579	0.02768	0.03075	0.03291	0.03563	0.03741	0.04037	0.04251	0.04485	0.04714	0.04915	0.05112	0.05332	0.0548	0.05658	0.05852	0.05994	0.06121	0.06236	0.06362	0.06479	0.06624	0.06672	0.06769	0.06848	0.06889	0.06998	0.07084
	571.81	4.9122e-05	0.00015214	0.00071361	0.00084854	0.00143	0.00211	0.00256	0.00345	0.00419	0.00551	0.00671	0.00772	0.00941	0.01098	0.01255	0.01462	0.0164	0.01868	0.0208	0.02324	0.02547	0.02769	0.03017	0.033	0.03532	0.03761	0.04024	0.04251	0.04466	0.04699	0.04907	0.05073	0.05289	0.05455	0.05638	0.0586	0.05968	0.0613	0.06233	0.06388	0.06474	0.06591	0.06657	0.06733	0.06858	0.06893	0.07019	0.07073
	572.23	-9.1782e-05	0.00016515	0.00044178	0.00108	0.00156	0.00202	0.0026	0.00356	0.00437	0.0058	0.00673	0.00792	0.0094	0.01111	0.0128	0.01479	0.01651	0.01867	0.0209	0.02332	0.02542	0.02801	0.03029	0.03295	0.03536	0.03767	0.04015	0.04239	0.04464	0.04664	0.04895	0.05118	0.05309	0.05473	0.05646	0.05832	0.05995	0.06144	0.06236	0.06399	0.06467	0.06588	0.06685	0.06795	0.06834	0.06911	0.06983	0.07067
	572.65	0.00015962	0.00047746	0.00060877	0.00114	0.00128	0.00214	0.00272	0.00327	0.00444	0.00537	0.00691	0.00819	0.00941	0.01098	0.01279	0.0148	0.01689	0.01889	0.02085	0.0234	0.02562	0.02795	0.03035	0.03286	0.03559	0.03778	0.04013	0.04252	0.04461	0.04711	0.049	0.05087	0.05294	0.055	0.05688	0.05872	0.06001	0.06158	0.06278	0.06382	0.06483	0.06607	0.06713	0.06785	0.06884	0.06932	0.07011	0.07099
	573.07	-0.00025771	0.00014312	9.8917e-05	0.00084257	0.00157	0.00181	0.00258	0.00338	0.0041	0.00547	0.00654	0.00762	0.00917	0.01071	0.01273	0.01436	0.01645	0.01887	0.02082	0.02329	0.02559	0.02779	0.03025	0.03267	0.03544	0.03775	0.03997	0.04243	0.0448	0.0468	0.04886	0.0511	0.05308	0.0548	0.05672	0.05843	0.06001	0.06146	0.06228	0.0636	0.06462	0.06592	0.06663	0.06748	0.0685	0.06931	0.07001	0.07067
	573.48	-0.00013087	0.0004239	0.00034392	0.00069444	0.00141	0.00193	0.00245	0.00334	0.00426	0.00535	0.00644	0.00753	0.00925	0.01094	0.01266	0.01488	0.0168	0.01882	0.02082	0.02307	0.02544	0.02799	0.03017	0.03261	0.03513	0.03784	0.04015	0.04197	0.04467	0.04707	0.04918	0.05097	0.05292	0.05487	0.05677	0.0588	0.05978	0.06121	0.06256	0.06379	0.06497	0.06565	0.06675	0.06749	0.06853	0.06904	0.07033	0.07113
	573.9	-0.00015211	0.00016528	0.00054541	0.00086594	0.00141	0.00205	0.00271	0.00358	0.00429	0.00521	0.00671	0.00783	0.00925	0.01093	0.01277	0.01482	0.01643	0.01902	0.02109	0.02316	0.02548	0.028	0.03039	0.033	0.03534	0.03764	0.04034	0.04246	0.04494	0.04724	0.04893	0.05149	0.05287	0.05489	0.05687	0.05871	0.05993	0.06153	0.06267	0.06368	0.06514	0.06594	0.06671	0.06796	0.06885	0.06945	0.06989	0.07101
	574.32	-3.8291e-05	1.1016e-05	0.00037942	0.00114	0.00125	0.00211	0.00255	0.00331	0.00442	0.00572	0.00656	0.00796	0.00946	0.01118	0.01261	0.0145	0.01668	0.01888	0.02074	0.02322	0.02544	0.0281	0.03041	0.03281	0.03539	0.03779	0.04007	0.04266	0.04508	0.04693	0.04912	0.05084	0.05303	0.05497	0.05686	0.05882	0.05977	0.06149	0.06241	0.06387	0.06489	0.06593	0.06688	0.06757	0.0686	0.06941	0.07036	0.07066
	574.74	-0.00018785	-2.0993e-05	0.00040694	0.00064865	0.00117	0.00181	0.0025	0.00302	0.00399	0.00526	0.00625	0.00789	0.009	0.01092	0.0129	0.0143	0.01688	0.01901	0.0208	0.02288	0.02528	0.02783	0.03048	0.03286	0.03494	0.03761	0.04017	0.04213	0.04475	0.04679	0.04917	0.05107	0.05312	0.05496	0.05661	0.05839	0.06016	0.06138	0.06257	0.06372	0.06479	0.06593	0.06704	0.06792	0.06852	0.06949	0.07	0.07067
	575.16	-0.00030209	-0.00017887	0.00011754	0.0008124	0.00129	0.00175	0.00251	0.00331	0.00405	0.005	0.0064	0.00783	0.00912	0.01058	0.01241	0.01441	0.01661	0.01852	0.02099	0.02284	0.02558	0.02753	0.03019	0.03281	0.03506	0.03768	0.0399	0.04238	0.04468	0.04697	0.04931	0.05123	0.05301	0.05487	0.05673	0.05851	0.05978	0.06131	0.0626	0.06366	0.06478	0.06586	0.06655	0.06809	0.06865	0.06918	0.06998	0.0708
	575.58	-0.00012053	0.0005769	0.00045779	0.00089242	0.00153	0.00211	0.00278	0.00347	0.00442	0.00514	0.00687	0.00786	0.00939	0.01116	0.01273	0.01488	0.01665	0.01885	0.02099	0.02331	0.02588	0.02775	0.03049	0.03317	0.03571	0.0378	0.04039	0.04234	0.04526	0.04706	0.04936	0.05142	0.05305	0.0551	0.05696	0.05879	0.06019	0.06139	0.06286	0.06386	0.06518	0.06626	0.06706	0.06805	0.0686	0.06936	0.07025	0.07108
	576	0.000248	0.00049613	0.000387	0.00116	0.00158	0.00218	0.00255	0.0035	0.00427	0.00558	0.00677	0.00807	0.00941	0.0115	0.01289	0.01463	0.01698	0.01928	0.02134	0.02351	0.02581	0.02815	0.03043	0.03332	0.03566	0.03797	0.04034	0.04262	0.04513	0.04747	0.04944	0.05161	0.05361	0.05529	0.0573	0.05884	0.06052	0.06188	0.06284	0.06432	0.06543	0.06629	0.06739	0.06805	0.06891	0.06959	0.07082	0.07117
	576.42	0.00038147	0.00040873	0.000895	0.00116	0.00156	0.0023	0.00293	0.0038	0.00456	0.00579	0.00684	0.00815	0.00971	0.0113	0.01321	0.01498	0.0169	0.01906	0.02137	0.0238	0.02618	0.02842	0.03081	0.03327	0.03596	0.03842	0.04059	0.04292	0.04535	0.04764	0.04952	0.05148	0.05343	0.05517	0.05733	0.05908	0.0604	0.06193	0.06323	0.06454	0.06541	0.06646	0.06748	0.06818	0.06937	0.07007	0.07062	0.07171
	576.84	0.00016303	0.00045833	0.00073177	0.00084991	0.00147	0.0022	0.00285	0.0034	0.00467	0.00564	0.00698	0.00844	0.00985	0.01133	0.0131	0.01494	0.01706	0.01868	0.02118	0.02344	0.02577	0.02825	0.03062	0.03316	0.03564	0.03818	0.04045	0.04282	0.04547	0.04758	0.04946	0.05172	0.05354	0.05525	0.05729	0.05901	0.06057	0.06172	0.06318	0.0644	0.06538	0.06642	0.06742	0.06836	0.06937	0.07002	0.07095	0.07131
	577.26	0.00011016	0.00014742	0.00049071	0.00090681	0.00128	0.00197	0.00303	0.00355	0.00484	0.00581	0.00674	0.00798	0.00921	0.01107	0.0127	0.0147	0.01684	0.01858	0.02109	0.02348	0.02587	0.02845	0.03091	0.03329	0.03612	0.03801	0.04048	0.04257	0.04536	0.04765	0.04965	0.05168	0.05354	0.05544	0.05708	0.05889	0.06068	0.062	0.06329	0.06421	0.06535	0.06665	0.06708	0.06828	0.06908	0.07	0.07061	0.07143
	577.68	-2.5722e-05	-0.00017163	0.00050268	0.00104	0.0015	0.00227	0.00267	0.0033	0.0043	0.00562	0.00671	0.00824	0.00941	0.01124	0.01285	0.01479	0.01676	0.0188	0.02116	0.02346	0.02589	0.02822	0.03075	0.03298	0.03566	0.03795	0.04074	0.04286	0.04518	0.04753	0.04969	0.0514	0.05388	0.05557	0.05728	0.059	0.0603	0.0621	0.06293	0.06438	0.06551	0.06683	0.06732	0.0683	0.06936	0.06985	0.07064	0.0717
	578.1	-5.3111e-05	0.00010519	0.00068682	0.00067628	0.00127	0.00195	0.00247	0.00342	0.00401	0.00548	0.00652	0.008	0.00931	0.01114	0.0126	0.01477	0.0164	0.01882	0.02122	0.02311	0.02568	0.02802	0.03046	0.03302	0.03554	0.03808	0.04037	0.04267	0.04505	0.04743	0.04935	0.05132	0.05323	0.0556	0.05716	0.05872	0.06042	0.06191	0.06283	0.06419	0.06537	0.06646	0.06724	0.06827	0.06927	0.06989	0.07045	0.07126
	578.52	-2.9469e-05	-1.7366e-05	0.00022266	0.00065779	0.00166	0.0019	0.00247	0.00379	0.004	0.00536	0.00668	0.00802	0.00941	0.0111	0.01282	0.0148	0.01702	0.01898	0.02131	0.02355	0.02585	0.02816	0.03063	0.03317	0.03569	0.03805	0.04041	0.043	0.04508	0.04725	0.04964	0.05133	0.0534	0.05525	0.05678	0.05891	0.06037	0.0617	0.06265	0.06427	0.06532	0.06638	0.06712	0.06823	0.06922	0.06985	0.07055	0.07121
	578.93	9.1083e-05	0.00013742	0.00049619	0.00080198	0.00133	0.00208	0.00268	0.00376	0.00426	0.00562	0.00678	0.00828	0.00951	0.01124	0.01321	0.01493	0.01689	0.01905	0.02145	0.02344	0.02572	0.02816	0.03077	0.03302	0.03591	0.03827	0.04066	0.04298	0.04546	0.04757	0.04977	0.05147	0.05364	0.05533	0.05714	0.05923	0.06043	0.06201	0.0635	0.06455	0.06565	0.06669	0.06754	0.06841	0.06939	0.07014	0.07081	0.07185
	579.35	8.1682e-05	0.00031258	0.00043177	0.00083124	0.00136	0.00183	0.00253	0.0034	0.00447	0.00594	0.00658	0.00797	0.00922	0.01114	0.01288	0.01461	0.01683	0.01897	0.02133	0.02334	0.02581	0.02822	0.03067	0.03328	0.03557	0.03827	0.04054	0.04306	0.04512	0.04775	0.0497	0.05172	0.05398	0.05567	0.05718	0.059	0.0607	0.06174	0.06301	0.0644	0.06574	0.06668	0.06745	0.06883	0.06947	0.07	0.07083	0.07141
	579.77	0.00010504	8.3397e-05	0.00042877	0.00083786	0.00142	0.00201	0.00255	0.00348	0.00407	0.00538	0.00645	0.00812	0.00916	0.01095	0.01282	0.01461	0.01648	0.0187	0.02107	0.02343	0.0258	0.02797	0.03067	0.03343	0.03542	0.03808	0.04036	0.04276	0.04515	0.04702	0.04955	0.0516	0.05369	0.05514	0.05696	0.05925	0.06067	0.06185	0.06325	0.06431	0.06518	0.06651	0.06744	0.06854	0.06922	0.06985	0.07082	0.07136
	580.19	0.00032959	0.00066896	0.00080541	0.00137	0.00172	0.00231	0.00337	0.00419	0.00487	0.00584	0.00716	0.00829	0.00974	0.01157	0.01312	0.01522	0.01723	0.01907	0.02165	0.02399	0.02619	0.02864	0.03111	0.03343	0.03603	0.0389	0.04063	0.04313	0.0455	0.04794	0.04993	0.05222	0.05408	0.05591	0.05751	0.05941	0.0612	0.06206	0.06351	0.06488	0.06604	0.06703	0.06797	0.06914	0.07	0.0706	0.07123	0.07183
	580.61	1.587e-05	0.00019947	0.00049912	0.00121	0.00161	0.00204	0.00281	0.00356	0.0046	0.00563	0.00706	0.00817	0.00956	0.01149	0.01301	0.01512	0.01691	0.01925	0.0211	0.0239	0.02637	0.02838	0.03088	0.03365	0.03586	0.03831	0.04078	0.04311	0.0454	0.04791	0.04999	0.05192	0.05394	0.05606	0.05758	0.05964	0.0607	0.06242	0.0638	0.06463	0.06572	0.06671	0.0678	0.06855	0.06947	0.07027	0.07122	0.0718
	581.03	-0.00019614	-0.00011822	0.00045835	0.00103	0.00132	0.00171	0.00267	0.00367	0.00435	0.005	0.0066	0.00803	0.00954	0.01106	0.01259	0.01481	0.01687	0.01889	0.02104	0.02348	0.02587	0.0283	0.03067	0.03327	0.03555	0.03802	0.04063	0.04284	0.04519	0.04741	0.04944	0.05159	0.05384	0.0553	0.05737	0.05934	0.0605	0.0621	0.06342	0.06465	0.06563	0.06657	0.06789	0.06842	0.06942	0.06986	0.0708	0.07167
	581.45	0.00011203	0.00011894	0.00064764	0.00103	0.00139	0.00196	0.00243	0.00354	0.00455	0.00565	0.00695	0.00789	0.00956	0.01106	0.01305	0.01483	0.01684	0.01913	0.02109	0.02368	0.02587	0.02852	0.03067	0.03325	0.03577	0.03848	0.04041	0.04311	0.04508	0.04759	0.04977	0.05161	0.05357	0.0558	0.0577	0.0593	0.06053	0.06224	0.06347	0.06457	0.06601	0.06692	0.068	0.06868	0.06931	0.07035	0.07102	0.07198
	581.87	-0.00013456	7.2882e-05	0.00040127	0.00069421	0.00144	0.00208	0.0027	0.00364	0.00443	0.00557	0.00666	0.00779	0.00941	0.01099	0.01287	0.01497	0.01686	0.01887	0.02111	0.02314	0.02581	0.02852	0.03068	0.03321	0.03577	0.03843	0.04047	0.04288	0.04533	0.04717	0.04934	0.05159	0.05373	0.05524	0.05744	0.05905	0.06049	0.06198	0.06353	0.06453	0.0655	0.06705	0.06758	0.06862	0.06951	0.07006	0.07098	0.07181
	582.29	0.00026647	7.6726e-05	0.00075934	0.00109	0.00165	0.00221	0.00303	0.00368	0.00457	0.00569	0.00687	0.0081	0.00966	0.01121	0.01307	0.01486	0.01708	0.0189	0.02118	0.02346	0.02621	0.02842	0.03069	0.03345	0.0356	0.03843	0.04067	0.04296	0.04526	0.04753	0.0496	0.0519	0.05408	0.05587	0.05759	0.05934	0.06058	0.0622	0.06356	0.06461	0.06572	0.06689	0.06744	0.06891	0.06969	0.07033	0.07094	0.07187
	582.71	0.00024536	0.00074023	0.00062594	0.00143	0.00188	0.00266	0.00302	0.00377	0.00472	0.00586	0.00732	0.00869	0.00994	0.0116	0.01336	0.01544	0.01698	0.0194	0.02153	0.02397	0.02642	0.02856	0.031	0.03385	0.03636	0.03856	0.04114	0.04339	0.04575	0.0478	0.05019	0.0522	0.05403	0.05638	0.05774	0.05962	0.06148	0.06271	0.06401	0.06511	0.0665	0.06714	0.06832	0.06925	0.07	0.07073	0.07141	0.07205
	583.12	0.0001385	0.00022622	0.00060137	0.00102	0.00127	0.00214	0.00263	0.00341	0.00429	0.00562	0.00671	0.0079	0.00929	0.01135	0.01292	0.01485	0.01709	0.01884	0.02144	0.02342	0.02596	0.02829	0.0308	0.03343	0.03564	0.03847	0.04067	0.0432	0.04561	0.04783	0.04981	0.0517	0.05378	0.05602	0.05753	0.05925	0.06107	0.06242	0.06335	0.06467	0.06587	0.06688	0.06778	0.06883	0.06948	0.07008	0.07115	0.07192
	583.54	-0.00022469	-9.9521e-05	0.00026871	0.00074124	0.00128	0.00204	0.00215	0.00318	0.00428	0.0051	0.00669	0.00782	0.0091	0.01093	0.01261	0.01447	0.01619	0.01873	0.02093	0.02348	0.02553	0.02831	0.03053	0.03313	0.0355	0.03844	0.04046	0.04309	0.04515	0.04774	0.04958	0.05175	0.05375	0.0556	0.05764	0.05922	0.06079	0.06218	0.06374	0.06461	0.06588	0.06672	0.06807	0.06842	0.06943	0.07018	0.07081	0.07192
	583.96	1.7684e-05	0.0001104	0.00049166	0.00114	0.00159	0.00244	0.00273	0.00383	0.00444	0.0057	0.00694	0.00788	0.00981	0.01146	0.01314	0.01503	0.0169	0.01905	0.02158	0.02372	0.02569	0.02849	0.03087	0.03352	0.03599	0.03852	0.04093	0.04301	0.04534	0.04744	0.04954	0.05195	0.05388	0.05571	0.05806	0.05955	0.06087	0.06229	0.06383	0.06498	0.06601	0.06724	0.06797	0.0692	0.06996	0.07038	0.07129	0.07203
	584.38	5.3109e-05	0.00068663	0.00095373	0.00128	0.00148	0.00219	0.00284	0.0039	0.0046	0.00583	0.00708	0.00845	0.00971	0.01139	0.01337	0.01508	0.01712	0.01947	0.02152	0.02362	0.026	0.0287	0.03101	0.03345	0.03607	0.03857	0.04112	0.04347	0.04553	0.04778	0.04995	0.05225	0.05428	0.05604	0.05784	0.05937	0.06092	0.06275	0.0636	0.06514	0.06618	0.06758	0.06814	0.06914	0.06982	0.07077	0.07147	0.07227
	584.8	7.4289e-05	0.00011251	0.00047394	0.0007289	0.00147	0.00184	0.00241	0.00339	0.00438	0.00523	0.00661	0.00812	0.00938	0.0111	0.01281	0.01467	0.01683	0.01911	0.02117	0.02359	0.026	0.02828	0.031	0.0332	0.03595	0.03828	0.04091	0.04312	0.04505	0.04789	0.04982	0.05202	0.0536	0.05584	0.05748	0.05948	0.06085	0.06205	0.06365	0.06474	0.06602	0.06709	0.06783	0.06873	0.06948	0.0703	0.07133	0.07233
	585.22	0.00019493	0.00027303	0.00060122	0.00131	0.00166	0.00225	0.00287	0.00329	0.00462	0.0058	0.00692	0.00833	0.00977	0.01144	0.01343	0.01521	0.01721	0.01925	0.02149	0.02369	0.02615	0.02868	0.03114	0.03362	0.03579	0.03839	0.04089	0.04358	0.04553	0.048	0.05004	0.05212	0.05392	0.05608	0.05783	0.05953	0.0609	0.06225	0.06365	0.06476	0.06619	0.06704	0.06811	0.06922	0.06963	0.07045	0.07135	0.07201
	585.64	0.00023837	0.0004229	0.00088348	0.00119	0.00157	0.0024	0.00297	0.00363	0.00472	0.00592	0.00699	0.00845	0.00975	0.01167	0.01321	0.01505	0.01731	0.01916	0.02152	0.02346	0.02629	0.02847	0.03083	0.03353	0.03601	0.03867	0.04096	0.04329	0.04568	0.04748	0.05012	0.05225	0.0543	0.05604	0.05778	0.0596	0.06124	0.06276	0.06375	0.0649	0.0663	0.06755	0.06809	0.06901	0.07002	0.07052	0.07151	0.07203
	586.06	0.00015601	9.5004e-05	0.00071574	0.00147	0.00186	0.00215	0.00325	0.00381	0.00482	0.00589	0.00716	0.0081	0.0099	0.01144	0.01334	0.01526	0.01729	0.01951	0.02165	0.02399	0.02614	0.02861	0.03114	0.03354	0.03607	0.03856	0.04097	0.04314	0.04544	0.04767	0.05009	0.0524	0.0542	0.05632	0.05778	0.05994	0.06129	0.06273	0.06381	0.06512	0.0666	0.06763	0.06821	0.06939	0.07013	0.07087	0.07151	0.07213
	586.48	0.00015665	0.00013828	0.00077081	0.00109	0.00155	0.0021	0.0027	0.00371	0.00455	0.00549	0.00676	0.00807	0.0097	0.01142	0.01308	0.01504	0.01707	0.01928	0.02133	0.02371	0.0262	0.02863	0.03095	0.03375	0.03598	0.03862	0.04097	0.04297	0.04585	0.04762	0.04996	0.05235	0.05384	0.0558	0.0577	0.05964	0.06115	0.0625	0.06379	0.06497	0.06616	0.06703	0.06838	0.06923	0.06987	0.07057	0.07143	0.07195
	586.89	0.00014661	-8.3834e-05	0.00037393	0.0007742	0.00147	0.00198	0.00244	0.00341	0.00429	0.00527	0.00675	0.00768	0.0092	0.01124	0.01306	0.01478	0.01672	0.01894	0.02161	0.02361	0.0261	0.02825	0.03092	0.0334	0.03585	0.03821	0.04086	0.04301	0.04549	0.04758	0.04991	0.05196	0.05382	0.05593	0.0576	0.05948	0.06128	0.06222	0.0638	0.06478	0.06592	0.06713	0.0683	0.06921	0.06986	0.07066	0.07141	0.07233
	587.31	-0.00027595	-0.00013313	0.0002301	0.00079042	0.0012	0.00181	0.00241	0.00354	0.00456	0.00535	0.00672	0.00819	0.00936	0.01077	0.01288	0.01448	0.01659	0.01893	0.02081	0.02346	0.0257	0.028	0.03061	0.03338	0.03601	0.03819	0.04064	0.04286	0.04547	0.04744	0.0495	0.0518	0.05364	0.05554	0.05761	0.05929	0.0609	0.06222	0.06388	0.06467	0.06614	0.06702	0.06802	0.06891	0.06989	0.07046	0.07143	0.072
	587.73	-0.00015388	-0.00047175	3.2515e-06	0.00042615	0.00107	0.00139	0.00228	0.00339	0.00402	0.00521	0.0062	0.00759	0.00892	0.01055	0.01284	0.01474	0.01652	0.01884	0.02073	0.02351	0.0256	0.02806	0.03052	0.03307	0.03566	0.03793	0.04039	0.04292	0.04503	0.04727	0.0491	0.05167	0.05373	0.05581	0.05732	0.05911	0.06053	0.06235	0.06321	0.06456	0.06593	0.06679	0.06773	0.06841	0.06957	0.07	0.07098	0.07175
	588.15	0.00016357	0.00044752	0.00050174	0.00108	0.00195	0.00213	0.0028	0.00382	0.00447	0.00579	0.00667	0.00808	0.00972	0.01125	0.01315	0.01514	0.01723	0.01942	0.02155	0.02391	0.02628	0.0284	0.03104	0.0339	0.03628	0.03869	0.04111	0.04329	0.04575	0.048	0.05029	0.05249	0.0543	0.05605	0.05798	0.05972	0.06143	0.0627	0.06404	0.06543	0.06668	0.06735	0.06824	0.06936	0.07001	0.07067	0.0716	0.07254
	588.57	-4.8246e-05	-2.9816e-05	0.0005848	0.00069501	0.0013	0.00181	0.00274	0.00309	0.00449	0.00542	0.0067	0.00816	0.00965	0.01104	0.01329	0.0148	0.01687	0.01906	0.02165	0.02356	0.02614	0.02818	0.0311	0.03355	0.03606	0.03855	0.04055	0.04317	0.0456	0.04771	0.05008	0.05216	0.05405	0.05593	0.0578	0.05964	0.06117	0.06249	0.06365	0.06503	0.06619	0.06709	0.06785	0.06909	0.06998	0.07069	0.07173	0.07218
	588.99	0.00025568	0.00031204	0.00058634	0.00127	0.00164	0.00204	0.00295	0.00361	0.00456	0.00574	0.00676	0.00811	0.0096	0.01149	0.01324	0.01487	0.01721	0.01947	0.02149	0.0242	0.02621	0.02852	0.03095	0.03389	0.03634	0.03848	0.041	0.0436	0.04601	0.04824	0.05029	0.05216	0.05414	0.05642	0.05829	0.05981	0.06155	0.06296	0.06387	0.06495	0.06641	0.06754	0.06841	0.06925	0.07026	0.07088	0.07174	0.07241
	589.41	-7.7452e-05	0.00017283	0.00031482	0.00112	0.00137	0.00195	0.00281	0.00346	0.0044	0.00569	0.00662	0.00811	0.00946	0.01149	0.01322	0.01456	0.01669	0.01925	0.02131	0.02365	0.02616	0.02816	0.03093	0.03348	0.03594	0.0385	0.04061	0.04317	0.04525	0.04798	0.04976	0.05215	0.05419	0.05534	0.05772	0.05965	0.06134	0.06261	0.06373	0.06502	0.06585	0.06728	0.06804	0.06903	0.06976	0.07075	0.07135	0.07228
	589.83	0.00034565	0.00041059	0.00099009	0.0013	0.00218	0.0026	0.00339	0.00364	0.00464	0.00581	0.00731	0.00852	0.00993	0.01157	0.01372	0.0156	0.01734	0.01977	0.02176	0.0242	0.02643	0.0287	0.03126	0.03389	0.03623	0.03904	0.04102	0.04352	0.04609	0.048	0.05003	0.05231	0.0541	0.05651	0.05835	0.06009	0.06147	0.06295	0.06449	0.06541	0.06665	0.06778	0.06832	0.06976	0.07043	0.07122	0.07184	0.07284
	590.25	-3.4612e-05	8.9247e-05	0.00081905	0.00074916	0.00111	0.0019	0.00299	0.00334	0.00448	0.0055	0.00654	0.00825	0.0094	0.0114	0.01301	0.01494	0.0168	0.019	0.02152	0.02342	0.02615	0.02854	0.03082	0.03369	0.03578	0.03829	0.04078	0.04296	0.04573	0.04805	0.0501	0.0522	0.05409	0.05599	0.05789	0.05949	0.06078	0.06246	0.06399	0.06515	0.06663	0.06741	0.06811	0.06941	0.06996	0.07065	0.07149	0.07236
	590.66	8.5928e-05	0.00026973	0.00054287	0.00087954	0.00143	0.00189	0.0026	0.00359	0.0044	0.00558	0.00678	0.00812	0.00945	0.01126	0.01327	0.01484	0.0167	0.01929	0.02131	0.02379	0.026	0.02846	0.03077	0.0336	0.03604	0.03833	0.04039	0.04321	0.04581	0.04806	0.05011	0.05205	0.05408	0.05608	0.05769	0.05969	0.06118	0.06291	0.06388	0.06514	0.06633	0.06749	0.06835	0.0691	0.0701	0.07075	0.07155	0.07221
	591.08	0.00032614	0.00042067	0.00029265	0.00143	0.00158	0.002	0.00279	0.00375	0.00444	0.00587	0.00723	0.00832	0.01016	0.01129	0.0132	0.01534	0.01729	0.0195	0.02165	0.02419	0.02625	0.02882	0.03119	0.03382	0.03651	0.03869	0.04132	0.04328	0.04578	0.04828	0.05038	0.05218	0.05439	0.05613	0.05788	0.05982	0.06121	0.06298	0.06417	0.06547	0.06669	0.06773	0.06862	0.06945	0.07036	0.07097	0.07178	0.07287
	591.5	-0.00035199	-0.00034822	0.00034796	0.00078587	0.0014	0.00157	0.00272	0.00338	0.00423	0.00554	0.00666	0.00751	0.00956	0.01082	0.01292	0.0146	0.01667	0.01893	0.02157	0.02332	0.02609	0.02813	0.0309	0.03337	0.03591	0.03857	0.04081	0.04302	0.04552	0.0476	0.05013	0.05195	0.05406	0.05606	0.05791	0.05935	0.06097	0.0623	0.06372	0.06516	0.06619	0.06737	0.06813	0.06912	0.06998	0.07074	0.07145	0.07219
	591.92	-0.00014809	-0.00011363	0.00034807	0.00083939	0.00116	0.00136	0.00241	0.00337	0.00418	0.00536	0.00648	0.00785	0.00927	0.01107	0.01298	0.01461	0.01695	0.01886	0.02124	0.02336	0.02606	0.02834	0.03089	0.03367	0.03583	0.03837	0.04079	0.04323	0.04561	0.04761	0.04982	0.05199	0.05406	0.05554	0.05783	0.05925	0.06107	0.0627	0.06374	0.06504	0.06619	0.06715	0.06793	0.0689	0.06981	0.07044	0.07139	0.07206
	592.34	-7.7902e-05	0.00038327	0.00057691	0.00114	0.00153	0.00231	0.0029	0.00399	0.0044	0.00577	0.0072	0.00816	0.00997	0.0114	0.01314	0.01508	0.01752	0.01928	0.02161	0.02389	0.02652	0.02876	0.03121	0.03371	0.03612	0.03879	0.04121	0.04353	0.04586	0.04806	0.05035	0.05226	0.05427	0.05626	0.05809	0.05992	0.06111	0.06301	0.06424	0.06534	0.0667	0.06771	0.06836	0.06976	0.07057	0.07107	0.07188	0.07273
	592.76	-8.1518e-05	0.00035199	0.00062799	0.00112	0.00149	0.00245	0.00292	0.00377	0.00484	0.00593	0.00684	0.00824	0.01	0.01138	0.01326	0.01516	0.01756	0.01926	0.02207	0.02389	0.02594	0.0288	0.03101	0.03379	0.03619	0.03877	0.04136	0.04361	0.04565	0.04794	0.0501	0.05228	0.05429	0.05637	0.058	0.06002	0.06141	0.06282	0.06395	0.06542	0.06667	0.06783	0.06853	0.06987	0.07056	0.07114	0.07201	0.07262
	593.18	3.8003e-05	0.00012901	0.00022378	0.00112	0.00125	0.00198	0.00263	0.00372	0.00435	0.00555	0.00678	0.00804	0.00984	0.01122	0.01293	0.01506	0.01685	0.01908	0.02136	0.02357	0.02595	0.02827	0.03087	0.03346	0.03617	0.03867	0.04103	0.04306	0.04544	0.04833	0.05014	0.05232	0.05443	0.05643	0.05794	0.05993	0.06152	0.06276	0.06385	0.06554	0.06659	0.06758	0.06852	0.06932	0.07025	0.07091	0.07192	0.07251
	593.59	0.00013076	0.00016119	0.00053504	0.0008643	0.00145	0.00245	0.0027	0.00386	0.00464	0.00572	0.00698	0.00845	0.00957	0.0113	0.01353	0.01507	0.01715	0.01924	0.0217	0.02392	0.02644	0.02863	0.03098	0.03385	0.03623	0.03861	0.04123	0.04371	0.04605	0.04825	0.05014	0.05213	0.05438	0.05657	0.05827	0.05992	0.06143	0.06313	0.06438	0.06533	0.06658	0.06745	0.06891	0.06951	0.0706	0.07107	0.07184	0.07281
	594.01	-0.00017198	0.00032498	0.00023013	0.00071688	0.00113	0.00208	0.00276	0.00348	0.00455	0.00564	0.00668	0.00803	0.0095	0.01113	0.01311	0.01504	0.01677	0.01904	0.0211	0.02363	0.02617	0.02834	0.03122	0.03349	0.03609	0.03864	0.04083	0.04337	0.04604	0.04792	0.05013	0.0522	0.05425	0.05627	0.05776	0.05993	0.06141	0.06297	0.06438	0.06511	0.06643	0.06765	0.06834	0.06928	0.07027	0.0711	0.07158	0.07261
	594.43	-2.0181e-05	2.0713e-05	0.00031558	0.00062181	0.00126	0.00199	0.00291	0.00365	0.00435	0.0056	0.00679	0.00844	0.00964	0.01113	0.01303	0.01504	0.01714	0.01904	0.02168	0.02342	0.0262	0.02851	0.03115	0.03378	0.03617	0.03861	0.04102	0.04349	0.04569	0.04803	0.05033	0.05202	0.05448	0.05621	0.05806	0.0601	0.06169	0.06292	0.06391	0.0656	0.06689	0.06759	0.06826	0.06949	0.07017	0.07119	0.07197	0.07271
	594.85	0.00021023	9.6896e-05	0.00074077	0.0012	0.0016	0.00223	0.00312	0.00368	0.0046	0.00586	0.00691	0.0085	0.00986	0.0112	0.0135	0.01503	0.01746	0.01945	0.02156	0.02359	0.02639	0.02886	0.03102	0.03372	0.03641	0.03893	0.04146	0.04344	0.04601	0.04809	0.05042	0.05279	0.05448	0.05635	0.05811	0.06026	0.06157	0.06314	0.06426	0.06559	0.06647	0.06797	0.06851	0.06991	0.07062	0.0712	0.07251	0.07312
	595.27	-0.00017858	-9.6694e-05	0.00043459	0.00105	0.00121	0.00195	0.00293	0.0033	0.00439	0.00579	0.0071	0.00832	0.00973	0.01137	0.0133	0.01502	0.01705	0.01907	0.02144	0.02402	0.02623	0.02848	0.03103	0.03386	0.03625	0.0386	0.04062	0.04354	0.04595	0.04802	0.05042	0.05229	0.05436	0.05645	0.05812	0.06004	0.06165	0.06311	0.06428	0.06566	0.06684	0.06752	0.06849	0.06949	0.0706	0.07095	0.07195	0.07262
	595.69	0.00019806	-3.1597e-06	0.00038671	0.00088827	0.00135	0.00206	0.00287	0.00378	0.00456	0.00574	0.00692	0.00837	0.00991	0.01144	0.01327	0.01522	0.01682	0.01946	0.02157	0.02377	0.02622	0.02902	0.03122	0.03368	0.03641	0.03879	0.04138	0.04385	0.04612	0.04863	0.05033	0.05287	0.05419	0.05642	0.05818	0.06029	0.06188	0.06324	0.06457	0.06559	0.06672	0.06795	0.06869	0.06953	0.07039	0.07135	0.0721	0.07284
	596.11	-0.0002716	0.00012036	0.00012298	0.00060159	0.00109	0.0017	0.00253	0.00323	0.00412	0.00488	0.00633	0.0079	0.00925	0.01092	0.01263	0.01479	0.01701	0.01911	0.02148	0.02332	0.02582	0.02845	0.03061	0.03336	0.03594	0.03863	0.0409	0.04321	0.04549	0.04786	0.0498	0.05228	0.05429	0.05613	0.05767	0.05975	0.06154	0.06312	0.06401	0.06524	0.0663	0.06743	0.06861	0.06973	0.07017	0.0711	0.07173	0.07245
	596.52	0	0.0003558	0.00056	0.00080568	0.00143	0.002	0.00242	0.00358	0.0044	0.00551	0.00691	0.00843	0.00973	0.01114	0.01333	0.01513	0.01702	0.01925	0.02131	0.02352	0.0267	0.02872	0.03107	0.03386	0.03633	0.03885	0.04127	0.04344	0.04608	0.04823	0.05017	0.05246	0.05441	0.0561	0.05815	0.06	0.0617	0.06299	0.06442	0.06602	0.06694	0.06802	0.06874	0.06973	0.07051	0.07132	0.07199	0.07293
	596.94	7.9287e-05	8.8677e-05	0.00028957	0.00111	0.00139	0.00231	0.00267	0.00389	0.00477	0.00558	0.00696	0.00787	0.00963	0.01143	0.01283	0.01517	0.01713	0.01914	0.0216	0.0236	0.02622	0.02859	0.03157	0.03349	0.0363	0.03844	0.04127	0.04341	0.0461	0.04828	0.05039	0.05266	0.05422	0.05639	0.05834	0.06009	0.06157	0.06329	0.06453	0.06543	0.06656	0.06773	0.06865	0.06968	0.07052	0.07109	0.07218	0.07272
	597.36	5.1481e-05	0.00010245	0.00053331	0.00095834	0.00129	0.00207	0.00264	0.00375	0.00449	0.0055	0.00691	0.00796	0.00957	0.01121	0.01344	0.01505	0.01719	0.01907	0.02158	0.02368	0.02613	0.02847	0.03111	0.03357	0.03598	0.03871	0.04098	0.04311	0.04596	0.04824	0.05024	0.05245	0.05431	0.05623	0.05826	0.06013	0.06154	0.06288	0.06441	0.0655	0.06693	0.06773	0.06858	0.0697	0.07064	0.07131	0.07217	0.07294
	597.78	-7.3055e-05	7.7725e-06	0.00037427	0.0009555	0.00148	0.00242	0.00273	0.00368	0.00462	0.00559	0.00686	0.00841	0.00957	0.01117	0.01293	0.01521	0.01684	0.01931	0.02128	0.02389	0.0263	0.02861	0.03146	0.03375	0.03614	0.03878	0.04102	0.04357	0.04594	0.04819	0.05051	0.05238	0.05432	0.05636	0.05824	0.05981	0.06194	0.06333	0.06453	0.0655	0.06705	0.0681	0.06896	0.06984	0.07044	0.0712	0.07201	0.07306
	598.2	-0.00010531	0.00012238	0.00041633	0.00079065	0.0014	0.00208	0.0028	0.00369	0.00454	0.00571	0.00691	0.00834	0.00972	0.01121	0.01316	0.0152	0.01698	0.01922	0.02152	0.02404	0.02594	0.02873	0.03099	0.03381	0.03637	0.0386	0.04151	0.04346	0.04594	0.04838	0.05034	0.05259	0.05455	0.05637	0.05815	0.06042	0.06213	0.06324	0.06414	0.0659	0.06697	0.06799	0.06881	0.06974	0.07084	0.07133	0.07193	0.07293
	598.62	0.00020587	6.0206e-05	0.00056482	0.00114	0.00132	0.00217	0.00278	0.00361	0.00433	0.00601	0.0071	0.00827	0.00979	0.01133	0.01343	0.01541	0.01711	0.01949	0.02162	0.02402	0.02633	0.02884	0.03155	0.03392	0.0362	0.03892	0.04139	0.04353	0.04599	0.04817	0.05029	0.05258	0.05477	0.05632	0.05836	0.05994	0.06201	0.0634	0.06449	0.06588	0.06722	0.06821	0.06877	0.06985	0.07106	0.07163	0.07248	0.07326
	599.04	0.00019285	0.00031804	0.00055055	0.00087053	0.00141	0.00205	0.00275	0.00391	0.00445	0.00566	0.00706	0.00853	0.00961	0.01134	0.0132	0.01505	0.01702	0.01931	0.02146	0.02411	0.02621	0.02888	0.03102	0.03352	0.03625	0.03905	0.04116	0.04377	0.04599	0.04802	0.05057	0.05243	0.05499	0.05648	0.0581	0.0602	0.06196	0.06339	0.06421	0.06594	0.06685	0.06787	0.06899	0.07006	0.07094	0.07142	0.07246	0.07326
	599.45	0.0002481	3.8868e-05	0.00053883	0.00097172	0.0015	0.0023	0.00295	0.00379	0.00472	0.00569	0.00694	0.00835	0.00972	0.01152	0.01339	0.01515	0.01717	0.01942	0.02181	0.02399	0.02644	0.02853	0.0312	0.03397	0.03641	0.03873	0.04138	0.04378	0.04603	0.04833	0.05086	0.05261	0.05474	0.05664	0.0584	0.06	0.06193	0.06321	0.06414	0.06565	0.06696	0.06819	0.06896	0.06991	0.07099	0.07132	0.07257	0.07308
	599.87	0.00030794	5.5046e-05	0.00057578	0.00106	0.00153	0.00219	0.00261	0.0038	0.00449	0.00569	0.007	0.0086	0.0097	0.01177	0.01341	0.01533	0.01724	0.0195	0.02158	0.02408	0.02639	0.02889	0.03123	0.03405	0.03646	0.03884	0.04119	0.04367	0.04609	0.04835	0.05081	0.05259	0.05464	0.05685	0.05867	0.06045	0.06187	0.06322	0.06451	0.0657	0.06717	0.06817	0.06918	0.06996	0.07106	0.07177	0.07242	0.07336
	600.29	-4.5709e-06	0.0001529	0.00060633	0.00127	0.00132	0.00198	0.00297	0.00351	0.00486	0.00591	0.00707	0.00809	0.00994	0.01167	0.01335	0.01515	0.01746	0.01959	0.02167	0.02401	0.02634	0.02884	0.03121	0.03389	0.03644	0.03877	0.04126	0.04351	0.04599	0.04845	0.05052	0.05283	0.05468	0.0567	0.05856	0.06043	0.06186	0.0633	0.06487	0.06606	0.06676	0.06801	0.06894	0.06999	0.07151	0.07191	0.07261	0.07347
	600.71	0.00012504	0.00025063	0.00081217	0.00115	0.00162	0.00209	0.00331	0.00383	0.00471	0.00582	0.00726	0.00848	0.00976	0.0115	0.0138	0.01535	0.01743	0.01971	0.02195	0.02422	0.02677	0.02876	0.03163	0.034	0.03667	0.03913	0.0415	0.04369	0.04599	0.04866	0.05067	0.05258	0.05487	0.05646	0.05885	0.06066	0.0622	0.06333	0.06485	0.06582	0.06731	0.06817	0.06897	0.06991	0.07068	0.07161	0.07227	0.07345
	601.13	6.9633e-05	8.6286e-05	0.00039524	0.00090205	0.00144	0.00213	0.00269	0.00383	0.005	0.00573	0.00691	0.00844	0.00981	0.01139	0.01322	0.01514	0.01743	0.01936	0.02147	0.02391	0.02621	0.02865	0.03131	0.03403	0.03637	0.03907	0.04146	0.04366	0.04597	0.04833	0.05034	0.05274	0.05431	0.05658	0.05843	0.0604	0.06196	0.06351	0.065	0.0658	0.06679	0.06814	0.0693	0.07028	0.0707	0.07135	0.07287	0.07306
	601.55	-0.00033238	9.0549e-06	0.00049578	0.00089987	0.0015	0.00186	0.00249	0.0035	0.00432	0.00553	0.00701	0.008	0.00917	0.01101	0.0131	0.01495	0.01708	0.01897	0.02151	0.02372	0.0263	0.02849	0.03109	0.03376	0.03635	0.03905	0.04094	0.04338	0.04582	0.04817	0.05044	0.05232	0.0543	0.05655	0.0582	0.06002	0.06171	0.06295	0.06462	0.0654	0.06671	0.06776	0.06878	0.06979	0.07062	0.07133	0.07224	0.07306
	601.96	0.0002186	0.00049853	0.00060643	0.00115	0.00147	0.00222	0.00301	0.00367	0.00494	0.00583	0.00698	0.00826	0.00971	0.0115	0.01337	0.01532	0.01721	0.01962	0.02204	0.02415	0.02653	0.02879	0.03155	0.03396	0.03648	0.03897	0.041	0.04386	0.04642	0.04845	0.05064	0.05289	0.05471	0.05697	0.05848	0.06046	0.06187	0.06356	0.06465	0.06594	0.06726	0.06817	0.0693	0.07029	0.07099	0.07171	0.0725	0.07343
	602.38	-0.00013653	-0.00011553	0.00035378	0.00068181	0.00126	0.00196	0.00267	0.00331	0.00444	0.00546	0.00656	0.00805	0.00954	0.01131	0.01292	0.01486	0.01692	0.01885	0.02132	0.02367	0.02595	0.02867	0.03123	0.03364	0.03618	0.03865	0.04104	0.04328	0.04567	0.04808	0.05026	0.05236	0.0544	0.05644	0.05827	0.06027	0.0617	0.06296	0.06444	0.06555	0.0668	0.06813	0.06871	0.06954	0.07082	0.07167	0.07246	0.07321
	602.8	0.00034901	0.00028168	0.0008306	0.00108	0.00176	0.00238	0.00299	0.00406	0.00487	0.00599	0.00722	0.00864	0.01016	0.01179	0.01331	0.01514	0.01755	0.01972	0.02202	0.02412	0.02668	0.02891	0.03163	0.03428	0.03681	0.03916	0.04184	0.04396	0.04625	0.0487	0.05106	0.05308	0.05482	0.05677	0.05876	0.06065	0.06236	0.06364	0.06479	0.06611	0.06753	0.06846	0.0696	0.07058	0.07097	0.0719	0.07288	0.07376
	603.22	-0.00014223	6.3175e-05	0.0005201	0.00086634	0.0016	0.00173	0.0028	0.00355	0.00448	0.00574	0.00674	0.00823	0.00964	0.01137	0.01335	0.0153	0.01735	0.01949	0.02167	0.02394	0.02667	0.02881	0.03106	0.03385	0.03624	0.03882	0.04131	0.04392	0.04605	0.0483	0.05024	0.05282	0.05479	0.05646	0.05826	0.06063	0.06189	0.06329	0.06455	0.06591	0.06733	0.06836	0.06902	0.07025	0.07125	0.07175	0.07292	0.07354
	603.64	0.00014575	0.00031636	0.00104	0.00129	0.00169	0.00225	0.00307	0.00378	0.0048	0.00601	0.00708	0.00862	0.01019	0.01173	0.01338	0.01545	0.01762	0.01942	0.02192	0.02431	0.02641	0.02899	0.03174	0.03406	0.03656	0.03926	0.04162	0.04401	0.04625	0.0488	0.05079	0.05282	0.05477	0.05676	0.05861	0.06052	0.06232	0.06361	0.06495	0.06608	0.06706	0.06849	0.06948	0.0702	0.07117	0.07183	0.07261	0.07355
	604.06	0.00022077	0.00052619	0.0007779	0.00143	0.00177	0.00256	0.00321	0.00379	0.00456	0.0061	0.00729	0.00861	0.01005	0.01195	0.01331	0.0156	0.0177	0.01942	0.02159	0.02391	0.02658	0.02906	0.03168	0.0344	0.03683	0.03919	0.04148	0.04388	0.04618	0.04891	0.05088	0.05277	0.05496	0.05695	0.05858	0.06084	0.06227	0.06343	0.06491	0.06599	0.06758	0.06866	0.06941	0.07032	0.07141	0.07184	0.07266	0.07359
	604.47	-1.6758e-05	0.00042359	0.0007444	0.00103	0.00169	0.00233	0.00294	0.00397	0.00459	0.00576	0.00711	0.00861	0.00997	0.01177	0.01321	0.01507	0.0175	0.01961	0.02195	0.02384	0.02676	0.02908	0.03152	0.03424	0.03652	0.039	0.04161	0.04389	0.04612	0.04827	0.05092	0.05298	0.05477	0.05682	0.05855	0.06068	0.06219	0.06336	0.06498	0.0657	0.06729	0.06848	0.06915	0.07027	0.07105	0.07185	0.07254	0.07341
	604.89	-6.391e-06	4.5231e-05	0.00042398	0.00082523	0.00165	0.00197	0.00274	0.00367	0.0045	0.00569	0.00704	0.00826	0.00994	0.01139	0.01322	0.01503	0.01727	0.01943	0.02141	0.02395	0.02637	0.02866	0.03136	0.03381	0.03626	0.03882	0.04132	0.04371	0.04599	0.04845	0.05058	0.05242	0.05482	0.05672	0.05852	0.06052	0.06198	0.06346	0.0649	0.06604	0.06718	0.0682	0.06911	0.07017	0.07097	0.07162	0.07235	0.07321
	605.31	0.00014789	0.0004154	0.00107	0.00111	0.00175	0.00238	0.00329	0.00411	0.00497	0.00618	0.00703	0.00829	0.00993	0.01179	0.01368	0.01541	0.01774	0.01967	0.02199	0.02412	0.02672	0.02893	0.03156	0.03405	0.03672	0.03911	0.04161	0.04402	0.04635	0.04856	0.05113	0.0529	0.05512	0.05692	0.05881	0.06069	0.06208	0.06366	0.06543	0.06651	0.06748	0.06887	0.06939	0.07047	0.07135	0.07217	0.07286	0.07371
	605.73	0.00050322	0.00037259	0.00081454	0.00152	0.00159	0.00225	0.0032	0.0039	0.00496	0.00618	0.0075	0.0085	0.01023	0.01175	0.01345	0.01536	0.01762	0.0196	0.02181	0.02446	0.02688	0.02892	0.03154	0.03444	0.03691	0.039	0.04148	0.04402	0.04636	0.04853	0.05091	0.05307	0.05482	0.05717	0.05875	0.06109	0.0623	0.06359	0.06542	0.06639	0.06759	0.06865	0.06957	0.07024	0.07144	0.07195	0.07277	0.07361
	606.15	6.3883e-05	0.00016777	0.00035367	0.00123	0.00139	0.00231	0.00308	0.00367	0.00482	0.0059	0.0071	0.00851	0.00975	0.01149	0.01352	0.01529	0.0171	0.0194	0.02188	0.02408	0.02638	0.0286	0.03133	0.03373	0.03651	0.03854	0.04148	0.04391	0.0462	0.04823	0.05062	0.05293	0.05479	0.0568	0.05834	0.06056	0.06183	0.06353	0.06483	0.06614	0.06747	0.06847	0.06922	0.0704	0.07103	0.07184	0.07284	0.07335
	606.57	0.00016001	2.9176e-06	0.0006331	0.00117	0.00161	0.00243	0.00297	0.00387	0.00501	0.0058	0.00751	0.00875	0.01006	0.01173	0.0135	0.01561	0.01735	0.01988	0.02188	0.0239	0.02663	0.02919	0.03132	0.03384	0.03673	0.03943	0.04147	0.04391	0.04628	0.04875	0.05096	0.05317	0.05486	0.05699	0.0589	0.06057	0.06203	0.06334	0.06495	0.06602	0.06718	0.06845	0.06967	0.07031	0.07134	0.07224	0.07278	0.07388
	606.98	0.00036843	0.00075419	0.00102	0.00109	0.00163	0.00252	0.00338	0.00418	0.0049	0.00619	0.00711	0.00858	0.01008	0.01193	0.01375	0.0157	0.01787	0.01992	0.02209	0.02408	0.02659	0.02904	0.03129	0.03419	0.03657	0.03921	0.04155	0.044	0.04656	0.04846	0.05075	0.05328	0.05475	0.05732	0.05922	0.06062	0.06243	0.06382	0.06516	0.06641	0.06761	0.06874	0.06945	0.07071	0.07122	0.07207	0.07308	0.07362
	607.4	-2.7134e-05	0.00010322	0.00073471	0.00098572	0.00159	0.00195	0.003	0.00369	0.00471	0.00566	0.00712	0.00824	0.00995	0.01153	0.01335	0.0153	0.01739	0.01946	0.022	0.02388	0.02655	0.02883	0.03136	0.03397	0.03629	0.03919	0.0414	0.04391	0.04623	0.04861	0.05041	0.05275	0.0546	0.05654	0.05862	0.06066	0.06182	0.0636	0.06477	0.06594	0.06726	0.06831	0.06922	0.07011	0.07113	0.07183	0.07305	0.07353
	607.82	0.0004361	0.00036515	0.00086587	0.00109	0.00195	0.00225	0.00308	0.0038	0.00492	0.00608	0.00733	0.00856	0.01	0.01173	0.01371	0.01556	0.01755	0.01973	0.02187	0.02424	0.02651	0.02909	0.03155	0.03387	0.0365	0.03915	0.04182	0.04415	0.0463	0.04842	0.05097	0.05319	0.05519	0.05678	0.05917	0.06085	0.06223	0.06355	0.06522	0.06642	0.06779	0.06865	0.06934	0.07054	0.07163	0.07205	0.073	0.07385
	608.24	4.7267e-05	0.00028223	0.00043476	0.00091636	0.00149	0.00218	0.00282	0.00358	0.00456	0.00587	0.00691	0.00871	0.00952	0.01146	0.01334	0.01526	0.01722	0.0196	0.02163	0.02379	0.02654	0.02878	0.03126	0.03397	0.03616	0.03906	0.04117	0.04368	0.04602	0.04857	0.05059	0.05278	0.0549	0.05665	0.05867	0.06079	0.06185	0.0636	0.0647	0.06612	0.06738	0.06829	0.06915	0.07037	0.07106	0.07173	0.07287	0.0737
	608.66	-3.8495e-05	-0.00010826	0.0005152	0.00104	0.00168	0.0022	0.00303	0.00377	0.00445	0.00586	0.00687	0.00823	0.00961	0.01137	0.01311	0.01522	0.01708	0.01955	0.02124	0.0237	0.02624	0.02871	0.03132	0.03382	0.03635	0.03871	0.04113	0.04365	0.04593	0.04838	0.05062	0.05272	0.0547	0.05647	0.05839	0.06033	0.06215	0.06306	0.06465	0.0659	0.06742	0.06844	0.06904	0.07044	0.07116	0.07187	0.07311	0.07337
	609.07	-0.00011041	-7.4891e-05	0.0005669	0.00080252	0.00185	0.00206	0.00307	0.00376	0.00445	0.0059	0.00706	0.00821	0.00966	0.0115	0.0134	0.01558	0.01702	0.01953	0.02185	0.02382	0.02644	0.02899	0.03103	0.03402	0.03655	0.03886	0.0414	0.04353	0.04609	0.04827	0.05076	0.0526	0.05487	0.05659	0.05817	0.06053	0.06217	0.06364	0.06487	0.06623	0.06775	0.06868	0.06924	0.07026	0.07112	0.07195	0.07258	0.07368
	609.49	0.00018015	0.00057999	0.00050229	0.00112	0.00154	0.00222	0.00324	0.00388	0.00477	0.00585	0.00725	0.00875	0.00996	0.01197	0.01341	0.0156	0.01772	0.01972	0.02179	0.02405	0.02652	0.02892	0.03168	0.0341	0.03645	0.03926	0.04176	0.04386	0.04632	0.04881	0.05092	0.05311	0.05508	0.05693	0.05888	0.06058	0.06217	0.06395	0.06486	0.06638	0.06736	0.06879	0.06928	0.07056	0.07141	0.07208	0.07309	0.0737
	609.91	0.00019237	9.1865e-05	0.00070911	0.00090275	0.00156	0.00202	0.00299	0.00385	0.00484	0.0059	0.00684	0.0083	0.00998	0.01154	0.01335	0.01519	0.01744	0.0196	0.02169	0.02411	0.02655	0.029	0.03146	0.03412	0.03632	0.0388	0.04133	0.04369	0.04597	0.04858	0.05085	0.05273	0.05491	0.0568	0.0585	0.06078	0.06208	0.06374	0.06493	0.06615	0.06736	0.06848	0.06945	0.07041	0.07148	0.07194	0.07298	0.07361
	610.33	0.00016422	0.00027118	0.00081502	0.00112	0.00164	0.00236	0.00297	0.00389	0.00496	0.00605	0.00708	0.00825	0.01017	0.01179	0.01344	0.01526	0.01775	0.01948	0.02206	0.02409	0.02669	0.02894	0.03138	0.03432	0.0366	0.03926	0.04168	0.04378	0.04661	0.04851	0.05077	0.05301	0.055	0.05673	0.05885	0.06089	0.06225	0.06377	0.06528	0.06644	0.0677	0.06892	0.06975	0.07041	0.07126	0.0722	0.07343	0.0737
	610.75	-0.00016907	0.00026159	0.00064019	0.00078333	0.0015	0.00188	0.00296	0.00343	0.00462	0.00555	0.00694	0.00839	0.00996	0.01135	0.01312	0.01526	0.01747	0.01948	0.02188	0.02389	0.02646	0.02883	0.0312	0.03385	0.03627	0.0391	0.04133	0.04342	0.04616	0.04829	0.05056	0.05296	0.05481	0.0567	0.05848	0.06057	0.06186	0.06344	0.06487	0.066	0.06752	0.0684	0.06974	0.07041	0.07127	0.0721	0.07291	0.07363
	611.16	-0.00012138	0.00019952	0.00055211	0.00138	0.00124	0.00222	0.00261	0.00373	0.00442	0.00582	0.00709	0.00823	0.00991	0.0113	0.01324	0.01551	0.01738	0.01915	0.02146	0.02397	0.02623	0.0289	0.03131	0.03419	0.03648	0.03884	0.04105	0.04346	0.04621	0.04845	0.05055	0.05257	0.05481	0.05665	0.05876	0.0607	0.06203	0.06358	0.06497	0.0664	0.06719	0.06872	0.0695	0.07041	0.07145	0.07223	0.07289	0.07378
	611.58	-0.00023008	0.00014125	0.00057717	0.00062383	0.00132	0.00193	0.00285	0.00349	0.00479	0.00576	0.00711	0.00814	0.0098	0.01152	0.01296	0.01517	0.01728	0.01957	0.02165	0.02396	0.02626	0.02878	0.03109	0.03374	0.03618	0.03875	0.04125	0.04408	0.04612	0.0482	0.05053	0.05263	0.05479	0.05668	0.05872	0.06061	0.06205	0.06346	0.06488	0.0658	0.06724	0.06845	0.06959	0.07042	0.07135	0.07185	0.07279	0.07383
	612	0.00031592	0.0001418	0.00061687	0.00133	0.00177	0.00227	0.00295	0.00412	0.00499	0.00593	0.0071	0.00889	0.01007	0.01168	0.01347	0.01552	0.01756	0.01976	0.02191	0.02409	0.02657	0.02893	0.0316	0.0337	0.03661	0.03906	0.04152	0.04361	0.04633	0.04868	0.05053	0.05289	0.05505	0.05717	0.05881	0.06108	0.0623	0.06394	0.06515	0.06619	0.06746	0.06867	0.06968	0.07063	0.07146	0.07205	0.0733	0.07348
	612.42	0.00019329	-5.1624e-05	0.00074378	0.00089041	0.00175	0.00198	0.00284	0.00369	0.00475	0.00616	0.00726	0.00832	0.00976	0.01128	0.01347	0.01525	0.01723	0.01939	0.02167	0.02397	0.02655	0.02878	0.03138	0.03398	0.0364	0.03871	0.04139	0.04381	0.04629	0.0484	0.05043	0.05295	0.05493	0.05686	0.05855	0.0604	0.06214	0.06353	0.0649	0.06591	0.06751	0.06835	0.06941	0.07053	0.07148	0.07219	0.07293	0.07372
	612.84	0.00056132	0.00055422	0.00090263	0.00132	0.00186	0.00261	0.00314	0.00377	0.00498	0.00612	0.00739	0.00864	0.01008	0.01194	0.01364	0.01565	0.01757	0.01977	0.02202	0.0245	0.02689	0.02918	0.0315	0.0345	0.03653	0.03895	0.0413	0.04392	0.04652	0.04853	0.05099	0.05307	0.05517	0.05718	0.05894	0.06077	0.06254	0.06379	0.06523	0.06645	0.06756	0.06884	0.06964	0.07049	0.07152	0.07242	0.07334	0.0739
	613.25	1.5582e-05	0.00011145	0.00039256	0.00117	0.00162	0.00215	0.00293	0.00358	0.00451	0.00554	0.00691	0.00832	0.00984	0.01164	0.01323	0.01523	0.01741	0.01952	0.0216	0.02407	0.02652	0.02888	0.0313	0.03403	0.03626	0.03881	0.04108	0.04362	0.04601	0.04821	0.05069	0.0529	0.05512	0.05683	0.05879	0.0606	0.06211	0.06345	0.06509	0.06653	0.06752	0.06876	0.06963	0.0704	0.0716	0.07212	0.07304	0.07364
	613.67	-0.00020146	-0.000159	0.00021902	0.000855	0.00129	0.00191	0.0027	0.00385	0.00439	0.00583	0.00686	0.00824	0.00957	0.01115	0.01291	0.01479	0.01746	0.01918	0.02165	0.02375	0.0264	0.02848	0.03112	0.03363	0.03632	0.03874	0.04119	0.04353	0.04601	0.04842	0.05035	0.05253	0.05457	0.05663	0.05828	0.06031	0.06212	0.06349	0.06504	0.06611	0.06733	0.06868	0.06937	0.07037	0.07116	0.07202	0.07296	0.07359
	614.09	0.00032924	0.00022276	0.00091957	0.00155	0.00174	0.00232	0.00318	0.0039	0.00487	0.00607	0.00705	0.0086	0.01038	0.01209	0.01343	0.01553	0.01749	0.01973	0.02187	0.0242	0.02669	0.02923	0.03152	0.03416	0.03673	0.03915	0.04177	0.04408	0.04616	0.04854	0.05094	0.05322	0.05518	0.05725	0.05909	0.06083	0.06229	0.06388	0.06501	0.06661	0.06759	0.06872	0.06976	0.07101	0.07153	0.07265	0.07329	0.07396
	614.51	4.8038e-05	7.2059e-05	0.00044479	0.00088248	0.00114	0.00203	0.00286	0.00374	0.00435	0.0057	0.00716	0.00839	0.01007	0.01175	0.01348	0.01522	0.01748	0.01933	0.02188	0.02403	0.02695	0.02842	0.03136	0.03397	0.03643	0.03876	0.04161	0.04381	0.04602	0.04861	0.05079	0.05254	0.05463	0.05672	0.05878	0.06098	0.06238	0.06383	0.06495	0.06621	0.06741	0.06857	0.06948	0.07051	0.07141	0.07187	0.07314	0.07396
	614.93	2.8204e-06	0.00015374	0.00080032	0.00105	0.00151	0.00203	0.00284	0.00359	0.00488	0.00563	0.00713	0.0085	0.00983	0.0119	0.01347	0.01544	0.01716	0.01926	0.02181	0.02426	0.02646	0.029	0.03141	0.0338	0.03643	0.03903	0.04142	0.04389	0.04611	0.04844	0.05088	0.05294	0.05483	0.05692	0.05844	0.06068	0.06218	0.06369	0.06503	0.06651	0.06761	0.06844	0.06926	0.0707	0.07141	0.07214	0.07312	0.07384
	615.34	-0.00041414	0.00011229	0.00055374	0.00093161	0.00177	0.00234	0.00278	0.00381	0.00493	0.00577	0.00678	0.00832	0.00986	0.01147	0.01315	0.01546	0.01729	0.01927	0.02167	0.02388	0.02671	0.02885	0.0316	0.03383	0.03662	0.03906	0.04128	0.04362	0.04589	0.04829	0.05036	0.05253	0.05484	0.05662	0.05868	0.06071	0.06198	0.06383	0.06506	0.0663	0.0676	0.06853	0.06956	0.07013	0.07131	0.07231	0.0728	0.07385
	615.76	-4.2243e-05	0.00025777	0.00059043	0.0009939	0.00154	0.00226	0.00311	0.00399	0.00485	0.00599	0.00708	0.00877	0.01016	0.01181	0.01357	0.01551	0.01757	0.0195	0.02183	0.02428	0.02641	0.02909	0.0317	0.0343	0.0366	0.03915	0.04156	0.04384	0.04633	0.0485	0.05097	0.05294	0.055	0.05699	0.059	0.06089	0.06246	0.06374	0.06502	0.06635	0.06754	0.06865	0.06995	0.07048	0.07157	0.07223	0.07328	0.07387
	616.18	-0.0001568	-0.00016713	-7.9824e-06	0.00049332	0.00093025	0.00195	0.00252	0.00358	0.00459	0.00563	0.00702	0.00841	0.0096	0.01121	0.01326	0.01481	0.01715	0.01909	0.02147	0.02361	0.02594	0.02837	0.03126	0.03353	0.03608	0.03847	0.0412	0.04345	0.04573	0.04781	0.05031	0.05251	0.05436	0.05651	0.0582	0.06004	0.06185	0.06357	0.06469	0.06556	0.06718	0.06823	0.0691	0.07045	0.07081	0.07167	0.07256	0.07359
	616.6	1.0309e-05	0.00021091	0.00073113	0.00097669	0.00147	0.00222	0.00307	0.00396	0.0049	0.00614	0.00716	0.00844	0.00995	0.01163	0.0133	0.01532	0.01764	0.01959	0.02193	0.02384	0.02676	0.02877	0.03128	0.03387	0.03637	0.0388	0.04143	0.04372	0.04625	0.04881	0.05071	0.05304	0.05478	0.05661	0.05851	0.06063	0.06215	0.06352	0.06499	0.06649	0.06758	0.06853	0.06964	0.07035	0.07153	0.07227	0.07325	0.07382
	617.02	-0.00020183	0.00025722	0.00047146	0.00119	0.00159	0.00211	0.00314	0.00418	0.00489	0.00575	0.00729	0.00845	0.0101	0.01172	0.01348	0.01516	0.01737	0.01974	0.02181	0.02384	0.02662	0.02898	0.03145	0.03404	0.0363	0.03942	0.04144	0.04402	0.04639	0.04823	0.05069	0.05258	0.05455	0.05662	0.05865	0.06082	0.06225	0.06369	0.06527	0.06604	0.06758	0.06841	0.06968	0.07048	0.0716	0.07226	0.07312	0.07417
	617.43	-4.5423e-05	-0.00013953	0.00057123	0.00095826	0.00125	0.00204	0.00258	0.00364	0.00474	0.00578	0.00714	0.00865	0.0098	0.01149	0.01344	0.01527	0.01753	0.01939	0.02186	0.02415	0.02621	0.02881	0.03122	0.03396	0.03634	0.03878	0.04112	0.04323	0.04594	0.04799	0.05056	0.05234	0.05462	0.05655	0.05859	0.06081	0.06191	0.06354	0.06478	0.06634	0.0673	0.06838	0.06938	0.07022	0.07141	0.07201	0.07295	0.07382
	617.85	0.0003631	0.00029804	0.00061689	0.00108	0.00142	0.00203	0.00274	0.00387	0.00478	0.00599	0.00712	0.00854	0.01002	0.01186	0.01351	0.0154	0.01752	0.01949	0.0221	0.02402	0.02638	0.02885	0.03131	0.0341	0.03651	0.03913	0.04164	0.0439	0.04627	0.04855	0.05067	0.05286	0.0549	0.05682	0.0586	0.0607	0.06252	0.06395	0.06493	0.06651	0.06757	0.06854	0.06955	0.07071	0.07143	0.07227	0.07308	0.07366
	618.27	-8.6135e-05	-0.00026912	0.00044968	0.0007985	0.0017	0.00203	0.0028	0.00352	0.00436	0.00585	0.00677	0.00825	0.00991	0.01158	0.01321	0.01519	0.01729	0.01936	0.02165	0.02398	0.02632	0.02866	0.03108	0.0338	0.03624	0.03866	0.04111	0.04345	0.04578	0.04842	0.05055	0.05288	0.05464	0.05651	0.05842	0.06059	0.06183	0.06347	0.0649	0.0662	0.06733	0.06874	0.0695	0.07015	0.07124	0.07207	0.07317	0.07383
	618.69	7.8085e-05	0.0003288	0.00087845	0.00095669	0.00147	0.00238	0.00309	0.00383	0.00495	0.00585	0.00742	0.00862	0.01015	0.01168	0.0135	0.0154	0.01732	0.01962	0.02165	0.02427	0.02661	0.02879	0.03141	0.03417	0.03673	0.03913	0.04158	0.0437	0.046	0.04853	0.05055	0.05312	0.05481	0.05685	0.05872	0.06046	0.06233	0.0636	0.06505	0.06621	0.06753	0.06859	0.06967	0.07062	0.0714	0.0724	0.073	0.07418
	619.1	0.000384	0.00025768	0.00066157	0.00153	0.00169	0.00239	0.00304	0.00407	0.0049	0.00622	0.00738	0.00846	0.01024	0.01199	0.0136	0.01547	0.01763	0.01985	0.0219	0.02452	0.02683	0.02928	0.03156	0.03419	0.03689	0.03921	0.04142	0.04401	0.04649	0.04843	0.05088	0.05283	0.05502	0.05701	0.05905	0.06091	0.0622	0.06379	0.06552	0.06683	0.06808	0.06861	0.07025	0.07063	0.07167	0.07257	0.07328	0.07405
	619.52	-0.00024654	0.00013104	0.00044759	0.00101	0.00151	0.00204	0.00276	0.0037	0.00478	0.00582	0.00698	0.00817	0.00987	0.01179	0.01349	0.01553	0.01756	0.01964	0.02176	0.02374	0.02641	0.02875	0.03134	0.03389	0.03652	0.03904	0.04132	0.0439	0.04599	0.04841	0.05077	0.05289	0.05454	0.05702	0.05885	0.06079	0.06241	0.06382	0.06515	0.06634	0.06766	0.06877	0.0694	0.07048	0.07155	0.07222	0.07327	0.07386
	619.94	-3.2269e-05	0.00018337	0.00076112	0.00126	0.00167	0.00258	0.0031	0.00394	0.00472	0.00641	0.0074	0.0084	0.01013	0.01167	0.01374	0.01544	0.01722	0.01955	0.02165	0.02404	0.02638	0.02897	0.03133	0.03409	0.03656	0.03888	0.04129	0.04354	0.04609	0.04843	0.05074	0.05277	0.05507	0.0568	0.05875	0.06097	0.06207	0.06344	0.06497	0.06627	0.06785	0.06879	0.06945	0.0707	0.07142	0.07238	0.07295	0.07405
	620.36	9.5919e-05	0.00032293	0.0005585	0.00095968	0.00156	0.00225	0.00303	0.00392	0.00473	0.00577	0.00712	0.00832	0.00991	0.01166	0.0135	0.01508	0.01731	0.01956	0.02169	0.02402	0.02624	0.02889	0.03128	0.03397	0.03636	0.03886	0.0414	0.04372	0.04622	0.04843	0.05073	0.05303	0.05477	0.05696	0.05888	0.06065	0.06198	0.06362	0.06515	0.0661	0.06755	0.06859	0.06956	0.07066	0.07141	0.07236	0.07305	0.07429
	620.77	0.00012072	0.00018999	0.00041097	0.00104	0.00156	0.00244	0.0029	0.0039	0.00483	0.00609	0.00761	0.00871	0.00994	0.01187	0.01373	0.01561	0.01754	0.0197	0.02186	0.02458	0.02664	0.02897	0.03138	0.03397	0.03647	0.03889	0.04124	0.0438	0.04634	0.04857	0.05065	0.05295	0.05449	0.05686	0.0588	0.0607	0.06254	0.06382	0.06502	0.06653	0.06775	0.06874	0.06952	0.07079	0.07137	0.07206	0.0735	0.07417
	621.19	-7.159e-05	0.000264	0.00090267	0.00092659	0.00185	0.00219	0.00303	0.00374	0.0049	0.00579	0.00723	0.00871	0.00993	0.01169	0.01337	0.0157	0.01738	0.01969	0.02193	0.0242	0.02671	0.02889	0.03156	0.03415	0.03663	0.03916	0.04144	0.04378	0.04632	0.04846	0.05065	0.05304	0.05506	0.05693	0.05879	0.06073	0.06225	0.06381	0.06517	0.06655	0.06763	0.06851	0.06984	0.07083	0.07152	0.0725	0.07314	0.07416
	621.61	0.00034485	0.00050777	0.00068903	0.00145	0.00172	0.00243	0.00322	0.0043	0.00513	0.00636	0.00744	0.00896	0.01035	0.01201	0.01381	0.01591	0.01779	0.01958	0.02229	0.02453	0.02686	0.02905	0.03157	0.03411	0.03676	0.03938	0.04159	0.04392	0.04629	0.04855	0.05085	0.05319	0.05499	0.05714	0.05866	0.06104	0.06253	0.06404	0.06553	0.06638	0.06782	0.0691	0.07001	0.07069	0.07166	0.07275	0.0734	0.0742
	622.03	1.5001e-05	4.8754e-05	0.00050844	0.001	0.00155	0.00219	0.00285	0.0037	0.00468	0.00574	0.00721	0.00832	0.00994	0.01143	0.01346	0.01514	0.0174	0.01949	0.02193	0.02399	0.02639	0.02874	0.03137	0.03374	0.03626	0.03903	0.04148	0.04357	0.04593	0.04836	0.05054	0.05293	0.05468	0.05646	0.05871	0.06062	0.06213	0.06349	0.06504	0.06609	0.06752	0.06843	0.06974	0.07055	0.0711	0.07212	0.07303	0.07407
	622.45	0.00012087	0.00048883	0.00114	0.00124	0.00192	0.00278	0.00364	0.00407	0.0048	0.00621	0.00771	0.00878	0.01038	0.01229	0.0138	0.01584	0.01776	0.01978	0.02216	0.02432	0.02695	0.02928	0.03152	0.0342	0.03694	0.03918	0.04173	0.04423	0.04636	0.04891	0.05086	0.0534	0.05531	0.05699	0.05874	0.06092	0.06227	0.0641	0.06542	0.06682	0.06779	0.06923	0.06984	0.07112	0.0718	0.0727	0.07363	0.07397
	622.86	0.00037378	0.00056197	0.00107	0.0014	0.00197	0.0024	0.00343	0.00427	0.00507	0.00622	0.00771	0.00883	0.01029	0.01232	0.01401	0.01607	0.0178	0.02004	0.02223	0.02451	0.02651	0.0293	0.03171	0.03432	0.03673	0.03925	0.04164	0.04389	0.04663	0.04862	0.05123	0.05302	0.05519	0.0569	0.05906	0.06103	0.06248	0.06416	0.06553	0.06641	0.06798	0.06882	0.06973	0.07074	0.07175	0.07235	0.07343	0.07454
	623.28	-0.00031906	-0.00014617	0.00016456	0.00064777	0.00129	0.00183	0.00241	0.0035	0.0045	0.00559	0.00693	0.00847	0.00983	0.01164	0.01334	0.01561	0.01704	0.01913	0.02162	0.02375	0.02613	0.02871	0.03073	0.03369	0.03614	0.03842	0.04072	0.04335	0.04578	0.04784	0.05012	0.05242	0.05441	0.05643	0.05831	0.06061	0.06183	0.06313	0.06463	0.06581	0.06691	0.06801	0.0693	0.07016	0.07122	0.07192	0.07323	0.07348
	623.7	0.0001006	0.00042514	0.00053384	0.00105	0.00182	0.0022	0.00288	0.00388	0.00481	0.00633	0.00727	0.00863	0.01005	0.0118	0.01372	0.0154	0.01774	0.02003	0.0219	0.02417	0.02661	0.02931	0.03131	0.03395	0.03642	0.0391	0.0413	0.04392	0.04653	0.04862	0.05094	0.05287	0.05506	0.05679	0.0588	0.06067	0.06244	0.06407	0.06515	0.06635	0.06744	0.06897	0.06993	0.07064	0.07162	0.07224	0.07336	0.07402
	624.12	5.1314e-05	0.0001695	0.00062277	0.00098308	0.00164	0.00199	0.00294	0.00374	0.0046	0.00583	0.00731	0.00832	0.01005	0.01173	0.01374	0.01494	0.01767	0.0196	0.02177	0.02382	0.02628	0.02868	0.03122	0.03388	0.03637	0.03897	0.04141	0.04318	0.0462	0.04826	0.05037	0.05276	0.05464	0.05673	0.05851	0.06069	0.06213	0.06358	0.06451	0.066	0.06744	0.06875	0.06941	0.07038	0.07105	0.07196	0.07321	0.07397
	624.53	-0.0001578	0.00016445	0.00072661	0.00135	0.00173	0.00242	0.00318	0.00434	0.00499	0.00618	0.00719	0.00849	0.01026	0.01226	0.01368	0.01554	0.0177	0.01973	0.02194	0.02424	0.02669	0.02912	0.03176	0.03408	0.03635	0.03908	0.04145	0.04382	0.04615	0.04823	0.05102	0.05306	0.05484	0.05682	0.0587	0.06084	0.06216	0.06349	0.06491	0.0664	0.06786	0.06892	0.06969	0.07044	0.07173	0.07222	0.0733	0.07409
	624.95	0.00010186	0.00018818	0.00057424	0.00085669	0.00163	0.00272	0.00293	0.00405	0.0046	0.00621	0.00725	0.00865	0.01015	0.0116	0.01371	0.01568	0.01754	0.01978	0.02192	0.02399	0.02644	0.02868	0.03125	0.03394	0.03656	0.03863	0.04144	0.04358	0.04601	0.04843	0.0504	0.05291	0.05478	0.05684	0.05877	0.06087	0.06205	0.06376	0.06489	0.06611	0.06743	0.06881	0.06953	0.07077	0.0716	0.07213	0.07328	0.07418
	625.37	-0.0002753	-1.0864e-05	0.00032511	0.00109	0.00144	0.00224	0.0027	0.00385	0.00486	0.00558	0.00707	0.00816	0.00985	0.01152	0.01357	0.01529	0.01701	0.01975	0.02158	0.02344	0.02603	0.02868	0.0309	0.03356	0.03623	0.03871	0.04119	0.04346	0.046	0.04808	0.05032	0.05253	0.05463	0.05658	0.05845	0.06022	0.06177	0.06341	0.06461	0.06632	0.06754	0.06868	0.06942	0.07053	0.0712	0.07207	0.073	0.07388
	625.79	0.00013002	0.00017448	0.00062495	0.0013	0.00154	0.00236	0.00329	0.0041	0.0051	0.00616	0.00718	0.0088	0.01037	0.01217	0.01353	0.01572	0.01743	0.0195	0.02197	0.02408	0.02656	0.02922	0.03135	0.03429	0.03657	0.03907	0.04141	0.04376	0.04595	0.04842	0.05069	0.05274	0.05468	0.05703	0.05877	0.06068	0.06214	0.06388	0.06532	0.06615	0.06761	0.06883	0.06971	0.07091	0.07153	0.07264	0.07305	0.07416
	626.2	0.00035095	0.00077901	0.00113	0.00125	0.00183	0.00227	0.00334	0.00412	0.00515	0.00622	0.00756	0.00877	0.01003	0.01164	0.01395	0.01546	0.01795	0.02	0.02207	0.02419	0.02656	0.02927	0.03168	0.0342	0.03675	0.03911	0.04155	0.04396	0.04618	0.04836	0.05114	0.05261	0.05472	0.05717	0.05894	0.0607	0.0625	0.06389	0.06511	0.06649	0.06745	0.06876	0.07015	0.07085	0.0715	0.07232	0.0733	0.07438
	626.62	-5.0311e-05	0.00025354	0.00021697	0.00070877	0.00128	0.00185	0.00278	0.0036	0.00474	0.00583	0.00721	0.00805	0.0099	0.01155	0.0132	0.01543	0.01713	0.01938	0.02144	0.02398	0.02644	0.0286	0.03117	0.0337	0.03612	0.03877	0.04127	0.04335	0.04605	0.04828	0.05021	0.0524	0.05444	0.05644	0.05806	0.06033	0.06183	0.06314	0.06439	0.06599	0.06732	0.06836	0.06922	0.07012	0.07128	0.07176	0.07278	0.07377
	627.04	-7.0842e-05	-0.00010127	0.00032298	0.00074859	0.00127	0.0021	0.00294	0.00375	0.00472	0.00575	0.00687	0.00846	0.01029	0.01169	0.01336	0.01557	0.01716	0.01959	0.02166	0.02385	0.02648	0.02848	0.03114	0.03368	0.03641	0.03876	0.04122	0.0432	0.04603	0.04818	0.05037	0.05274	0.05485	0.05645	0.05862	0.06039	0.06202	0.06356	0.06486	0.0659	0.0674	0.06842	0.06945	0.07044	0.0714	0.07224	0.07308	0.07383
	627.46	-7.1387e-05	0.00033044	0.00074408	0.00085423	0.00163	0.00238	0.00309	0.00389	0.00484	0.00587	0.00715	0.00887	0.01016	0.01157	0.0134	0.01541	0.01719	0.0197	0.02187	0.02375	0.0266	0.02878	0.03127	0.03362	0.03642	0.03863	0.04118	0.04366	0.04591	0.04839	0.05054	0.05265	0.05489	0.0567	0.05873	0.06053	0.06209	0.06362	0.06511	0.06593	0.06765	0.06873	0.06949	0.07075	0.0718	0.07207	0.07332	0.07408
	627.87	0.00022425	0.000643	0.0008585	0.00138	0.00183	0.00243	0.00334	0.00409	0.00489	0.00606	0.00732	0.00847	0.01004	0.01201	0.01373	0.01548	0.01758	0.01956	0.0221	0.02419	0.02669	0.02904	0.03145	0.03401	0.03639	0.03882	0.04107	0.04378	0.04624	0.04861	0.05055	0.05274	0.05489	0.05672	0.05849	0.06057	0.06222	0.06393	0.06508	0.06642	0.06751	0.06866	0.06991	0.07086	0.07164	0.07214	0.07322	0.07409
	628.29	0.00029114	0.00021607	0.00067915	0.00127	0.00196	0.00249	0.00339	0.00391	0.00489	0.00607	0.00742	0.0088	0.01007	0.01184	0.01368	0.01575	0.01774	0.01959	0.02183	0.02432	0.02658	0.02906	0.03139	0.03425	0.0365	0.03882	0.04143	0.04365	0.04623	0.04831	0.05081	0.05249	0.0545	0.05667	0.05867	0.06059	0.06219	0.06374	0.06532	0.06646	0.06757	0.06846	0.06955	0.07086	0.07159	0.07243	0.07337	0.07391
	628.71	6.5631e-05	-7.1853e-06	0.00040256	0.00055218	0.00162	0.00222	0.00296	0.00386	0.00473	0.00593	0.00708	0.00862	0.00973	0.01167	0.01339	0.01528	0.01719	0.01913	0.02148	0.02382	0.02632	0.02859	0.03107	0.03361	0.03601	0.03851	0.04076	0.04365	0.04599	0.04803	0.05016	0.0523	0.05431	0.05646	0.05816	0.06028	0.06198	0.06319	0.06486	0.06626	0.06723	0.06813	0.06928	0.07043	0.07132	0.07202	0.07269	0.07399
	629.12	0.00035808	0.00021837	0.00069147	0.00138	0.00191	0.00224	0.00312	0.00407	0.00483	0.00618	0.00748	0.00862	0.00994	0.01199	0.01363	0.01556	0.01759	0.01941	0.02196	0.02408	0.02627	0.02902	0.03156	0.03405	0.03622	0.03923	0.04171	0.04356	0.04628	0.04808	0.05048	0.05263	0.05456	0.05716	0.0587	0.06041	0.06191	0.06372	0.065	0.06649	0.06759	0.0688	0.06961	0.07062	0.07155	0.07233	0.07311	0.07426
	629.54	1.4436e-06	0.00018193	0.00056143	0.00097405	0.00129	0.0019	0.00316	0.00374	0.00512	0.00588	0.00699	0.00831	0.0097	0.0118	0.01358	0.01535	0.01757	0.01922	0.02191	0.02393	0.02633	0.02862	0.03111	0.03356	0.03611	0.03865	0.04119	0.04352	0.04557	0.04811	0.05029	0.05251	0.05418	0.05635	0.0584	0.06032	0.06198	0.06331	0.06464	0.066	0.0671	0.06848	0.06937	0.07053	0.07137	0.07224	0.0729	0.07384
	629.96	-0.00022124	4.2911e-05	0.0002831	0.00097692	0.00146	0.00197	0.00262	0.00386	0.00455	0.00579	0.00721	0.00844	0.0103	0.01152	0.01328	0.01556	0.01734	0.01936	0.02171	0.02364	0.02616	0.02872	0.03113	0.03387	0.03611	0.03867	0.04106	0.04337	0.04577	0.04848	0.05031	0.05248	0.0543	0.05666	0.05789	0.06013	0.0618	0.06319	0.06485	0.06577	0.06738	0.06844	0.06933	0.07019	0.07148	0.07207	0.07292	0.07377
	630.38	5.0274e-05	0.00020548	0.00091212	0.0008695	0.00145	0.00216	0.00279	0.00383	0.00459	0.00603	0.00715	0.00845	0.00968	0.01168	0.01346	0.01542	0.01749	0.01958	0.02191	0.0239	0.02608	0.02893	0.03137	0.0336	0.0362	0.03847	0.0412	0.04332	0.0458	0.048	0.05033	0.05236	0.05455	0.05649	0.05848	0.06034	0.06201	0.06331	0.06476	0.06606	0.06711	0.06823	0.06913	0.07041	0.0713	0.07205	0.07297	0.07417
	630.79	0.00023244	0.0006909	0.00113	0.00119	0.00182	0.00274	0.00297	0.00424	0.00528	0.00637	0.00747	0.00894	0.01031	0.01214	0.01362	0.01577	0.0178	0.01985	0.02202	0.0245	0.02685	0.02908	0.03156	0.03417	0.0365	0.03902	0.0413	0.04386	0.04602	0.04833	0.05068	0.05261	0.05511	0.05678	0.05872	0.06056	0.06197	0.06366	0.065	0.0661	0.06778	0.06857	0.06985	0.07067	0.07158	0.07247	0.0732	0.07417
	631.21	-0.00035984	-0.00016029	0.00071134	0.00095958	0.00124	0.00193	0.00305	0.00365	0.00415	0.00566	0.00695	0.00847	0.00988	0.01158	0.01293	0.01521	0.01714	0.01949	0.02159	0.02378	0.02605	0.02841	0.03095	0.03325	0.03619	0.03855	0.04079	0.04301	0.0457	0.04752	0.05013	0.05234	0.05451	0.05627	0.05799	0.05986	0.06177	0.06333	0.06446	0.06578	0.06718	0.06771	0.06932	0.06974	0.07087	0.07196	0.07271	0.0737
	631.63	-2.0434e-05	0.00047707	0.00084838	0.00121	0.00165	0.00246	0.00311	0.00445	0.0051	0.00607	0.00744	0.00846	0.0101	0.01191	0.01364	0.01547	0.01749	0.0198	0.0218	0.02414	0.02653	0.02879	0.03108	0.03392	0.03635	0.03893	0.04127	0.04337	0.04592	0.0482	0.05055	0.05278	0.05465	0.05675	0.05847	0.0605	0.06203	0.0637	0.06474	0.06622	0.06745	0.06839	0.06944	0.07063	0.07158	0.07246	0.07322	0.07402
	632.05	5.514e-05	0.00026894	0.0006729	0.00134	0.00182	0.00242	0.00321	0.00428	0.00473	0.00602	0.00736	0.00898	0.00998	0.01192	0.01363	0.01539	0.01773	0.01943	0.02171	0.02414	0.02684	0.02889	0.0312	0.03391	0.03611	0.03884	0.04111	0.04318	0.04605	0.04807	0.05052	0.05265	0.05461	0.05675	0.05876	0.06041	0.06208	0.06305	0.06483	0.06624	0.06757	0.06815	0.0693	0.07038	0.0715	0.07225	0.07313	0.07409
	632.46	6.8025e-05	0.0001111	0.00058565	0.00079543	0.00187	0.00241	0.00297	0.00386	0.00479	0.00609	0.00738	0.0086	0.01028	0.01167	0.01337	0.01526	0.01749	0.01935	0.02178	0.02408	0.02623	0.02859	0.03127	0.0339	0.03606	0.03856	0.04105	0.04336	0.04573	0.04836	0.05023	0.05247	0.05444	0.05654	0.05851	0.06047	0.06166	0.06332	0.0647	0.06551	0.06682	0.0683	0.06909	0.07034	0.07136	0.07224	0.07301	0.07375
	632.88	6.3735e-06	1.4708e-05	0.00085685	0.00145	0.00172	0.00234	0.0033	0.00394	0.00504	0.0062	0.00752	0.00891	0.0103	0.01191	0.0137	0.01567	0.01769	0.01972	0.02184	0.02384	0.02642	0.02899	0.03142	0.03414	0.03634	0.03901	0.0411	0.04341	0.0458	0.0482	0.0505	0.05241	0.05442	0.05684	0.05843	0.06068	0.06196	0.06324	0.06462	0.06631	0.06739	0.0684	0.0697	0.07051	0.07152	0.07245	0.07307	0.07409
	633.3	-1.7712e-05	2.7553e-05	0.00065388	0.00093977	0.00166	0.0022	0.003	0.00379	0.00495	0.00583	0.00744	0.00859	0.01021	0.01191	0.01352	0.01543	0.0174	0.01938	0.0217	0.02405	0.02632	0.02889	0.03089	0.03356	0.03637	0.03878	0.04103	0.04323	0.04579	0.04797	0.05005	0.05246	0.05431	0.05631	0.05828	0.05992	0.06181	0.06291	0.06456	0.06571	0.06702	0.06816	0.06915	0.07041	0.0713	0.07186	0.07271	0.07383
	633.71	0.00013069	-5.917e-06	0.00056643	0.00085437	0.00153	0.0021	0.003	0.00386	0.00515	0.00617	0.00718	0.00853	0.00998	0.0119	0.01333	0.01551	0.0173	0.01963	0.0218	0.02405	0.02621	0.0285	0.03075	0.03367	0.03609	0.03843	0.0407	0.04321	0.04582	0.04802	0.05016	0.05223	0.0545	0.05646	0.0581	0.06032	0.06165	0.06332	0.06481	0.06632	0.06706	0.06856	0.0689	0.07044	0.07099	0.07191	0.07292	0.07397
	634.13	0.00014249	0.00016871	0.00070102	0.00103	0.00164	0.00256	0.00306	0.00379	0.00477	0.00607	0.00733	0.00859	0.00977	0.01186	0.01336	0.01506	0.01706	0.01943	0.02147	0.02386	0.02633	0.02865	0.03105	0.03374	0.03615	0.03835	0.04085	0.04341	0.04566	0.04791	0.05061	0.05211	0.05428	0.05628	0.05821	0.05998	0.06154	0.06309	0.06454	0.06575	0.067	0.06793	0.06884	0.07036	0.0714	0.07221	0.07262	0.07355
	634.55	7.888e-05	2.4307e-05	0.00056637	0.00105	0.00133	0.0024	0.00299	0.00385	0.00466	0.00557	0.00718	0.00865	0.01006	0.01171	0.01353	0.01528	0.01747	0.01916	0.02167	0.02389	0.02639	0.02861	0.03093	0.03366	0.03601	0.03854	0.04102	0.04308	0.04561	0.04794	0.0501	0.05192	0.05432	0.05615	0.05828	0.0599	0.06165	0.06329	0.06473	0.0659	0.06698	0.06786	0.06884	0.07011	0.07101	0.07168	0.07273	0.0736
	634.97	-5.6196e-05	5.6701e-05	0.00014326	0.00089166	0.00131	0.00204	0.00297	0.00391	0.00508	0.00592	0.00713	0.00855	0.01006	0.01161	0.0132	0.01522	0.01736	0.01916	0.02136	0.02364	0.02626	0.02837	0.03067	0.03341	0.03571	0.03833	0.04071	0.0432	0.04563	0.04774	0.04998	0.05193	0.05415	0.05623	0.05791	0.06027	0.06149	0.06303	0.0641	0.06583	0.06708	0.06835	0.06899	0.0701	0.07116	0.07179	0.07256	0.0735
	635.38	-2.1452e-05	-0.00012471	0.00055813	0.00078048	0.00119	0.00187	0.00258	0.00394	0.00473	0.00585	0.00712	0.00833	0.00993	0.01148	0.01329	0.01479	0.01703	0.01899	0.02111	0.02355	0.02602	0.0285	0.03075	0.03343	0.0358	0.03815	0.04057	0.04308	0.04534	0.04766	0.04969	0.0517	0.05423	0.05576	0.05784	0.05975	0.06149	0.0625	0.06422	0.06545	0.06712	0.06789	0.06867	0.06969	0.07109	0.07156	0.07282	0.07333
	635.8	0.00039733	0.00073397	0.0011	0.00138	0.00207	0.0023	0.00294	0.00432	0.00529	0.00655	0.00755	0.00901	0.01035	0.01228	0.01361	0.01563	0.01763	0.01985	0.02198	0.0241	0.02667	0.02833	0.03156	0.03389	0.03617	0.03887	0.04106	0.04362	0.04592	0.04839	0.05044	0.05264	0.05477	0.05655	0.05831	0.06075	0.06174	0.06343	0.06457	0.06581	0.06749	0.06848	0.06961	0.07013	0.07134	0.07201	0.07316	0.07392
	636.22	-3.9607e-05	0.0001715	0.00029541	0.00080696	0.00161	0.00194	0.00257	0.00379	0.00453	0.00563	0.00708	0.00814	0.00985	0.01164	0.01333	0.01512	0.01721	0.01895	0.02159	0.02365	0.02595	0.02828	0.03077	0.03339	0.0359	0.03817	0.04065	0.04289	0.0455	0.04753	0.0498	0.05192	0.05398	0.05565	0.05761	0.05972	0.0615	0.06295	0.06414	0.06546	0.06699	0.06813	0.06901	0.06993	0.07091	0.07177	0.0729	0.07342
	636.63	0.00013618	0.00036644	0.00047004	0.00104	0.00178	0.00228	0.00316	0.00385	0.0051	0.00625	0.00729	0.00856	0.01025	0.01149	0.01361	0.01535	0.01748	0.01932	0.02163	0.02385	0.02618	0.02867	0.03072	0.03361	0.03607	0.03851	0.04067	0.04324	0.04555	0.04787	0.05016	0.05204	0.05395	0.05605	0.05802	0.05993	0.06178	0.06296	0.06454	0.06589	0.06683	0.06805	0.06915	0.07019	0.07101	0.07173	0.07288	0.07358
	637.05	8.4599e-05	0.00028206	0.00088407	0.0011	0.00177	0.00233	0.00278	0.00408	0.00511	0.00615	0.00741	0.00875	0.00993	0.01183	0.01385	0.01527	0.0176	0.01952	0.02175	0.02399	0.02637	0.02863	0.0308	0.03377	0.03604	0.0383	0.04087	0.0432	0.04573	0.04756	0.05017	0.05222	0.05455	0.05609	0.05811	0.05982	0.06162	0.06304	0.06452	0.06563	0.06694	0.06814	0.06911	0.07035	0.07138	0.07181	0.07265	0.07374
	637.47	0.0002434	5.6546e-05	0.00037475	0.00116	0.00162	0.00221	0.00292	0.00422	0.00511	0.00613	0.00717	0.00865	0.0102	0.01178	0.01352	0.01511	0.01718	0.01964	0.0218	0.02393	0.02603	0.02846	0.03058	0.0335	0.03579	0.03872	0.04076	0.04319	0.04532	0.04803	0.04983	0.05224	0.05417	0.056	0.05823	0.05996	0.06163	0.06248	0.0644	0.0657	0.06703	0.06793	0.06926	0.07003	0.07116	0.07193	0.07315	0.07368
	637.88	0.0001916	0.0005376	0.00085248	0.0012	0.00214	0.00249	0.00307	0.00406	0.0047	0.00598	0.00738	0.0091	0.01041	0.01174	0.01369	0.01541	0.01748	0.01963	0.02164	0.02396	0.02645	0.02868	0.03123	0.03391	0.03618	0.0384	0.041	0.04319	0.04604	0.04844	0.05032	0.05231	0.0543	0.05655	0.05825	0.06015	0.06161	0.0634	0.06461	0.06562	0.06696	0.06852	0.06905	0.07036	0.07116	0.07208	0.07335	0.07389
	638.3	0.0002732	0.0001713	0.00065008	0.00102	0.0015	0.0023	0.00303	0.00433	0.00501	0.00606	0.00734	0.00856	0.00991	0.01211	0.01343	0.01513	0.01721	0.01979	0.02177	0.02397	0.02642	0.02872	0.03109	0.03342	0.03622	0.03879	0.0406	0.04347	0.04576	0.04777	0.05003	0.0523	0.05401	0.05611	0.05777	0.06001	0.06154	0.06334	0.06442	0.0658	0.06721	0.0682	0.06922	0.06996	0.07116	0.07163	0.07283	0.07352
	638.72	0.00033308	0.00018936	0.0008108	0.00097813	0.00154	0.00236	0.00308	0.00375	0.00482	0.00609	0.00767	0.00843	0.01026	0.01166	0.01356	0.01539	0.01723	0.01951	0.02168	0.0239	0.02617	0.02865	0.03134	0.03356	0.0359	0.03843	0.04085	0.04301	0.04538	0.04766	0.05018	0.05204	0.05414	0.05611	0.058	0.06047	0.06165	0.06347	0.06427	0.06562	0.067	0.06802	0.06927	0.07017	0.07121	0.07149	0.07282	0.07351
	639.14	0.0002519	0.00038377	0.00074647	0.0013	0.00166	0.00241	0.00317	0.0041	0.00499	0.00646	0.00736	0.00905	0.01048	0.01218	0.01348	0.01571	0.01765	0.01967	0.02172	0.02407	0.02637	0.02892	0.03127	0.03398	0.0361	0.03845	0.04084	0.04295	0.04535	0.04786	0.05017	0.05223	0.05428	0.05637	0.05787	0.06013	0.06165	0.06318	0.0646	0.06593	0.067	0.0681	0.0694	0.0702	0.07107	0.07229	0.07306	0.07374
	639.55	-2.0369e-05	0.00029342	0.00069669	0.00106	0.00174	0.00264	0.00306	0.00397	0.00502	0.00646	0.00771	0.00894	0.01015	0.01214	0.0133	0.01543	0.01742	0.01967	0.02176	0.0237	0.02636	0.02878	0.03086	0.03377	0.03624	0.03858	0.04103	0.04322	0.04574	0.04782	0.05023	0.05245	0.05447	0.05615	0.05805	0.06016	0.06157	0.06313	0.06451	0.06604	0.06697	0.0679	0.06884	0.07023	0.07101	0.07186	0.0727	0.07378
	639.97	9.2454e-05	-0.00027877	0.00029326	0.00094283	0.00159	0.0018	0.0028	0.00383	0.00501	0.00571	0.0072	0.00841	0.00955	0.01164	0.01341	0.01518	0.01698	0.01929	0.02155	0.02364	0.02604	0.02832	0.03077	0.03358	0.03574	0.03796	0.04045	0.04306	0.0453	0.04776	0.04979	0.05148	0.05385	0.05544	0.05828	0.05962	0.06132	0.06289	0.06413	0.0657	0.06687	0.06801	0.0687	0.0699	0.07078	0.07166	0.07269	0.07328
	640.39	0.00031142	0.0001498	0.00042397	0.00095542	0.00174	0.00228	0.00302	0.00415	0.00506	0.00621	0.00725	0.00853	0.0103	0.01174	0.01322	0.01526	0.01752	0.01932	0.02165	0.02403	0.02619	0.02888	0.03131	0.03329	0.03597	0.03841	0.04073	0.04317	0.04579	0.04762	0.04999	0.05184	0.0541	0.05594	0.05782	0.05967	0.0616	0.06295	0.06419	0.06555	0.06691	0.068	0.06921	0.07013	0.07095	0.07152	0.07261	0.07323
	640.8	0.00037046	0.00054455	0.000937	0.00141	0.00234	0.00281	0.00337	0.00409	0.00541	0.00646	0.00776	0.00893	0.01051	0.01192	0.01407	0.01566	0.01776	0.01969	0.02206	0.02399	0.0266	0.02881	0.03132	0.03376	0.03618	0.03892	0.04092	0.04342	0.04539	0.04789	0.04988	0.05211	0.05433	0.05621	0.05835	0.06009	0.06176	0.06323	0.06479	0.06596	0.06716	0.06845	0.06919	0.0702	0.07123	0.07203	0.07315	0.07383
	641.22	-6.2551e-05	-7.9981e-05	0.00051151	0.0011	0.00158	0.00216	0.00316	0.00394	0.0049	0.00608	0.00735	0.00871	0.00979	0.01126	0.01342	0.01554	0.0174	0.0193	0.02182	0.02363	0.02592	0.02827	0.03105	0.03332	0.03596	0.03839	0.04059	0.04284	0.04533	0.0476	0.04955	0.05177	0.05379	0.05557	0.05766	0.05969	0.06124	0.06304	0.06409	0.06538	0.06649	0.06776	0.06912	0.06973	0.07078	0.07138	0.07229	0.07323
	641.64	0.00024687	0.00061873	0.00050878	0.00085516	0.00192	0.00258	0.00344	0.00413	0.00521	0.00614	0.00759	0.00863	0.01024	0.01177	0.01378	0.01538	0.01737	0.01928	0.02175	0.02409	0.02641	0.02876	0.03121	0.03369	0.0362	0.03877	0.04034	0.04293	0.04588	0.04789	0.05001	0.05223	0.05426	0.05574	0.05797	0.05994	0.06144	0.06287	0.06433	0.06561	0.06717	0.06798	0.06911	0.07033	0.07109	0.07189	0.07292	0.07395
	642.05	0.00026808	0.00038831	0.00076513	0.00151	0.00195	0.00285	0.00303	0.004	0.00503	0.00577	0.00761	0.00876	0.00997	0.01173	0.01385	0.01546	0.01744	0.01984	0.02187	0.02392	0.02633	0.02845	0.03072	0.03362	0.03607	0.03858	0.0412	0.04319	0.04526	0.04755	0.05015	0.05222	0.05413	0.05623	0.05804	0.05993	0.06164	0.06299	0.06433	0.06566	0.06704	0.06795	0.0689	0.07031	0.07095	0.07163	0.07264	0.07354
	642.47	0.00036883	0.00032046	0.00055053	0.00125	0.00181	0.00211	0.00326	0.00446	0.00523	0.0064	0.00744	0.00864	0.01015	0.01202	0.01375	0.01526	0.0172	0.0193	0.02163	0.024	0.02613	0.02861	0.03084	0.03365	0.03613	0.03832	0.04041	0.04318	0.04549	0.04765	0.05001	0.05198	0.05397	0.05604	0.05824	0.05995	0.06123	0.06296	0.06458	0.0656	0.06691	0.0679	0.0689	0.07001	0.07091	0.07204	0.07257	0.07355
	642.89	-0.00016416	0.00017401	0.0005748	0.0007181	0.00152	0.00208	0.00281	0.00369	0.00457	0.00571	0.00711	0.0085	0.01003	0.01165	0.01343	0.0149	0.01695	0.01937	0.0218	0.0235	0.02584	0.02841	0.03051	0.03314	0.03529	0.03796	0.04065	0.04251	0.04513	0.04749	0.04934	0.05186	0.0535	0.05575	0.05751	0.05985	0.06104	0.06258	0.06428	0.06534	0.06656	0.06753	0.06835	0.06973	0.07051	0.07151	0.07238	0.07328
	643.3	0.00041121	0.00075479	0.00088879	0.00161	0.00201	0.00275	0.00357	0.00429	0.00558	0.00647	0.0077	0.00873	0.01051	0.0122	0.01388	0.01562	0.01796	0.01963	0.02192	0.02412	0.02637	0.02882	0.03122	0.03365	0.03629	0.03851	0.04103	0.04324	0.04548	0.04778	0.05001	0.05227	0.05437	0.05637	0.05827	0.06008	0.06142	0.06304	0.06475	0.0658	0.06688	0.06799	0.06884	0.07018	0.07131	0.07235	0.07328	0.07369
	643.72	0.00024936	9.9418e-05	0.00069692	0.00112	0.00188	0.00248	0.00312	0.00398	0.00494	0.0058	0.00732	0.00869	0.01001	0.01183	0.0136	0.01542	0.0177	0.01948	0.02139	0.02397	0.02629	0.02874	0.03111	0.03335	0.03587	0.03866	0.04067	0.04286	0.04549	0.04755	0.0498	0.05209	0.05388	0.05587	0.05745	0.06003	0.06124	0.06296	0.06435	0.06578	0.06678	0.06777	0.06894	0.06997	0.0709	0.07168	0.07264	0.07349
	644.14	0.00027865	0.00048272	0.0011	0.00138	0.00209	0.00268	0.00325	0.00433	0.00546	0.00666	0.00764	0.00908	0.0104	0.01228	0.01391	0.01574	0.01789	0.01989	0.02151	0.02431	0.02636	0.02878	0.031	0.03378	0.03631	0.0385	0.04115	0.04289	0.04559	0.04762	0.04996	0.05215	0.0542	0.0563	0.05805	0.06005	0.06154	0.06279	0.06422	0.06586	0.06697	0.06789	0.06921	0.07006	0.07094	0.07223	0.07293	0.0735
	644.55	0.00026955	-0.00017651	0.00056511	0.00080708	0.00122	0.00234	0.00316	0.00387	0.00524	0.00587	0.00746	0.00861	0.00987	0.01187	0.01333	0.01527	0.01727	0.01919	0.02155	0.0236	0.02635	0.02831	0.03063	0.03325	0.03583	0.03828	0.04035	0.0426	0.04508	0.04751	0.04964	0.05163	0.05337	0.05567	0.05753	0.05956	0.06118	0.06259	0.06388	0.06493	0.06672	0.06766	0.06876	0.06973	0.07069	0.07127	0.07262	0.07333
	644.97	-0.00064258	-3.4549e-05	7.4265e-05	0.00054387	0.00098453	0.00215	0.00276	0.00369	0.00455	0.00607	0.0071	0.00861	0.00994	0.01167	0.01333	0.01521	0.01704	0.01915	0.0214	0.02326	0.02571	0.02798	0.03093	0.03305	0.0356	0.03802	0.04033	0.04262	0.04499	0.04725	0.04923	0.05156	0.05363	0.05569	0.05754	0.0593	0.06123	0.06216	0.06369	0.06517	0.066	0.06753	0.06829	0.06942	0.07045	0.07133	0.07219	0.07274
	645.39	-1.2889e-05	0.00018616	0.00061035	0.00091662	0.00162	0.00223	0.00296	0.00405	0.00494	0.00619	0.00761	0.00855	0.01014	0.01161	0.0136	0.01538	0.01688	0.01956	0.0212	0.02398	0.02615	0.02859	0.03077	0.03315	0.03594	0.03854	0.04046	0.0427	0.04527	0.04755	0.04975	0.05167	0.0539	0.05535	0.05722	0.05954	0.06119	0.06266	0.06401	0.06549	0.06645	0.06767	0.0686	0.06986	0.07086	0.07152	0.07243	0.07333
	645.8	0.0002853	0.00016868	0.00075776	0.00134	0.00173	0.00236	0.00331	0.00382	0.00482	0.00599	0.00711	0.0088	0.01006	0.01159	0.01342	0.01533	0.01725	0.01945	0.02157	0.02359	0.02601	0.02821	0.03055	0.03321	0.0357	0.03784	0.04048	0.04291	0.04512	0.04749	0.04955	0.05199	0.05355	0.05574	0.05772	0.0596	0.0611	0.06253	0.06426	0.06531	0.06631	0.06757	0.06848	0.06978	0.07099	0.07097	0.07235	0.07332
	646.22	-0.00038391	-0.00019406	9.3449e-05	0.00086763	0.00138	0.00179	0.00258	0.00353	0.00464	0.00563	0.00711	0.00873	0.00977	0.01154	0.01311	0.01512	0.0171	0.01932	0.02115	0.0236	0.02573	0.02828	0.03048	0.0329	0.03511	0.03797	0.0402	0.04279	0.04475	0.04687	0.04944	0.05145	0.05307	0.05538	0.05735	0.05919	0.0608	0.06262	0.06366	0.06501	0.06621	0.06728	0.06876	0.06936	0.07026	0.07099	0.0721	0.07286
	646.64	-0.00011913	4.1264e-05	0.00055533	0.00082087	0.00142	0.00244	0.0028	0.00358	0.00492	0.0058	0.0068	0.00846	0.00987	0.01159	0.01345	0.01514	0.01721	0.01938	0.02156	0.02356	0.02589	0.02811	0.03095	0.03287	0.03568	0.03804	0.04052	0.0425	0.045	0.04756	0.04944	0.05145	0.0536	0.05578	0.05745	0.05934	0.06105	0.06256	0.06381	0.06513	0.0663	0.06766	0.06866	0.06978	0.07096	0.07165	0.07238	0.07327
	647.05	0.00023402	0.00040214	0.0006467	0.00138	0.00196	0.00241	0.00332	0.00396	0.00517	0.00631	0.00744	0.00861	0.01042	0.01201	0.0136	0.01538	0.01766	0.01979	0.02167	0.02386	0.0265	0.02846	0.03105	0.03358	0.03582	0.03835	0.04084	0.04314	0.04562	0.04774	0.04987	0.052	0.05383	0.05605	0.05772	0.05981	0.06139	0.0628	0.06421	0.06571	0.06649	0.068	0.06891	0.06968	0.07087	0.07155	0.07284	0.07373
	647.47	1.701e-05	8.8149e-05	0.00057871	0.00113	0.00169	0.00228	0.0029	0.00401	0.00478	0.00611	0.00709	0.00838	0.00982	0.01164	0.01349	0.0154	0.01729	0.01924	0.02143	0.02343	0.02599	0.02803	0.03046	0.03329	0.03571	0.03809	0.04043	0.04291	0.04528	0.04738	0.04948	0.05143	0.05386	0.05551	0.05768	0.05962	0.06059	0.06255	0.06385	0.0651	0.06642	0.06764	0.06866	0.06992	0.0707	0.0715	0.07246	0.07317
	647.89	0.00012635	0.00026047	0.00063779	0.0012	0.00136	0.00212	0.00291	0.00394	0.0048	0.00591	0.00708	0.00844	0.01006	0.01178	0.01333	0.01514	0.01719	0.01906	0.02158	0.02354	0.02599	0.02813	0.03086	0.03295	0.03528	0.03785	0.03994	0.04251	0.04475	0.04724	0.04937	0.0514	0.05332	0.05537	0.05736	0.05927	0.06101	0.06249	0.06387	0.065	0.06631	0.06771	0.0681	0.06944	0.07051	0.0713	0.07215	0.07317
	648.3	-9.8856e-05	9.1668e-05	0.00097535	0.00091033	0.00187	0.00219	0.00322	0.00405	0.00486	0.00572	0.00709	0.00881	0.01003	0.01163	0.01367	0.01538	0.01715	0.01931	0.02142	0.02357	0.0261	0.02828	0.0306	0.03346	0.03557	0.03792	0.04065	0.04257	0.04486	0.04733	0.04959	0.05176	0.05351	0.05573	0.05785	0.05946	0.06108	0.06268	0.06376	0.06535	0.0666	0.06788	0.06856	0.06983	0.07036	0.07118	0.07246	0.07307
	648.72	-0.00021894	-4.8949e-05	0.00054345	0.00094812	0.00167	0.00214	0.00307	0.00381	0.00483	0.00585	0.00722	0.00824	0.00999	0.01159	0.01335	0.01559	0.01723	0.01912	0.02127	0.02361	0.02595	0.02848	0.03068	0.03308	0.03549	0.03813	0.04039	0.04245	0.04507	0.04719	0.04958	0.05162	0.05348	0.05555	0.05743	0.05918	0.06076	0.06222	0.06386	0.06513	0.06669	0.06734	0.06868	0.06983	0.07064	0.07117	0.07209	0.0731
	649.14	0.00023716	-0.00017997	0.000733	0.00112	0.00187	0.00227	0.00318	0.00397	0.00517	0.0059	0.00736	0.00872	0.01027	0.01163	0.01384	0.01522	0.01742	0.01943	0.02153	0.02374	0.02599	0.0282	0.03075	0.03349	0.03574	0.03796	0.04034	0.04289	0.04525	0.04711	0.04946	0.05151	0.05361	0.05561	0.05744	0.05946	0.06118	0.06252	0.06407	0.0648	0.06663	0.06768	0.06872	0.06976	0.07054	0.07164	0.07241	0.07328
	649.55	9.2561e-06	0.00041621	0.00077047	0.00121	0.00178	0.00263	0.00309	0.00406	0.00491	0.0062	0.00747	0.00892	0.01008	0.0118	0.01384	0.01571	0.01733	0.01927	0.02156	0.0239	0.02604	0.02853	0.03113	0.03338	0.03546	0.03801	0.04051	0.04282	0.04503	0.04737	0.04961	0.0517	0.0537	0.05569	0.0576	0.05961	0.06113	0.06279	0.06411	0.06546	0.06632	0.06756	0.06879	0.07027	0.07093	0.07156	0.07224	0.07323
	649.97	-0.00017743	0.00012039	0.00068984	0.00111	0.00143	0.00212	0.00279	0.00369	0.00472	0.00583	0.00707	0.00857	0.00967	0.01156	0.01344	0.01533	0.01711	0.01933	0.02137	0.02332	0.02573	0.02797	0.03043	0.0332	0.0351	0.03808	0.04024	0.04239	0.04483	0.04696	0.04931	0.05142	0.05354	0.05515	0.05719	0.05931	0.06088	0.06225	0.06359	0.06511	0.06619	0.06723	0.06837	0.06934	0.07031	0.071	0.0722	0.07285
	650.39	0.0002614	-1.7456e-05	0.00033693	0.00146	0.00125	0.00223	0.00296	0.00408	0.00501	0.0061	0.00738	0.00875	0.01011	0.01162	0.01351	0.01548	0.01739	0.01962	0.02145	0.02362	0.02587	0.02818	0.03084	0.03327	0.03558	0.03826	0.04035	0.04224	0.04488	0.04759	0.04938	0.05179	0.05358	0.05564	0.05729	0.05922	0.06084	0.06252	0.06379	0.06509	0.0663	0.06785	0.06841	0.06964	0.07031	0.07104	0.0723	0.07316
	650.8	-4.674e-05	-0.00047949	0.0003813	0.00095182	0.00157	0.00208	0.00283	0.00384	0.00487	0.00607	0.00709	0.00817	0.0095	0.01164	0.013	0.01505	0.01753	0.01925	0.02092	0.02344	0.02597	0.02815	0.03046	0.03313	0.0356	0.03792	0.04009	0.0425	0.04466	0.04693	0.04913	0.05155	0.05328	0.0551	0.05705	0.0591	0.06057	0.06211	0.06348	0.06478	0.06639	0.067	0.06814	0.06943	0.07033	0.07133	0.07193	0.0731
	651.22	9.7891e-05	0.00041221	0.00084279	0.0011	0.00189	0.00228	0.003	0.00439	0.00512	0.00633	0.00741	0.00866	0.01024	0.01204	0.01365	0.01557	0.01778	0.01942	0.02184	0.0242	0.0262	0.0286	0.03076	0.03351	0.03611	0.03826	0.04053	0.04262	0.0451	0.04777	0.04959	0.052	0.05355	0.05563	0.05743	0.05931	0.06113	0.06257	0.064	0.06493	0.06654	0.06768	0.06886	0.06978	0.07079	0.07136	0.07218	0.07317
	651.64	-1.5372e-05	-5.8924e-05	0.00021578	0.0008612	0.00168	0.00197	0.00276	0.0036	0.00501	0.00597	0.0072	0.00882	0.00993	0.01163	0.01333	0.01478	0.01726	0.01905	0.02145	0.02363	0.0258	0.02831	0.03068	0.0328	0.03538	0.03799	0.04038	0.04249	0.045	0.04724	0.04922	0.05145	0.05376	0.05525	0.05723	0.05924	0.06057	0.06225	0.06363	0.06492	0.06633	0.06752	0.06839	0.06921	0.07032	0.07091	0.07224	0.07256
	652.05	0.00024303	0.00025429	0.00067057	0.00121	0.00192	0.00228	0.00306	0.00419	0.00503	0.00636	0.00775	0.00871	0.01005	0.01179	0.01359	0.01545	0.01743	0.01942	0.02177	0.02368	0.02615	0.02846	0.0306	0.0331	0.0357	0.03774	0.04039	0.04281	0.045	0.04739	0.0493	0.05133	0.05349	0.05542	0.0572	0.05934	0.06093	0.06247	0.06408	0.06507	0.06644	0.06784	0.06855	0.06955	0.07067	0.07157	0.07224	0.07343
	652.47	-0.00032873	8.3373e-05	0.00036584	0.00073454	0.00131	0.00198	0.00268	0.00354	0.00472	0.00564	0.00686	0.00862	0.00958	0.01146	0.01319	0.01531	0.01702	0.01904	0.0212	0.02345	0.02567	0.02784	0.03033	0.0328	0.03533	0.03766	0.03978	0.04213	0.04481	0.04696	0.04928	0.05132	0.0533	0.0552	0.05707	0.05889	0.06059	0.06195	0.06331	0.06459	0.06605	0.06718	0.06822	0.06902	0.07031	0.07078	0.07199	0.0726
	652.89	4.185e-05	0.00020572	0.00054539	0.00106	0.00168	0.00215	0.00264	0.00403	0.00468	0.00633	0.00743	0.00878	0.01012	0.01177	0.01346	0.01546	0.01715	0.01932	0.02155	0.02357	0.0259	0.02851	0.03052	0.03328	0.03547	0.03767	0.04023	0.04227	0.04522	0.04725	0.04937	0.05145	0.05349	0.05521	0.05724	0.05935	0.06083	0.06261	0.06361	0.065	0.06644	0.06748	0.06843	0.06946	0.07048	0.07108	0.072	0.07295
	653.3	4.8444e-05	-3.5182e-05	0.00056995	0.00106	0.00157	0.00218	0.00272	0.00368	0.00484	0.00562	0.00692	0.00861	0.00969	0.0115	0.01318	0.01535	0.0173	0.01906	0.02111	0.02322	0.02577	0.02819	0.03036	0.03307	0.03531	0.03772	0.04032	0.04216	0.04436	0.04689	0.0492	0.05117	0.05313	0.05534	0.05702	0.05907	0.06075	0.06211	0.06367	0.06485	0.06571	0.06725	0.06821	0.06921	0.07004	0.07127	0.07206	0.07294
	653.72	0.00011915	0.0002149	0.00031219	0.00121	0.0015	0.00213	0.0028	0.00377	0.00488	0.00592	0.00751	0.00854	0.01001	0.01152	0.01304	0.01521	0.01717	0.0191	0.02143	0.02339	0.02605	0.02807	0.03043	0.03297	0.03566	0.03772	0.03978	0.04242	0.04487	0.04721	0.04953	0.05131	0.05318	0.05525	0.05711	0.05898	0.06082	0.06269	0.06356	0.06487	0.06621	0.0673	0.06822	0.06934	0.07013	0.07105	0.07228	0.07312
	654.13	2.4413e-05	-1.7292e-05	0.00028439	0.00092661	0.00147	0.0022	0.00304	0.00379	0.00488	0.00603	0.00732	0.00854	0.00999	0.01168	0.01344	0.01518	0.01714	0.01929	0.02117	0.0234	0.02589	0.02786	0.03031	0.03318	0.03554	0.03789	0.04014	0.04256	0.0446	0.04731	0.04913	0.0512	0.05345	0.05523	0.05713	0.05883	0.06056	0.0622	0.06364	0.06479	0.06619	0.06744	0.06817	0.06919	0.07012	0.07105	0.07199	0.07282
	654.55	-0.00021623	5.6358e-05	0.00048462	0.00098504	0.00157	0.0021	0.00307	0.00392	0.00484	0.00592	0.00723	0.00824	0.00975	0.01177	0.0135	0.01491	0.01674	0.0192	0.02123	0.02331	0.02594	0.02802	0.03072	0.03286	0.03537	0.03788	0.04005	0.04234	0.04472	0.04711	0.04905	0.05114	0.05315	0.05529	0.05717	0.05895	0.0606	0.06225	0.06345	0.06502	0.06593	0.06717	0.06833	0.06924	0.0704	0.07115	0.07189	0.07278
	654.97	0.000118	0.00011142	0.00070747	0.00106	0.00196	0.00253	0.00308	0.00394	0.00487	0.00585	0.0074	0.00882	0.01031	0.01179	0.01369	0.01549	0.01741	0.01937	0.02159	0.02367	0.02617	0.02823	0.0308	0.03291	0.03561	0.03779	0.04066	0.04279	0.0449	0.04726	0.04945	0.05158	0.05341	0.05525	0.05724	0.05931	0.06089	0.06234	0.06373	0.06471	0.06646	0.06761	0.06831	0.06977	0.07055	0.07115	0.072	0.0731
	655.38	0.00040952	0.00064226	0.00092171	0.00147	0.00182	0.00238	0.003	0.00407	0.00533	0.00646	0.00771	0.00874	0.01022	0.01171	0.01353	0.01566	0.01748	0.01952	0.02156	0.02403	0.02589	0.0284	0.0307	0.03351	0.03555	0.03795	0.04005	0.04247	0.04512	0.0474	0.04944	0.05178	0.05342	0.05574	0.05735	0.05915	0.06097	0.06236	0.064	0.06508	0.06639	0.06744	0.06808	0.06959	0.07062	0.07135	0.07248	0.07317
	655.8	0.00029283	-0.00010194	0.00112	0.00086746	0.00169	0.00231	0.00315	0.00398	0.00491	0.00631	0.00739	0.00867	0.01018	0.01191	0.01349	0.0156	0.01757	0.01948	0.02166	0.02376	0.02601	0.02841	0.03081	0.03303	0.03554	0.03799	0.04021	0.04255	0.04476	0.04714	0.04895	0.05146	0.05313	0.05549	0.05684	0.05939	0.06096	0.06222	0.06387	0.06495	0.06633	0.06731	0.06844	0.06938	0.07053	0.0711	0.07217	0.07284
	656.22	-0.00026028	6.1443e-05	0.000517	0.00124	0.00145	0.00202	0.00291	0.00382	0.00493	0.00601	0.00745	0.00856	0.00986	0.01161	0.01345	0.01523	0.01706	0.01902	0.02143	0.02343	0.02588	0.02786	0.03008	0.03263	0.03555	0.0375	0.04005	0.04228	0.04474	0.0466	0.04936	0.05126	0.05309	0.05501	0.05695	0.05922	0.0605	0.06192	0.0635	0.06475	0.06598	0.06709	0.06811	0.06908	0.07002	0.0712	0.07189	0.07273
	656.63	0.00024935	0.00030417	0.00054665	0.00122	0.00199	0.00258	0.00301	0.00406	0.00509	0.00629	0.0073	0.00871	0.01058	0.01183	0.01364	0.01518	0.01763	0.01954	0.02143	0.0238	0.02588	0.02813	0.03073	0.03328	0.0355	0.03799	0.04037	0.04238	0.04473	0.04729	0.04898	0.05114	0.05361	0.05521	0.0572	0.05907	0.0605	0.06204	0.06348	0.06499	0.06633	0.0673	0.06812	0.06936	0.0704	0.07126	0.07188	0.0729
	657.05	8.6299e-05	0.00046782	0.00085823	0.00147	0.00186	0.00224	0.00319	0.00416	0.00524	0.00626	0.00746	0.0088	0.00996	0.01194	0.01329	0.01552	0.01724	0.01953	0.02152	0.02374	0.02591	0.02838	0.03024	0.03282	0.0356	0.03784	0.04022	0.04239	0.04466	0.04687	0.04913	0.05124	0.05314	0.05511	0.05716	0.05918	0.06063	0.06212	0.06377	0.06478	0.06618	0.06727	0.06823	0.06914	0.06994	0.07082	0.0722	0.07291
	657.46	-1.1515e-05	-8.5102e-05	0.00046686	0.00078623	0.00147	0.00227	0.0031	0.00369	0.00486	0.00598	0.0074	0.00867	0.00996	0.01144	0.01334	0.01497	0.01699	0.01907	0.02138	0.02346	0.02578	0.02792	0.03057	0.03286	0.0353	0.03795	0.04022	0.04216	0.04441	0.04692	0.04911	0.05112	0.05276	0.05525	0.05722	0.05893	0.06035	0.06225	0.06308	0.06494	0.06576	0.06716	0.06824	0.06891	0.07039	0.07098	0.07191	0.07298
	657.88	0.00037919	0.00014584	0.00065118	0.0011	0.00188	0.00192	0.00314	0.004	0.00468	0.00601	0.00708	0.00878	0.01028	0.01143	0.01336	0.01545	0.01712	0.01889	0.02109	0.02374	0.0258	0.02781	0.03049	0.033	0.03526	0.03782	0.04001	0.04218	0.04465	0.04701	0.0487	0.05111	0.05319	0.05516	0.05715	0.059	0.06058	0.06218	0.0634	0.06478	0.06582	0.06712	0.06814	0.06907	0.07012	0.07101	0.07172	0.07274
	658.3	0.00013851	0.00039223	0.00049047	0.00107	0.00163	0.00233	0.00292	0.00371	0.00504	0.00586	0.00728	0.00895	0.01013	0.01159	0.01341	0.01519	0.01725	0.01942	0.02135	0.0233	0.02572	0.02826	0.03051	0.0329	0.03532	0.0376	0.03995	0.04219	0.04443	0.04688	0.04911	0.05109	0.05316	0.05485	0.05699	0.05901	0.06083	0.06194	0.06336	0.06458	0.06587	0.06702	0.06814	0.06929	0.0702	0.07085	0.07184	0.07283
	658.71	-3.6792e-05	0.00028649	0.00052686	0.00064187	0.00153	0.00224	0.00296	0.00376	0.00465	0.00596	0.00734	0.00851	0.00987	0.01163	0.01338	0.01551	0.01701	0.01919	0.0214	0.02343	0.02555	0.02809	0.03039	0.03305	0.03495	0.03775	0.03979	0.04226	0.04438	0.04699	0.04879	0.05103	0.05308	0.05483	0.05696	0.05893	0.06058	0.06217	0.06359	0.06442	0.06602	0.06696	0.06813	0.06889	0.07002	0.07088	0.07199	0.07283
	659.13	-0.00016854	0.00018546	0.00086403	0.0013	0.00174	0.00215	0.00319	0.00387	0.005	0.00612	0.00759	0.0086	0.01026	0.01171	0.01354	0.01522	0.01736	0.01907	0.02146	0.02365	0.02564	0.02812	0.03047	0.03277	0.03533	0.03758	0.03992	0.04205	0.04459	0.04687	0.04914	0.05124	0.0532	0.05505	0.05681	0.0589	0.06068	0.06207	0.06326	0.06483	0.06599	0.06718	0.06809	0.06943	0.07003	0.07085	0.072	0.07288
	659.55	7.6155e-05	0.00035023	0.00093605	0.00107	0.00181	0.00246	0.00294	0.00418	0.00521	0.00644	0.00736	0.00897	0.01014	0.01196	0.01364	0.01532	0.01726	0.01909	0.02164	0.02371	0.02564	0.02819	0.03067	0.03297	0.03528	0.03782	0.04032	0.04223	0.04467	0.0469	0.0491	0.0511	0.05302	0.05515	0.05676	0.05872	0.06059	0.06218	0.06356	0.06492	0.06598	0.06723	0.0681	0.06913	0.07048	0.07103	0.07221	0.07294
	659.96	0.00031733	0.0006719	0.00115	0.00167	0.00198	0.00275	0.00331	0.00449	0.00548	0.00654	0.00771	0.00917	0.01042	0.01208	0.01371	0.01591	0.01754	0.01955	0.02184	0.02376	0.02629	0.0284	0.03102	0.0336	0.03576	0.0382	0.04038	0.04297	0.04495	0.04696	0.04926	0.05133	0.05311	0.05535	0.0572	0.05926	0.06067	0.06205	0.06357	0.06528	0.06609	0.06731	0.06842	0.06968	0.07055	0.0712	0.0725	0.07329
	660.38	0.00041657	0.00021537	0.00067448	0.00136	0.00155	0.00223	0.00317	0.0041	0.00518	0.00606	0.00739	0.00849	0.01009	0.01182	0.01375	0.01554	0.01736	0.01935	0.02161	0.02332	0.02571	0.02832	0.03073	0.033	0.03533	0.03782	0.04012	0.04252	0.04463	0.04705	0.04922	0.05105	0.05308	0.05516	0.05709	0.05885	0.06028	0.0621	0.06324	0.06462	0.06607	0.0674	0.06826	0.06943	0.07024	0.07093	0.07185	0.07298
	660.79	0.00043918	0.00086113	0.00126	0.00174	0.00228	0.00296	0.00346	0.00425	0.00551	0.00663	0.00761	0.00882	0.01049	0.01222	0.01395	0.01548	0.01765	0.01965	0.02142	0.0239	0.02638	0.02846	0.03088	0.03318	0.03559	0.03789	0.04042	0.0426	0.04496	0.04718	0.04951	0.05109	0.05347	0.05511	0.05762	0.05912	0.0609	0.06234	0.06382	0.06477	0.0663	0.06731	0.06839	0.06976	0.07044	0.07099	0.07209	0.07307
	661.21	0.00045277	0.00032951	0.00068423	0.0011	0.00157	0.00239	0.00328	0.00431	0.00494	0.00592	0.00738	0.00895	0.00995	0.01187	0.01333	0.01536	0.01713	0.01945	0.02149	0.02346	0.02599	0.02824	0.03069	0.03317	0.03538	0.03751	0.04001	0.04226	0.04473	0.04681	0.04928	0.05111	0.05311	0.05491	0.05675	0.0587	0.06034	0.06186	0.06317	0.06426	0.06593	0.06682	0.06806	0.0689	0.0703	0.07106	0.07192	0.073
	661.63	0.00028752	0.00042013	0.00111	0.00124	0.00164	0.00262	0.00324	0.00421	0.00517	0.00634	0.00777	0.00868	0.0102	0.01178	0.0137	0.01549	0.01746	0.01943	0.02158	0.02371	0.02605	0.02842	0.03071	0.03316	0.03558	0.03739	0.04019	0.0423	0.04443	0.04703	0.04901	0.0512	0.05314	0.05502	0.05695	0.0586	0.0606	0.06213	0.06345	0.06489	0.06582	0.06733	0.06798	0.06926	0.07021	0.07126	0.07209	0.07301
	662.04	0.00028184	0.00013847	0.00066115	0.00092881	0.00164	0.00255	0.00301	0.0039	0.00506	0.00588	0.00716	0.0086	0.01051	0.01166	0.0135	0.01528	0.01719	0.01914	0.02144	0.02325	0.02571	0.02804	0.03027	0.03291	0.03512	0.03745	0.03981	0.04196	0.04481	0.04675	0.04881	0.0509	0.05288	0.05477	0.05686	0.05895	0.0601	0.06205	0.0632	0.06467	0.06587	0.06664	0.06793	0.06896	0.06985	0.07103	0.07187	0.07273
	662.46	0.00040933	0.00033712	0.00065317	0.0012	0.00192	0.00258	0.00335	0.00411	0.00497	0.00651	0.00749	0.00901	0.01024	0.012	0.01367	0.01531	0.01717	0.01955	0.02162	0.02386	0.02615	0.0279	0.03054	0.03278	0.03545	0.03763	0.03992	0.04219	0.0446	0.04653	0.04924	0.05126	0.05298	0.05505	0.05745	0.05903	0.06039	0.06205	0.06331	0.0648	0.06594	0.06711	0.06807	0.06931	0.07016	0.0709	0.0717	0.07291
	662.87	-0.00021295	-2.3666e-05	0.00026911	0.0008451	0.00124	0.00195	0.00291	0.00389	0.00476	0.00582	0.00694	0.00808	0.00962	0.0113	0.01313	0.0151	0.01685	0.01895	0.02107	0.02295	0.02545	0.02752	0.03	0.03274	0.03499	0.03724	0.03978	0.04155	0.04414	0.04634	0.04834	0.05068	0.05259	0.05467	0.05659	0.05857	0.0598	0.0615	0.06334	0.06423	0.06546	0.06686	0.0676	0.06899	0.06977	0.07066	0.07128	0.0726
	663.29	-0.00031382	8.7158e-05	0.00046826	0.0008111	0.00169	0.00217	0.00291	0.00398	0.00502	0.00608	0.00744	0.00853	0.00973	0.01164	0.01319	0.01521	0.01719	0.0187	0.021	0.0231	0.02564	0.02782	0.03026	0.03261	0.03506	0.03736	0.03964	0.04186	0.04418	0.04637	0.04877	0.0506	0.0527	0.05486	0.05679	0.05864	0.06	0.06195	0.06266	0.06463	0.06526	0.06675	0.06776	0.06896	0.06948	0.07094	0.07162	0.07259
	663.71	-0.00024364	0.00039645	0.0005021	0.00108	0.00177	0.00246	0.00296	0.00404	0.00483	0.00599	0.00727	0.0086	0.00986	0.01178	0.01341	0.01518	0.01726	0.01921	0.021	0.02328	0.02595	0.0281	0.03014	0.03259	0.03494	0.03745	0.03995	0.0421	0.04446	0.04667	0.04857	0.0508	0.05292	0.05473	0.05668	0.05874	0.0604	0.06185	0.06299	0.06469	0.0657	0.06675	0.06782	0.06904	0.0697	0.07073	0.07178	0.07255
	664.12	9.9444e-05	0.00025391	0.00066977	0.00123	0.00175	0.00232	0.00336	0.00421	0.00497	0.00598	0.00772	0.00858	0.01021	0.01185	0.01296	0.01527	0.01703	0.01928	0.02143	0.02371	0.02604	0.02816	0.03062	0.03277	0.03526	0.03758	0.03989	0.04219	0.04423	0.04657	0.04891	0.05091	0.05279	0.05508	0.05678	0.05852	0.0604	0.06191	0.06317	0.06467	0.06598	0.06699	0.06782	0.06942	0.07011	0.07098	0.07163	0.0729
	664.54	-3.8133e-06	0.00029659	0.00033189	0.0013	0.00174	0.00223	0.00292	0.00403	0.00483	0.00607	0.00725	0.00859	0.01002	0.01137	0.01326	0.01521	0.01711	0.01913	0.02113	0.02324	0.02593	0.02801	0.03025	0.03287	0.0352	0.03738	0.04013	0.04189	0.04394	0.0463	0.04892	0.0509	0.05302	0.05486	0.05669	0.05882	0.06024	0.06161	0.06333	0.06463	0.06576	0.06668	0.06774	0.06896	0.06981	0.07082	0.07158	0.07264
	664.95	-9.8797e-05	0.00020907	0.00040635	0.00119	0.00153	0.0022	0.00305	0.0043	0.00478	0.00608	0.0073	0.00861	0.01013	0.01146	0.01333	0.01502	0.01725	0.01916	0.02139	0.02356	0.02571	0.02781	0.03028	0.03281	0.03522	0.03749	0.03959	0.04212	0.04454	0.04643	0.04908	0.05071	0.05259	0.05479	0.05667	0.05841	0.05997	0.06186	0.06289	0.06473	0.06565	0.06708	0.06789	0.06879	0.06998	0.07065	0.07148	0.07309
	665.37	0.000449	0.00052853	0.00128	0.00137	0.00206	0.00281	0.00339	0.00421	0.00512	0.00645	0.00763	0.00901	0.01017	0.01202	0.01372	0.01514	0.01718	0.01933	0.02157	0.02345	0.02589	0.02842	0.03056	0.03322	0.03532	0.03767	0.04008	0.04239	0.04461	0.0471	0.0488	0.05115	0.05296	0.05471	0.05664	0.05884	0.06022	0.06183	0.0634	0.0642	0.06611	0.06692	0.06794	0.06923	0.07004	0.07109	0.07187	0.07269
	665.78	-1.1788e-05	0.00029811	0.0006904	0.00054166	0.00158	0.00235	0.003	0.00401	0.0049	0.00626	0.00713	0.00855	0.01005	0.01152	0.01316	0.01491	0.01665	0.01916	0.0211	0.02343	0.0255	0.02796	0.03013	0.03248	0.03488	0.0373	0.03962	0.04167	0.04434	0.0464	0.04855	0.05058	0.05266	0.0545	0.0565	0.05833	0.0599	0.06141	0.06278	0.06455	0.06547	0.06665	0.06757	0.06866	0.06943	0.07092	0.07142	0.07255
	666.2	-0.00017194	0.00010573	0.00050023	0.00113	0.00143	0.00192	0.00325	0.00414	0.00517	0.00587	0.00724	0.00862	0.01012	0.01193	0.01352	0.01554	0.01701	0.0189	0.02139	0.02359	0.02579	0.02788	0.03032	0.03255	0.03518	0.03752	0.03995	0.0422	0.04448	0.04653	0.04839	0.05071	0.05276	0.05473	0.05619	0.05846	0.06025	0.06149	0.06276	0.0646	0.06565	0.06652	0.06795	0.06851	0.06986	0.07064	0.07157	0.07252
	666.62	-8.4206e-06	0.0003187	0.00048587	0.0011	0.00169	0.00259	0.00342	0.00409	0.00484	0.00622	0.0074	0.00867	0.01012	0.01176	0.0135	0.01547	0.017	0.01928	0.02143	0.02344	0.02568	0.02788	0.03003	0.0327	0.03493	0.03719	0.03982	0.04181	0.04442	0.04674	0.04877	0.05073	0.05249	0.05469	0.05694	0.05849	0.06021	0.06179	0.06317	0.06443	0.06551	0.06678	0.06778	0.06889	0.06989	0.07057	0.07164	0.07256
	667.03	0.00011933	0.00030726	0.00081594	0.0013	0.00166	0.00234	0.00306	0.00433	0.00473	0.00625	0.0076	0.00871	0.00999	0.01167	0.01358	0.01551	0.01708	0.01943	0.02141	0.02373	0.02558	0.02808	0.03054	0.03271	0.0353	0.03774	0.03985	0.04219	0.04462	0.0466	0.04871	0.05082	0.05304	0.05483	0.05656	0.05837	0.06023	0.06182	0.06328	0.06469	0.06562	0.06697	0.06792	0.06907	0.06991	0.07066	0.07186	0.07248
	667.45	0.00036398	0.0004077	0.0008507	0.00121	0.00174	0.0025	0.00312	0.00404	0.00532	0.00638	0.00758	0.0088	0.01031	0.01182	0.01359	0.01536	0.01748	0.01918	0.02148	0.02342	0.02564	0.02814	0.03047	0.03281	0.03555	0.0375	0.03984	0.04217	0.04422	0.04662	0.04872	0.05079	0.05282	0.0547	0.05684	0.05857	0.06003	0.06174	0.06309	0.06452	0.06579	0.06671	0.06812	0.06899	0.06992	0.07113	0.07184	0.07264
	667.86	0.00010091	0.00032458	0.00070874	0.00136	0.00193	0.00252	0.00338	0.00408	0.0052	0.00609	0.00722	0.00842	0.00999	0.01178	0.01347	0.01534	0.01704	0.01952	0.02164	0.02338	0.02573	0.02784	0.03029	0.03309	0.0351	0.03751	0.03969	0.04206	0.0443	0.04656	0.04861	0.05082	0.0528	0.05501	0.05651	0.05865	0.06032	0.06196	0.06308	0.06425	0.06575	0.06711	0.06778	0.06905	0.07019	0.07074	0.07196	0.07261
	668.28	0.00012038	0.00025601	0.00046462	0.00126	0.00184	0.00225	0.00303	0.00398	0.00499	0.00631	0.0075	0.00885	0.01013	0.01165	0.01342	0.0153	0.01706	0.01941	0.02151	0.02329	0.02551	0.02768	0.02998	0.03259	0.03503	0.03733	0.04026	0.04187	0.04417	0.04651	0.04854	0.05065	0.05289	0.05464	0.05637	0.05851	0.06019	0.06183	0.06331	0.06444	0.0656	0.06685	0.06777	0.06872	0.07012	0.07066	0.07149	0.07266
	668.69	3.9509e-05	0.0002394	0.00058151	0.00124	0.0019	0.00244	0.00323	0.00408	0.00484	0.00621	0.00724	0.00908	0.01019	0.01175	0.01362	0.01552	0.0173	0.01888	0.0213	0.02364	0.02601	0.02832	0.03023	0.03261	0.03514	0.03771	0.03963	0.04182	0.04432	0.04641	0.04879	0.05091	0.05308	0.05486	0.05656	0.05837	0.06002	0.06151	0.0632	0.06421	0.06588	0.06671	0.0679	0.06877	0.07004	0.07073	0.07161	0.07281
	669.11	0.00018313	0.00035443	0.00071969	0.00106	0.00163	0.00244	0.00309	0.00408	0.00519	0.00622	0.00737	0.00861	0.01033	0.01199	0.01354	0.01561	0.01741	0.01938	0.02143	0.0234	0.02583	0.02802	0.03027	0.03272	0.03502	0.0375	0.03976	0.04207	0.04424	0.04638	0.04864	0.05096	0.05277	0.05477	0.05675	0.05871	0.06014	0.06154	0.06313	0.06433	0.06568	0.06693	0.06778	0.06869	0.06979	0.07103	0.07173	0.07265
	669.53	-0.00019803	-3.6967e-05	0.00013238	0.00107	0.00154	0.00234	0.003	0.00379	0.00484	0.00598	0.00718	0.00825	0.0097	0.01142	0.01326	0.01492	0.01734	0.01885	0.02112	0.02288	0.02535	0.02759	0.03015	0.03256	0.03473	0.03712	0.03942	0.04164	0.04393	0.04626	0.04836	0.0503	0.05251	0.05444	0.05621	0.05793	0.05982	0.06141	0.06271	0.06398	0.06505	0.06659	0.06767	0.06815	0.06956	0.07028	0.07151	0.0722
	669.94	0.00022921	0.00070935	0.000843	0.00136	0.00181	0.00256	0.00328	0.00434	0.00524	0.00626	0.00784	0.00863	0.01056	0.01198	0.01355	0.01528	0.01753	0.01943	0.0215	0.02341	0.02576	0.02826	0.03025	0.03296	0.03509	0.03751	0.03981	0.04233	0.04429	0.0467	0.04894	0.05093	0.05277	0.05492	0.05705	0.05845	0.05991	0.06196	0.0631	0.06434	0.06555	0.06687	0.0684	0.06914	0.07011	0.07071	0.07165	0.07287
	670.36	0.00039702	0.00052522	0.00055738	0.00121	0.002	0.0027	0.00343	0.00447	0.00538	0.00668	0.00774	0.00897	0.01029	0.01218	0.01392	0.01549	0.01755	0.01942	0.02153	0.02384	0.02575	0.02823	0.03051	0.03273	0.03508	0.03759	0.04002	0.04236	0.04447	0.04677	0.04887	0.05063	0.05287	0.05479	0.05665	0.05861	0.06029	0.0617	0.06303	0.06457	0.06584	0.06697	0.06805	0.06925	0.07001	0.07082	0.07213	0.07298
	670.77	0.00028457	0.00039647	0.0007373	0.00146	0.00205	0.00242	0.00323	0.00408	0.00513	0.00643	0.00753	0.00878	0.01001	0.01171	0.01339	0.01521	0.01724	0.01926	0.0215	0.02361	0.02546	0.02773	0.0302	0.03264	0.03532	0.03751	0.03954	0.04184	0.04428	0.04655	0.04874	0.0507	0.05273	0.05445	0.05654	0.05877	0.05972	0.06141	0.06261	0.06421	0.06551	0.06657	0.06786	0.06884	0.07003	0.07074	0.0718	0.07281
	671.19	0.00014514	0.00018199	0.00019682	0.00095215	0.00162	0.00246	0.00315	0.00385	0.005	0.00611	0.00734	0.0086	0.00979	0.0118	0.01339	0.0151	0.01691	0.01926	0.0213	0.02319	0.02567	0.02757	0.03015	0.03257	0.03499	0.03715	0.03947	0.04178	0.0441	0.04634	0.04835	0.05042	0.05249	0.05432	0.05641	0.05835	0.05982	0.06138	0.0628	0.06408	0.06513	0.06642	0.06753	0.06876	0.06977	0.07081	0.07152	0.0723
	671.6	0.00016326	0.00032077	0.0007457	0.00125	0.00197	0.00246	0.00316	0.00413	0.00512	0.00628	0.00785	0.00902	0.0105	0.01203	0.01364	0.01534	0.01748	0.01934	0.0214	0.02366	0.02564	0.0279	0.03036	0.03268	0.03495	0.03757	0.03963	0.04207	0.04449	0.0465	0.04868	0.05092	0.05269	0.05467	0.05662	0.05851	0.06041	0.06158	0.06288	0.06416	0.06563	0.06685	0.0676	0.06931	0.07023	0.07103	0.07168	0.073
	672.02	9.8066e-06	0.00020554	0.00029429	0.00086517	0.00128	0.00205	0.00299	0.00383	0.00479	0.00602	0.00705	0.00876	0.00974	0.01157	0.0133	0.01496	0.01699	0.01873	0.02118	0.02326	0.02526	0.0278	0.02992	0.03243	0.03486	0.03697	0.03929	0.04131	0.04393	0.04608	0.04826	0.05031	0.05276	0.05436	0.05632	0.05826	0.0599	0.0611	0.06296	0.06389	0.06528	0.06617	0.06738	0.0685	0.06963	0.07021	0.07124	0.07243
	672.44	2.2197e-06	0.00027177	0.00059528	0.00093727	0.00165	0.00243	0.00296	0.00399	0.00532	0.006	0.00725	0.0088	0.01011	0.01143	0.01336	0.01512	0.01718	0.01881	0.02104	0.02336	0.02552	0.02777	0.03012	0.03255	0.03461	0.03705	0.03957	0.04168	0.04386	0.04636	0.0484	0.05049	0.05254	0.0544	0.05623	0.05804	0.06008	0.06159	0.06262	0.06351	0.06554	0.06645	0.06741	0.06878	0.06978	0.07061	0.07135	0.07242
	672.85	-6.4131e-05	0.00042395	0.00065468	0.00127	0.00172	0.00289	0.00321	0.00426	0.00498	0.00651	0.00757	0.00877	0.01031	0.012	0.01375	0.01544	0.01716	0.01922	0.02141	0.02351	0.02567	0.02813	0.03022	0.03273	0.03498	0.03749	0.03984	0.0418	0.04413	0.04639	0.04872	0.05076	0.05246	0.05454	0.05657	0.05888	0.06036	0.06152	0.0631	0.06427	0.06584	0.06708	0.06759	0.06891	0.07005	0.07053	0.07202	0.07267
	673.27	-0.00010137	0.00010756	0.00069787	0.00109	0.00162	0.00202	0.00289	0.00373	0.00498	0.0058	0.00731	0.00878	0.00992	0.0112	0.01345	0.01538	0.01687	0.01918	0.02111	0.02297	0.0254	0.02755	0.0299	0.03231	0.03508	0.03699	0.03936	0.04182	0.04386	0.04606	0.04857	0.05053	0.05247	0.05451	0.05616	0.05823	0.05954	0.06113	0.06254	0.06409	0.06522	0.06659	0.06761	0.06861	0.0695	0.07042	0.07143	0.07242
	673.68	3.071e-06	0.00047846	0.00067307	0.00138	0.00155	0.00236	0.00317	0.00421	0.00516	0.00623	0.00755	0.0089	0.01008	0.01165	0.01368	0.01549	0.01719	0.01958	0.02139	0.02352	0.02586	0.02816	0.03048	0.03275	0.03484	0.03725	0.03964	0.04197	0.0442	0.04662	0.04825	0.05065	0.0525	0.05484	0.05633	0.05838	0.05994	0.06157	0.06289	0.06421	0.06588	0.06667	0.06774	0.06878	0.06971	0.07074	0.07167	0.07247
	674.1	0.00014617	3.8069e-05	0.00050742	0.00111	0.00178	0.00251	0.00306	0.00406	0.00482	0.00597	0.00727	0.00864	0.00971	0.01167	0.01324	0.01521	0.01686	0.01892	0.02114	0.02319	0.02535	0.02758	0.02999	0.03245	0.03469	0.03709	0.03951	0.0416	0.04408	0.04628	0.04825	0.05063	0.05224	0.05442	0.05587	0.05835	0.05988	0.06132	0.06264	0.06385	0.0653	0.06658	0.06727	0.06847	0.0694	0.0703	0.07143	0.0721
	674.51	-0.00012502	4.9669e-05	0.00072425	0.00112	0.00142	0.00258	0.00307	0.00383	0.00479	0.00631	0.00743	0.0085	0.00997	0.01186	0.01344	0.01514	0.01719	0.01918	0.02109	0.02334	0.02579	0.02742	0.03004	0.03231	0.03491	0.03725	0.03954	0.04191	0.04407	0.04619	0.04843	0.05051	0.05255	0.05444	0.05632	0.05832	0.05973	0.06135	0.06254	0.0639	0.06551	0.06621	0.06749	0.06864	0.06969	0.07052	0.07136	0.07251
	674.93	-0.00019061	0.00042928	0.00062277	0.00083462	0.00162	0.00254	0.00342	0.00415	0.00509	0.00608	0.00742	0.00866	0.01041	0.01145	0.01364	0.0152	0.01723	0.01902	0.02108	0.02338	0.02561	0.02809	0.03007	0.03252	0.035	0.0371	0.03955	0.04171	0.04415	0.0463	0.04833	0.05057	0.05252	0.05459	0.05623	0.05809	0.05973	0.06098	0.06254	0.06442	0.06533	0.06654	0.06764	0.06873	0.06969	0.07057	0.0717	0.07244
	675.34	0.00051581	0.00073001	0.00090318	0.00153	0.00222	0.00277	0.00377	0.00448	0.00546	0.00664	0.00784	0.00908	0.01028	0.01204	0.01397	0.01565	0.01714	0.01959	0.0216	0.02348	0.02591	0.02793	0.03057	0.03266	0.03508	0.03753	0.0399	0.04195	0.04467	0.04655	0.04852	0.05089	0.05268	0.05459	0.05638	0.05861	0.06005	0.06178	0.063	0.06427	0.06564	0.06675	0.06793	0.069	0.07018	0.07072	0.07199	0.07277
	675.76	-0.00012154	-4.4825e-05	0.00071913	0.00095148	0.00162	0.00228	0.00287	0.00398	0.00515	0.00607	0.00738	0.00844	0.01004	0.01154	0.01337	0.01531	0.01716	0.01895	0.02102	0.0233	0.02532	0.02761	0.03001	0.03233	0.03487	0.03685	0.03928	0.04148	0.04385	0.04612	0.04795	0.05046	0.05218	0.05404	0.05585	0.0582	0.05968	0.06102	0.0624	0.06387	0.06516	0.06603	0.06726	0.06816	0.06944	0.07051	0.07152	0.07233
	676.17	0.00027964	1.0735e-05	0.00082096	0.00151	0.00156	0.00269	0.00326	0.00428	0.005	0.00613	0.00756	0.00886	0.0103	0.01179	0.01354	0.01568	0.01727	0.01928	0.02122	0.02334	0.02569	0.02783	0.03025	0.03258	0.03483	0.03734	0.03949	0.04152	0.04392	0.0463	0.04841	0.05055	0.05262	0.05461	0.05629	0.05832	0.06005	0.06142	0.06254	0.06415	0.06537	0.06659	0.06769	0.06874	0.06983	0.07034	0.0713	0.07249
	676.59	0.00011725	0.00026065	0.00079141	0.00124	0.00197	0.00259	0.00327	0.00433	0.00528	0.00648	0.00752	0.00913	0.01011	0.0118	0.01359	0.01567	0.01706	0.01929	0.02147	0.02336	0.02584	0.02786	0.03021	0.03254	0.03508	0.03676	0.03949	0.04171	0.04395	0.04608	0.04817	0.05012	0.05248	0.05475	0.05656	0.05838	0.05958	0.06127	0.06285	0.06413	0.06519	0.06648	0.06747	0.06831	0.06962	0.07058	0.0716	0.07242
	677.01	0.00021531	0.00011595	0.00048107	0.00138	0.00175	0.00261	0.0032	0.00426	0.00496	0.00618	0.00749	0.00866	0.01016	0.01202	0.01336	0.01518	0.01712	0.01917	0.02088	0.02327	0.02558	0.02807	0.02995	0.0323	0.03522	0.03731	0.03949	0.04166	0.04402	0.04618	0.04853	0.05025	0.05236	0.05462	0.05615	0.05816	0.05997	0.06121	0.06275	0.06402	0.06547	0.06641	0.06768	0.06887	0.06953	0.07049	0.07159	0.07269
	677.42	0.00034435	0.00018192	0.00071196	0.00131	0.00194	0.00256	0.00314	0.00429	0.00518	0.0063	0.00724	0.00875	0.01032	0.01172	0.01366	0.01531	0.01687	0.01913	0.02127	0.02319	0.02557	0.02759	0.03008	0.0324	0.03477	0.03714	0.03932	0.04168	0.04408	0.04618	0.04847	0.0502	0.05239	0.05447	0.05624	0.05865	0.05974	0.06117	0.06283	0.064	0.06535	0.0664	0.06747	0.06884	0.06977	0.07053	0.0716	0.07218
	677.84	0.00020305	0.00038758	0.00083271	0.00143	0.00209	0.00264	0.00322	0.00436	0.00551	0.00624	0.00792	0.00913	0.01019	0.01204	0.01356	0.01538	0.01753	0.01944	0.02143	0.02358	0.02592	0.02798	0.03054	0.03286	0.03508	0.0373	0.0398	0.04162	0.04432	0.04648	0.04857	0.05086	0.0525	0.05466	0.0564	0.05876	0.05988	0.06164	0.06289	0.06426	0.06544	0.06663	0.06763	0.06907	0.06975	0.07081	0.07151	0.07266
	678.25	0.00012532	0.00038155	0.0009617	0.0011	0.002	0.00275	0.00336	0.00409	0.00525	0.00625	0.00752	0.00908	0.01033	0.01201	0.01354	0.0156	0.01741	0.0193	0.02145	0.02327	0.02535	0.02788	0.03014	0.03257	0.03456	0.03738	0.03972	0.04188	0.04396	0.0464	0.04872	0.05058	0.05258	0.05447	0.05644	0.05831	0.05977	0.0614	0.06276	0.06399	0.06545	0.06655	0.06762	0.06845	0.06969	0.07058	0.07156	0.07251
	678.67	-7.7424e-05	0.00029636	0.0006869	0.00113	0.00184	0.00233	0.00307	0.00411	0.00494	0.00632	0.00715	0.00845	0.01024	0.01176	0.0135	0.01521	0.01688	0.01907	0.02099	0.02283	0.02524	0.02772	0.02969	0.03231	0.03452	0.03691	0.03911	0.04149	0.04386	0.04587	0.04814	0.05038	0.0522	0.05417	0.05663	0.05785	0.05971	0.06135	0.06261	0.06375	0.0653	0.06609	0.0673	0.06832	0.06947	0.0705	0.07157	0.07207
	679.08	7.1189e-05	0.00021234	0.00067509	0.00138	0.00175	0.00272	0.0034	0.0044	0.00546	0.00622	0.00772	0.00894	0.01027	0.01188	0.01344	0.0153	0.01731	0.01921	0.02143	0.0234	0.02581	0.02778	0.03023	0.03248	0.03498	0.03743	0.0396	0.04165	0.04416	0.04623	0.04854	0.05032	0.05262	0.05466	0.05627	0.05823	0.05999	0.06154	0.06278	0.06397	0.06554	0.06671	0.06789	0.06874	0.06964	0.0704	0.07149	0.07269
	679.5	0.00010944	0.00030751	0.00081605	0.00159	0.00169	0.00234	0.00316	0.0042	0.00551	0.00658	0.00758	0.0088	0.01035	0.01182	0.01324	0.0155	0.01718	0.01945	0.02123	0.0232	0.02565	0.02786	0.03019	0.03262	0.03474	0.0372	0.03946	0.04157	0.04421	0.0463	0.04854	0.05055	0.05236	0.05431	0.05642	0.05822	0.05989	0.0614	0.06292	0.06423	0.06542	0.06657	0.06749	0.06851	0.06989	0.07056	0.07163	0.07242
	679.91	-0.00013946	-0.00014487	0.00033239	0.00105	0.00161	0.00226	0.00315	0.00403	0.00518	0.00618	0.00767	0.00896	0.0103	0.01202	0.01378	0.01522	0.0171	0.01907	0.02138	0.02337	0.02562	0.02806	0.02988	0.03249	0.03476	0.03732	0.03934	0.04176	0.0437	0.04592	0.04828	0.05024	0.05219	0.05429	0.05592	0.05827	0.05987	0.06083	0.06268	0.06389	0.065	0.06663	0.06741	0.06836	0.06974	0.07018	0.07132	0.07234
	680.33	7.0587e-05	0.00014119	0.00068019	0.00123	0.00196	0.00226	0.00312	0.00411	0.005	0.00623	0.0077	0.00874	0.01042	0.01172	0.01361	0.01536	0.01726	0.01916	0.02136	0.0234	0.02525	0.02764	0.03019	0.03246	0.03471	0.03735	0.03952	0.042	0.04389	0.04636	0.04833	0.05043	0.05252	0.05432	0.05578	0.05812	0.05957	0.06127	0.06271	0.06376	0.06509	0.06639	0.0675	0.06848	0.06937	0.07034	0.0716	0.07218
	680.74	0.00034822	0.00018339	0.00038467	0.00122	0.00182	0.00236	0.00293	0.00402	0.005	0.00616	0.00759	0.00885	0.01026	0.0118	0.0134	0.0153	0.01703	0.01926	0.02139	0.02326	0.02563	0.02768	0.03023	0.03254	0.03458	0.03713	0.03944	0.04169	0.04377	0.04626	0.04848	0.05006	0.05231	0.05399	0.05585	0.05803	0.0596	0.06111	0.06251	0.06413	0.06504	0.06636	0.06706	0.06858	0.06932	0.07024	0.07139	0.0721
	681.16	0.00042031	0.00041123	0.00094349	0.00124	0.00184	0.00234	0.00322	0.00431	0.00541	0.00639	0.00769	0.00893	0.01055	0.01208	0.01384	0.01567	0.01704	0.01945	0.02137	0.02328	0.02555	0.02791	0.03027	0.03245	0.0347	0.03725	0.03947	0.04163	0.04392	0.04616	0.04815	0.0503	0.05243	0.05438	0.05617	0.05818	0.0597	0.06121	0.06241	0.06375	0.06542	0.06637	0.06737	0.06858	0.06969	0.07028	0.07167	0.0727
	681.57	0.00025236	0.00041437	0.00090324	0.00153	0.00192	0.00261	0.00354	0.0043	0.00534	0.00671	0.00773	0.00917	0.01054	0.01189	0.0137	0.01556	0.01689	0.01926	0.02133	0.02344	0.02571	0.02821	0.03025	0.03245	0.03503	0.03717	0.03953	0.04162	0.04428	0.04639	0.04836	0.05048	0.05233	0.05447	0.05618	0.05827	0.05982	0.06134	0.06279	0.06374	0.06551	0.06659	0.06737	0.0688	0.06952	0.07069	0.07139	0.07259
	681.99	-3.3606e-05	0.00067718	0.0007363	0.00145	0.00183	0.00237	0.00326	0.00403	0.00529	0.00625	0.0075	0.0091	0.01033	0.01162	0.01374	0.01509	0.0172	0.01915	0.021	0.02323	0.02551	0.02765	0.02989	0.03225	0.03504	0.03708	0.03924	0.04137	0.04386	0.04601	0.04816	0.05034	0.05251	0.05442	0.05615	0.05799	0.05966	0.06137	0.06218	0.06365	0.0652	0.06626	0.06713	0.06829	0.0694	0.07027	0.07122	0.07216
	682.4	0.00026283	0.0005336	0.00092492	0.00154	0.00221	0.00278	0.00342	0.00418	0.00538	0.00613	0.00753	0.00885	0.0104	0.01198	0.01378	0.01545	0.01729	0.01954	0.02171	0.02337	0.02578	0.02797	0.03005	0.03254	0.03493	0.03729	0.03941	0.04178	0.04391	0.04622	0.04848	0.05036	0.05237	0.05422	0.05611	0.05793	0.05961	0.06132	0.06249	0.06377	0.06541	0.06635	0.06749	0.06866	0.0696	0.07037	0.07159	0.07263
	682.82	0.00019821	0.00039652	0.00060593	0.00111	0.00203	0.00232	0.00347	0.00417	0.00502	0.00638	0.00762	0.00865	0.01006	0.01181	0.01334	0.01533	0.01716	0.0191	0.02132	0.02354	0.02565	0.02757	0.03005	0.03224	0.03445	0.03705	0.0394	0.04141	0.04354	0.04601	0.04795	0.05017	0.05205	0.05407	0.05594	0.05785	0.05936	0.06073	0.06244	0.06364	0.06489	0.06611	0.0674	0.06798	0.06893	0.06994	0.0711	0.07223
	683.23	0.00022765	0.00041514	0.00097606	0.00147	0.00202	0.00272	0.00364	0.00425	0.00537	0.00651	0.00767	0.00894	0.0103	0.01191	0.01387	0.0155	0.01752	0.0191	0.02137	0.02342	0.0254	0.02785	0.0302	0.03247	0.03497	0.03736	0.03939	0.04167	0.04407	0.04609	0.04819	0.05016	0.05228	0.0541	0.05596	0.05803	0.05965	0.06127	0.06261	0.06399	0.0654	0.06637	0.06697	0.06835	0.06945	0.07035	0.0718	0.07247
	683.65	0.00010381	0.00039712	0.00074302	0.00134	0.00204	0.00248	0.00302	0.00429	0.00491	0.00584	0.00729	0.00864	0.00989	0.01192	0.01347	0.0151	0.01708	0.01918	0.02136	0.02321	0.02562	0.02763	0.03012	0.0322	0.03454	0.03677	0.03921	0.04154	0.04351	0.04598	0.04799	0.05003	0.05198	0.0539	0.05597	0.05792	0.05955	0.06097	0.06232	0.06346	0.0649	0.06623	0.06696	0.06818	0.06913	0.07006	0.07121	0.07241
	684.06	6.5141e-05	0.00016145	0.00099922	0.00097611	0.0018	0.00243	0.00322	0.00406	0.00513	0.00615	0.00731	0.00896	0.01026	0.01161	0.0135	0.01553	0.01727	0.01908	0.02123	0.02307	0.0254	0.02785	0.02991	0.03223	0.03488	0.03705	0.03909	0.04101	0.04359	0.04582	0.04796	0.0502	0.05188	0.0541	0.05604	0.05796	0.05944	0.06077	0.06218	0.06371	0.06496	0.066	0.06715	0.0682	0.06924	0.07017	0.07124	0.0725
	684.48	0.00026781	0.00037273	0.00121	0.00155	0.00191	0.00251	0.00361	0.00418	0.00537	0.00655	0.00767	0.00909	0.01057	0.01227	0.01379	0.01558	0.01757	0.01919	0.02161	0.02335	0.02573	0.02792	0.03011	0.03249	0.03505	0.03708	0.03957	0.04166	0.04403	0.04602	0.04813	0.05032	0.0521	0.05409	0.05598	0.05817	0.05949	0.06123	0.06248	0.0637	0.06516	0.06618	0.06721	0.06853	0.06973	0.07055	0.07142	0.07235
	684.89	-0.00032563	0.00028356	0.00056207	0.00112	0.00156	0.00219	0.00297	0.00394	0.00506	0.00609	0.00736	0.0086	0.01001	0.01127	0.0134	0.0149	0.01683	0.01887	0.02094	0.02289	0.02528	0.02718	0.02985	0.03196	0.0342	0.03683	0.03906	0.04121	0.04325	0.0458	0.04771	0.04989	0.05165	0.05376	0.05559	0.05743	0.05891	0.06063	0.06172	0.06328	0.06489	0.06562	0.0669	0.06809	0.06896	0.06995	0.07096	0.07213
	685.31	-2.8098e-06	0.00020757	0.00059327	0.00102	0.00164	0.00247	0.00331	0.00436	0.00513	0.00597	0.00743	0.00876	0.0099	0.01141	0.01351	0.01517	0.01711	0.01912	0.02096	0.02326	0.02508	0.02766	0.02974	0.03223	0.03454	0.03689	0.03931	0.04126	0.04364	0.04579	0.04799	0.04954	0.05166	0.05391	0.05545	0.05762	0.05913	0.06059	0.0619	0.06335	0.06447	0.06608	0.06701	0.06811	0.06902	0.06993	0.07086	0.0723
	685.72	0.00016496	0.0001966	0.00106	0.00137	0.00201	0.00267	0.00348	0.00435	0.00521	0.00619	0.00755	0.00913	0.01048	0.01218	0.01355	0.01517	0.01725	0.01912	0.02126	0.02331	0.02521	0.02757	0.02985	0.03247	0.03472	0.03682	0.03921	0.04155	0.0438	0.04613	0.04816	0.05018	0.05196	0.0539	0.05584	0.05777	0.0595	0.06089	0.06238	0.06341	0.06508	0.06601	0.0672	0.06828	0.0695	0.07026	0.07121	0.07196
	686.14	0.00010705	0.00034521	0.00090355	0.00134	0.00229	0.00258	0.00356	0.00436	0.00549	0.00644	0.00792	0.00877	0.01032	0.01178	0.01342	0.01526	0.01726	0.01912	0.0214	0.02362	0.02562	0.02762	0.02972	0.0324	0.03489	0.03699	0.03941	0.0415	0.04383	0.04605	0.04799	0.05011	0.05191	0.0539	0.05575	0.05792	0.05943	0.06085	0.06222	0.06366	0.06494	0.06596	0.06723	0.06798	0.06925	0.07012	0.07116	0.07231
	686.55	0.00027129	-1.356e-05	0.00090391	0.0012	0.00173	0.00255	0.0032	0.00392	0.00533	0.00606	0.00755	0.00879	0.01018	0.01182	0.01322	0.01521	0.01726	0.01915	0.02112	0.02316	0.02521	0.02771	0.02947	0.0323	0.0344	0.03665	0.03875	0.04128	0.04366	0.04595	0.0477	0.04972	0.05158	0.05397	0.0556	0.05772	0.0593	0.06057	0.06208	0.06331	0.06462	0.06585	0.06681	0.06796	0.06883	0.07009	0.07103	0.0719
	686.97	0.00028485	0.00031629	0.00089258	0.00148	0.0019	0.00258	0.00314	0.00425	0.0051	0.00646	0.00755	0.00874	0.01004	0.01188	0.01381	0.01561	0.01724	0.01913	0.02126	0.02328	0.02539	0.02756	0.02983	0.03238	0.03453	0.03704	0.03903	0.04128	0.04358	0.04581	0.04812	0.05005	0.05207	0.05404	0.05588	0.05782	0.05936	0.06049	0.06222	0.0635	0.06482	0.0661	0.06671	0.06784	0.06934	0.07011	0.07081	0.07191
	687.38	-0.00013982	0.00020982	0.00062976	0.00125	0.00175	0.00232	0.00344	0.00404	0.00492	0.00611	0.00735	0.00885	0.01014	0.01137	0.01345	0.01519	0.01708	0.01907	0.02111	0.0231	0.02517	0.02738	0.0296	0.03224	0.03437	0.03687	0.03892	0.04113	0.04358	0.04566	0.04776	0.04989	0.05165	0.05384	0.05574	0.05752	0.05894	0.06042	0.06181	0.06319	0.06474	0.06574	0.06682	0.06784	0.06897	0.06994	0.0709	0.07169
	687.8	0.00022568	0.00012095	0.00077628	0.00143	0.00155	0.0024	0.00315	0.00417	0.005	0.0059	0.00748	0.00868	0.01011	0.01178	0.0134	0.01502	0.01707	0.01888	0.02091	0.02311	0.02522	0.02764	0.02978	0.03214	0.03421	0.0368	0.03914	0.04119	0.04333	0.04566	0.04793	0.04973	0.05178	0.05362	0.05542	0.05739	0.05898	0.06051	0.06209	0.06294	0.06436	0.06553	0.06693	0.06805	0.06911	0.06985	0.07086	0.07197
	688.21	6.488e-05	0.00021327	0.00078118	0.00114	0.00173	0.00272	0.00314	0.0042	0.00511	0.00624	0.00772	0.00895	0.01025	0.0119	0.01345	0.01542	0.0172	0.01913	0.02133	0.02314	0.02566	0.02758	0.02969	0.03236	0.03477	0.03674	0.03886	0.04121	0.04345	0.04562	0.04764	0.04983	0.05147	0.05359	0.05561	0.05754	0.05907	0.06048	0.06219	0.06342	0.06452	0.06573	0.06682	0.06812	0.06874	0.06992	0.07123	0.07186
	688.63	3.0007e-05	0.00040449	0.00059975	0.00116	0.00185	0.00244	0.00325	0.00419	0.00507	0.00649	0.00758	0.0088	0.00982	0.01176	0.01341	0.01509	0.01725	0.01877	0.02114	0.02309	0.02532	0.02718	0.02949	0.03187	0.03432	0.03661	0.0388	0.04098	0.04329	0.04558	0.0479	0.04987	0.0518	0.05383	0.0553	0.05751	0.05916	0.06054	0.06184	0.06312	0.06456	0.06584	0.06668	0.06779	0.06883	0.06971	0.07098	0.07175
	689.04	8.7874e-05	0.00028615	0.00078046	0.00141	0.00203	0.00268	0.00339	0.00434	0.00526	0.00642	0.00769	0.00845	0.00992	0.01169	0.01352	0.01517	0.01706	0.01902	0.02105	0.02323	0.02538	0.02743	0.02974	0.03221	0.03472	0.0369	0.0391	0.04133	0.04346	0.04578	0.04774	0.04998	0.05167	0.05367	0.05545	0.0575	0.0591	0.06065	0.062	0.0632	0.06456	0.06572	0.06692	0.0677	0.06901	0.06972	0.07081	0.07181
	689.46	0.00027599	0.00025905	0.00059275	0.00149	0.00178	0.00258	0.0033	0.00439	0.0054	0.00658	0.00775	0.00881	0.01027	0.01188	0.01353	0.01531	0.01719	0.01909	0.02111	0.02308	0.02514	0.02748	0.02976	0.03222	0.03437	0.03667	0.03864	0.04135	0.04342	0.04549	0.04762	0.04956	0.05165	0.05392	0.05554	0.05757	0.05908	0.06074	0.06191	0.06323	0.06438	0.06574	0.06697	0.06782	0.06881	0.06983	0.07083	0.07192
	689.87	0.00029736	0.00065076	0.00062638	0.00119	0.0017	0.00253	0.00334	0.00427	0.00538	0.0065	0.00761	0.00875	0.01029	0.01179	0.01338	0.01535	0.0174	0.01936	0.02114	0.02335	0.02542	0.02775	0.02982	0.03218	0.03455	0.0367	0.03937	0.04108	0.04341	0.04583	0.04769	0.04988	0.05175	0.05394	0.05587	0.05784	0.05929	0.06061	0.06189	0.06327	0.06474	0.06582	0.0669	0.06787	0.0691	0.06988	0.07073	0.07197
	690.29	-0.00029617	0.00022805	0.00053243	0.00108	0.00169	0.00255	0.00312	0.004	0.00504	0.00634	0.00733	0.00881	0.01029	0.01148	0.01297	0.01492	0.01694	0.0188	0.021	0.02294	0.02534	0.02741	0.0295	0.03196	0.03433	0.03648	0.03868	0.041	0.04319	0.04543	0.0476	0.0497	0.05138	0.05359	0.0555	0.05736	0.05864	0.06032	0.06186	0.06298	0.0644	0.06559	0.06664	0.06776	0.06861	0.06972	0.07097	0.07192
	690.7	-1.8408e-05	0.00026916	0.00064281	0.00127	0.00193	0.00264	0.0032	0.00419	0.00512	0.00626	0.00729	0.00904	0.0102	0.01215	0.01352	0.01526	0.01721	0.01912	0.02113	0.02315	0.02564	0.02741	0.02965	0.0323	0.03454	0.03639	0.03892	0.0411	0.04335	0.04569	0.04769	0.05	0.05169	0.05347	0.0555	0.05736	0.05891	0.06068	0.06185	0.06313	0.06453	0.0656	0.06656	0.06799	0.06872	0.06987	0.07097	0.07182
	691.11	2.9324e-05	0.0005481	0.00091701	0.00126	0.00185	0.00271	0.00331	0.00446	0.00547	0.00639	0.00798	0.00878	0.01016	0.01174	0.0136	0.01519	0.01705	0.019	0.02117	0.0231	0.02545	0.02747	0.0298	0.03229	0.03431	0.03664	0.03899	0.04148	0.04363	0.04529	0.04765	0.0496	0.05184	0.05349	0.05528	0.05761	0.059	0.06022	0.06197	0.06332	0.06442	0.06577	0.06676	0.06785	0.06901	0.07004	0.07107	0.07184
	691.53	-0.00020512	0.00015674	0.00044847	0.00108	0.00161	0.00232	0.00304	0.00416	0.0053	0.00594	0.00752	0.00877	0.01009	0.01159	0.01327	0.0151	0.01674	0.01899	0.02104	0.02286	0.02524	0.02715	0.02958	0.03176	0.03425	0.03652	0.03856	0.04079	0.04329	0.04547	0.04741	0.04912	0.0514	0.05331	0.05527	0.05707	0.05854	0.06052	0.06159	0.06303	0.06429	0.0655	0.06679	0.06764	0.06862	0.06968	0.07085	0.07172
	691.94	-0.0002637	0.00034039	0.00079009	0.00106	0.00182	0.00238	0.00301	0.00416	0.00502	0.00615	0.00727	0.00865	0.0099	0.01149	0.01336	0.01489	0.01698	0.0187	0.02071	0.02275	0.02532	0.02729	0.02948	0.03198	0.03422	0.0368	0.03862	0.04091	0.04306	0.04524	0.04735	0.04935	0.05146	0.05322	0.05538	0.05718	0.05841	0.0601	0.06163	0.06304	0.06408	0.06519	0.06668	0.06768	0.06876	0.06958	0.07065	0.07132
	692.36	0.00021826	0.00024322	0.00085576	0.00139	0.00203	0.00271	0.0035	0.00412	0.00524	0.00622	0.00771	0.00903	0.01007	0.01193	0.01343	0.01519	0.01706	0.01902	0.02128	0.0232	0.02501	0.02722	0.02958	0.03199	0.03421	0.03679	0.0387	0.04077	0.04353	0.04548	0.04771	0.0494	0.05145	0.05357	0.05555	0.05731	0.0585	0.06024	0.06163	0.06319	0.06437	0.06559	0.06687	0.06775	0.06888	0.06975	0.07083	0.07174
	692.77	8.4493e-05	0.00053683	0.00072164	0.001	0.00178	0.00262	0.00328	0.00426	0.0052	0.00608	0.00761	0.00876	0.01012	0.01175	0.01344	0.01567	0.01719	0.01908	0.02107	0.02312	0.02555	0.02762	0.02938	0.03208	0.03435	0.03664	0.03892	0.041	0.0432	0.04575	0.04731	0.04969	0.05132	0.05345	0.05504	0.05737	0.05906	0.06024	0.0618	0.06303	0.0644	0.06561	0.06659	0.06782	0.06887	0.06976	0.07075	0.07174
	693.19	9.3344e-06	0.00021513	0.00064922	0.00116	0.00156	0.00234	0.00326	0.0041	0.00505	0.00646	0.00751	0.00886	0.01024	0.01182	0.01327	0.01522	0.01731	0.019	0.02095	0.02294	0.02515	0.02714	0.02961	0.03205	0.03428	0.03656	0.03885	0.04116	0.04341	0.04543	0.0474	0.0494	0.05123	0.05332	0.05511	0.05726	0.05845	0.06033	0.06171	0.06272	0.06423	0.06539	0.06657	0.06747	0.06875	0.06962	0.07058	0.07156
	693.6	0.00034973	0.00042749	0.00086357	0.00146	0.00199	0.00274	0.00319	0.00422	0.00525	0.00622	0.00755	0.00903	0.01049	0.012	0.0136	0.01534	0.01705	0.01901	0.02115	0.02307	0.02548	0.02732	0.02988	0.03208	0.0343	0.03671	0.03899	0.04091	0.04346	0.04534	0.04775	0.04956	0.05151	0.0535	0.05538	0.05743	0.0589	0.06017	0.06163	0.06304	0.06428	0.0655	0.06644	0.06761	0.06868	0.06957	0.07089	0.07174
	694.02	7.7634e-06	0.0001351	0.00051151	0.00122	0.00181	0.00273	0.00325	0.00405	0.00543	0.00641	0.00736	0.00875	0.01038	0.01169	0.01335	0.01544	0.01694	0.01887	0.02066	0.02306	0.02517	0.02739	0.02969	0.03189	0.03409	0.03628	0.03864	0.04062	0.04319	0.04549	0.04745	0.0494	0.05137	0.05338	0.05518	0.05731	0.05836	0.06013	0.06142	0.06298	0.06404	0.06541	0.06632	0.06762	0.06847	0.06958	0.07063	0.0715
	694.43	0.0001098	0.00034345	0.0006926	0.00121	0.00179	0.00245	0.00323	0.00396	0.0052	0.00604	0.00739	0.00871	0.01002	0.01189	0.01327	0.01513	0.01691	0.01882	0.02082	0.02265	0.02509	0.02725	0.02961	0.03177	0.03408	0.03644	0.03861	0.04064	0.04306	0.0452	0.04711	0.04919	0.05124	0.05332	0.05494	0.05693	0.05871	0.05983	0.06123	0.06282	0.06406	0.06494	0.06627	0.06741	0.06871	0.06917	0.07049	0.07151
	694.85	0.00019777	0.00034752	0.0007225	0.00124	0.0016	0.00245	0.00318	0.00421	0.00528	0.00626	0.00738	0.00892	0.0104	0.01177	0.01343	0.01494	0.01691	0.01878	0.02089	0.02288	0.02492	0.02743	0.02941	0.03196	0.0342	0.03638	0.03856	0.04094	0.04296	0.04516	0.04716	0.04927	0.05158	0.0536	0.05519	0.05718	0.05864	0.05994	0.06118	0.06278	0.06422	0.06506	0.06623	0.06742	0.06856	0.06929	0.07028	0.07152
	695.26	0.00010883	0.00041765	0.00070031	0.00108	0.00169	0.00238	0.00334	0.00423	0.00521	0.00627	0.00757	0.00869	0.01	0.01154	0.01343	0.01523	0.01707	0.01899	0.02133	0.02305	0.02511	0.0275	0.02946	0.03213	0.03392	0.03674	0.03884	0.0405	0.04284	0.04526	0.04733	0.0493	0.05148	0.05333	0.05526	0.05712	0.05856	0.06058	0.0616	0.06276	0.06392	0.06535	0.06611	0.06757	0.06847	0.06956	0.07051	0.07155
	695.68	-5.9203e-05	0.00022412	0.00077774	0.00114	0.00172	0.00237	0.00324	0.00407	0.005	0.00614	0.00732	0.00884	0.01015	0.01156	0.0134	0.01523	0.01696	0.01919	0.02095	0.02294	0.02527	0.02744	0.02953	0.03191	0.03429	0.03638	0.03859	0.04078	0.04309	0.04531	0.04733	0.0493	0.05129	0.05335	0.05504	0.05698	0.05865	0.06012	0.0616	0.06292	0.06404	0.06521	0.06648	0.06749	0.06865	0.06944	0.07055	0.07116
	696.09	0.00050621	0.00061031	0.00080426	0.00141	0.00191	0.00265	0.00316	0.00411	0.00538	0.00646	0.00738	0.00901	0.01024	0.01198	0.0136	0.01544	0.01718	0.01902	0.02115	0.02311	0.02518	0.0274	0.02955	0.03221	0.03421	0.03644	0.03869	0.04073	0.04327	0.04548	0.04747	0.04951	0.05119	0.0534	0.05532	0.0573	0.05864	0.0604	0.06186	0.06288	0.06446	0.06517	0.06641	0.06734	0.06843	0.06952	0.07053	0.07158
	696.5	0.00028996	0.00025941	0.00091927	0.00129	0.00181	0.00232	0.00343	0.00418	0.00509	0.00607	0.00759	0.00882	0.01006	0.01165	0.01344	0.01523	0.01698	0.01891	0.02096	0.02341	0.02526	0.0272	0.02955	0.03196	0.0343	0.03636	0.03874	0.04104	0.04309	0.04524	0.04744	0.04978	0.05143	0.05319	0.05512	0.05712	0.05864	0.06023	0.06162	0.06283	0.06402	0.06523	0.06624	0.06735	0.06841	0.06934	0.07054	0.07125
	696.92	6.2972e-05	0.00013716	0.00082051	0.00133	0.00171	0.00238	0.00316	0.00396	0.00528	0.00621	0.00753	0.00878	0.00975	0.01158	0.01328	0.01501	0.01687	0.01862	0.02083	0.02253	0.0249	0.02722	0.02949	0.03172	0.03379	0.03634	0.03853	0.04035	0.04278	0.0447	0.04725	0.04924	0.05113	0.053	0.05498	0.05688	0.05808	0.05978	0.06134	0.06262	0.0641	0.06488	0.06623	0.06733	0.06845	0.06932	0.07027	0.07152
	697.33	0.00010389	0.00053324	0.00115	0.00115	0.00181	0.00273	0.00319	0.00413	0.00525	0.00615	0.00787	0.00877	0.01013	0.01208	0.01357	0.01529	0.01704	0.01898	0.021	0.02325	0.0252	0.02759	0.02924	0.0321	0.0341	0.0365	0.03842	0.04094	0.04289	0.04516	0.04696	0.04909	0.0513	0.0531	0.055	0.05714	0.05851	0.06001	0.06159	0.06282	0.06414	0.06532	0.06657	0.06759	0.06844	0.06939	0.0705	0.07156
	697.75	-7.3382e-06	0.00015104	0.00068067	0.00125	0.00161	0.00247	0.00308	0.00417	0.00509	0.00615	0.00762	0.00868	0.01015	0.01158	0.01332	0.01506	0.01687	0.01899	0.02094	0.02329	0.0249	0.02733	0.02951	0.03168	0.03428	0.03627	0.03834	0.04069	0.04291	0.04491	0.04715	0.0492	0.05093	0.05315	0.05473	0.05688	0.0586	0.05999	0.06137	0.06286	0.06384	0.06506	0.06617	0.06712	0.06828	0.06896	0.07049	0.07148
	698.16	-4.709e-05	5.5202e-05	0.00064046	0.00147	0.00192	0.00245	0.00308	0.00399	0.00486	0.00602	0.00712	0.00857	0.00998	0.01166	0.01316	0.01488	0.01681	0.01893	0.02093	0.02291	0.02491	0.02706	0.02934	0.03148	0.03378	0.03622	0.03836	0.04067	0.04296	0.04503	0.04694	0.04922	0.05098	0.05285	0.05458	0.0568	0.05814	0.05972	0.06105	0.06259	0.0637	0.06481	0.0662	0.06691	0.06835	0.06898	0.06999	0.07106
	698.58	-8.4144e-05	-5.7513e-05	0.0003974	0.00115	0.00143	0.00231	0.00326	0.00401	0.00482	0.00579	0.00719	0.00833	0.01016	0.01175	0.01342	0.01481	0.01668	0.01878	0.02065	0.0229	0.0248	0.02688	0.02919	0.03164	0.03365	0.03604	0.03817	0.04062	0.0428	0.0449	0.04712	0.04896	0.05116	0.05316	0.05451	0.05645	0.05842	0.05969	0.06125	0.06242	0.06355	0.06495	0.06593	0.06699	0.06805	0.06917	0.07012	0.07095
	698.99	-0.00017981	0.00021	0.00056112	0.00111	0.00165	0.00236	0.00323	0.00404	0.00516	0.00638	0.00743	0.00872	0.01015	0.01179	0.0132	0.01488	0.01706	0.01866	0.02086	0.02272	0.025	0.02703	0.02928	0.03164	0.03421	0.03613	0.03865	0.04073	0.04289	0.04498	0.04694	0.04906	0.05105	0.05294	0.05474	0.05685	0.05832	0.0597	0.06117	0.0624	0.06368	0.06482	0.06614	0.06703	0.06794	0.06888	0.07016	0.07119
	699.4	-0.00010298	-1.1572e-06	0.00062958	0.00095225	0.00161	0.00234	0.00311	0.00402	0.00498	0.00603	0.00747	0.0085	0.01002	0.01138	0.01306	0.01491	0.0165	0.01873	0.02062	0.0225	0.02479	0.02688	0.02934	0.03176	0.03372	0.03608	0.03809	0.04035	0.04253	0.04503	0.04683	0.04883	0.05086	0.05286	0.05444	0.05649	0.05782	0.05956	0.06104	0.06208	0.06339	0.06461	0.06595	0.06679	0.06828	0.06873	0.06986	0.0709
	699.82	0.00031811	0.00042651	0.00089438	0.00134	0.00207	0.0028	0.0034	0.00428	0.00527	0.00654	0.00776	0.00897	0.01062	0.01191	0.01366	0.01532	0.01695	0.019	0.02117	0.02325	0.02514	0.02728	0.0294	0.0317	0.03421	0.03633	0.03842	0.0407	0.04308	0.04488	0.04713	0.04911	0.05131	0.05297	0.05507	0.05681	0.0582	0.05993	0.06129	0.06226	0.06371	0.06485	0.06626	0.06719	0.06851	0.06944	0.0701	0.07142
	700.23	0.00026285	0.0006038	0.00083266	0.00152	0.00215	0.00273	0.00353	0.0045	0.00539	0.0065	0.00759	0.00902	0.01035	0.01226	0.01371	0.01533	0.01742	0.01902	0.02111	0.02315	0.02512	0.02711	0.02942	0.03178	0.03412	0.03646	0.03869	0.04069	0.04311	0.04501	0.04714	0.04941	0.05135	0.05315	0.05466	0.05693	0.05824	0.0598	0.06132	0.06249	0.06418	0.06541	0.06614	0.06735	0.06843	0.06921	0.07055	0.07146
	700.65	-8.9496e-05	-7.0981e-05	0.00040296	0.00104	0.00148	0.00212	0.00301	0.00396	0.00498	0.00605	0.00731	0.00856	0.0102	0.01153	0.01299	0.0147	0.01655	0.01867	0.02059	0.02283	0.02483	0.02682	0.02892	0.03147	0.03373	0.03595	0.03818	0.04059	0.04223	0.04464	0.04656	0.04899	0.05077	0.05252	0.05461	0.05633	0.05806	0.05929	0.06088	0.06241	0.06329	0.0646	0.06597	0.06668	0.06782	0.06884	0.06964	0.07116
	701.06	-0.00028408	6.3241e-05	0.00055521	0.00083174	0.00155	0.00243	0.00303	0.00403	0.00501	0.00596	0.00757	0.00833	0.00967	0.01127	0.01302	0.01487	0.01678	0.01851	0.02046	0.02268	0.0246	0.02696	0.02915	0.03163	0.03362	0.03601	0.03823	0.04024	0.04266	0.04479	0.04674	0.04866	0.05069	0.05249	0.05437	0.05637	0.05814	0.05929	0.06107	0.06205	0.06334	0.06479	0.06563	0.06673	0.06752	0.069	0.06971	0.07064
	701.48	-0.00013717	0.00013221	0.00061319	0.00114	0.00179	0.00248	0.0033	0.00428	0.00491	0.00614	0.00756	0.00885	0.01018	0.01158	0.01321	0.01504	0.0169	0.01897	0.02088	0.02283	0.02481	0.02724	0.02933	0.03158	0.0339	0.03614	0.03829	0.04055	0.04278	0.04496	0.04682	0.04892	0.05092	0.0529	0.05446	0.05685	0.05813	0.05984	0.06077	0.06234	0.06357	0.06474	0.06601	0.0668	0.06798	0.06888	0.07019	0.07098
	701.89	-0.00014362	9.1281e-05	0.00057959	0.00105	0.00154	0.00217	0.00288	0.00402	0.00486	0.00614	0.00745	0.00849	0.00963	0.0115	0.01324	0.01504	0.01684	0.01868	0.02092	0.02251	0.02468	0.02682	0.02911	0.03146	0.03374	0.03607	0.03823	0.04008	0.04247	0.04455	0.04691	0.04857	0.05061	0.05247	0.0543	0.05636	0.05761	0.05917	0.06066	0.06185	0.06321	0.06446	0.06582	0.0666	0.06796	0.06855	0.06963	0.07082
	702.3	-9.0306e-05	0.00014167	0.00061296	0.00103	0.00178	0.0023	0.00316	0.00422	0.005	0.00607	0.00731	0.00871	0.01007	0.01181	0.01333	0.01516	0.01689	0.01914	0.02073	0.02274	0.0248	0.02726	0.02944	0.03154	0.0338	0.03611	0.03819	0.0405	0.04272	0.04499	0.04702	0.04904	0.05094	0.05294	0.05478	0.0564	0.05817	0.05965	0.06101	0.06233	0.06363	0.06495	0.06571	0.0669	0.0679	0.06904	0.06984	0.071
	702.72	0.00026073	0.00029083	0.00078884	0.00129	0.00182	0.00246	0.00325	0.00434	0.00514	0.00634	0.00775	0.0092	0.01036	0.01195	0.01351	0.01497	0.01699	0.019	0.02072	0.02316	0.025	0.02709	0.02933	0.03187	0.03404	0.03627	0.03835	0.04086	0.04294	0.04491	0.04678	0.04884	0.05093	0.05304	0.05471	0.05652	0.05778	0.05965	0.06137	0.06219	0.06357	0.06488	0.06583	0.06699	0.06814	0.06928	0.07028	0.07113
	703.13	-0.0001461	0.00016775	0.00062313	0.00113	0.00179	0.00243	0.00304	0.00391	0.00515	0.00631	0.00747	0.00848	0.00966	0.01144	0.01315	0.01513	0.01677	0.01891	0.02075	0.02297	0.0249	0.02698	0.02884	0.03142	0.0339	0.03589	0.0381	0.04028	0.04245	0.04466	0.04665	0.04865	0.05081	0.05262	0.05461	0.0564	0.05775	0.05943	0.06054	0.0621	0.06315	0.06455	0.06581	0.06697	0.06795	0.06883	0.06969	0.07075
	703.55	6.4048e-05	0.00025123	0.0007178	0.00092924	0.00149	0.00249	0.00302	0.00375	0.00495	0.00599	0.00736	0.00866	0.00993	0.01172	0.01315	0.01494	0.01677	0.01859	0.0205	0.02264	0.02486	0.02682	0.02917	0.0314	0.03367	0.03581	0.03802	0.0401	0.04233	0.04469	0.0467	0.04866	0.05066	0.05244	0.05478	0.05651	0.05788	0.05946	0.06101	0.06192	0.06316	0.06455	0.06566	0.06667	0.06777	0.0688	0.06983	0.0706
	703.96	5.054e-05	0.00028171	0.00049987	0.00104	0.00148	0.0024	0.00304	0.004	0.00506	0.00629	0.00726	0.00863	0.01016	0.01172	0.01327	0.01502	0.01712	0.01876	0.02068	0.02301	0.02474	0.02697	0.02915	0.03158	0.03396	0.03578	0.03832	0.04049	0.04259	0.04483	0.04661	0.04882	0.05063	0.05258	0.0546	0.05637	0.05795	0.05956	0.06093	0.06213	0.06362	0.0646	0.06561	0.06695	0.06771	0.0687	0.07004	0.07088
	704.37	4.5925e-05	0.00039728	0.00066156	0.00144	0.0015	0.00229	0.00349	0.0043	0.00495	0.00627	0.00727	0.00858	0.01009	0.01177	0.01328	0.01511	0.01669	0.01874	0.02103	0.02276	0.02491	0.02684	0.0292	0.0314	0.03379	0.03605	0.03854	0.04034	0.04256	0.04472	0.04669	0.0489	0.05066	0.05273	0.05457	0.05635	0.05785	0.05926	0.06081	0.06221	0.06335	0.06455	0.06568	0.06694	0.06785	0.069	0.06979	0.07103
	704.79	-0.00012429	0.00016218	0.00064172	0.00108	0.00175	0.00235	0.00321	0.00413	0.00511	0.00625	0.00718	0.0087	0.01007	0.01161	0.01328	0.01476	0.01685	0.01871	0.02058	0.02282	0.02472	0.02709	0.02902	0.03143	0.03364	0.03582	0.03802	0.04017	0.04261	0.04452	0.04689	0.04874	0.0503	0.05247	0.05421	0.05613	0.05786	0.05954	0.06072	0.06221	0.06342	0.06435	0.0656	0.06707	0.06784	0.06868	0.06988	0.07072
	705.2	3.1665e-05	0.00019041	0.00065231	0.00125	0.00182	0.0023	0.00323	0.00411	0.00509	0.00606	0.00747	0.00869	0.01012	0.01142	0.01317	0.01485	0.01647	0.01877	0.02042	0.02286	0.02478	0.02697	0.02914	0.03152	0.03387	0.03585	0.03809	0.04026	0.04247	0.04453	0.0467	0.04874	0.05072	0.05245	0.05453	0.05613	0.05772	0.05926	0.06072	0.06187	0.06341	0.06468	0.06573	0.06695	0.06764	0.06856	0.06997	0.07094
	705.62	0.00019935	0.00015993	0.00072984	0.00103	0.00167	0.00215	0.00332	0.00448	0.0054	0.00639	0.00753	0.00913	0.01005	0.0118	0.01327	0.01512	0.01692	0.01903	0.02072	0.02309	0.02496	0.02718	0.02934	0.03167	0.03389	0.03606	0.03803	0.04046	0.04264	0.04451	0.04629	0.04887	0.0509	0.05249	0.05444	0.05647	0.05819	0.0594	0.06074	0.06233	0.0632	0.06472	0.06585	0.0669	0.06814	0.06883	0.06994	0.07077
	706.03	-0.00015396	0.00043395	0.00069545	0.00125	0.00146	0.00251	0.00335	0.00411	0.00516	0.00636	0.00735	0.00874	0.00983	0.01154	0.01303	0.01517	0.01678	0.01885	0.02067	0.02239	0.02476	0.02689	0.02901	0.03151	0.03341	0.0358	0.0381	0.04018	0.04259	0.04456	0.04643	0.04864	0.05049	0.05253	0.05444	0.05598	0.05799	0.05911	0.06053	0.06185	0.06316	0.06436	0.06531	0.0667	0.0677	0.06831	0.06983	0.07058
	706.44	-3.4313e-05	0.00039152	0.00080811	0.0014	0.00198	0.00254	0.0034	0.00414	0.00512	0.00653	0.00757	0.0088	0.0102	0.01178	0.01338	0.01513	0.01724	0.01852	0.02099	0.02277	0.02502	0.02704	0.02937	0.03164	0.03389	0.03599	0.03823	0.04034	0.04272	0.04448	0.04661	0.04898	0.05056	0.05276	0.05453	0.05644	0.05774	0.05923	0.06083	0.06199	0.06301	0.06442	0.06555	0.06652	0.06785	0.0686	0.07019	0.07081
	706.86	4.4046e-05	0.00019631	0.00071766	0.00122	0.00174	0.00259	0.00329	0.00387	0.00507	0.00609	0.00719	0.00861	0.01006	0.01162	0.01316	0.01489	0.01694	0.01871	0.02077	0.02241	0.02484	0.02695	0.02898	0.0314	0.03351	0.0357	0.03779	0.03998	0.0426	0.04438	0.04644	0.04837	0.05052	0.0521	0.05408	0.05603	0.05742	0.05903	0.06041	0.06188	0.06311	0.06421	0.06537	0.06665	0.06758	0.06846	0.06959	0.07089
	707.27	-8.1224e-06	0.00022826	0.00070762	0.00122	0.00179	0.00248	0.0032	0.00422	0.00518	0.00612	0.00758	0.00857	0.01004	0.01151	0.01342	0.01491	0.01681	0.01884	0.02078	0.02281	0.02496	0.02666	0.02906	0.03162	0.0334	0.03591	0.03782	0.04015	0.04233	0.04441	0.0467	0.0482	0.05047	0.0522	0.05408	0.05601	0.05766	0.05886	0.06044	0.06179	0.0631	0.06434	0.06545	0.06644	0.06768	0.06851	0.06959	0.07082
	707.69	-3.3673e-05	0.00047752	0.00077133	0.00133	0.00175	0.00231	0.00314	0.00428	0.00508	0.00632	0.00752	0.00878	0.00986	0.01175	0.01345	0.01505	0.01692	0.01884	0.02056	0.02251	0.02471	0.02676	0.02892	0.03136	0.03366	0.03576	0.03777	0.04014	0.04242	0.04445	0.04635	0.04848	0.0502	0.05215	0.05395	0.05596	0.05749	0.05887	0.06043	0.06177	0.06337	0.06429	0.06517	0.06657	0.06757	0.06829	0.06952	0.07038
	708.1	-5.3791e-05	0.00046969	0.00092051	0.00109	0.00183	0.00256	0.0031	0.00444	0.00499	0.00633	0.00728	0.00894	0.01034	0.01161	0.01338	0.01473	0.01703	0.01868	0.02069	0.02246	0.02462	0.02679	0.02926	0.03132	0.03386	0.03597	0.03809	0.04024	0.04218	0.04434	0.04641	0.04859	0.05072	0.05253	0.05403	0.05608	0.05775	0.05899	0.06055	0.06162	0.06305	0.06428	0.06528	0.0665	0.06759	0.06844	0.06964	0.0708
	708.51	0.00010152	0.00027595	0.00076588	0.00137	0.00185	0.00269	0.00329	0.00426	0.00509	0.0065	0.00738	0.00869	0.00977	0.01158	0.01346	0.01499	0.01677	0.01892	0.02066	0.02266	0.02473	0.02701	0.0291	0.03129	0.03362	0.03551	0.03793	0.03986	0.04238	0.04433	0.04623	0.04841	0.05038	0.05224	0.05419	0.05605	0.05768	0.05888	0.06029	0.06178	0.06319	0.06431	0.06535	0.06635	0.06775	0.06852	0.0697	0.07031
	708.93	0.00013526	0.00031942	0.00103	0.00115	0.00196	0.00277	0.00351	0.00423	0.00532	0.00628	0.00772	0.00874	0.01003	0.01186	0.01336	0.01515	0.01692	0.01866	0.02092	0.02265	0.02474	0.02682	0.02912	0.03165	0.03357	0.03606	0.03816	0.04026	0.04238	0.04447	0.04649	0.04857	0.05056	0.05238	0.05384	0.05607	0.05745	0.05905	0.0605	0.06162	0.06317	0.0644	0.06533	0.06657	0.06737	0.06862	0.06938	0.07052
	709.34	0.00029116	0.00061124	0.00095603	0.00159	0.00194	0.0028	0.00346	0.00443	0.00527	0.00631	0.00756	0.00908	0.01023	0.0116	0.01354	0.01504	0.01706	0.01877	0.02107	0.02278	0.02517	0.02698	0.0292	0.0316	0.03401	0.03623	0.03812	0.04038	0.04228	0.04465	0.04634	0.04881	0.05035	0.05242	0.05409	0.05621	0.05795	0.05927	0.06042	0.06187	0.06306	0.06434	0.06546	0.06671	0.06768	0.06857	0.06953	0.07057
	709.75	-1.7081e-05	8.4248e-05	0.0007001	0.00086266	0.00173	0.00215	0.00306	0.0039	0.00498	0.00594	0.00731	0.0087	0.00983	0.01163	0.01286	0.01463	0.01641	0.01837	0.02035	0.02236	0.02454	0.02647	0.02875	0.03125	0.03332	0.03565	0.03793	0.03968	0.04215	0.04411	0.04607	0.0482	0.0504	0.05197	0.05367	0.0558	0.05698	0.05886	0.05983	0.06167	0.06262	0.06397	0.06504	0.06608	0.0669	0.06824	0.0693	0.07025
	710.17	0.00024761	0.00049653	0.00093181	0.00133	0.00168	0.00286	0.00346	0.00402	0.00529	0.00612	0.00756	0.00867	0.01025	0.01182	0.01343	0.01495	0.01706	0.01875	0.02069	0.02259	0.02472	0.0268	0.02949	0.03155	0.0335	0.03569	0.03782	0.0399	0.04227	0.04426	0.04643	0.04821	0.05041	0.05233	0.05389	0.05605	0.05748	0.05907	0.06049	0.06167	0.06306	0.06414	0.06527	0.06644	0.06745	0.06835	0.06951	0.07062
	710.58	0.00026122	0.00051482	0.00103	0.00165	0.00208	0.0026	0.00347	0.00452	0.00532	0.0065	0.00759	0.00878	0.01025	0.01188	0.01315	0.01541	0.01718	0.0191	0.02091	0.02283	0.02469	0.02709	0.02919	0.03147	0.03361	0.03609	0.03809	0.04021	0.0422	0.04446	0.04669	0.04833	0.05052	0.05231	0.05402	0.05591	0.05758	0.05922	0.06049	0.06182	0.06307	0.06418	0.0654	0.06636	0.0675	0.06874	0.0696	0.07031
	711	5.7168e-05	0.00012718	0.00071884	0.0011	0.00177	0.00246	0.00333	0.00395	0.00497	0.00633	0.00745	0.0087	0.00994	0.01146	0.01311	0.01495	0.01653	0.01846	0.0207	0.02245	0.02482	0.02658	0.02885	0.03135	0.03335	0.03553	0.0376	0.04008	0.04217	0.0444	0.04623	0.04839	0.05029	0.05222	0.05392	0.0558	0.05732	0.05903	0.0602	0.06132	0.06269	0.06419	0.06524	0.0661	0.06725	0.0678	0.06925	0.07028
	711.41	-0.00022061	3.3081e-05	0.00069406	0.00098846	0.00166	0.00232	0.00308	0.0041	0.00502	0.00586	0.00724	0.00851	0.00982	0.01172	0.01289	0.01447	0.01663	0.0184	0.02033	0.02259	0.02457	0.02668	0.02865	0.03112	0.03328	0.0357	0.03767	0.03947	0.04185	0.04424	0.04634	0.04779	0.05018	0.05217	0.05374	0.05562	0.05741	0.05867	0.0603	0.06114	0.06251	0.06385	0.06478	0.06589	0.06702	0.0682	0.06896	0.0701
	711.82	4.2843e-06	0.00057175	0.00096152	0.00124	0.00184	0.00259	0.00333	0.00411	0.00505	0.0063	0.00765	0.00895	0.0097	0.01176	0.01324	0.0151	0.01656	0.01871	0.0205	0.02239	0.0249	0.02684	0.0289	0.0309	0.0337	0.03546	0.03781	0.03998	0.0421	0.04433	0.04634	0.04855	0.0501	0.05231	0.054	0.05577	0.0573	0.05892	0.05979	0.06142	0.06273	0.06385	0.06525	0.06637	0.06725	0.06824	0.06922	0.07011
	712.24	0.00029664	0.00062894	0.00105	0.00142	0.00215	0.00279	0.00348	0.00457	0.00524	0.00633	0.00754	0.00886	0.01036	0.01202	0.01361	0.01545	0.01694	0.0189	0.02097	0.02313	0.02487	0.02688	0.02922	0.03144	0.03384	0.03588	0.03809	0.04017	0.04234	0.04445	0.04643	0.04856	0.05048	0.05242	0.05406	0.05586	0.05765	0.0591	0.06045	0.06154	0.06336	0.06411	0.06534	0.06627	0.06747	0.06827	0.06957	0.07057
	712.65	1.1311e-05	0.00036288	0.00058114	0.00143	0.00184	0.00245	0.00315	0.00366	0.00513	0.00595	0.00744	0.00844	0.01001	0.01153	0.01349	0.01492	0.01665	0.01873	0.02063	0.02254	0.02447	0.0269	0.02874	0.03103	0.03366	0.03554	0.03768	0.03973	0.04188	0.04424	0.04597	0.04837	0.04989	0.05176	0.05354	0.05581	0.05716	0.05855	0.06021	0.06145	0.06243	0.06388	0.06485	0.06611	0.06716	0.06794	0.06923	0.07031
	713.06	7.0258e-05	0.00017957	0.00071677	0.00103	0.00185	0.00252	0.00327	0.00407	0.00504	0.00616	0.00766	0.0087	0.01007	0.01155	0.01325	0.01519	0.01681	0.01856	0.02096	0.02252	0.02452	0.0266	0.02894	0.03108	0.03344	0.03547	0.03781	0.03983	0.04197	0.04417	0.0461	0.04831	0.05001	0.05201	0.05361	0.05575	0.05732	0.05877	0.06019	0.06145	0.06263	0.06359	0.06487	0.066	0.0673	0.06809	0.069	0.07027
	713.48	-4.8451e-05	0.00046017	0.00090124	0.00133	0.0017	0.00234	0.00348	0.00434	0.0052	0.00628	0.0074	0.00882	0.01003	0.01173	0.0135	0.01504	0.01673	0.0188	0.02089	0.02262	0.02497	0.02701	0.02864	0.03152	0.03357	0.03568	0.03773	0.04015	0.04212	0.0442	0.04626	0.04821	0.0504	0.05186	0.05382	0.056	0.05714	0.05868	0.06024	0.0614	0.06261	0.06393	0.06529	0.06619	0.06733	0.06829	0.06911	0.07019
	713.89	0.00017606	0.00053858	0.00074581	0.00162	0.00172	0.0027	0.00315	0.00428	0.00519	0.00619	0.00751	0.00865	0.01007	0.01158	0.01344	0.01516	0.01676	0.01858	0.02081	0.02259	0.02471	0.02672	0.02923	0.03141	0.03336	0.03537	0.03777	0.03969	0.04197	0.04417	0.04608	0.04808	0.04995	0.05208	0.0538	0.05559	0.05724	0.05866	0.06013	0.0614	0.06288	0.06392	0.06495	0.06601	0.06721	0.06806	0.06906	0.07033
	714.3	-0.00022365	0.00015596	0.00069284	0.00127	0.00166	0.00245	0.00336	0.0043	0.0053	0.00642	0.0075	0.00855	0.01014	0.01161	0.0131	0.01505	0.01661	0.01863	0.02051	0.02258	0.02457	0.02659	0.02881	0.03096	0.03339	0.03526	0.03752	0.03994	0.04216	0.04414	0.04603	0.04803	0.05007	0.05173	0.05363	0.0555	0.05705	0.05871	0.06015	0.06137	0.06274	0.06365	0.0647	0.066	0.06688	0.06772	0.06894	0.07002
	714.72	0.00018787	0.00050693	0.0005246	0.00097987	0.00167	0.0025	0.00315	0.00404	0.0051	0.00636	0.00736	0.00858	0.01023	0.01182	0.01313	0.01499	0.01685	0.01874	0.02072	0.02246	0.02479	0.02686	0.02904	0.03122	0.03332	0.03553	0.03764	0.03965	0.04181	0.04425	0.04598	0.04819	0.04976	0.05194	0.05352	0.05555	0.05691	0.05856	0.05981	0.06094	0.06255	0.06382	0.0646	0.06572	0.06722	0.06774	0.06914	0.06974
	715.13	1.9638e-05	0.00058245	0.00081573	0.00113	0.00188	0.00256	0.00335	0.00424	0.00541	0.00614	0.0079	0.00902	0.01031	0.0117	0.01355	0.01514	0.01682	0.01852	0.02027	0.02276	0.02473	0.02692	0.0288	0.03103	0.03327	0.03572	0.03745	0.03956	0.04181	0.04412	0.04616	0.04818	0.05003	0.05164	0.05364	0.05568	0.05688	0.05849	0.06003	0.06118	0.06264	0.06367	0.065	0.06609	0.06706	0.06804	0.06899	0.06998
	715.55	0.00028641	0.00010556	0.00040308	0.00113	0.00172	0.0023	0.00299	0.00416	0.00518	0.00615	0.00719	0.00863	0.01004	0.01153	0.01323	0.0149	0.01674	0.0183	0.02021	0.0224	0.02448	0.02648	0.02857	0.03111	0.03313	0.03533	0.03783	0.03968	0.04192	0.04406	0.04577	0.04811	0.04968	0.05167	0.05333	0.05538	0.05694	0.05855	0.05973	0.06116	0.06231	0.06317	0.06448	0.06568	0.0669	0.06779	0.06893	0.07015
	715.96	0.00034643	0.00021382	0.00075635	0.00141	0.00197	0.0024	0.00324	0.00421	0.00481	0.00633	0.0077	0.00873	0.0102	0.01144	0.0136	0.0151	0.01684	0.01873	0.02065	0.02218	0.02462	0.02658	0.02859	0.0311	0.03302	0.0353	0.03785	0.03969	0.04191	0.04403	0.04594	0.04805	0.04968	0.05167	0.05349	0.05577	0.05691	0.05812	0.0599	0.06111	0.06224	0.06363	0.06474	0.06601	0.06707	0.0678	0.06883	0.06965
	716.37	8.7688e-05	0.00028564	0.00071031	0.00115	0.00177	0.00253	0.00328	0.00391	0.00498	0.00606	0.00729	0.00851	0.01009	0.01157	0.01291	0.01486	0.01688	0.01833	0.02037	0.02242	0.02453	0.0266	0.02865	0.03105	0.03322	0.03535	0.03741	0.03955	0.04188	0.04364	0.04576	0.04795	0.04974	0.05172	0.05351	0.05529	0.05631	0.05829	0.05958	0.06061	0.06226	0.06343	0.06453	0.06548	0.06672	0.06751	0.06865	0.0695
	716.79	-5.5306e-05	0.00024896	0.00058391	0.00106	0.00171	0.00259	0.00321	0.00431	0.00526	0.00656	0.00713	0.00863	0.01004	0.01162	0.01331	0.01475	0.01673	0.01845	0.02075	0.0225	0.02475	0.02671	0.02877	0.03092	0.03338	0.03527	0.03756	0.03944	0.04176	0.04405	0.04589	0.04778	0.04972	0.05156	0.05342	0.05534	0.05685	0.05825	0.05972	0.06088	0.06222	0.06355	0.06471	0.06584	0.06682	0.06781	0.06889	0.06985
	717.2	5.0276e-05	0.0002051	0.00095427	0.00108	0.00166	0.00239	0.00322	0.00396	0.0053	0.00629	0.0076	0.0087	0.00987	0.01138	0.01334	0.01486	0.01688	0.01853	0.02059	0.02241	0.02428	0.02655	0.02868	0.03119	0.03312	0.03521	0.03745	0.0396	0.04179	0.04367	0.04585	0.04767	0.04981	0.05167	0.05333	0.05542	0.05696	0.0581	0.05949	0.06079	0.06214	0.06329	0.06457	0.0658	0.06645	0.06764	0.06874	0.06981
	717.61	1.941e-05	0.00012004	0.00093307	0.00135	0.00173	0.00229	0.0033	0.00396	0.005	0.00601	0.00719	0.00832	0.01003	0.01162	0.01321	0.01475	0.01664	0.01847	0.0202	0.02226	0.0246	0.02669	0.02841	0.03075	0.03299	0.03511	0.03733	0.03959	0.04138	0.04389	0.04562	0.04754	0.04953	0.05157	0.05329	0.05524	0.05672	0.05835	0.05971	0.06098	0.06193	0.06324	0.06428	0.06558	0.06643	0.06757	0.0687	0.06971
	718.03	3.8847e-05	0.00033706	0.0007518	0.00106	0.00173	0.00233	0.00327	0.0041	0.00502	0.00595	0.00737	0.00867	0.00985	0.0114	0.01322	0.01482	0.0166	0.01876	0.02062	0.02225	0.02458	0.02626	0.02852	0.0311	0.03312	0.03531	0.03722	0.0393	0.04168	0.04388	0.04574	0.04745	0.04988	0.05156	0.05324	0.05547	0.05646	0.0581	0.05942	0.06093	0.06206	0.06336	0.0644	0.06545	0.06637	0.0676	0.06857	0.06928
	718.44	9.1984e-05	0.00036924	0.0006983	0.00131	0.00212	0.00291	0.00354	0.00462	0.00535	0.00629	0.0077	0.00919	0.01022	0.01186	0.01341	0.01504	0.01679	0.01875	0.02068	0.02248	0.02473	0.02679	0.02883	0.03094	0.03333	0.03547	0.03772	0.03982	0.04175	0.04389	0.04591	0.04808	0.04993	0.05149	0.05352	0.05551	0.05671	0.05865	0.05953	0.06104	0.0622	0.06355	0.0646	0.06547	0.06672	0.06775	0.06905	0.06985
	718.85	0.00047178	0.00039397	0.00104	0.00142	0.00206	0.00276	0.00347	0.00477	0.00546	0.0063	0.00785	0.00904	0.01024	0.01182	0.01369	0.01512	0.01687	0.01884	0.02099	0.02289	0.02481	0.02681	0.02891	0.03126	0.0333	0.03566	0.03798	0.0396	0.04189	0.04402	0.04592	0.04799	0.04963	0.05165	0.05336	0.0552	0.05692	0.05849	0.05966	0.06101	0.06234	0.06358	0.06452	0.06558	0.067	0.06782	0.06862	0.06986
	719.27	0.00030373	0.00031445	0.00069591	0.00118	0.00176	0.00254	0.00309	0.00442	0.00506	0.00625	0.00767	0.00864	0.01005	0.01197	0.01319	0.01482	0.01665	0.01848	0.02067	0.02242	0.02464	0.02665	0.02873	0.03111	0.03327	0.03525	0.03745	0.0397	0.04178	0.04387	0.04572	0.04778	0.04978	0.05164	0.05349	0.05531	0.05685	0.05802	0.05956	0.06092	0.06237	0.06325	0.0645	0.06567	0.06681	0.06767	0.06885	0.06963
	719.68	0.00038335	0.00021924	0.0007372	0.00079408	0.00176	0.00251	0.00326	0.00407	0.00505	0.00608	0.00731	0.0086	0.01009	0.01155	0.01332	0.01479	0.01664	0.01843	0.02038	0.02251	0.02433	0.02659	0.02859	0.03084	0.03307	0.03529	0.03702	0.03934	0.0416	0.04377	0.04559	0.04767	0.04931	0.05132	0.05315	0.0553	0.05688	0.05815	0.05935	0.06082	0.06203	0.06316	0.06433	0.06526	0.06653	0.06718	0.0683	0.06946
	720.09	0.00021677	0.00029898	0.00065263	0.001	0.00155	0.00225	0.00346	0.004	0.00514	0.00612	0.00743	0.00871	0.01009	0.0117	0.0131	0.01483	0.0168	0.01847	0.02047	0.02235	0.02452	0.0265	0.02862	0.03083	0.03315	0.03519	0.03719	0.03956	0.04165	0.04358	0.04572	0.04736	0.04961	0.05127	0.05309	0.0549	0.05664	0.05798	0.05927	0.0605	0.06186	0.0631	0.06383	0.06526	0.06635	0.06741	0.06842	0.06947
	720.51	5.8778e-05	0.00045931	0.00054519	0.00123	0.00182	0.00232	0.00311	0.00424	0.00499	0.00615	0.00755	0.0086	0.01019	0.01142	0.01323	0.01491	0.01639	0.01839	0.02016	0.02241	0.0246	0.02666	0.02874	0.03112	0.03316	0.03514	0.03718	0.03921	0.04185	0.04363	0.04579	0.04753	0.04961	0.05127	0.05302	0.05519	0.05681	0.05776	0.0594	0.06078	0.06193	0.06303	0.06437	0.06525	0.06623	0.06751	0.06849	0.06938
	720.92	0.00021403	0.00041744	0.0009956	0.00135	0.00181	0.0025	0.00329	0.00412	0.00537	0.00669	0.00775	0.00894	0.01015	0.01183	0.01337	0.01493	0.0169	0.01868	0.02075	0.02246	0.02452	0.02657	0.02867	0.03104	0.03316	0.03533	0.03741	0.03947	0.04191	0.04384	0.04587	0.04752	0.04961	0.05154	0.05322	0.05487	0.05635	0.05793	0.05936	0.06051	0.0619	0.06327	0.06403	0.06531	0.0664	0.06721	0.06859	0.0696
	721.33	8.9334e-05	0.00028315	0.00088502	0.00142	0.00169	0.00242	0.00325	0.00424	0.0054	0.00639	0.0075	0.00883	0.01014	0.01159	0.01327	0.01495	0.01664	0.01864	0.0204	0.02252	0.02452	0.02637	0.02853	0.03087	0.03285	0.03512	0.03731	0.03941	0.04163	0.04358	0.04557	0.04752	0.04943	0.05149	0.05275	0.05486	0.05649	0.05796	0.05919	0.06067	0.06185	0.06315	0.0639	0.06536	0.06624	0.0673	0.06809	0.06945
	721.74	0.00019564	0.00012182	0.00089558	0.0012	0.00181	0.00261	0.00336	0.00433	0.00561	0.00623	0.0075	0.00904	0.01016	0.01187	0.01334	0.01503	0.01674	0.01867	0.0204	0.02249	0.02456	0.02672	0.02891	0.03095	0.03314	0.03548	0.03753	0.03946	0.04163	0.04384	0.04576	0.04748	0.04945	0.05122	0.05307	0.05475	0.05666	0.0581	0.05936	0.06068	0.06171	0.06309	0.06439	0.06542	0.06653	0.06729	0.06842	0.06945
	722.16	0.00021256	0.00012832	0.00032464	0.00114	0.00158	0.00259	0.00322	0.00394	0.00509	0.00623	0.00734	0.00841	0.00964	0.01143	0.0133	0.01473	0.01639	0.01841	0.02025	0.02214	0.02433	0.02632	0.02828	0.03049	0.03285	0.03538	0.03715	0.03917	0.04104	0.04311	0.04541	0.04724	0.04917	0.05109	0.05279	0.05474	0.05609	0.05768	0.05904	0.06033	0.06156	0.06288	0.06397	0.06488	0.06621	0.0671	0.06826	0.06903
	722.57	0.00022702	0.00031158	0.00066194	0.00121	0.00174	0.00239	0.00302	0.00424	0.00515	0.00618	0.00709	0.00852	0.00992	0.01167	0.01309	0.01493	0.01647	0.01844	0.02025	0.02211	0.0244	0.02634	0.02831	0.03075	0.03297	0.03477	0.03725	0.03912	0.04134	0.04316	0.04526	0.04744	0.04936	0.0512	0.05285	0.05458	0.0561	0.05773	0.05918	0.06017	0.0618	0.06279	0.06385	0.06501	0.06603	0.06716	0.06827	0.06919
	722.98	-0.00026846	0.00025592	0.00064187	0.00094865	0.00159	0.00239	0.00313	0.00396	0.00514	0.00608	0.00728	0.00859	0.00994	0.01133	0.01307	0.01468	0.01656	0.01837	0.02022	0.02233	0.02412	0.02634	0.02844	0.03057	0.0329	0.03496	0.03731	0.03909	0.04128	0.04342	0.04527	0.0473	0.04939	0.05103	0.05268	0.05465	0.05611	0.05777	0.05896	0.06009	0.06164	0.06257	0.06368	0.06473	0.06595	0.06703	0.06792	0.06912
	723.4	8.8048e-05	-0.00010944	0.00045788	0.00134	0.00168	0.00238	0.00327	0.00428	0.00526	0.00636	0.00753	0.0086	0.01026	0.01173	0.01317	0.01471	0.01652	0.01833	0.0202	0.0224	0.0244	0.02623	0.02851	0.03041	0.03305	0.03524	0.03716	0.0393	0.04134	0.04348	0.04537	0.04713	0.04885	0.05092	0.05287	0.05446	0.05627	0.05756	0.05877	0.06045	0.06178	0.06278	0.06374	0.06513	0.06609	0.06688	0.06806	0.06916
	723.81	0.00033204	0.00048349	0.00080122	0.00151	0.00193	0.00273	0.00348	0.00443	0.00545	0.00627	0.00746	0.00858	0.01033	0.01187	0.01339	0.01493	0.01684	0.01839	0.02036	0.02224	0.02448	0.02646	0.02849	0.03076	0.03297	0.03523	0.03719	0.03919	0.04132	0.04364	0.04551	0.04744	0.04939	0.05128	0.05315	0.05457	0.05619	0.05773	0.05915	0.0603	0.06188	0.0629	0.06405	0.06524	0.06615	0.06741	0.06824	0.06941
	724.22	7.0906e-05	0.00023851	0.0009989	0.00134	0.00208	0.00263	0.00343	0.00419	0.0054	0.00614	0.00742	0.00886	0.00998	0.01149	0.0131	0.01488	0.01608	0.01829	0.0203	0.02219	0.0243	0.02626	0.02848	0.03105	0.0328	0.035	0.03719	0.03945	0.04142	0.04357	0.04561	0.04753	0.04923	0.05094	0.05274	0.05459	0.05627	0.0575	0.05913	0.06032	0.06135	0.0626	0.06401	0.06504	0.0661	0.06709	0.06832	0.06921
	724.64	-3.4045e-05	0.00026453	0.00065885	0.00124	0.00207	0.00245	0.00313	0.00435	0.00524	0.00615	0.00711	0.00865	0.00992	0.01139	0.01324	0.01456	0.01656	0.01842	0.02013	0.02191	0.02422	0.02623	0.02828	0.03069	0.03282	0.03496	0.03695	0.03912	0.04122	0.04338	0.0452	0.04695	0.04898	0.05078	0.05258	0.05472	0.05595	0.05744	0.05879	0.06005	0.06166	0.06269	0.06383	0.06496	0.06579	0.06678	0.0682	0.06898
	725.05	0.00045026	0.00035597	0.00089979	0.00128	0.00192	0.0026	0.00324	0.00424	0.00526	0.00621	0.00747	0.00879	0.01013	0.01185	0.01313	0.0148	0.01643	0.01826	0.02028	0.02228	0.02443	0.0264	0.02877	0.0307	0.03268	0.03502	0.03701	0.03912	0.04144	0.0436	0.04538	0.04724	0.04941	0.05115	0.0531	0.055	0.05611	0.0578	0.05922	0.06036	0.06173	0.063	0.06388	0.0651	0.06596	0.0671	0.06826	0.06902
	725.46	0.00031011	0.00023296	0.00089376	0.00141	0.00202	0.00274	0.00342	0.0045	0.00533	0.00621	0.00734	0.00866	0.0101	0.0116	0.01316	0.01486	0.0166	0.01854	0.02014	0.02216	0.02414	0.02636	0.02849	0.03063	0.0327	0.03506	0.03712	0.03911	0.04133	0.04326	0.04522	0.04724	0.04892	0.05091	0.0526	0.05479	0.05607	0.05768	0.05904	0.06018	0.06172	0.06288	0.06377	0.06507	0.06572	0.06689	0.06821	0.06915
	725.88	-0.00010994	-2.1357e-05	0.00042141	0.00111	0.00158	0.00213	0.00305	0.0037	0.0048	0.00584	0.00737	0.00839	0.00971	0.01106	0.01305	0.01457	0.01606	0.01802	0.0198	0.02191	0.02401	0.0259	0.02806	0.03022	0.03243	0.03483	0.03664	0.03871	0.04107	0.04309	0.04494	0.04715	0.04874	0.0506	0.05239	0.05486	0.05532	0.05713	0.05852	0.0596	0.06119	0.06225	0.06336	0.06452	0.06564	0.0667	0.06783	0.06875
	726.29	-0.00013353	0.00031819	0.00039808	0.00119	0.00167	0.00213	0.00334	0.00403	0.00477	0.00624	0.00735	0.00868	0.00968	0.01162	0.01284	0.01467	0.01655	0.0181	0.02012	0.02199	0.02417	0.02616	0.02839	0.03052	0.03282	0.0349	0.0368	0.03912	0.04118	0.04319	0.04507	0.04687	0.04894	0.05062	0.0525	0.0544	0.05602	0.05729	0.05887	0.06	0.06111	0.06251	0.06366	0.06488	0.06572	0.06685	0.068	0.06912
	726.7	-0.00015789	0.00012872	0.00047281	0.00103	0.00192	0.00232	0.00345	0.00421	0.00512	0.00637	0.00738	0.00869	0.0099	0.01154	0.01316	0.01463	0.01625	0.01845	0.02027	0.0224	0.0243	0.02635	0.02845	0.03065	0.03261	0.03488	0.03677	0.03887	0.04104	0.04331	0.04488	0.04682	0.04899	0.05064	0.0524	0.05427	0.0561	0.05749	0.05896	0.05992	0.06131	0.06257	0.06347	0.06454	0.06564	0.06671	0.06787	0.06913
	727.11	0.00032745	0.00051299	0.00082423	0.0014	0.00215	0.0027	0.00331	0.00453	0.00526	0.00613	0.00742	0.00889	0.01027	0.0114	0.01309	0.01489	0.01648	0.01874	0.02057	0.02253	0.02444	0.02641	0.0288	0.0307	0.03285	0.03533	0.03708	0.03933	0.0413	0.04339	0.04539	0.04739	0.04936	0.05092	0.05264	0.05466	0.05638	0.05737	0.059	0.06017	0.06173	0.06277	0.06336	0.06471	0.06586	0.06684	0.06784	0.06911
	727.53	0.00021614	0.00046475	0.00082451	0.00132	0.00182	0.00259	0.00326	0.00419	0.00519	0.00612	0.0073	0.00877	0.0099	0.01162	0.01337	0.01487	0.01658	0.01861	0.02039	0.02229	0.02414	0.02625	0.02836	0.03076	0.03277	0.035	0.03688	0.03903	0.04122	0.04317	0.04505	0.04721	0.04878	0.05081	0.05312	0.05474	0.05597	0.05736	0.05898	0.06001	0.06152	0.06269	0.06358	0.0646	0.06585	0.06688	0.06804	0.06922
	727.94	0.00027687	0.00058076	0.00076241	0.0013	0.00184	0.00257	0.00348	0.00442	0.00538	0.00636	0.00758	0.00872	0.01005	0.01153	0.0132	0.0148	0.01658	0.01856	0.02029	0.02217	0.02416	0.02621	0.02849	0.03045	0.03273	0.03485	0.03712	0.03919	0.04118	0.04337	0.04521	0.04729	0.04909	0.05084	0.05272	0.05448	0.05613	0.05744	0.05891	0.05977	0.06149	0.06247	0.06352	0.06461	0.06577	0.06678	0.06798	0.0688
	728.35	-0.00033226	-8.2794e-05	0.00033962	0.00088254	0.00151	0.00229	0.00288	0.00389	0.00487	0.00625	0.0073	0.00838	0.00992	0.01149	0.01311	0.01459	0.0162	0.01804	0.02006	0.02207	0.02407	0.02606	0.02789	0.03041	0.0325	0.03477	0.03673	0.03868	0.04084	0.04278	0.04496	0.04671	0.04889	0.0503	0.05212	0.05408	0.05575	0.05693	0.05845	0.05978	0.061	0.06211	0.06347	0.06438	0.06541	0.06648	0.06757	0.06856
	728.77	0.00022622	0.00021755	0.00089573	0.00145	0.0019	0.00241	0.0033	0.00432	0.00505	0.0062	0.00765	0.00862	0.01018	0.01172	0.01297	0.01484	0.01652	0.01815	0.02032	0.02235	0.02421	0.02618	0.02836	0.03042	0.03255	0.03451	0.03729	0.039	0.0409	0.04314	0.04494	0.04717	0.04902	0.0506	0.05269	0.0545	0.05572	0.05741	0.05855	0.0597	0.06116	0.06253	0.06343	0.06441	0.0657	0.06668	0.06751	0.06903
	729.18	2.7982e-05	0.000231	0.00053315	0.00105	0.00178	0.00284	0.00323	0.00414	0.00522	0.00621	0.00716	0.00842	0.01009	0.01153	0.01332	0.01464	0.01648	0.01824	0.0201	0.02214	0.02412	0.02614	0.0284	0.03046	0.03253	0.03496	0.03684	0.03899	0.04098	0.0431	0.04484	0.04698	0.04862	0.05077	0.05246	0.05446	0.05588	0.05742	0.05856	0.05977	0.06132	0.06235	0.06345	0.06476	0.06562	0.0667	0.06761	0.06861
	729.59	0.00012719	0.0004944	0.00104	0.00163	0.002	0.00275	0.0037	0.00434	0.00542	0.00653	0.00764	0.00925	0.01012	0.01182	0.01319	0.015	0.01658	0.01861	0.02049	0.02251	0.02434	0.0264	0.02852	0.03058	0.0331	0.03508	0.03698	0.03915	0.04108	0.04345	0.04517	0.04697	0.04883	0.05088	0.05259	0.05462	0.05611	0.05739	0.05889	0.06024	0.06116	0.06257	0.06362	0.06475	0.06599	0.06689	0.06781	0.06899
	730	-0.00019631	-0.00012458	0.00066371	0.00127	0.00173	0.00202	0.00308	0.004	0.00499	0.00602	0.00732	0.00849	0.00972	0.01147	0.01313	0.0146	0.01637	0.01808	0.02011	0.0217	0.02407	0.02603	0.02775	0.03015	0.03252	0.03453	0.03667	0.03858	0.04091	0.04291	0.04495	0.04682	0.04854	0.05043	0.05233	0.05433	0.05577	0.057	0.05848	0.05956	0.0608	0.06207	0.06339	0.06456	0.06556	0.06624	0.06736	0.06857
	730.42	3.4703e-05	0.00034873	0.00062468	0.00125	0.00167	0.00254	0.00324	0.00409	0.00499	0.00607	0.00746	0.00866	0.00968	0.01161	0.01291	0.0146	0.01645	0.01846	0.02033	0.022	0.02403	0.02633	0.02825	0.03034	0.03269	0.03434	0.03645	0.03887	0.0408	0.04292	0.04502	0.04687	0.04885	0.05045	0.05234	0.05406	0.05572	0.05713	0.05865	0.05974	0.06092	0.06218	0.06324	0.06444	0.06537	0.06681	0.06758	0.06871
	730.83	0.00039938	0.00042384	0.00084059	0.00136	0.00185	0.00269	0.00328	0.00428	0.00506	0.00604	0.00757	0.00855	0.01014	0.01136	0.01307	0.01468	0.01641	0.0181	0.02008	0.02204	0.02387	0.02625	0.02829	0.03045	0.03268	0.03454	0.03674	0.03879	0.04089	0.04308	0.04496	0.04667	0.04868	0.0506	0.05234	0.05397	0.05582	0.05704	0.0584	0.05965	0.06087	0.06216	0.06334	0.06445	0.0659	0.06648	0.06743	0.06863
	731.24	8.558e-05	0.0003736	0.00088382	0.00101	0.00179	0.0025	0.00328	0.00425	0.00487	0.00616	0.00733	0.00871	0.01001	0.01148	0.0129	0.01484	0.01666	0.01848	0.02032	0.02193	0.02392	0.02588	0.02818	0.03036	0.03261	0.03472	0.03654	0.03851	0.04079	0.0429	0.04508	0.04694	0.04876	0.05041	0.05222	0.05422	0.0556	0.05695	0.05831	0.05971	0.06114	0.06186	0.0631	0.06452	0.06525	0.06659	0.06737	0.0686
	731.65	0.00026369	0.00060379	0.00072631	0.00151	0.00194	0.00261	0.00358	0.00459	0.0052	0.00622	0.00747	0.00868	0.01022	0.01146	0.01341	0.01475	0.01674	0.01855	0.02044	0.02209	0.02425	0.02637	0.02847	0.03054	0.03275	0.03488	0.03694	0.0387	0.04097	0.04281	0.04485	0.0469	0.04876	0.0506	0.05229	0.05426	0.05579	0.05718	0.0587	0.05952	0.06127	0.06228	0.06335	0.06437	0.06522	0.0664	0.06755	0.06861
	732.07	5.5728e-05	9.4851e-06	0.00062923	0.00102	0.00175	0.00245	0.003	0.00386	0.00481	0.00635	0.00724	0.00842	0.00976	0.01148	0.01285	0.01452	0.01631	0.01812	0.02005	0.0219	0.02381	0.02567	0.02788	0.03033	0.03244	0.03457	0.03656	0.03856	0.04065	0.04273	0.04456	0.04684	0.04856	0.05047	0.05219	0.05415	0.0555	0.0569	0.05827	0.05944	0.06066	0.06202	0.06299	0.06402	0.06493	0.06625	0.06718	0.06833
	732.48	0.00030913	0.00071029	0.0009229	0.00138	0.00219	0.00251	0.00312	0.00418	0.0053	0.00644	0.00747	0.00869	0.01008	0.01144	0.01314	0.01458	0.01655	0.01833	0.02041	0.02224	0.02401	0.02618	0.02823	0.03047	0.03242	0.03474	0.03653	0.03863	0.04092	0.04272	0.04499	0.04681	0.04862	0.05039	0.05242	0.0542	0.05556	0.05689	0.05845	0.05979	0.06106	0.06234	0.06323	0.06448	0.06534	0.06634	0.06737	0.06859
	732.89	0.00030965	0.00054708	0.00094942	0.00132	0.00209	0.00264	0.00369	0.0044	0.00538	0.00655	0.00773	0.00901	0.01014	0.01147	0.01339	0.01496	0.01667	0.01851	0.02041	0.02241	0.02444	0.0264	0.02845	0.03075	0.03291	0.03474	0.03667	0.0387	0.04142	0.04323	0.04522	0.04689	0.04871	0.05044	0.0526	0.05436	0.05535	0.05706	0.05866	0.06001	0.06121	0.06221	0.06327	0.06415	0.06559	0.06623	0.06771	0.06882
	733.3	-0.00011525	3.9217e-05	0.00063901	0.00142	0.0018	0.0024	0.00312	0.00419	0.00515	0.00617	0.00701	0.00849	0.00979	0.01139	0.01306	0.01492	0.0165	0.01813	0.02018	0.02203	0.02387	0.02595	0.02796	0.0302	0.03224	0.03424	0.0365	0.03836	0.04058	0.04272	0.04464	0.04653	0.04799	0.05033	0.05189	0.05404	0.05544	0.05671	0.05804	0.0594	0.06063	0.0618	0.0629	0.06371	0.06519	0.06632	0.0673	0.0682
	733.72	5.151e-06	0.00047732	0.00106	0.00117	0.00195	0.00251	0.00329	0.0043	0.00522	0.00636	0.00738	0.0088	0.00994	0.0116	0.01327	0.01465	0.0165	0.01846	0.02024	0.02238	0.02422	0.02619	0.02823	0.03061	0.03248	0.03488	0.03658	0.03881	0.04116	0.04295	0.04507	0.04679	0.04859	0.05078	0.05213	0.05401	0.05584	0.05715	0.0583	0.05935	0.06097	0.06224	0.06316	0.06436	0.0655	0.06618	0.0673	0.06866
	734.13	0.00046242	0.00036196	0.00090744	0.00124	0.00186	0.00267	0.00304	0.00414	0.00534	0.00622	0.00748	0.00854	0.01005	0.01137	0.01317	0.0147	0.01662	0.01814	0.02017	0.02234	0.02376	0.02604	0.02833	0.0302	0.03264	0.03473	0.03674	0.03882	0.04091	0.043	0.04491	0.04669	0.04865	0.05046	0.05228	0.05387	0.05532	0.05697	0.05828	0.05968	0.06072	0.06196	0.06312	0.06415	0.06541	0.06654	0.06758	0.06858
	734.54	-0.00020438	-3.4997e-05	0.00046836	0.00079934	0.00136	0.00217	0.00281	0.00385	0.00521	0.00568	0.00729	0.0084	0.0098	0.01115	0.01277	0.01471	0.01614	0.01782	0.01978	0.02174	0.02353	0.02585	0.02767	0.03015	0.03203	0.03435	0.03624	0.03833	0.0403	0.0425	0.04451	0.04645	0.04816	0.04999	0.05174	0.0533	0.05511	0.05663	0.05785	0.05919	0.06041	0.0616	0.06262	0.06374	0.06486	0.06573	0.06713	0.06793
	734.95	3.9766e-07	0.00043884	0.00077055	0.00108	0.00176	0.00265	0.00362	0.00415	0.00526	0.00629	0.00737	0.00881	0.00991	0.01168	0.01315	0.0147	0.01643	0.0182	0.02016	0.02222	0.02375	0.02596	0.02796	0.03024	0.0323	0.0343	0.03652	0.03838	0.04061	0.04273	0.04474	0.04649	0.04842	0.05011	0.05179	0.05409	0.05558	0.05674	0.0582	0.05933	0.06099	0.06198	0.06291	0.06436	0.06513	0.06615	0.06713	0.06827
	735.37	-0.00024864	-0.00018171	0.00034171	0.00084299	0.00155	0.00231	0.00318	0.00398	0.00482	0.00586	0.00712	0.00804	0.00965	0.01089	0.01281	0.01453	0.01622	0.01783	0.0199	0.02188	0.0239	0.02567	0.02787	0.03018	0.03233	0.03416	0.03609	0.03814	0.04037	0.04257	0.04431	0.0459	0.0483	0.04992	0.05166	0.0535	0.0551	0.05644	0.05773	0.05877	0.06024	0.06156	0.06257	0.0634	0.06502	0.06571	0.06667	0.06762
	735.78	-1.1975e-05	-8.1023e-05	0.00054081	0.00102	0.00152	0.00199	0.00306	0.00392	0.00503	0.00579	0.00736	0.00853	0.01008	0.01139	0.01296	0.01469	0.01634	0.01809	0.02007	0.02179	0.02378	0.02591	0.02793	0.02997	0.0324	0.03439	0.03624	0.03866	0.04013	0.04251	0.04449	0.04601	0.04813	0.04992	0.05166	0.0537	0.05527	0.05622	0.0578	0.05894	0.0604	0.0616	0.06283	0.06365	0.06482	0.06572	0.06707	0.06772
	736.19	0.00015978	0.00020853	0.00082551	0.00108	0.00168	0.0025	0.00326	0.00383	0.0051	0.00602	0.00717	0.00853	0.00999	0.01161	0.01296	0.01448	0.01624	0.01811	0.02009	0.02211	0.02395	0.02603	0.02824	0.03029	0.03231	0.03456	0.03632	0.03858	0.04064	0.04271	0.04469	0.04645	0.04826	0.05005	0.0518	0.05366	0.05523	0.0568	0.05794	0.05912	0.06036	0.06141	0.06257	0.06385	0.06487	0.06595	0.06703	0.06815
	736.6	1.3596e-05	0.0004773	0.00106	0.00152	0.00201	0.00253	0.00341	0.00413	0.00528	0.00621	0.0077	0.00884	0.01034	0.01172	0.01327	0.01489	0.01651	0.01825	0.02025	0.02212	0.02399	0.02607	0.02822	0.03049	0.0323	0.03466	0.0366	0.03858	0.04107	0.04257	0.04464	0.04657	0.04836	0.05003	0.05195	0.05382	0.05555	0.0571	0.05793	0.05954	0.06086	0.06191	0.06297	0.06382	0.06533	0.06636	0.06717	0.06817
	737.02	0.00021597	1.6024e-05	0.00055718	0.00129	0.00165	0.0025	0.00305	0.00427	0.0052	0.00599	0.00725	0.00845	0.00992	0.0113	0.0129	0.01449	0.01636	0.01792	0.02004	0.02189	0.02383	0.02577	0.02814	0.03021	0.03224	0.0345	0.03623	0.03825	0.04044	0.04248	0.0443	0.04638	0.04836	0.05016	0.05178	0.05339	0.05502	0.05647	0.05767	0.05909	0.06017	0.06157	0.06275	0.06394	0.06476	0.06585	0.06714	0.06828
	737.43	0.00029698	0.00046121	0.000779	0.00144	0.00209	0.00252	0.0032	0.00433	0.00511	0.00622	0.0075	0.00865	0.00986	0.0117	0.01319	0.01469	0.01651	0.01813	0.02029	0.02195	0.0241	0.02599	0.02819	0.03019	0.03242	0.03456	0.03658	0.03844	0.04065	0.0426	0.04484	0.04609	0.04817	0.05004	0.05155	0.05392	0.05509	0.05669	0.05804	0.05915	0.06069	0.06177	0.0625	0.06399	0.065	0.06618	0.06738	0.06824
	737.84	8.0437e-06	-1.0054e-05	0.00058879	0.00092158	0.00172	0.0022	0.00329	0.00375	0.0049	0.00608	0.00732	0.00844	0.00977	0.01131	0.01264	0.0143	0.01618	0.01785	0.01986	0.02165	0.02363	0.02578	0.02766	0.03007	0.03196	0.03433	0.03604	0.03807	0.04044	0.04254	0.04395	0.04657	0.04796	0.04976	0.05167	0.0535	0.05469	0.05612	0.0576	0.0591	0.06018	0.06141	0.06277	0.06374	0.06468	0.06568	0.0667	0.06774
	738.25	0.00018199	0.00049661	0.00068163	0.00134	0.00201	0.00247	0.00309	0.00416	0.00522	0.00637	0.00733	0.00875	0.00972	0.01137	0.01298	0.01468	0.01634	0.01788	0.01999	0.02181	0.02395	0.02582	0.0278	0.03035	0.03218	0.03412	0.03646	0.03828	0.04048	0.04249	0.04439	0.04628	0.04828	0.05	0.05172	0.05364	0.05498	0.0565	0.05798	0.05886	0.06035	0.06132	0.0627	0.06372	0.0649	0.06581	0.06689	0.06794
	738.67	0.00010238	0.00024189	0.0009308	0.0011	0.00171	0.00267	0.00349	0.0044	0.00527	0.00616	0.00772	0.00868	0.01019	0.01131	0.0131	0.01465	0.01648	0.01833	0.02004	0.02204	0.02393	0.02601	0.02818	0.03003	0.03248	0.03459	0.03667	0.03851	0.04048	0.04276	0.04445	0.04636	0.04819	0.05009	0.05182	0.05363	0.0552	0.05662	0.05801	0.05901	0.06034	0.06129	0.06275	0.06363	0.06508	0.06598	0.06708	0.06807
	739.08	0.00026384	0.00018908	0.00060227	0.00118	0.00155	0.00227	0.00328	0.00376	0.00487	0.00605	0.00691	0.00852	0.00965	0.01112	0.01265	0.01445	0.01621	0.018	0.02001	0.02162	0.02376	0.02584	0.02774	0.02997	0.03192	0.03423	0.03623	0.03833	0.04014	0.04245	0.04423	0.04593	0.04808	0.04958	0.05154	0.05294	0.05469	0.05613	0.05748	0.05877	0.06024	0.06112	0.06249	0.06344	0.06464	0.06566	0.06679	0.06775
	739.49	-7.9311e-05	0.00014531	0.00063663	0.00085067	0.00172	0.00215	0.00288	0.00391	0.00501	0.00606	0.00695	0.00842	0.00977	0.01106	0.01243	0.01469	0.0163	0.01784	0.01955	0.02145	0.02373	0.02574	0.02753	0.03002	0.03184	0.03406	0.03616	0.03797	0.04023	0.04239	0.04419	0.04597	0.04795	0.04978	0.05155	0.05348	0.05475	0.05593	0.05767	0.05889	0.06033	0.0613	0.06247	0.06357	0.06458	0.06555	0.0666	0.0678
	739.9	0.0001253	0.00030094	0.00039711	0.00114	0.00174	0.0025	0.003	0.0038	0.00458	0.00591	0.00717	0.00822	0.00952	0.01127	0.01261	0.01429	0.01593	0.01799	0.01962	0.02185	0.02361	0.02542	0.02743	0.03002	0.03191	0.03379	0.03602	0.03787	0.03987	0.04201	0.04414	0.04586	0.04763	0.04943	0.05128	0.05353	0.05462	0.05618	0.05739	0.05874	0.05991	0.06142	0.06223	0.06353	0.06477	0.06546	0.06678	0.06748
	740.31	-0.0001526	0.00056663	0.00071339	0.00128	0.00179	0.0027	0.00317	0.00413	0.00498	0.00616	0.00758	0.00846	0.00963	0.01156	0.01295	0.01455	0.0165	0.01797	0.0198	0.02181	0.02361	0.02558	0.0279	0.03015	0.03208	0.03476	0.03613	0.03827	0.04029	0.0421	0.04448	0.04605	0.04791	0.04961	0.05163	0.05337	0.05484	0.0561	0.05777	0.05862	0.06016	0.06119	0.06237	0.06352	0.06458	0.06563	0.06692	0.06779
	740.73	6.6295e-05	0.00038001	0.00058439	0.00108	0.00188	0.00245	0.00333	0.00421	0.00515	0.00639	0.00731	0.00862	0.00995	0.01145	0.0131	0.01471	0.01639	0.0181	0.01952	0.02174	0.02359	0.02586	0.02772	0.03016	0.03224	0.03413	0.03623	0.03801	0.04009	0.04233	0.04391	0.04595	0.04753	0.04964	0.05138	0.05315	0.05482	0.05619	0.05743	0.05894	0.06021	0.06135	0.0623	0.0631	0.06452	0.06553	0.06665	0.06776
	741.14	-1.4253e-05	1.0181e-05	0.00075772	0.00145	0.00183	0.00256	0.00332	0.00433	0.00535	0.00628	0.00761	0.00872	0.00983	0.0116	0.01291	0.01428	0.01627	0.0179	0.02002	0.02177	0.02391	0.02597	0.02754	0.0301	0.03214	0.03425	0.03635	0.03804	0.04007	0.04207	0.04421	0.0463	0.04797	0.04956	0.05186	0.05331	0.05459	0.05621	0.05744	0.05881	0.06025	0.06107	0.06213	0.06341	0.0646	0.06557	0.06643	0.06786
	741.55	-0.00011791	0.00029307	0.00066929	0.00106	0.00183	0.00232	0.00315	0.00376	0.00498	0.00639	0.00747	0.0085	0.00984	0.01134	0.01302	0.01449	0.0162	0.01813	0.01992	0.02176	0.02361	0.02586	0.02779	0.02988	0.03224	0.03395	0.0361	0.03813	0.04004	0.04213	0.04395	0.04585	0.04753	0.04956	0.05164	0.05313	0.05461	0.05585	0.05741	0.0589	0.06005	0.06129	0.06234	0.0634	0.0646	0.0651	0.0664	0.06784
	741.96	0.00014715	0.00016473	0.00074812	0.00132	0.00195	0.00262	0.00326	0.00438	0.00521	0.00643	0.00747	0.00875	0.01014	0.01166	0.01319	0.01469	0.01651	0.01808	0.02013	0.02179	0.0237	0.02589	0.02765	0.0301	0.03218	0.03461	0.03618	0.03826	0.04046	0.04242	0.04412	0.04618	0.04796	0.04993	0.05146	0.05316	0.05476	0.05616	0.05759	0.0588	0.06026	0.0613	0.06216	0.06339	0.06458	0.06548	0.06655	0.06774
	742.38	0.00021174	0.00023263	0.00091855	0.00103	0.0019	0.00263	0.00328	0.00416	0.00547	0.00633	0.00735	0.0084	0.00988	0.01148	0.01288	0.01448	0.01622	0.01827	0.02015	0.02145	0.02386	0.02567	0.02762	0.03003	0.03212	0.0341	0.03631	0.03801	0.04014	0.04233	0.04398	0.04626	0.04786	0.04957	0.05101	0.05303	0.05471	0.05592	0.05746	0.05866	0.05967	0.06109	0.06229	0.06342	0.06454	0.06521	0.06629	0.06753
	742.79	0.00010911	0.0003972	0.00068302	0.00121	0.00199	0.00242	0.00347	0.00437	0.00528	0.00633	0.00735	0.00876	0.00988	0.01151	0.01309	0.0147	0.01646	0.01813	0.02004	0.02204	0.02375	0.02577	0.02786	0.03017	0.03225	0.03427	0.03627	0.03827	0.04014	0.04223	0.04421	0.04615	0.04802	0.04981	0.05161	0.05314	0.05474	0.05621	0.05759	0.05893	0.05989	0.06115	0.06233	0.06323	0.06461	0.06546	0.06675	0.06741
	743.2	0.0003944	3.9424e-05	0.00084718	0.00117	0.0018	0.00234	0.00299	0.00421	0.00528	0.00621	0.00741	0.00852	0.00995	0.01141	0.01278	0.01454	0.01617	0.01793	0.01979	0.02212	0.02381	0.0258	0.02781	0.03002	0.03195	0.03428	0.03605	0.03807	0.04009	0.04215	0.04409	0.04628	0.04764	0.04974	0.05142	0.0531	0.05485	0.05574	0.05745	0.05875	0.06011	0.06111	0.06233	0.06326	0.0643	0.06523	0.06633	0.06776
	743.61	-0.0001461	0.0002458	0.00057788	0.00122	0.00187	0.00245	0.00322	0.00386	0.0047	0.00611	0.00725	0.00861	0.00986	0.01136	0.01279	0.01426	0.01625	0.01809	0.01996	0.02166	0.02383	0.02554	0.02761	0.02982	0.03169	0.03406	0.03587	0.03774	0.04006	0.04191	0.04418	0.04573	0.0476	0.0493	0.05111	0.05285	0.05458	0.05571	0.05725	0.05833	0.05966	0.06113	0.06188	0.06317	0.06432	0.06535	0.0665	0.06747
	744.02	-0.00010759	0.00028952	0.00061928	0.00115	0.00176	0.00244	0.00324	0.00421	0.00503	0.00616	0.00746	0.00871	0.00985	0.01117	0.01258	0.01449	0.01635	0.0178	0.01977	0.02171	0.02343	0.02582	0.02803	0.02959	0.03201	0.034	0.03604	0.038	0.03967	0.04181	0.04368	0.04581	0.04772	0.04926	0.05109	0.05291	0.05436	0.05562	0.05723	0.05816	0.05976	0.06087	0.0618	0.06285	0.06406	0.06508	0.06659	0.06742
	744.44	-0.0002193	0.00031324	0.00066394	0.00118	0.0017	0.00233	0.00306	0.00433	0.00532	0.00614	0.00736	0.00837	0.00993	0.0114	0.01238	0.0146	0.01662	0.01814	0.01958	0.02178	0.02332	0.02554	0.02793	0.02993	0.03164	0.03407	0.03582	0.03814	0.04	0.04199	0.0438	0.04577	0.04737	0.04954	0.0509	0.05276	0.05438	0.05595	0.05711	0.05834	0.05978	0.06067	0.06203	0.06293	0.06437	0.06493	0.06588	0.06732
	744.85	-0.0002151	-7.4471e-05	0.00064844	0.00129	0.00172	0.00249	0.00302	0.00429	0.00521	0.00609	0.00739	0.00865	0.01001	0.01122	0.01284	0.01446	0.01633	0.01797	0.02	0.02157	0.02395	0.02564	0.0275	0.02968	0.03217	0.03396	0.03611	0.03779	0.04021	0.04212	0.04382	0.04558	0.04754	0.04944	0.05102	0.05309	0.05463	0.05595	0.0571	0.05859	0.05999	0.06086	0.06173	0.06297	0.06401	0.06503	0.06615	0.06743
	745.26	2.9843e-05	0.0002077	0.00030806	0.00086213	0.00169	0.0023	0.00316	0.00401	0.00494	0.00575	0.00693	0.00832	0.0096	0.01119	0.01277	0.01458	0.0159	0.01754	0.01976	0.0214	0.02339	0.02539	0.02741	0.02959	0.03158	0.03392	0.03559	0.03782	0.03973	0.04188	0.04367	0.0454	0.04707	0.04906	0.0509	0.05288	0.05444	0.05561	0.05699	0.05836	0.05951	0.06062	0.06165	0.06282	0.06395	0.06512	0.066	0.06726
	745.67	0.00028988	0.0004162	0.00071634	0.00153	0.0015	0.00252	0.00342	0.00405	0.00511	0.00622	0.00737	0.00862	0.01007	0.01126	0.01288	0.01464	0.01602	0.01798	0.01973	0.02173	0.02349	0.02555	0.02768	0.02975	0.0317	0.03412	0.03571	0.03784	0.03967	0.04227	0.04406	0.04557	0.0476	0.04919	0.05096	0.05275	0.05411	0.05571	0.05691	0.05804	0.05949	0.06103	0.06181	0.0631	0.06375	0.06515	0.06618	0.06725
	746.08	0.00014143	0.00038322	0.00043859	0.00149	0.00165	0.00228	0.00345	0.00425	0.00531	0.00634	0.00744	0.00837	0.00987	0.01119	0.01278	0.01433	0.01606	0.01791	0.02011	0.02185	0.02371	0.02565	0.02753	0.0299	0.03182	0.03377	0.0359	0.03797	0.04012	0.04183	0.04393	0.04587	0.04758	0.04938	0.0513	0.05307	0.05434	0.05583	0.05696	0.05835	0.05975	0.06062	0.06203	0.06302	0.06398	0.0651	0.06626	0.06731
	746.49	0.00030163	0.00048755	0.0008375	0.00122	0.00187	0.00286	0.00332	0.00434	0.00525	0.00646	0.00732	0.00894	0.01006	0.01128	0.01286	0.01472	0.01609	0.01825	0.02011	0.02183	0.02389	0.02575	0.0277	0.02991	0.03214	0.0342	0.0359	0.03801	0.04016	0.04201	0.04389	0.04578	0.04755	0.04919	0.05119	0.05293	0.05454	0.05567	0.05707	0.05829	0.0596	0.06087	0.06157	0.063	0.06421	0.06507	0.0663	0.06714
	746.91	0.00010596	0.00048996	0.00090691	0.00128	0.00185	0.0027	0.00359	0.00435	0.00512	0.00611	0.00738	0.00844	0.00998	0.01125	0.01301	0.01477	0.01625	0.01806	0.01995	0.02178	0.02359	0.02571	0.02764	0.03004	0.03194	0.034	0.03602	0.03787	0.03991	0.042	0.04375	0.0458	0.04741	0.0491	0.05103	0.05264	0.05422	0.05562	0.05681	0.05838	0.05964	0.06091	0.06178	0.0629	0.06395	0.06502	0.06624	0.06701
	747.32	0.00014003	0.00018895	0.00092838	0.00108	0.00175	0.00252	0.00315	0.00382	0.00498	0.00616	0.0072	0.00864	0.00966	0.01115	0.01267	0.01436	0.01597	0.01798	0.01968	0.02167	0.02354	0.02559	0.02745	0.02954	0.03152	0.03402	0.03574	0.03778	0.04011	0.04169	0.04354	0.04546	0.04731	0.04915	0.05092	0.05272	0.05408	0.05574	0.05674	0.05824	0.0595	0.06053	0.0616	0.06298	0.06413	0.06502	0.06601	0.06694
	747.73	0.00024887	0.0002078	0.00057924	0.00098416	0.00201	0.0023	0.00334	0.00395	0.00503	0.00594	0.00739	0.00834	0.0099	0.01124	0.01264	0.01464	0.01611	0.01805	0.01959	0.02149	0.02358	0.02556	0.0275	0.02966	0.03188	0.03371	0.03576	0.03782	0.03981	0.04188	0.0436	0.04562	0.04718	0.0492	0.05098	0.05286	0.05396	0.0555	0.05696	0.05832	0.0592	0.06081	0.06175	0.06272	0.06357	0.06476	0.06586	0.06702
	748.14	0.00010151	0.00012836	0.00081948	0.0011	0.00184	0.00229	0.00323	0.00412	0.00512	0.00601	0.00758	0.00839	0.00987	0.01138	0.0129	0.01444	0.01632	0.01767	0.01987	0.02159	0.02364	0.02537	0.02749	0.02971	0.03178	0.03352	0.03585	0.03778	0.03976	0.04167	0.04349	0.04537	0.04723	0.04908	0.05086	0.05258	0.05415	0.05545	0.05674	0.0582	0.05925	0.06066	0.06171	0.06283	0.06372	0.06481	0.06603	0.06705
	748.55	0.00023583	0.00031531	0.00085061	0.00134	0.00168	0.00259	0.00337	0.00412	0.00517	0.00647	0.00732	0.0084	0.01028	0.01175	0.01308	0.01464	0.01642	0.01797	0.01994	0.02156	0.02368	0.02582	0.02765	0.02952	0.03186	0.0338	0.03591	0.03768	0.03983	0.04192	0.04373	0.04571	0.04746	0.04897	0.05072	0.05267	0.054	0.05539	0.05694	0.05805	0.05929	0.06037	0.06165	0.06276	0.06378	0.06489	0.06572	0.06738
	748.97	0.00023775	0.00061	0.00104	0.00166	0.0019	0.00254	0.00348	0.00411	0.00557	0.00619	0.00746	0.00874	0.01019	0.01138	0.0131	0.01455	0.01639	0.01815	0.01994	0.0218	0.02391	0.02572	0.02752	0.03005	0.03168	0.03387	0.03575	0.03778	0.03991	0.04174	0.04395	0.04567	0.04727	0.04931	0.05086	0.05268	0.05418	0.05557	0.05715	0.05811	0.05949	0.061	0.06158	0.06301	0.06399	0.06503	0.06573	0.06707
	749.38	0.00041656	0.00057646	0.00081198	0.0013	0.00206	0.00277	0.00339	0.00437	0.00525	0.00637	0.0074	0.00875	0.00983	0.01136	0.01287	0.01471	0.01629	0.01812	0.0199	0.02163	0.02368	0.02542	0.02752	0.02973	0.03205	0.03378	0.03562	0.03777	0.03994	0.04203	0.04347	0.04533	0.04718	0.04894	0.05081	0.05285	0.05423	0.05564	0.05673	0.05805	0.05929	0.06032	0.06165	0.06267	0.06367	0.06499	0.06586	0.06702
	749.79	-9.0759e-05	0.00011189	0.0007589	0.00124	0.00182	0.00254	0.0031	0.00407	0.00508	0.00617	0.00708	0.00824	0.00988	0.01151	0.01283	0.01438	0.01614	0.0181	0.02018	0.02191	0.02374	0.02553	0.02737	0.02983	0.03178	0.03378	0.03574	0.03751	0.03995	0.04182	0.04359	0.04566	0.04732	0.04923	0.05086	0.05245	0.05433	0.05573	0.05683	0.05826	0.05948	0.06079	0.06147	0.06278	0.06391	0.0651	0.06569	0.06688
	750.2	0.00034566	0.00050271	0.00069879	0.00107	0.00179	0.00248	0.0032	0.00421	0.00508	0.00625	0.00769	0.00854	0.01006	0.01124	0.01306	0.01455	0.01609	0.01763	0.01991	0.02193	0.02362	0.02558	0.02767	0.02958	0.03165	0.03391	0.03578	0.03778	0.03992	0.04168	0.04334	0.04529	0.04729	0.04887	0.05063	0.0526	0.0541	0.0558	0.05648	0.05808	0.05915	0.06063	0.0614	0.06252	0.06378	0.06467	0.06591	0.06721
	750.61	-0.00016162	-6.7877e-05	0.00056719	0.00121	0.00152	0.00229	0.00298	0.00379	0.00498	0.00596	0.00718	0.00843	0.00957	0.01092	0.01272	0.01453	0.016	0.0178	0.01929	0.02126	0.02331	0.02523	0.0272	0.02954	0.03151	0.03356	0.03554	0.03727	0.03923	0.04141	0.04354	0.04488	0.04676	0.0486	0.05035	0.05228	0.05356	0.05492	0.0563	0.05777	0.05859	0.0599	0.06121	0.06214	0.06317	0.0641	0.06536	0.06637
	751.02	-0.00014387	-7.8092e-05	0.00034182	0.00071494	0.00134	0.00255	0.00331	0.00396	0.00505	0.00603	0.00703	0.00815	0.00944	0.01124	0.01244	0.01436	0.01579	0.01748	0.01944	0.02141	0.02326	0.02531	0.02749	0.02934	0.0312	0.03344	0.0356	0.03734	0.03917	0.04147	0.0432	0.04505	0.04683	0.04861	0.05023	0.05238	0.05352	0.05509	0.05622	0.0574	0.05886	0.06007	0.06096	0.06194	0.06324	0.06412	0.06554	0.06618
	751.43	-0.00022314	0.00011905	0.00062028	0.00098657	0.00168	0.00228	0.00334	0.0038	0.00488	0.006	0.00709	0.0085	0.00974	0.01108	0.01269	0.01435	0.01621	0.01778	0.01955	0.02141	0.02352	0.02536	0.02721	0.02933	0.03185	0.03361	0.03531	0.03729	0.03931	0.04149	0.04311	0.04513	0.0469	0.04867	0.05035	0.05236	0.05387	0.05494	0.05652	0.05779	0.05905	0.0599	0.06133	0.06219	0.06346	0.06424	0.06567	0.06681
	751.85	-0.00033253	0.00024925	0.00074774	0.00087747	0.00161	0.00229	0.00315	0.00383	0.00455	0.00594	0.00716	0.00827	0.00945	0.01096	0.01244	0.01407	0.01602	0.01757	0.01926	0.02148	0.02322	0.02517	0.02674	0.02932	0.03142	0.03329	0.03515	0.03729	0.03952	0.04132	0.04323	0.04495	0.04696	0.04871	0.05042	0.05208	0.05346	0.05481	0.05616	0.05756	0.05879	0.06004	0.06094	0.06195	0.0631	0.06426	0.06528	0.06622
	752.26	-6.7805e-05	0.00029352	0.00085551	0.00105	0.00183	0.00231	0.00316	0.00423	0.0051	0.00637	0.00735	0.00837	0.0099	0.01119	0.01249	0.01452	0.01608	0.01782	0.01939	0.02143	0.02345	0.02537	0.02737	0.02947	0.03131	0.03364	0.03535	0.03736	0.03958	0.04135	0.04305	0.04514	0.04667	0.04854	0.05043	0.05219	0.05351	0.05495	0.05621	0.05762	0.05876	0.05991	0.06098	0.06248	0.06337	0.06451	0.06532	0.06653
	752.67	2.4357e-05	0.0001094	0.00096037	0.00111	0.00172	0.00201	0.00324	0.00404	0.00505	0.0062	0.00724	0.00853	0.00966	0.01122	0.01279	0.01455	0.01601	0.01766	0.01953	0.02145	0.02351	0.02537	0.02734	0.02941	0.03127	0.03354	0.03565	0.03717	0.03953	0.04136	0.04349	0.04498	0.04697	0.04891	0.05036	0.05235	0.05359	0.05528	0.05654	0.0577	0.05878	0.06003	0.0612	0.06212	0.0633	0.06421	0.06562	0.06644
	753.08	5.6499e-05	0.00045734	0.00084955	0.00153	0.00203	0.00269	0.0033	0.00413	0.00492	0.00631	0.00706	0.00829	0.00972	0.01136	0.01286	0.01432	0.01622	0.01777	0.01978	0.02118	0.02322	0.02542	0.02727	0.02942	0.03165	0.03344	0.03553	0.03768	0.03978	0.04175	0.04336	0.04534	0.04725	0.04874	0.0505	0.05228	0.05398	0.05524	0.05634	0.05792	0.05902	0.06029	0.0613	0.0624	0.06332	0.06438	0.06544	0.06663
	753.49	2.9996e-05	0.00030948	0.00062648	0.00138	0.00171	0.0025	0.00326	0.00405	0.00496	0.00608	0.00723	0.0084	0.00973	0.01111	0.0126	0.01432	0.01592	0.01795	0.01948	0.02115	0.02333	0.02525	0.02715	0.02925	0.03137	0.03318	0.03543	0.03753	0.03905	0.04123	0.04321	0.04516	0.04711	0.04871	0.04999	0.05218	0.05374	0.05513	0.05625	0.0572	0.05878	0.05963	0.06097	0.06214	0.06328	0.06428	0.06531	0.06645
	753.9	4.5095e-05	0.00016709	0.00059778	0.00094669	0.0015	0.00212	0.00305	0.00393	0.00483	0.00565	0.00712	0.00822	0.00961	0.01126	0.01248	0.01416	0.01597	0.01747	0.01954	0.02123	0.02336	0.02504	0.02703	0.02895	0.03117	0.03334	0.03504	0.03744	0.03886	0.0411	0.04307	0.04455	0.04651	0.04814	0.04994	0.05218	0.05317	0.05463	0.05604	0.05687	0.05838	0.05966	0.06062	0.06226	0.06276	0.06402	0.06508	0.06642
	754.32	-0.00020731	3.9151e-05	0.00048598	0.0012	0.0016	0.0021	0.00291	0.00382	0.00463	0.00586	0.00668	0.00828	0.00936	0.01087	0.01262	0.01402	0.01575	0.01731	0.01933	0.02112	0.02329	0.02498	0.02712	0.02923	0.03121	0.03302	0.03506	0.03704	0.03913	0.04094	0.04294	0.04469	0.04663	0.04857	0.05003	0.05194	0.05319	0.05456	0.05594	0.05739	0.05853	0.05964	0.06066	0.06159	0.063	0.06404	0.06513	0.06615
	754.73	-0.00028653	0.00017201	0.00038377	0.00107	0.00152	0.00221	0.00308	0.00425	0.00521	0.00599	0.00727	0.00832	0.00965	0.01128	0.0126	0.01416	0.01568	0.0175	0.01943	0.02131	0.02303	0.02531	0.0272	0.02935	0.03131	0.03315	0.03513	0.03711	0.0393	0.04136	0.04295	0.04487	0.04628	0.04819	0.05003	0.05204	0.05341	0.05468	0.05595	0.05709	0.05871	0.05955	0.06052	0.06196	0.0631	0.06408	0.06508	0.06631
	755.14	-8.6704e-05	0.00010226	0.00053009	0.00106	0.00143	0.00248	0.00309	0.00399	0.0049	0.00603	0.00711	0.00811	0.00973	0.01134	0.01276	0.01433	0.01615	0.01795	0.01965	0.02155	0.0232	0.02533	0.02733	0.02917	0.03138	0.03319	0.03532	0.03741	0.03936	0.04128	0.04316	0.04536	0.04635	0.04834	0.05005	0.05196	0.05334	0.05485	0.05596	0.05728	0.05866	0.05988	0.06098	0.06178	0.06307	0.06387	0.06508	0.06632
	755.55	-8.8125e-05	0.00023854	0.00049495	0.00126	0.00175	0.00235	0.00314	0.0042	0.00485	0.00616	0.00706	0.00826	0.00984	0.01117	0.0125	0.01444	0.01598	0.01788	0.01941	0.02141	0.02326	0.02506	0.02726	0.02943	0.03137	0.03346	0.03562	0.03747	0.03958	0.04128	0.04311	0.04533	0.04691	0.04858	0.05005	0.05186	0.05349	0.05468	0.05611	0.05746	0.05866	0.05986	0.06088	0.06196	0.06299	0.06414	0.06503	0.06638
	755.96	0.00017612	0.00020296	0.00068716	0.00113	0.00186	0.00224	0.00321	0.00392	0.00526	0.00587	0.0072	0.00824	0.0097	0.0111	0.01268	0.01446	0.01583	0.01775	0.01975	0.02137	0.02323	0.02538	0.02722	0.02948	0.03131	0.03317	0.03531	0.03749	0.03933	0.04143	0.04285	0.04472	0.04659	0.0484	0.05048	0.0519	0.05345	0.05473	0.056	0.05722	0.05854	0.05961	0.06067	0.0619	0.06298	0.06398	0.06521	0.06601
	756.37	-6.2405e-05	0.00017426	0.00044403	0.00088634	0.00163	0.00245	0.00332	0.00407	0.0048	0.00592	0.00708	0.00858	0.00976	0.01088	0.0126	0.01423	0.01587	0.01787	0.01918	0.02104	0.02307	0.02503	0.02691	0.02936	0.03137	0.0332	0.03536	0.0372	0.03954	0.04086	0.04294	0.04468	0.04645	0.04841	0.05002	0.05178	0.05325	0.0545	0.05591	0.05681	0.05856	0.05929	0.06044	0.06157	0.06275	0.06375	0.06514	0.06598
	756.78	0.00041041	0.00048724	0.00091375	0.00174	0.00196	0.00267	0.00313	0.00423	0.00531	0.00662	0.00753	0.00887	0.01001	0.01142	0.01293	0.01468	0.01611	0.01805	0.01961	0.02147	0.02351	0.02565	0.02764	0.02955	0.03176	0.0338	0.03561	0.03752	0.03956	0.04127	0.04345	0.04528	0.04661	0.04858	0.05031	0.05201	0.05338	0.05462	0.05621	0.0573	0.05869	0.05994	0.06098	0.06224	0.06304	0.06415	0.06523	0.06636
	757.19	-9.2144e-05	0.00025611	0.00046624	0.00111	0.00178	0.0021	0.00353	0.00408	0.0051	0.00624	0.00736	0.00815	0.00972	0.01105	0.01271	0.01412	0.0159	0.01783	0.01952	0.02124	0.02321	0.02519	0.02734	0.02904	0.03114	0.03318	0.03529	0.03702	0.03926	0.04097	0.04308	0.04472	0.0465	0.0483	0.04993	0.05172	0.05332	0.05465	0.05577	0.05693	0.05829	0.05968	0.06047	0.06189	0.06276	0.06427	0.06505	0.06594
	757.61	0.00047149	0.0004532	0.00095178	0.0014	0.00199	0.00267	0.00333	0.00434	0.00547	0.00662	0.00736	0.00878	0.01004	0.0112	0.01302	0.01444	0.01627	0.01793	0.01945	0.02119	0.02344	0.02535	0.02728	0.02937	0.03144	0.03361	0.03556	0.0376	0.03925	0.04119	0.0431	0.04499	0.04643	0.04853	0.05022	0.05193	0.05322	0.0548	0.05628	0.05726	0.05822	0.05987	0.06089	0.06187	0.0629	0.06402	0.06525	0.0664
	758.02	-0.00042194	0.00044592	0.00065989	0.00132	0.00141	0.00217	0.00308	0.00381	0.00489	0.00582	0.00724	0.0082	0.00964	0.01082	0.01225	0.01406	0.01572	0.0177	0.01958	0.02143	0.02307	0.02527	0.02695	0.02905	0.03126	0.03321	0.03529	0.03702	0.03921	0.04087	0.04286	0.04462	0.04612	0.04828	0.04984	0.05201	0.05303	0.05466	0.05549	0.05698	0.05814	0.05949	0.06051	0.06166	0.06284	0.0635	0.06497	0.0661
	758.43	0.00010921	0.00036573	0.00045448	0.00109	0.00166	0.00222	0.00329	0.00429	0.00494	0.00636	0.00726	0.00838	0.00971	0.01099	0.01236	0.01414	0.01589	0.01756	0.01984	0.02122	0.02332	0.02506	0.02687	0.02922	0.03107	0.03334	0.03544	0.03725	0.03894	0.04093	0.04277	0.04464	0.04657	0.04819	0.04972	0.05165	0.05303	0.05426	0.05564	0.05729	0.05801	0.05917	0.06083	0.06156	0.06268	0.06382	0.06456	0.06578
	758.84	-0.00022633	0.00028034	0.00030882	0.00105	0.00161	0.00222	0.00288	0.00357	0.00455	0.0057	0.00713	0.00809	0.00968	0.01088	0.01238	0.01413	0.0157	0.01711	0.01908	0.02108	0.02278	0.02465	0.02673	0.02884	0.03095	0.03311	0.03468	0.03664	0.03899	0.0412	0.04249	0.04454	0.04633	0.04788	0.04948	0.05145	0.05282	0.05409	0.05554	0.05656	0.05814	0.05911	0.06025	0.06123	0.06239	0.06323	0.06444	0.06586
	759.25	0.00012059	0.00032238	0.00074162	0.00149	0.00186	0.0023	0.00317	0.00424	0.00515	0.00607	0.00738	0.00841	0.00978	0.01097	0.0126	0.01435	0.01606	0.01784	0.01967	0.02122	0.02303	0.02513	0.02685	0.02895	0.03128	0.03322	0.03525	0.03708	0.03908	0.04117	0.04275	0.04471	0.04631	0.04809	0.04975	0.05171	0.05312	0.05416	0.05551	0.05688	0.05807	0.05958	0.06055	0.06157	0.06252	0.06354	0.06481	0.06577
	759.66	-0.00032386	0.00014993	0.0003197	0.00101	0.00143	0.00231	0.00325	0.0037	0.00511	0.00598	0.00703	0.00819	0.00982	0.011	0.01224	0.01408	0.01571	0.01748	0.01946	0.02099	0.02319	0.02469	0.02684	0.02922	0.03088	0.03278	0.03505	0.03681	0.03878	0.04089	0.04249	0.04472	0.04621	0.04772	0.04967	0.05151	0.05288	0.05451	0.05546	0.05685	0.05817	0.05961	0.06028	0.06168	0.06248	0.06343	0.06458	0.06561
	760.07	0.00040933	0.00045959	0.00072154	0.00128	0.00193	0.00248	0.00353	0.00424	0.0052	0.00605	0.00729	0.00865	0.00982	0.01122	0.0129	0.01417	0.01583	0.01782	0.01949	0.02114	0.02321	0.02529	0.02728	0.02928	0.0314	0.03316	0.03544	0.03717	0.03933	0.04105	0.04274	0.04482	0.04649	0.04778	0.04986	0.05173	0.05297	0.05448	0.05563	0.05695	0.0584	0.05927	0.06083	0.06173	0.0627	0.06361	0.06469	0.06586
	760.48	8.8326e-07	0.00050685	0.00081071	0.00142	0.00199	0.00259	0.00337	0.00424	0.00505	0.00629	0.00696	0.00877	0.00976	0.01112	0.01291	0.01445	0.01598	0.01773	0.0197	0.02126	0.02324	0.02501	0.02701	0.02924	0.03137	0.03324	0.03497	0.03694	0.03906	0.04088	0.04294	0.04481	0.0465	0.04803	0.04966	0.05173	0.05318	0.05418	0.05564	0.05697	0.05838	0.05954	0.06037	0.06172	0.06269	0.06341	0.0648	0.06612
	760.89	0.00040098	4.3798e-05	0.00042932	0.00124	0.00192	0.00263	0.00291	0.00392	0.00514	0.00608	0.00693	0.00826	0.00977	0.01093	0.01273	0.01431	0.01596	0.0174	0.01921	0.02132	0.02304	0.02502	0.02696	0.02912	0.03124	0.03315	0.03507	0.03694	0.03892	0.0409	0.04253	0.04442	0.04614	0.04778	0.04956	0.05137	0.05276	0.05387	0.05534	0.05699	0.05804	0.05913	0.06021	0.06128	0.06231	0.06315	0.06449	0.0658
	761.31	-0.00017649	6.6534e-05	0.00031857	0.00091996	0.0013	0.00234	0.0029	0.00391	0.00472	0.00592	0.00677	0.00795	0.00925	0.01079	0.01243	0.01386	0.01587	0.01733	0.01919	0.02093	0.02313	0.02499	0.02664	0.02884	0.03071	0.03275	0.03454	0.03659	0.03866	0.04034	0.04221	0.04438	0.04596	0.0478	0.04949	0.05102	0.05242	0.05395	0.05506	0.05643	0.0577	0.05873	0.05982	0.06092	0.06178	0.06276	0.06407	0.06542
	761.72	0.00022617	0.00038856	0.00077347	0.00145	0.00186	0.00277	0.00345	0.00427	0.00541	0.00629	0.00744	0.00862	0.00985	0.01162	0.01285	0.01452	0.01635	0.01815	0.01978	0.02139	0.02328	0.0254	0.02695	0.02986	0.03122	0.03345	0.03536	0.0372	0.03929	0.04118	0.04282	0.04444	0.04626	0.04823	0.04965	0.05176	0.0529	0.05432	0.05561	0.05692	0.05799	0.05955	0.06032	0.06146	0.06246	0.06348	0.06433	0.06586
	762.13	-4.1312e-05	0.00040933	0.00046492	0.00117	0.00168	0.00225	0.00312	0.0039	0.00494	0.00594	0.00723	0.00828	0.0098	0.01128	0.01269	0.01397	0.01559	0.01753	0.01918	0.02107	0.02283	0.02482	0.02682	0.02898	0.03105	0.03244	0.03492	0.0366	0.03861	0.04091	0.04245	0.04414	0.04592	0.04789	0.04934	0.05124	0.05272	0.05393	0.05546	0.05625	0.05754	0.05878	0.05995	0.06155	0.06233	0.06327	0.06405	0.06539
	762.54	-0.00016946	0.00020824	0.00058093	0.00136	0.0015	0.0024	0.00296	0.00376	0.00481	0.00585	0.00716	0.00827	0.00943	0.01114	0.01226	0.01393	0.01589	0.01734	0.0194	0.02124	0.02283	0.02488	0.02661	0.02892	0.03093	0.03293	0.03449	0.03687	0.0388	0.04048	0.04271	0.04427	0.04611	0.04776	0.04963	0.05152	0.05247	0.05408	0.05545	0.0565	0.05768	0.05918	0.06017	0.06121	0.06233	0.06332	0.06433	0.06543
	762.95	-0.00022218	-7.615e-05	0.0002018	0.00104	0.00166	0.00215	0.00303	0.00389	0.00482	0.00593	0.00704	0.00804	0.00936	0.01106	0.0125	0.01396	0.01549	0.01729	0.01902	0.02125	0.0228	0.02483	0.02681	0.02882	0.03086	0.03295	0.03473	0.03644	0.03859	0.04055	0.04233	0.04379	0.04617	0.0476	0.04918	0.05137	0.05239	0.05415	0.05507	0.05632	0.05775	0.05884	0.06	0.06091	0.06211	0.06306	0.06383	0.06539
	763.36	-0.00031143	-4.3676e-05	0.00030407	0.00091552	0.00158	0.00204	0.0026	0.00375	0.00476	0.00564	0.00673	0.00791	0.00941	0.011	0.01232	0.0139	0.01565	0.01715	0.01911	0.02119	0.02305	0.02472	0.02638	0.02849	0.03062	0.03267	0.03431	0.03634	0.03812	0.04038	0.04211	0.04392	0.04573	0.04771	0.04911	0.05101	0.05212	0.05355	0.05492	0.05622	0.05724	0.05846	0.05957	0.06063	0.06183	0.06301	0.06409	0.06485
	763.77	5.9294e-05	0.00019128	0.00074064	0.00111	0.00183	0.00253	0.00319	0.00428	0.00501	0.00615	0.00736	0.00843	0.00983	0.01125	0.01263	0.01441	0.01572	0.01743	0.01918	0.02126	0.02273	0.02493	0.02678	0.02871	0.03086	0.03279	0.03479	0.03695	0.03886	0.04077	0.04245	0.04428	0.04592	0.04774	0.04937	0.05128	0.05246	0.05385	0.05518	0.05635	0.05776	0.05888	0.05988	0.0611	0.06173	0.06286	0.06399	0.06565
	764.18	0.00028193	0.00034619	0.00105	0.00167	0.00216	0.00263	0.00352	0.00436	0.00508	0.00629	0.00763	0.00879	0.00989	0.01146	0.01291	0.01442	0.01586	0.01772	0.01985	0.02174	0.02331	0.02528	0.02704	0.02912	0.03101	0.03342	0.03516	0.03685	0.03893	0.04075	0.04262	0.0447	0.04611	0.04803	0.04976	0.05149	0.05234	0.05411	0.05535	0.05674	0.05786	0.05931	0.06026	0.06118	0.06225	0.06336	0.06476	0.06548
	764.59	0.00039179	0.00057709	0.00098326	0.0017	0.00215	0.00251	0.00358	0.00416	0.00505	0.00631	0.00714	0.00867	0.01015	0.01144	0.01296	0.01438	0.01586	0.01752	0.01943	0.02148	0.02345	0.02505	0.02718	0.02931	0.03122	0.03293	0.03523	0.03687	0.03896	0.04073	0.04254	0.04439	0.04621	0.04786	0.04982	0.05126	0.05259	0.05422	0.05571	0.05637	0.05776	0.05908	0.05998	0.06109	0.06229	0.06337	0.06464	0.06573
	765	-7.7223e-05	0.00012457	0.00031975	0.00109	0.00139	0.00238	0.00285	0.00397	0.00479	0.00598	0.00713	0.00809	0.00974	0.01097	0.01261	0.0142	0.01599	0.01743	0.01939	0.02072	0.02293	0.02495	0.02667	0.02904	0.031	0.0329	0.03449	0.03699	0.03846	0.04066	0.04238	0.04416	0.04565	0.04733	0.04942	0.05119	0.05252	0.05394	0.0553	0.05613	0.05774	0.05894	0.05975	0.06063	0.06201	0.06297	0.06388	0.06534
	765.41	-0.00055369	-0.00021531	0.00050922	0.00077681	0.00141	0.00186	0.00264	0.00336	0.00462	0.00549	0.00665	0.00778	0.00939	0.0105	0.01216	0.01377	0.01528	0.01748	0.01915	0.02072	0.02254	0.02488	0.02615	0.02838	0.03069	0.03254	0.03468	0.03618	0.03818	0.04004	0.04212	0.04384	0.04561	0.04735	0.04871	0.05099	0.05171	0.05346	0.05481	0.0558	0.05697	0.0582	0.05942	0.06037	0.06146	0.0627	0.06394	0.06456
	765.83	0.00013787	0.000583	0.00077512	0.00089714	0.00196	0.0026	0.00328	0.00421	0.00493	0.00591	0.00733	0.00827	0.00974	0.0112	0.013	0.0142	0.01592	0.01767	0.01919	0.02095	0.02314	0.0247	0.02691	0.0287	0.03083	0.03264	0.03502	0.03649	0.03882	0.04099	0.0425	0.04413	0.04599	0.04761	0.04935	0.05142	0.05238	0.0536	0.05528	0.05619	0.05788	0.0588	0.05974	0.06086	0.06201	0.06303	0.0642	0.06529
	766.24	-9.1926e-05	0.00010221	0.00075489	0.00131	0.00181	0.00256	0.00339	0.00413	0.00497	0.00587	0.00704	0.0085	0.00955	0.01105	0.01254	0.01397	0.01568	0.01759	0.01933	0.02112	0.02305	0.02475	0.02709	0.02862	0.0309	0.03311	0.03465	0.03651	0.0385	0.04064	0.04218	0.04401	0.04606	0.04742	0.04906	0.05096	0.05236	0.05365	0.05461	0.05604	0.05732	0.05869	0.05967	0.06083	0.06186	0.06267	0.0641	0.0652
	766.65	-0.00016994	0.00032712	0.00048207	0.00106	0.00162	0.00233	0.00294	0.00379	0.00507	0.00591	0.00721	0.00832	0.00949	0.0109	0.01236	0.01418	0.01568	0.01729	0.01907	0.02101	0.02275	0.02487	0.02662	0.02857	0.03053	0.03239	0.03463	0.03678	0.03829	0.0404	0.04223	0.04408	0.04548	0.04759	0.04897	0.05087	0.05214	0.05338	0.05492	0.05616	0.05762	0.05883	0.05949	0.06064	0.06179	0.06255	0.06393	0.06487
	767.06	0.00039404	0.00046236	0.00086129	0.00149	0.00184	0.00254	0.00326	0.00411	0.005	0.00623	0.00704	0.00886	0.00983	0.0112	0.01272	0.01414	0.01577	0.01771	0.0192	0.02109	0.02308	0.02491	0.02713	0.02883	0.03108	0.03304	0.03469	0.03677	0.03844	0.0405	0.04202	0.04403	0.04577	0.04767	0.04925	0.05099	0.0522	0.05369	0.05506	0.05641	0.05754	0.05842	0.05967	0.0608	0.06167	0.06297	0.06414	0.06513
	767.47	0.00010396	7.0051e-05	0.00058753	0.00084314	0.00173	0.0024	0.00309	0.00372	0.0048	0.00624	0.00721	0.00818	0.00922	0.01074	0.0125	0.01412	0.01552	0.01747	0.01925	0.02108	0.02303	0.02482	0.02638	0.02838	0.03056	0.0323	0.03452	0.03636	0.03811	0.04005	0.04202	0.04367	0.04532	0.04719	0.04866	0.05076	0.05195	0.05308	0.05457	0.05592	0.05725	0.05823	0.05948	0.06032	0.06174	0.06279	0.06352	0.0648
	767.88	0.00035819	0.00041977	0.00078277	0.00136	0.00167	0.00274	0.00307	0.0038	0.00499	0.00608	0.00688	0.00822	0.01003	0.01111	0.0128	0.01423	0.01567	0.01745	0.01951	0.02101	0.02302	0.02493	0.02685	0.02868	0.03069	0.03263	0.03476	0.0365	0.03857	0.04026	0.04199	0.04393	0.04566	0.0474	0.04903	0.05057	0.05236	0.05368	0.05459	0.05603	0.05729	0.05839	0.05994	0.06073	0.06202	0.0629	0.06395	0.06483
	768.29	-9.2742e-05	5.3068e-05	0.00052829	0.00122	0.00158	0.00241	0.00274	0.00417	0.00483	0.00612	0.00695	0.00814	0.00942	0.01105	0.01257	0.01416	0.01556	0.01743	0.01919	0.02073	0.02281	0.02466	0.02676	0.02853	0.03075	0.03259	0.03452	0.03639	0.03834	0.04042	0.04181	0.04356	0.04545	0.04702	0.0487	0.05069	0.05194	0.05339	0.05481	0.05601	0.05739	0.05817	0.05931	0.06026	0.06141	0.06229	0.06358	0.06482
	768.7	4.4562e-05	0.00010963	0.00047616	0.00083631	0.00181	0.00236	0.00292	0.00407	0.00481	0.00583	0.00713	0.00813	0.00946	0.01072	0.01227	0.01394	0.01564	0.01719	0.01901	0.02061	0.02243	0.02472	0.02647	0.02839	0.0307	0.0324	0.03427	0.03627	0.03816	0.04021	0.04184	0.04392	0.04529	0.04707	0.04861	0.05069	0.05189	0.05315	0.05458	0.05551	0.05675	0.05801	0.05936	0.06041	0.06147	0.06238	0.06381	0.06469
	769.11	0.00045597	0.00060257	0.00107	0.00162	0.00226	0.0029	0.0033	0.0042	0.00535	0.00635	0.00736	0.00857	0.0098	0.01099	0.01259	0.01423	0.01587	0.01782	0.01971	0.02118	0.02315	0.02496	0.02694	0.02893	0.03106	0.03264	0.03484	0.03687	0.03862	0.04041	0.04233	0.04423	0.04579	0.04765	0.04906	0.05082	0.05251	0.05355	0.05505	0.05608	0.05746	0.05848	0.06004	0.06065	0.06195	0.06306	0.06401	0.06525
	769.52	0.00011753	0.000187	0.00035536	0.00121	0.00138	0.00254	0.00296	0.00404	0.00479	0.00596	0.00693	0.00821	0.00969	0.01082	0.01256	0.01412	0.01552	0.01759	0.01922	0.02093	0.02265	0.02471	0.02687	0.02852	0.03083	0.03255	0.03452	0.03649	0.03846	0.04006	0.04202	0.04393	0.0458	0.0474	0.04884	0.05051	0.05196	0.05315	0.05491	0.05568	0.05702	0.05829	0.05917	0.06074	0.06154	0.06245	0.06372	0.06496
	769.93	8.6741e-05	0.00026294	0.00051447	0.00115	0.00205	0.00242	0.003	0.00416	0.00485	0.00615	0.00718	0.00839	0.00949	0.011	0.01243	0.01425	0.01586	0.01754	0.01904	0.02071	0.02304	0.02466	0.0266	0.02862	0.03059	0.03248	0.03459	0.03651	0.03876	0.04027	0.04219	0.04379	0.04556	0.04718	0.0488	0.05065	0.05191	0.05322	0.05472	0.05612	0.05741	0.05816	0.05941	0.06071	0.06162	0.06261	0.06374	0.06486
	770.34	0.00052937	0.00022323	0.00084061	0.00112	0.00201	0.00241	0.00304	0.00418	0.00498	0.00609	0.00726	0.00829	0.00982	0.01118	0.01273	0.01431	0.01588	0.01761	0.01902	0.02101	0.02295	0.0247	0.02664	0.02892	0.03056	0.03268	0.03464	0.03675	0.03843	0.04046	0.0423	0.04403	0.04534	0.04726	0.04894	0.05081	0.05209	0.0536	0.05467	0.05593	0.05743	0.0584	0.05958	0.06048	0.06187	0.06264	0.06402	0.06499
	770.75	7.2951e-05	0.00044279	0.00062314	0.00128	0.00185	0.00232	0.00301	0.00384	0.00472	0.00607	0.00721	0.00825	0.00959	0.0109	0.01237	0.0142	0.01566	0.01725	0.01926	0.02102	0.02264	0.0243	0.02659	0.02861	0.03046	0.03257	0.03429	0.03627	0.03832	0.04007	0.04184	0.04359	0.04558	0.04699	0.04894	0.05038	0.05181	0.05307	0.05449	0.05567	0.05697	0.05798	0.05918	0.06012	0.06139	0.06234	0.06338	0.06439
	771.16	-0.00020037	0.00012133	0.0002089	0.00112	0.00174	0.00236	0.00323	0.00363	0.00471	0.00587	0.00672	0.0083	0.00966	0.01138	0.01229	0.0137	0.01551	0.01739	0.01914	0.02109	0.02267	0.02443	0.02629	0.02831	0.03059	0.03245	0.03445	0.03606	0.0382	0.03996	0.04169	0.04383	0.04521	0.04686	0.04853	0.05044	0.05182	0.0532	0.05428	0.05527	0.05689	0.05811	0.05914	0.05995	0.06125	0.06235	0.06327	0.06455
	771.57	1.1107e-05	0.00023198	0.00068607	0.0013	0.00185	0.00253	0.00279	0.00396	0.0049	0.00595	0.00725	0.00846	0.0095	0.01101	0.01238	0.01404	0.01547	0.01731	0.01887	0.02109	0.0228	0.02438	0.0265	0.02869	0.03017	0.03264	0.03423	0.03621	0.03807	0.04002	0.04181	0.04356	0.04506	0.04703	0.04872	0.05069	0.05187	0.05296	0.05429	0.05554	0.05681	0.05805	0.05912	0.06021	0.06115	0.06208	0.06329	0.06443
	771.98	0.00031233	0.00040078	0.00075166	0.00115	0.00208	0.00276	0.00315	0.00404	0.00495	0.00609	0.00707	0.00833	0.00962	0.01062	0.01231	0.01377	0.0154	0.01736	0.01923	0.02092	0.02282	0.02485	0.02632	0.02874	0.03037	0.03262	0.0344	0.03634	0.03806	0.03999	0.0415	0.04368	0.04534	0.04675	0.04855	0.05024	0.05161	0.05304	0.05427	0.05568	0.0569	0.05804	0.05922	0.06016	0.06124	0.06243	0.0632	0.06466
	772.39	0.00022482	0.0003275	0.00084925	0.00104	0.00178	0.00255	0.00305	0.00418	0.00524	0.00606	0.00705	0.00837	0.00962	0.01117	0.01261	0.01418	0.01574	0.01719	0.01886	0.02088	0.02279	0.02473	0.02644	0.02848	0.03031	0.03243	0.03445	0.03626	0.03788	0.04008	0.04178	0.04356	0.04512	0.04723	0.0489	0.05064	0.05213	0.0533	0.05467	0.05552	0.05696	0.05826	0.05925	0.06001	0.06124	0.0624	0.06338	0.06458
	772.8	0.00028877	0.00039144	0.00098526	0.00117	0.00173	0.00227	0.00326	0.00414	0.00508	0.00613	0.00718	0.00858	0.00947	0.01116	0.01254	0.01423	0.01578	0.01753	0.01916	0.02093	0.02291	0.02482	0.02657	0.02848	0.03085	0.03253	0.03423	0.03626	0.03804	0.04016	0.04184	0.04388	0.04532	0.04729	0.04875	0.0505	0.05201	0.05307	0.05461	0.05565	0.05705	0.05802	0.05914	0.06049	0.06125	0.06214	0.06338	0.06436
	773.21	2.2204e-05	0.00013413	0.00049231	0.00094068	0.00171	0.00233	0.00325	0.00397	0.00496	0.00604	0.00727	0.00849	0.00977	0.01102	0.01234	0.01393	0.0156	0.01751	0.01888	0.02058	0.02269	0.02445	0.02623	0.02846	0.03047	0.03223	0.03416	0.03608	0.0381	0.03981	0.0417	0.04324	0.04521	0.04652	0.0487	0.05034	0.05173	0.05316	0.05435	0.05514	0.05666	0.05777	0.0585	0.05982	0.06083	0.06211	0.0631	0.06428
	773.62	-8.0782e-05	0.0003446	0.00078819	0.00129	0.00182	0.00259	0.00338	0.00387	0.0051	0.00608	0.00694	0.00849	0.00973	0.01097	0.01279	0.01418	0.01565	0.01739	0.01934	0.02079	0.02283	0.0247	0.02666	0.02889	0.03044	0.03257	0.03439	0.03625	0.03802	0.04002	0.04187	0.0436	0.04545	0.04685	0.04877	0.05038	0.05194	0.05318	0.05412	0.05562	0.05683	0.05775	0.05923	0.05971	0.06137	0.06194	0.06352	0.06444
	774.03	4.0844e-05	0.00042861	0.00070955	0.00132	0.00156	0.00247	0.0032	0.00385	0.00482	0.00625	0.00716	0.00858	0.00972	0.01109	0.01231	0.01427	0.01564	0.01743	0.01921	0.02091	0.02275	0.02466	0.02677	0.0287	0.03071	0.03235	0.03466	0.03642	0.03817	0.03983	0.04177	0.04379	0.0454	0.04667	0.04857	0.05061	0.05202	0.05309	0.05444	0.05564	0.05686	0.05798	0.05913	0.06001	0.06142	0.06222	0.06369	0.06461
	774.45	0.00026375	0.00055477	0.00088646	0.00138	0.00193	0.00253	0.00336	0.00415	0.00499	0.00596	0.0074	0.00832	0.00966	0.01111	0.01249	0.01427	0.01575	0.01739	0.01931	0.02097	0.02273	0.02457	0.02668	0.02876	0.03065	0.03257	0.03442	0.03595	0.03831	0.04022	0.0422	0.04371	0.0451	0.04685	0.04846	0.05054	0.05177	0.05306	0.05427	0.05565	0.05695	0.05789	0.05899	0.0602	0.06106	0.06227	0.06346	0.06468
	774.86	3.999e-06	0.00023823	0.00087265	0.00106	0.0017	0.00179	0.00301	0.00388	0.00464	0.00557	0.0071	0.00845	0.00937	0.01111	0.01242	0.01375	0.01536	0.01712	0.01859	0.0209	0.0226	0.02452	0.02611	0.02839	0.03035	0.03192	0.03397	0.03569	0.03803	0.03974	0.04136	0.04329	0.04495	0.0469	0.04825	0.05011	0.0514	0.05284	0.05419	0.05541	0.05664	0.05768	0.05862	0.05995	0.06089	0.0618	0.06306	0.06399
	775.27	7.5039e-05	0.00049488	0.00096051	0.00132	0.00172	0.00264	0.00334	0.00435	0.00513	0.0063	0.00733	0.00849	0.00975	0.01116	0.0126	0.01428	0.01583	0.01747	0.01927	0.02107	0.02272	0.02493	0.02698	0.02866	0.03055	0.03239	0.03469	0.03602	0.03823	0.03991	0.04185	0.04335	0.04536	0.04694	0.04849	0.05046	0.05171	0.05301	0.05425	0.05528	0.05672	0.05765	0.05905	0.0601	0.06122	0.06222	0.06335	0.06459
	775.68	8.8446e-05	0.00027251	0.00044597	0.00137	0.0015	0.00216	0.00287	0.00381	0.00496	0.00596	0.00709	0.00835	0.00953	0.01089	0.01227	0.01384	0.01577	0.01749	0.01922	0.02062	0.02278	0.02434	0.02639	0.02838	0.03002	0.03222	0.03399	0.03604	0.03785	0.03983	0.04156	0.04313	0.04494	0.04659	0.0482	0.04996	0.05129	0.05287	0.05406	0.05522	0.0564	0.05773	0.05867	0.05985	0.06086	0.06193	0.06296	0.06389
	776.09	7.8243e-05	0.00064949	0.00082359	0.00115	0.00185	0.00242	0.00327	0.00415	0.00504	0.00624	0.00719	0.00835	0.00953	0.01102	0.01234	0.0144	0.01573	0.01728	0.01913	0.02056	0.02269	0.02436	0.02613	0.02853	0.03034	0.03237	0.03412	0.03615	0.03779	0.03977	0.04165	0.04336	0.04498	0.0467	0.0482	0.05006	0.05154	0.05294	0.05429	0.05534	0.05638	0.05765	0.05867	0.05973	0.06084	0.06214	0.06289	0.06417
	776.5	0.0002771	0.00018145	0.00084965	0.00127	0.00204	0.00205	0.00333	0.00381	0.00504	0.00608	0.0071	0.00815	0.00962	0.01115	0.01255	0.01414	0.01561	0.01715	0.01897	0.02081	0.02276	0.02455	0.02628	0.02842	0.03076	0.03216	0.03416	0.03621	0.03799	0.03992	0.04148	0.04338	0.04507	0.047	0.04856	0.05015	0.05142	0.05285	0.05428	0.05538	0.05624	0.05774	0.05879	0.05987	0.06113	0.06178	0.06283	0.06416
	776.91	-0.00042256	-6.1408e-05	0.00054192	0.00117	0.00184	0.00234	0.00337	0.00407	0.00486	0.00586	0.00697	0.00826	0.00926	0.01093	0.01249	0.01376	0.0154	0.01704	0.01902	0.02061	0.02237	0.02425	0.02594	0.02833	0.0301	0.03216	0.03419	0.03586	0.03799	0.03945	0.04138	0.04302	0.04479	0.04647	0.04803	0.04985	0.05115	0.05255	0.05361	0.05512	0.05621	0.05708	0.05845	0.05984	0.06051	0.06185	0.06271	0.06397
	777.32	0.00019496	0.00028623	0.00079506	0.00148	0.00185	0.00236	0.00337	0.00406	0.00493	0.00606	0.00754	0.00849	0.00959	0.01107	0.01292	0.01401	0.01557	0.01743	0.0191	0.0206	0.02276	0.02445	0.02652	0.02822	0.03037	0.03244	0.03437	0.03589	0.03786	0.04014	0.04159	0.04333	0.04498	0.04664	0.04832	0.04991	0.05146	0.05279	0.05426	0.05514	0.05638	0.0577	0.05885	0.05984	0.06101	0.0621	0.06295	0.06444
	777.73	-0.00013008	0.00029372	0.00074516	0.00127	0.00156	0.00232	0.00313	0.00381	0.00503	0.00578	0.00707	0.00833	0.00947	0.01112	0.01246	0.01401	0.01556	0.01722	0.01879	0.02086	0.02252	0.02471	0.02648	0.02833	0.03042	0.03194	0.03415	0.03584	0.0379	0.03993	0.04159	0.04331	0.04495	0.04641	0.048	0.04987	0.05147	0.05255	0.05379	0.05515	0.05639	0.05735	0.05868	0.05972	0.06079	0.06181	0.06287	0.06412
	778.14	-0.00014224	3.1219e-06	0.0006083	0.00064358	0.0015	0.00212	0.00302	0.00372	0.00444	0.00571	0.00684	0.00781	0.00925	0.0108	0.01214	0.01362	0.01514	0.01682	0.0187	0.02062	0.02229	0.02412	0.02599	0.02796	0.02995	0.0318	0.03386	0.03565	0.03774	0.03965	0.04133	0.04303	0.04465	0.04647	0.04813	0.04957	0.05094	0.05244	0.05368	0.05474	0.05598	0.0573	0.05847	0.05937	0.06058	0.06163	0.06285	0.06369
	778.55	0.00030249	0.00032837	0.00042524	0.00117	0.00201	0.00236	0.00308	0.00367	0.00469	0.00585	0.00691	0.00806	0.00956	0.01109	0.01249	0.01391	0.0155	0.01707	0.01881	0.02033	0.02282	0.02434	0.02628	0.02866	0.03017	0.03219	0.03383	0.03571	0.03765	0.04008	0.04148	0.04308	0.04496	0.04686	0.04816	0.04956	0.05127	0.05248	0.05369	0.05497	0.0562	0.05739	0.05834	0.05952	0.06068	0.06183	0.06281	0.0641
	778.96	-0.00026647	0.00011789	0.0004847	0.00109	0.00138	0.00194	0.00282	0.00373	0.00462	0.00544	0.00662	0.00802	0.00928	0.01063	0.01202	0.01398	0.01535	0.01696	0.01874	0.02035	0.02242	0.02442	0.02566	0.02825	0.02999	0.03163	0.03363	0.03555	0.03755	0.03911	0.04106	0.0428	0.04435	0.04626	0.04757	0.04948	0.0511	0.05216	0.05376	0.05456	0.0558	0.05713	0.05785	0.05929	0.06047	0.06121	0.06275	0.0633
	779.37	0.00021205	0.00049077	0.0009472	0.00114	0.00168	0.00261	0.00318	0.00393	0.005	0.00582	0.00707	0.00829	0.00945	0.01126	0.0127	0.0139	0.01546	0.01729	0.01919	0.0209	0.02287	0.02458	0.02623	0.02855	0.03027	0.03228	0.03443	0.03611	0.03788	0.03987	0.04153	0.04326	0.04516	0.04685	0.04821	0.04972	0.05129	0.05271	0.05376	0.05488	0.05618	0.05738	0.05883	0.05959	0.06082	0.06158	0.06281	0.06374
	779.78	-9.1152e-05	0.0004632	0.00070081	0.00098691	0.00151	0.00224	0.00315	0.00405	0.0047	0.00586	0.00697	0.00826	0.00956	0.01088	0.01221	0.0138	0.01537	0.01715	0.01904	0.02056	0.02268	0.02418	0.02605	0.02808	0.02995	0.0322	0.03418	0.03587	0.03769	0.03952	0.04141	0.04319	0.0446	0.04638	0.04808	0.04971	0.05126	0.05221	0.05377	0.05489	0.05615	0.05721	0.05824	0.05921	0.06057	0.06168	0.06256	0.06381
	780.19	-4.4686e-05	0.00021679	0.00076977	0.00095784	0.00165	0.00243	0.00328	0.00399	0.00506	0.00618	0.00721	0.00835	0.00953	0.01104	0.0125	0.01401	0.01551	0.01738	0.019	0.0207	0.02248	0.02463	0.02624	0.02815	0.03032	0.03236	0.03403	0.03583	0.03795	0.03981	0.0414	0.04343	0.0449	0.0462	0.04817	0.04988	0.05129	0.05255	0.05363	0.05483	0.05633	0.05727	0.05842	0.05936	0.06076	0.06151	0.06276	0.0639
	780.6	0.00031294	0.0003608	0.00102	0.00133	0.00189	0.00278	0.00334	0.00419	0.00497	0.00599	0.00712	0.00834	0.00989	0.0113	0.01275	0.0141	0.01546	0.0175	0.01914	0.0208	0.02266	0.02467	0.02629	0.02841	0.03069	0.03248	0.03412	0.03613	0.03813	0.03972	0.04142	0.04312	0.04496	0.04642	0.04839	0.04989	0.05133	0.05272	0.05373	0.05487	0.05646	0.05754	0.05846	0.05982	0.06066	0.06181	0.06269	0.06411
	781.01	-5.9541e-05	0.0001621	0.0009273	0.00126	0.00183	0.00234	0.00319	0.004	0.00475	0.00583	0.00688	0.00779	0.00943	0.01076	0.01232	0.0138	0.0153	0.01706	0.01877	0.02032	0.02244	0.02406	0.02613	0.02806	0.03007	0.03187	0.03396	0.0357	0.03752	0.03915	0.04113	0.04295	0.04442	0.04621	0.0478	0.04953	0.05089	0.05227	0.05359	0.0547	0.05594	0.05716	0.05823	0.05873	0.06024	0.06131	0.06256	0.06379
	781.42	0.00048758	0.0005997	0.00105	0.00146	0.00221	0.00284	0.00352	0.00421	0.0051	0.00641	0.00734	0.00828	0.0098	0.01096	0.01251	0.0143	0.0159	0.01742	0.01914	0.02091	0.02271	0.02473	0.02638	0.02863	0.0305	0.03231	0.03409	0.03602	0.0379	0.03972	0.04151	0.04351	0.04482	0.0467	0.04835	0.04988	0.05133	0.05253	0.05362	0.05492	0.05623	0.05781	0.05847	0.05946	0.06076	0.06169	0.06276	0.06378
	781.83	0.00010534	0.00048837	0.00084884	0.00127	0.00136	0.00255	0.00298	0.004	0.00508	0.00614	0.00724	0.00851	0.00956	0.01113	0.01228	0.01397	0.0155	0.0171	0.01922	0.02067	0.02244	0.02467	0.02607	0.0284	0.03001	0.03206	0.0339	0.03587	0.03752	0.0395	0.04115	0.04301	0.0448	0.04642	0.04815	0.04992	0.05118	0.05255	0.05345	0.05468	0.05597	0.05719	0.05809	0.05938	0.06023	0.06122	0.06251	0.06381
	782.24	0.00022371	0.00060236	0.00112	0.00138	0.00202	0.00255	0.00352	0.00426	0.00521	0.00619	0.00723	0.00833	0.00976	0.01114	0.01267	0.01434	0.01558	0.01708	0.01896	0.02082	0.02262	0.02471	0.0266	0.02836	0.03055	0.03199	0.03432	0.03586	0.03804	0.03957	0.04156	0.04321	0.04486	0.04658	0.04815	0.04983	0.05099	0.05262	0.05374	0.0551	0.05615	0.05726	0.05793	0.05979	0.06057	0.06164	0.06264	0.06381
	782.64	0.00036851	0.00036537	0.00135	0.00137	0.00205	0.00263	0.00338	0.00417	0.00492	0.00596	0.0073	0.00823	0.00985	0.01106	0.01239	0.01398	0.01559	0.01737	0.01896	0.02078	0.02253	0.02418	0.02624	0.02828	0.03057	0.03174	0.03394	0.03576	0.0377	0.03932	0.04122	0.04279	0.04485	0.0465	0.04792	0.04963	0.05091	0.05229	0.05382	0.05455	0.05582	0.05729	0.05818	0.05951	0.06044	0.06134	0.06274	0.0637
	783.05	0.00062104	0.00055764	0.00055359	0.00135	0.00222	0.00279	0.00326	0.00432	0.00495	0.0061	0.00709	0.00839	0.00992	0.01137	0.01257	0.01403	0.01592	0.01732	0.01907	0.02077	0.02261	0.02462	0.02639	0.02846	0.03022	0.03214	0.03402	0.03608	0.03772	0.03974	0.04147	0.04287	0.04462	0.04642	0.04795	0.04997	0.0511	0.05263	0.05377	0.05498	0.05595	0.05717	0.05818	0.05966	0.06037	0.06145	0.06248	0.06389
	783.46	-1.3477e-05	1.8869e-05	0.00099353	0.00131	0.00183	0.00238	0.00321	0.00438	0.00505	0.00627	0.00727	0.00808	0.00958	0.01096	0.01249	0.01357	0.01548	0.01704	0.01876	0.02064	0.02246	0.02469	0.02623	0.02851	0.03018	0.03191	0.03385	0.03569	0.03782	0.03932	0.04128	0.04279	0.04477	0.04624	0.04754	0.04946	0.05077	0.05193	0.05331	0.05501	0.05565	0.05692	0.05802	0.05896	0.06023	0.06122	0.06237	0.06339
	783.87	-1.1698e-05	2.6997e-05	0.0008643	0.0013	0.00165	0.00237	0.00296	0.00402	0.00505	0.00581	0.00707	0.00809	0.00937	0.01063	0.01223	0.01387	0.01553	0.01699	0.01868	0.02037	0.02226	0.02421	0.02603	0.02806	0.0295	0.03187	0.03379	0.03563	0.03755	0.03903	0.0408	0.04261	0.04435	0.04596	0.04764	0.04966	0.05107	0.052	0.05328	0.05443	0.0557	0.05668	0.05771	0.05921	0.06027	0.06094	0.06242	0.06323
	784.28	0.00022377	0.00065316	0.00074919	0.00102	0.00171	0.00269	0.00336	0.00411	0.00495	0.00627	0.00718	0.00844	0.00985	0.01078	0.01245	0.014	0.01547	0.01718	0.01901	0.02051	0.02231	0.02428	0.02622	0.02801	0.03003	0.03189	0.03393	0.03564	0.03771	0.03944	0.04094	0.04301	0.04443	0.04601	0.0479	0.04961	0.05069	0.05195	0.05331	0.05449	0.05577	0.05696	0.05789	0.05915	0.06018	0.06123	0.0622	0.06366
	784.69	-0.00032181	-5.5003e-05	0.00035092	0.00107	0.00103	0.00189	0.00251	0.00363	0.00473	0.00541	0.00661	0.00782	0.00903	0.01037	0.01217	0.01354	0.01496	0.01682	0.01849	0.02019	0.02227	0.02397	0.0256	0.02768	0.02955	0.03164	0.03297	0.03498	0.03677	0.03909	0.0405	0.04221	0.04394	0.04562	0.04703	0.04875	0.05007	0.05162	0.05285	0.05412	0.05538	0.05637	0.05756	0.05854	0.05967	0.06047	0.06207	0.06268
	785.1	0.00015515	0.00011771	0.00077539	0.00115	0.00187	0.00247	0.00299	0.00388	0.0049	0.00577	0.00681	0.00834	0.00905	0.01094	0.01249	0.01385	0.01531	0.01693	0.01877	0.02065	0.02251	0.02385	0.02578	0.02811	0.03004	0.03184	0.03364	0.03516	0.03711	0.03903	0.04082	0.0427	0.04417	0.04585	0.04759	0.04912	0.05034	0.05209	0.05323	0.05432	0.0558	0.05668	0.05753	0.059	0.05987	0.06096	0.06241	0.06362
	785.51	0.00022605	0.00044048	0.00066404	0.00139	0.00188	0.00269	0.00339	0.00434	0.00499	0.00601	0.00708	0.00837	0.00959	0.01102	0.01244	0.01392	0.01558	0.01718	0.01904	0.02085	0.02245	0.02429	0.02613	0.02821	0.02998	0.03182	0.0338	0.03573	0.03765	0.03905	0.04098	0.04244	0.04426	0.04578	0.04767	0.0494	0.05087	0.05229	0.0531	0.05429	0.05587	0.05679	0.05777	0.05896	0.06002	0.06102	0.06212	0.06341
	785.92	3.614e-05	0.00011882	0.00050171	0.00102	0.00154	0.00213	0.00289	0.0038	0.00464	0.0059	0.00706	0.00818	0.00941	0.01094	0.01234	0.01364	0.01541	0.01696	0.01867	0.02057	0.0225	0.024	0.02595	0.02794	0.02988	0.03186	0.03356	0.03569	0.0373	0.03885	0.04052	0.04266	0.04404	0.04575	0.04721	0.04908	0.05014	0.05152	0.05275	0.05411	0.05535	0.0565	0.05771	0.05864	0.05956	0.06079	0.06196	0.06283
	786.33	-2.5306e-05	0.00024907	0.0007327	0.00138	0.00139	0.00225	0.00264	0.00378	0.00487	0.00574	0.00676	0.00805	0.00931	0.0105	0.01199	0.01387	0.01556	0.01702	0.01896	0.02029	0.02225	0.02401	0.02574	0.02765	0.02976	0.03144	0.03328	0.03526	0.03727	0.03931	0.04073	0.0426	0.0441	0.04561	0.04733	0.04886	0.05018	0.05164	0.05311	0.05397	0.05503	0.0565	0.05719	0.05823	0.05956	0.06062	0.06201	0.06275
	786.74	0.00023814	0.0003724	0.00081798	0.00156	0.00216	0.0025	0.00352	0.00405	0.00523	0.00607	0.00709	0.0085	0.00963	0.01115	0.0127	0.01405	0.01568	0.01732	0.0189	0.02068	0.02265	0.02445	0.02612	0.02846	0.03015	0.03187	0.03357	0.03569	0.03745	0.0393	0.04128	0.04265	0.04425	0.04613	0.04772	0.04917	0.05063	0.05205	0.05326	0.05459	0.05583	0.05687	0.05786	0.05913	0.06008	0.06115	0.06231	0.06342
	787.15	0.00013211	0.00017691	0.00081232	0.00108	0.00162	0.00243	0.00308	0.00392	0.00506	0.0059	0.00688	0.00806	0.0092	0.01099	0.01245	0.0139	0.01531	0.01684	0.01894	0.02048	0.02252	0.02433	0.02611	0.02807	0.03008	0.03204	0.03345	0.03524	0.03724	0.03925	0.04106	0.04248	0.04431	0.04583	0.04723	0.04926	0.05033	0.05184	0.05282	0.05451	0.05535	0.0566	0.05777	0.05881	0.05985	0.06109	0.06219	0.0632
	787.56	0.00011681	8.5112e-05	0.00063331	0.00107	0.00173	0.00212	0.00307	0.00416	0.00457	0.00544	0.00683	0.00832	0.00928	0.01055	0.01204	0.01372	0.0154	0.01685	0.01863	0.0203	0.02237	0.02375	0.02566	0.02774	0.02947	0.03165	0.03338	0.03512	0.03698	0.039	0.04059	0.04265	0.04414	0.04556	0.0472	0.04909	0.05042	0.05165	0.05276	0.0539	0.05543	0.05653	0.0575	0.05842	0.05968	0.06059	0.06163	0.06266
	787.97	-4.0773e-06	0.00030002	0.00063336	0.00129	0.00182	0.00248	0.00329	0.00424	0.00494	0.00587	0.00705	0.00836	0.00946	0.01094	0.01225	0.01377	0.01555	0.01705	0.01861	0.02058	0.02225	0.02411	0.02608	0.02781	0.02969	0.03189	0.03355	0.0354	0.03703	0.03902	0.0407	0.0428	0.04424	0.04582	0.04736	0.0491	0.05038	0.05176	0.05298	0.05467	0.05535	0.05661	0.05751	0.05863	0.05975	0.06049	0.06216	0.063
	788.38	2.8575e-05	0.00028856	0.00085217	0.00121	0.00175	0.00218	0.00283	0.00374	0.00503	0.00575	0.00686	0.00823	0.00944	0.01081	0.01234	0.01347	0.01528	0.01715	0.01864	0.0205	0.02225	0.02411	0.02588	0.02785	0.02985	0.03155	0.03347	0.03541	0.03734	0.03904	0.04101	0.04258	0.04412	0.04574	0.04735	0.04907	0.05038	0.05173	0.05308	0.05411	0.05544	0.05644	0.05767	0.05851	0.05964	0.06072	0.0618	0.06292
	788.79	0.00023873	0.00047441	0.00069341	0.00127	0.00167	0.00245	0.00336	0.00382	0.00478	0.00605	0.00707	0.00839	0.00949	0.01111	0.01232	0.01405	0.01512	0.0171	0.01876	0.02047	0.02232	0.02414	0.026	0.02823	0.03005	0.03188	0.03371	0.03526	0.03764	0.03932	0.041	0.04256	0.04429	0.04591	0.04734	0.0493	0.05044	0.05154	0.053	0.05404	0.05556	0.05647	0.05764	0.05866	0.05978	0.06081	0.06213	0.06304
	789.2	-0.00052482	5.3153e-05	0.00072744	0.00106	0.00168	0.00192	0.00284	0.00369	0.00463	0.00574	0.00659	0.00807	0.00912	0.01056	0.012	0.01366	0.01494	0.01671	0.01856	0.02024	0.02199	0.02371	0.02576	0.02759	0.02929	0.03133	0.03327	0.03495	0.037	0.0389	0.0403	0.04221	0.04396	0.04539	0.04698	0.04859	0.05005	0.0515	0.05245	0.05381	0.05532	0.05634	0.05701	0.05854	0.05914	0.0604	0.0615	0.06247
	789.61	-0.00019898	0.00013588	0.00042324	0.0008692	0.00146	0.00238	0.00311	0.00399	0.00474	0.00564	0.00684	0.00835	0.00913	0.01057	0.01218	0.01367	0.01529	0.01701	0.01834	0.0202	0.02199	0.02393	0.02567	0.02782	0.02965	0.03153	0.03325	0.03507	0.03705	0.03881	0.04054	0.04203	0.04392	0.04559	0.04722	0.0489	0.05014	0.05149	0.05278	0.05428	0.05514	0.05648	0.05704	0.05854	0.05955	0.06041	0.06185	0.06278
	790.02	-0.00022923	-7.7339e-06	0.0005153	0.00116	0.00186	0.00221	0.00293	0.00354	0.00472	0.00567	0.00695	0.00789	0.0092	0.01057	0.0126	0.01367	0.01519	0.01676	0.01844	0.0201	0.02203	0.02402	0.0255	0.02747	0.02954	0.03135	0.03308	0.03488	0.03702	0.0386	0.0405	0.04191	0.04353	0.04535	0.04688	0.0485	0.0501	0.05143	0.05249	0.05376	0.05467	0.05619	0.05692	0.05835	0.0593	0.06015	0.06124	0.06254
	790.43	0.00043956	0.00035125	0.00085542	0.00137	0.00205	0.00262	0.00318	0.00415	0.00488	0.00584	0.00721	0.00814	0.00954	0.01092	0.0125	0.01409	0.0155	0.01676	0.01869	0.02056	0.02255	0.02386	0.02595	0.02759	0.02982	0.03133	0.03359	0.03513	0.03717	0.03905	0.04091	0.0423	0.04401	0.04558	0.04731	0.04895	0.05047	0.05142	0.05272	0.05361	0.05537	0.05613	0.05725	0.05849	0.05961	0.06058	0.06207	0.06314
	790.83	-9.1557e-05	0.00049502	0.00066152	0.00126	0.00146	0.00256	0.0032	0.00398	0.00482	0.00564	0.00696	0.00833	0.00941	0.01063	0.01262	0.01392	0.01554	0.01725	0.0187	0.02037	0.02214	0.02378	0.02553	0.02775	0.02964	0.03152	0.03328	0.03516	0.03692	0.03885	0.04068	0.04227	0.04367	0.04566	0.04705	0.04877	0.0501	0.05159	0.05253	0.05405	0.05511	0.05635	0.05748	0.05853	0.05952	0.06044	0.06174	0.06294
	791.24	-0.00013764	0.00023665	0.00109	0.00111	0.00167	0.00263	0.00328	0.00375	0.00481	0.00586	0.00711	0.00828	0.0095	0.01062	0.01231	0.01388	0.01515	0.01704	0.01866	0.02038	0.02212	0.02437	0.02595	0.02786	0.02993	0.03162	0.03347	0.03507	0.03713	0.03911	0.04077	0.0422	0.0439	0.04529	0.04707	0.04875	0.05023	0.05135	0.05294	0.05379	0.05525	0.05615	0.05734	0.05829	0.0596	0.06033	0.0618	0.06284
	791.65	0.00014776	0.00067399	0.0008398	0.00116	0.00147	0.00261	0.00307	0.00419	0.00523	0.00597	0.00718	0.00788	0.0095	0.01105	0.01269	0.01398	0.01536	0.01718	0.01869	0.02052	0.02247	0.02436	0.0259	0.02798	0.02988	0.0317	0.03372	0.03523	0.03699	0.03874	0.04065	0.04229	0.04404	0.04569	0.04722	0.04875	0.05046	0.05187	0.05285	0.05409	0.05486	0.05628	0.05721	0.05827	0.05945	0.06059	0.06151	0.06295
	792.06	-3.4689e-05	9.7236e-05	0.00079359	0.0012	0.00188	0.00238	0.0031	0.00388	0.00493	0.00578	0.00702	0.00841	0.00948	0.01112	0.01233	0.01402	0.01541	0.01682	0.01881	0.02028	0.02212	0.02405	0.02578	0.02796	0.02984	0.03162	0.03343	0.03511	0.0374	0.03897	0.04059	0.04207	0.04381	0.04535	0.04688	0.04863	0.05018	0.05142	0.05249	0.05376	0.05489	0.05597	0.05718	0.0581	0.05961	0.06033	0.06154	0.0626
	792.47	-4.7972e-05	0.00045394	0.00078887	0.00105	0.00146	0.00224	0.00323	0.00383	0.00493	0.00601	0.00707	0.00811	0.00936	0.01078	0.01215	0.01372	0.01532	0.01681	0.01857	0.02006	0.02207	0.02438	0.02586	0.02784	0.02971	0.03121	0.03345	0.03513	0.03663	0.03875	0.04042	0.04204	0.04364	0.04529	0.04677	0.04865	0.04997	0.05106	0.05238	0.05371	0.05513	0.05583	0.0573	0.05794	0.05905	0.0604	0.06128	0.06241
	792.88	0.0001915	0.00035655	0.00063148	0.0014	0.00173	0.00239	0.00294	0.00388	0.00493	0.00579	0.00677	0.00802	0.00931	0.01054	0.01241	0.01376	0.01523	0.0171	0.01908	0.02053	0.02239	0.02416	0.02568	0.02785	0.02956	0.03161	0.03323	0.03499	0.03695	0.03873	0.04024	0.04193	0.04359	0.0454	0.04676	0.04884	0.05008	0.05117	0.05243	0.05371	0.05504	0.05593	0.05701	0.05845	0.05919	0.06045	0.06156	0.06263
	793.29	-0.00023927	0.00023803	0.00038366	0.00084056	0.0013	0.00206	0.00295	0.00355	0.00459	0.00557	0.00655	0.00776	0.009	0.01064	0.01181	0.01369	0.01513	0.01664	0.01857	0.01984	0.02209	0.02377	0.0254	0.0276	0.02921	0.03119	0.03281	0.0347	0.03669	0.03847	0.04005	0.04173	0.04328	0.04497	0.04655	0.04875	0.04965	0.05098	0.05212	0.05352	0.05461	0.05582	0.05671	0.05798	0.0587	0.05996	0.061	0.06203
	793.7	-0.00016976	0.00051379	0.00053258	0.00114	0.00157	0.00234	0.00311	0.0038	0.00508	0.00568	0.0071	0.0083	0.00957	0.01086	0.01199	0.01344	0.01522	0.01661	0.01841	0.02039	0.02212	0.02387	0.02561	0.02753	0.02952	0.03156	0.03307	0.03486	0.03683	0.03855	0.04014	0.04178	0.04362	0.04528	0.04648	0.04863	0.04973	0.05085	0.0522	0.05355	0.05471	0.05567	0.05687	0.05776	0.05907	0.0601	0.06123	0.06252
	794.11	-4.2609e-05	0.00021219	0.00080624	0.00132	0.00166	0.0025	0.00325	0.0038	0.00466	0.0057	0.00707	0.00802	0.00928	0.01067	0.01192	0.01332	0.015	0.01687	0.0187	0.02008	0.02209	0.02364	0.02564	0.02733	0.02949	0.03117	0.03318	0.03471	0.03688	0.03866	0.04001	0.04192	0.04363	0.04495	0.04681	0.04835	0.04969	0.05124	0.05231	0.05359	0.05475	0.05576	0.05717	0.05824	0.05924	0.06025	0.06126	0.06216
	794.52	0.00020989	0.00053179	0.00112	0.00151	0.00207	0.00251	0.00339	0.00383	0.00449	0.00594	0.00705	0.00825	0.00938	0.01088	0.01253	0.0138	0.0154	0.01731	0.01896	0.0203	0.02249	0.02407	0.02581	0.02787	0.02982	0.03158	0.03315	0.03522	0.03689	0.03867	0.0403	0.04211	0.04376	0.04558	0.04699	0.04872	0.05009	0.05146	0.05251	0.05386	0.05517	0.05623	0.05713	0.05815	0.05919	0.06051	0.06161	0.06234
	794.93	8.4397e-05	0.00063016	0.0008925	0.00155	0.002	0.00254	0.00303	0.00395	0.00495	0.00563	0.00686	0.00825	0.00949	0.01099	0.01222	0.01393	0.01555	0.01714	0.01854	0.02071	0.02201	0.02414	0.02582	0.02776	0.02955	0.03143	0.03319	0.03504	0.03707	0.03866	0.04039	0.0425	0.04377	0.04532	0.0471	0.04874	0.05002	0.05112	0.05256	0.05368	0.05476	0.05594	0.0572	0.05818	0.05906	0.05993	0.06122	0.06262
	795.33	1.4688e-05	0.00010742	0.00043351	0.00117	0.00166	0.00228	0.00309	0.00404	0.00493	0.00581	0.00708	0.00826	0.00956	0.01071	0.01238	0.0137	0.01535	0.01673	0.01894	0.02041	0.02223	0.02372	0.0256	0.02765	0.02928	0.03155	0.03328	0.0351	0.0369	0.03855	0.04048	0.04177	0.04345	0.04485	0.04669	0.04852	0.0498	0.05111	0.0523	0.05335	0.05483	0.05603	0.05675	0.05789	0.0593	0.05984	0.0612	0.06237
	795.74	-0.00029603	-1.3795e-05	0.00030589	0.00092293	0.00155	0.00203	0.00309	0.00354	0.00409	0.00537	0.00666	0.00818	0.00906	0.01078	0.01197	0.01364	0.01515	0.01659	0.01827	0.01996	0.02188	0.02355	0.0255	0.02718	0.02915	0.03094	0.03289	0.0345	0.03646	0.03806	0.03979	0.04154	0.0432	0.04473	0.04643	0.04779	0.04936	0.05061	0.05186	0.05304	0.05439	0.0553	0.05626	0.0578	0.05904	0.05957	0.06103	0.06197
	796.15	0.00016413	0.00014022	0.0007881	0.00116	0.00182	0.00233	0.00286	0.00393	0.00472	0.00573	0.00706	0.00798	0.00973	0.0107	0.012	0.01356	0.015	0.01672	0.0182	0.02017	0.02207	0.02375	0.02577	0.02751	0.02959	0.03125	0.03331	0.03491	0.03638	0.03827	0.03993	0.04167	0.04321	0.04543	0.04671	0.04842	0.04946	0.05101	0.05194	0.0534	0.05446	0.05578	0.05676	0.05764	0.05894	0.05978	0.06126	0.06214
	796.56	4.1414e-06	0.00035585	0.00064101	0.00118	0.00175	0.00247	0.00297	0.00356	0.00487	0.00592	0.00672	0.00809	0.00933	0.01077	0.01209	0.01368	0.01512	0.01659	0.01864	0.02007	0.02202	0.02392	0.02565	0.02735	0.02922	0.03092	0.03301	0.03481	0.03663	0.03841	0.03997	0.0418	0.04329	0.04495	0.04631	0.04788	0.04968	0.05074	0.05192	0.05284	0.05422	0.05541	0.05646	0.05767	0.05856	0.05972	0.06077	0.06206
	796.97	-0.00021583	0.0002012	0.00087086	0.00107	0.002	0.00218	0.00291	0.00419	0.00464	0.00576	0.00676	0.00833	0.00939	0.0107	0.01247	0.01373	0.01521	0.01694	0.01831	0.02035	0.02186	0.02352	0.02572	0.02716	0.02933	0.03118	0.03319	0.03457	0.03684	0.03816	0.03983	0.04159	0.04339	0.04476	0.04637	0.04818	0.04969	0.05088	0.05214	0.0528	0.05468	0.05552	0.05647	0.0577	0.05887	0.05984	0.06081	0.06234
	797.38	0.00046342	0.00070638	0.00081107	0.00161	0.00221	0.00266	0.00335	0.00419	0.00518	0.00613	0.00725	0.00834	0.00944	0.01092	0.01245	0.01372	0.01548	0.01692	0.0187	0.02037	0.02237	0.02401	0.02561	0.02794	0.02966	0.03123	0.0332	0.03515	0.03674	0.03859	0.04019	0.04197	0.04351	0.0453	0.04694	0.04852	0.0498	0.05107	0.05228	0.05376	0.05444	0.05586	0.05672	0.05814	0.05929	0.06019	0.06121	0.06254
	797.79	0.00045927	0.00067662	0.00111	0.00151	0.00208	0.00274	0.00367	0.00458	0.00538	0.00634	0.00711	0.00831	0.00951	0.01098	0.01221	0.01399	0.01561	0.01698	0.01915	0.02032	0.02239	0.02432	0.02582	0.02778	0.02956	0.03126	0.03349	0.03515	0.03709	0.03856	0.04064	0.04206	0.04359	0.04524	0.04687	0.0483	0.04981	0.05096	0.05229	0.05373	0.05487	0.05596	0.05696	0.058	0.059	0.05997	0.06174	0.06245
	798.2	0.00013434	0.00020499	0.00069015	0.00101	0.00168	0.00227	0.00317	0.00391	0.00495	0.0059	0.00709	0.00807	0.00907	0.01103	0.01217	0.01372	0.01516	0.01657	0.01838	0.02009	0.02202	0.02367	0.02542	0.02767	0.02932	0.03103	0.03289	0.0345	0.03681	0.03843	0.04014	0.04173	0.04328	0.04499	0.04623	0.0481	0.04931	0.05069	0.05192	0.05298	0.05423	0.05545	0.05646	0.05751	0.0586	0.05972	0.06115	0.06193
	798.61	0.00023934	-3.1409e-05	0.00061062	0.00090305	0.00148	0.00229	0.00301	0.00385	0.00472	0.00577	0.00688	0.00799	0.00936	0.0107	0.01197	0.01388	0.01517	0.01661	0.01857	0.0201	0.02196	0.02363	0.02547	0.02733	0.02908	0.03109	0.03289	0.03448	0.03629	0.03823	0.04001	0.04181	0.04347	0.04481	0.04645	0.04828	0.04931	0.05073	0.05193	0.05279	0.05456	0.05536	0.05646	0.05739	0.05854	0.0598	0.06074	0.06192
	799.01	0.00030128	0.00059213	0.00081422	0.0012	0.00202	0.00274	0.00336	0.00385	0.00502	0.00585	0.0071	0.0083	0.00936	0.01085	0.01257	0.01355	0.01525	0.01705	0.01863	0.02057	0.02176	0.02376	0.02571	0.02755	0.02939	0.03123	0.03313	0.03485	0.03633	0.03824	0.04008	0.04138	0.04365	0.0451	0.04653	0.04812	0.04953	0.05037	0.05181	0.05287	0.05464	0.05597	0.05657	0.05754	0.05896	0.06	0.06089	0.06211
	799.42	-5.5513e-05	0.00010179	0.00051985	0.00118	0.00169	0.00232	0.00287	0.00365	0.00438	0.00547	0.00677	0.00786	0.00922	0.01062	0.01194	0.01334	0.01496	0.0167	0.01839	0.02015	0.02164	0.02362	0.02528	0.02751	0.02963	0.03099	0.03272	0.03466	0.03637	0.03829	0.03967	0.04144	0.04312	0.04479	0.04627	0.04812	0.04901	0.05048	0.05159	0.05272	0.05415	0.05512	0.05624	0.05713	0.05836	0.05942	0.06069	0.06185
	799.83	7.9653e-05	0.00034048	0.00056576	0.00148	0.00194	0.00255	0.00322	0.00404	0.00454	0.00602	0.00704	0.00787	0.0092	0.01046	0.01223	0.01365	0.01493	0.01675	0.01831	0.02018	0.02172	0.02342	0.02542	0.0273	0.02926	0.03109	0.0329	0.03468	0.0362	0.03812	0.03988	0.04132	0.04298	0.04485	0.0461	0.04802	0.0492	0.05042	0.05173	0.05277	0.05412	0.05517	0.05626	0.05757	0.05868	0.05905	0.06058	0.06186
	800.24	-8.9455e-05	-0.00024051	0.00069726	0.00099219	0.00113	0.00193	0.00272	0.00369	0.00451	0.00544	0.00635	0.00773	0.00895	0.01044	0.01185	0.01333	0.0148	0.0167	0.01832	0.01959	0.02157	0.0234	0.0253	0.02708	0.02906	0.03087	0.03264	0.0345	0.0363	0.0378	0.03952	0.0411	0.0428	0.04434	0.04581	0.04768	0.04916	0.05021	0.05158	0.05261	0.05413	0.05491	0.05608	0.0569	0.05812	0.05913	0.0602	0.06147
	800.65	-0.00016268	-0.0002498	0.0003854	0.0009681	0.0016	0.00236	0.00296	0.00356	0.00466	0.0056	0.00704	0.00793	0.00904	0.01083	0.01187	0.01354	0.01513	0.01688	0.01813	0.01978	0.02186	0.02339	0.02537	0.02697	0.02901	0.0308	0.03276	0.03441	0.03632	0.03776	0.03961	0.04162	0.04303	0.04463	0.04589	0.04765	0.04906	0.05061	0.05159	0.05269	0.05393	0.05493	0.05614	0.05733	0.05842	0.05889	0.06044	0.06151
	801.06	9.4187e-05	0.00048554	0.00079032	0.00144	0.00156	0.00239	0.00296	0.00371	0.00466	0.0057	0.00712	0.00827	0.00935	0.0105	0.0124	0.01355	0.01518	0.01693	0.01828	0.01989	0.02203	0.02373	0.02549	0.02733	0.02944	0.03107	0.0327	0.03456	0.03614	0.03803	0.03995	0.04132	0.04317	0.04475	0.04649	0.0483	0.04909	0.05046	0.05192	0.05285	0.05421	0.05506	0.05612	0.05717	0.05832	0.05915	0.06081	0.06169
	801.47	-0.0002196	0.00028709	0.00073807	0.0011	0.00178	0.00262	0.00301	0.00392	0.00492	0.00581	0.00703	0.00806	0.00918	0.01045	0.01179	0.01354	0.01516	0.01641	0.01806	0.02039	0.02173	0.0232	0.02511	0.02721	0.02883	0.03103	0.03262	0.03457	0.03633	0.03796	0.04004	0.04158	0.0428	0.04443	0.04613	0.04786	0.04928	0.05035	0.05154	0.05296	0.05381	0.05467	0.05612	0.05711	0.05814	0.05924	0.06056	0.06164
	801.87	-5.1113e-06	8.1789e-05	0.00073898	0.00108	0.00168	0.00227	0.00314	0.00406	0.00454	0.0057	0.00652	0.00795	0.00924	0.01058	0.01199	0.0135	0.01511	0.01634	0.01824	0.01999	0.02175	0.02329	0.0253	0.02728	0.02869	0.03093	0.03251	0.0343	0.03601	0.03785	0.03973	0.04121	0.04282	0.04429	0.04582	0.04757	0.04904	0.05048	0.05154	0.05264	0.0539	0.05505	0.05622	0.05704	0.05829	0.05955	0.06048	0.06162
	802.28	2.139e-05	0.00028607	0.00080147	0.00121	0.0016	0.0025	0.00288	0.00382	0.00456	0.0059	0.00722	0.00788	0.00919	0.01092	0.01211	0.01368	0.0149	0.0167	0.01816	0.02019	0.02174	0.02339	0.02512	0.02723	0.02925	0.0311	0.03261	0.03459	0.03651	0.03806	0.03953	0.0413	0.04307	0.04461	0.04598	0.04801	0.04878	0.0505	0.05146	0.05278	0.05394	0.05514	0.05632	0.05711	0.05817	0.05935	0.06042	0.0617
	802.69	-5.8149e-05	-1.7213e-05	0.00095242	0.00135	0.00201	0.00256	0.00309	0.00397	0.0049	0.00586	0.00694	0.0081	0.00934	0.01071	0.01233	0.01373	0.015	0.01676	0.01845	0.01984	0.0221	0.0236	0.02525	0.02733	0.02902	0.03097	0.03272	0.03441	0.03643	0.03833	0.03984	0.04139	0.04288	0.04465	0.04617	0.04802	0.04924	0.05064	0.05169	0.05299	0.05426	0.0554	0.05586	0.05748	0.05828	0.05924	0.06059	0.06153
	803.1	-8.2001e-05	0.00015985	0.00045501	0.00092265	0.00148	0.0022	0.0028	0.00407	0.00491	0.00566	0.00672	0.0081	0.00924	0.01075	0.01204	0.01359	0.015	0.01657	0.01827	0.0203	0.02173	0.02359	0.02528	0.02706	0.0292	0.03098	0.03276	0.03447	0.03629	0.03799	0.0395	0.04134	0.04293	0.04453	0.046	0.04804	0.04914	0.05039	0.0516	0.05262	0.05391	0.0552	0.0559	0.0571	0.05799	0.05899	0.06065	0.06167
	803.51	-0.00019587	-6.1568e-05	0.00020249	0.00082689	0.00135	0.00206	0.00282	0.00357	0.0043	0.00559	0.00661	0.00785	0.00878	0.01033	0.01169	0.01316	0.01461	0.01631	0.01781	0.01985	0.02124	0.0233	0.02486	0.02704	0.0286	0.03036	0.03251	0.03446	0.036	0.03761	0.03906	0.04083	0.04255	0.04417	0.04544	0.04741	0.04868	0.04975	0.05118	0.05225	0.05355	0.0546	0.05576	0.05689	0.05791	0.05884	0.0598	0.06096
	803.92	-4.1524e-05	-4.8522e-05	0.00060652	0.00147	0.00175	0.00235	0.003	0.0037	0.00494	0.00592	0.00668	0.00803	0.00875	0.01078	0.01208	0.01358	0.01499	0.01662	0.01826	0.01991	0.02167	0.0234	0.02506	0.02686	0.02889	0.03055	0.03244	0.03405	0.03584	0.03774	0.03907	0.04091	0.04264	0.04386	0.04596	0.04766	0.04856	0.04968	0.05092	0.05258	0.05362	0.05498	0.05591	0.05678	0.05772	0.05911	0.05997	0.06125
	804.33	3.9198e-05	0.00044445	0.00071545	0.00151	0.00183	0.00275	0.0032	0.00406	0.00499	0.00609	0.00711	0.00813	0.00944	0.01066	0.01209	0.01345	0.01497	0.01701	0.01867	0.02004	0.02182	0.02372	0.02536	0.02756	0.02935	0.03108	0.0327	0.03434	0.03641	0.03821	0.03946	0.04149	0.04304	0.04441	0.0461	0.04783	0.04892	0.05034	0.0517	0.05267	0.05427	0.05509	0.05615	0.05714	0.0581	0.05917	0.06018	0.06156
	804.73	4.1106e-05	0.00036261	0.00050755	0.00105	0.00171	0.00265	0.00303	0.00415	0.00488	0.00591	0.00694	0.0081	0.00934	0.0106	0.01239	0.01365	0.01508	0.01664	0.01844	0.0201	0.02183	0.02367	0.02566	0.02752	0.02922	0.03105	0.03265	0.03442	0.03621	0.03791	0.04001	0.04138	0.04302	0.0445	0.04609	0.04777	0.04885	0.05023	0.05131	0.05274	0.05401	0.05495	0.05611	0.05675	0.05824	0.05921	0.06031	0.0615
	805.14	5.7989e-05	0.00071839	0.00081396	0.00126	0.00174	0.00248	0.00334	0.00395	0.00476	0.00583	0.00706	0.00825	0.00945	0.01068	0.01223	0.01357	0.01542	0.01681	0.01854	0.02018	0.02206	0.02375	0.02548	0.02717	0.02913	0.03107	0.03262	0.03485	0.0365	0.03798	0.03975	0.0415	0.04329	0.04475	0.04609	0.04749	0.04892	0.05011	0.05154	0.05258	0.05369	0.05505	0.05618	0.05693	0.05797	0.05943	0.05997	0.06139
	805.55	-8.0542e-05	2.3884e-05	0.00037012	0.00109	0.00153	0.0022	0.00331	0.00381	0.00473	0.0056	0.00692	0.00789	0.00908	0.01066	0.01201	0.01345	0.01499	0.0167	0.01838	0.01977	0.02183	0.02343	0.02523	0.02702	0.02885	0.03046	0.03232	0.03413	0.03609	0.03766	0.03908	0.04112	0.04249	0.04439	0.04596	0.04728	0.0486	0.04988	0.05108	0.05214	0.05348	0.05454	0.05575	0.05688	0.05756	0.05865	0.05998	0.06119
	805.96	0.00035589	0.00046459	0.00092639	0.0013	0.00192	0.00253	0.00362	0.00422	0.00503	0.006	0.00711	0.00845	0.00983	0.01097	0.01223	0.01358	0.01529	0.01712	0.01864	0.02027	0.02203	0.02361	0.02543	0.02743	0.02934	0.03103	0.03299	0.03452	0.03607	0.03809	0.0399	0.04115	0.04282	0.04439	0.04591	0.04724	0.04903	0.05024	0.0514	0.05243	0.05359	0.05485	0.05601	0.05717	0.05784	0.05885	0.06022	0.06153
	806.37	-0.00010684	0.00023954	0.00071199	0.00109	0.0017	0.00263	0.00316	0.00375	0.00474	0.00605	0.00679	0.0081	0.00926	0.01062	0.01187	0.01343	0.01479	0.01641	0.01823	0.0198	0.02162	0.02335	0.02498	0.02703	0.02903	0.03101	0.03262	0.03429	0.03589	0.03766	0.03942	0.04114	0.04258	0.04395	0.0456	0.04729	0.0487	0.04984	0.05114	0.05212	0.0535	0.05468	0.05561	0.05681	0.05783	0.05906	0.0602	0.06119
	806.78	0.00025464	0.00025135	0.00076764	0.00122	0.00202	0.00271	0.00349	0.0041	0.00506	0.00629	0.00713	0.00829	0.0096	0.01079	0.01225	0.0136	0.01542	0.0168	0.01853	0.02034	0.02182	0.02354	0.02561	0.02724	0.02935	0.031	0.03316	0.0344	0.03614	0.03797	0.03952	0.04107	0.04284	0.04451	0.04585	0.04766	0.04864	0.05013	0.05119	0.05255	0.05392	0.05462	0.05607	0.05702	0.05793	0.05911	0.06031	0.06126
	807.18	0.0001042	0.0006171	0.00121	0.00134	0.00189	0.00257	0.00339	0.00396	0.00467	0.00598	0.00725	0.00825	0.00954	0.0109	0.0121	0.01366	0.0155	0.01678	0.01865	0.01989	0.02169	0.02358	0.0257	0.02732	0.02931	0.03095	0.03285	0.03459	0.03629	0.03781	0.0393	0.0409	0.04279	0.04453	0.04591	0.04751	0.0487	0.05019	0.05118	0.05242	0.0537	0.05452	0.05585	0.05719	0.05769	0.05874	0.06029	0.06115
	807.59	-0.00016013	4.8848e-05	0.00040739	0.00101	0.00142	0.00221	0.00278	0.00394	0.00446	0.00577	0.00717	0.00802	0.00925	0.01041	0.01174	0.01355	0.01467	0.01637	0.01818	0.01957	0.02134	0.02338	0.02495	0.02687	0.02896	0.03065	0.03241	0.03413	0.03582	0.03754	0.03922	0.04084	0.04235	0.04387	0.04548	0.04726	0.04869	0.04989	0.05065	0.05186	0.05319	0.0541	0.05519	0.05679	0.05755	0.05856	0.05997	0.06068
	808	0.00012213	0.00037448	0.0005522	0.00122	0.00193	0.00243	0.00299	0.00412	0.00513	0.00578	0.0069	0.00838	0.0093	0.0108	0.01205	0.01345	0.0149	0.01674	0.01829	0.01996	0.02168	0.02366	0.02545	0.02731	0.02889	0.03033	0.03238	0.03422	0.03582	0.03769	0.03931	0.04101	0.04234	0.04404	0.04539	0.04782	0.04839	0.05005	0.05112	0.05239	0.05338	0.0544	0.05555	0.05676	0.05791	0.05884	0.05994	0.06121
	808.41	0.00029819	0.00031089	0.00081463	0.00128	0.00187	0.00252	0.0032	0.00394	0.00491	0.00598	0.00713	0.00817	0.00939	0.01036	0.01198	0.01361	0.01502	0.01658	0.0184	0.02003	0.02174	0.02361	0.02508	0.02714	0.02909	0.03067	0.03234	0.03413	0.03598	0.03741	0.03934	0.04086	0.04247	0.04423	0.04587	0.04737	0.04886	0.04975	0.05106	0.0521	0.0535	0.05465	0.05551	0.0566	0.05754	0.05882	0.06005	0.06118
	808.82	1.2246e-05	9.4208e-05	0.00057546	0.00127	0.00158	0.00236	0.00301	0.00373	0.0046	0.00564	0.00665	0.00804	0.00929	0.01087	0.01208	0.01358	0.01506	0.01675	0.0182	0.01997	0.02203	0.02356	0.02522	0.02719	0.02893	0.03047	0.03215	0.0342	0.03612	0.0377	0.03944	0.04068	0.04262	0.04404	0.04564	0.04725	0.04855	0.04997	0.0512	0.05217	0.05333	0.05441	0.05541	0.05673	0.05774	0.05882	0.06007	0.06091
	809.22	-0.0003665	-0.00014278	0.00064283	0.00098799	0.00134	0.00236	0.00302	0.00351	0.00446	0.00553	0.00686	0.00825	0.00907	0.0107	0.01199	0.01315	0.01457	0.01658	0.018	0.01987	0.02144	0.02326	0.02489	0.02665	0.02859	0.03018	0.03221	0.03385	0.0356	0.03745	0.03916	0.04051	0.04186	0.04375	0.04515	0.04706	0.04806	0.04926	0.05062	0.05217	0.05317	0.05432	0.05533	0.05632	0.05768	0.0587	0.05937	0.0611
	809.63	-0.00031614	0.00031826	0.00045271	0.00112	0.00176	0.00221	0.00281	0.00366	0.00474	0.00565	0.00693	0.00797	0.00928	0.0106	0.01168	0.01348	0.01467	0.01657	0.01817	0.0199	0.02174	0.02309	0.02514	0.02703	0.02853	0.03075	0.03213	0.03406	0.03571	0.03721	0.03903	0.04062	0.04231	0.04393	0.04536	0.04689	0.04827	0.04934	0.05089	0.0514	0.05296	0.05408	0.05544	0.05599	0.05744	0.05851	0.05926	0.06048
	810.04	0.00025652	0.00048582	0.00089707	0.00145	0.00206	0.00228	0.00323	0.0041	0.00505	0.00565	0.00702	0.00796	0.00909	0.01067	0.01197	0.01336	0.01504	0.01659	0.01829	0.02001	0.02158	0.02332	0.02509	0.027	0.02861	0.03058	0.03251	0.034	0.03585	0.03779	0.0392	0.04091	0.04255	0.04403	0.04551	0.04713	0.0484	0.04973	0.0511	0.0522	0.05299	0.05409	0.05525	0.05641	0.05775	0.05861	0.05965	0.06065
	810.45	0.00036554	0.00043547	0.00107	0.00129	0.00178	0.00264	0.00309	0.00403	0.00487	0.00602	0.00689	0.00791	0.00935	0.01061	0.01238	0.01364	0.0152	0.01684	0.01872	0.02015	0.02157	0.02346	0.02516	0.02677	0.02897	0.03063	0.0322	0.03392	0.03612	0.03743	0.03935	0.04085	0.04238	0.04418	0.04557	0.04703	0.04858	0.04974	0.05085	0.05197	0.05332	0.05434	0.05578	0.05661	0.05778	0.05864	0.05958	0.06079
	810.86	4.8684e-05	0.00044403	0.0007886	0.00156	0.00188	0.00269	0.00324	0.0039	0.00511	0.00603	0.00743	0.00817	0.00968	0.01074	0.01217	0.01393	0.01525	0.01712	0.01841	0.02016	0.02166	0.02343	0.02541	0.02722	0.02938	0.03076	0.03267	0.03427	0.03601	0.03751	0.03901	0.04074	0.04249	0.04429	0.04562	0.0468	0.04863	0.04957	0.05094	0.05224	0.05327	0.05452	0.05532	0.05653	0.05739	0.05889	0.05989	0.06118
	811.26	0.00021212	0.00020028	0.0005139	0.00114	0.00133	0.00244	0.00282	0.00391	0.00435	0.00572	0.00681	0.00789	0.00908	0.01047	0.01167	0.01344	0.01485	0.01656	0.01812	0.01988	0.02147	0.02312	0.02491	0.02695	0.02869	0.0302	0.03225	0.03395	0.03564	0.03762	0.03878	0.04056	0.04229	0.04352	0.04535	0.0468	0.04822	0.04936	0.05081	0.05176	0.05308	0.05426	0.05496	0.05627	0.05743	0.05835	0.05964	0.06081
	811.67	-0.00010218	0.00019497	0.00053023	0.0009032	0.00181	0.00254	0.00285	0.00386	0.00498	0.00614	0.00685	0.00783	0.00933	0.01072	0.01206	0.01361	0.01462	0.01674	0.01812	0.0197	0.02167	0.02331	0.02516	0.02662	0.02862	0.03016	0.03227	0.03409	0.03553	0.03739	0.039	0.04047	0.04234	0.04381	0.0453	0.04686	0.04853	0.0493	0.05054	0.0516	0.05306	0.05388	0.05489	0.05626	0.05722	0.05815	0.05942	0.06078
	812.08	9.8502e-05	0.00056385	0.00090773	0.0013	0.00166	0.00224	0.0032	0.0039	0.00473	0.00573	0.00677	0.00801	0.0091	0.0106	0.01227	0.01333	0.01492	0.01656	0.01797	0.01983	0.02167	0.02308	0.02474	0.02674	0.02893	0.03053	0.03229	0.03392	0.03569	0.0375	0.03901	0.04093	0.04206	0.04367	0.04522	0.04687	0.04814	0.04941	0.05054	0.05184	0.0529	0.05382	0.05522	0.05613	0.05719	0.05771	0.05966	0.06049
	812.49	0.00012848	3.6976e-05	0.00066796	0.00133	0.00155	0.00207	0.0031	0.00372	0.00445	0.00572	0.00677	0.00805	0.00925	0.01044	0.01176	0.01335	0.015	0.01636	0.01832	0.01971	0.02164	0.02301	0.02466	0.0268	0.02859	0.03025	0.03215	0.03404	0.0354	0.03735	0.03877	0.04017	0.04192	0.04354	0.04521	0.04676	0.04789	0.04919	0.05061	0.05147	0.05298	0.05378	0.05468	0.05596	0.05707	0.05805	0.05939	0.06024
	812.9	0.00017468	0.00044823	0.00067537	0.00116	0.00178	0.00228	0.00312	0.00383	0.00477	0.00573	0.00688	0.008	0.00939	0.01061	0.01205	0.0134	0.01512	0.01651	0.01808	0.01958	0.02147	0.02338	0.02486	0.02681	0.02877	0.03064	0.032	0.03385	0.0357	0.03725	0.03897	0.04071	0.04192	0.04349	0.04532	0.04697	0.04791	0.04939	0.05048	0.05164	0.05263	0.05405	0.05494	0.05634	0.05709	0.05816	0.0596	0.06076
	813.3	-0.00014445	-0.00018578	0.0004127	0.0008796	0.00166	0.00173	0.00271	0.00383	0.00442	0.00568	0.00681	0.00763	0.00894	0.01033	0.01144	0.01307	0.01451	0.01611	0.01777	0.01924	0.02123	0.02267	0.02491	0.02643	0.02833	0.03006	0.03148	0.03331	0.03521	0.03672	0.03849	0.04022	0.0418	0.04331	0.04465	0.0463	0.04766	0.049	0.05023	0.05135	0.05267	0.05398	0.05493	0.05554	0.05688	0.05776	0.05911	0.06006
	813.71	9.1204e-05	0.00035542	0.00078155	0.00128	0.0017	0.00261	0.00334	0.00443	0.005	0.00594	0.0071	0.00821	0.00898	0.01075	0.01183	0.0137	0.0149	0.01675	0.01824	0.01967	0.02156	0.0231	0.02513	0.02686	0.02912	0.03045	0.03227	0.03418	0.03568	0.03731	0.0389	0.04072	0.04217	0.04367	0.04525	0.04695	0.04806	0.04914	0.0506	0.05176	0.05299	0.05406	0.05507	0.05605	0.0572	0.05841	0.05956	0.06039
	814.12	-0.00010217	0.00011836	0.00070827	0.00127	0.00178	0.00244	0.00315	0.00396	0.00489	0.00586	0.00698	0.00838	0.00925	0.01078	0.01206	0.01345	0.015	0.01662	0.01825	0.01985	0.02146	0.02336	0.02497	0.02689	0.02863	0.03041	0.03241	0.03408	0.03568	0.03759	0.03893	0.04066	0.04223	0.04354	0.04545	0.04668	0.04834	0.04925	0.05064	0.05182	0.05287	0.05413	0.05484	0.05587	0.05703	0.0582	0.05935	0.06042
	814.53	6.9055e-05	0.0003044	0.00060091	0.00129	0.00164	0.00226	0.00302	0.00369	0.00471	0.00581	0.00684	0.00787	0.00914	0.01002	0.01193	0.01328	0.01494	0.01683	0.01815	0.01978	0.02109	0.02296	0.02445	0.02659	0.0288	0.0301	0.03221	0.03333	0.03566	0.03718	0.03897	0.04062	0.0421	0.0433	0.04467	0.04637	0.04792	0.04901	0.0502	0.0516	0.05239	0.0541	0.05498	0.05608	0.05705	0.05777	0.05917	0.06059
	814.94	-2.1923e-05	0.00018687	0.00067731	0.00117	0.00151	0.0022	0.00304	0.00382	0.00467	0.00566	0.00668	0.00775	0.00908	0.01031	0.01175	0.01311	0.01446	0.01633	0.01809	0.01967	0.02155	0.02279	0.0249	0.02645	0.02807	0.03026	0.03203	0.03357	0.03545	0.03692	0.03866	0.04023	0.04181	0.04339	0.0451	0.04643	0.04784	0.04888	0.05035	0.05158	0.05231	0.05363	0.05474	0.05574	0.05676	0.05772	0.059	0.06013
	815.34	0.00034277	0.00047108	0.00085337	0.0016	0.00194	0.00259	0.0032	0.00374	0.00481	0.00577	0.00683	0.00763	0.00934	0.0108	0.01206	0.01361	0.01489	0.01681	0.0184	0.01998	0.02155	0.02322	0.02528	0.02706	0.02858	0.0305	0.03225	0.03383	0.03568	0.03735	0.03884	0.04075	0.0421	0.04372	0.0451	0.047	0.04806	0.04925	0.05058	0.05137	0.05264	0.05396	0.05484	0.05585	0.05709	0.05794	0.05936	0.06026
	815.75	0.00026287	0.00032062	0.00068256	0.00151	0.0019	0.0026	0.00306	0.00377	0.00464	0.00586	0.00669	0.00795	0.00906	0.01051	0.01186	0.01324	0.01496	0.01625	0.01823	0.02001	0.02146	0.02313	0.02525	0.02697	0.02888	0.03036	0.03174	0.03359	0.03556	0.03718	0.0388	0.0404	0.04199	0.04352	0.04489	0.04656	0.04778	0.04902	0.05026	0.0516	0.05252	0.05378	0.05477	0.05605	0.05701	0.05791	0.05924	0.06058
	816.16	-7.4966e-05	8.3098e-05	0.00091113	0.00112	0.00177	0.00239	0.00293	0.00371	0.00474	0.00583	0.00679	0.00847	0.00925	0.01068	0.01197	0.01316	0.01501	0.0164	0.01817	0.01966	0.02141	0.02305	0.02469	0.02688	0.02844	0.03021	0.03204	0.03372	0.03527	0.03715	0.03857	0.0403	0.04211	0.04338	0.04497	0.04644	0.0476	0.04895	0.05038	0.05129	0.05263	0.05348	0.05443	0.056	0.05661	0.05791	0.05902	0.06027
	816.57	0.00018358	0.00023715	0.00076689	0.00113	0.00171	0.00239	0.00299	0.00388	0.00487	0.00613	0.00696	0.00795	0.00912	0.01012	0.01207	0.0135	0.01465	0.01639	0.01784	0.01951	0.0214	0.0232	0.02484	0.02695	0.02825	0.03043	0.03177	0.03356	0.0355	0.03713	0.03889	0.0405	0.04171	0.04353	0.04482	0.04626	0.04782	0.04884	0.04999	0.05145	0.05272	0.05378	0.05449	0.05584	0.05721	0.05748	0.05882	0.06004
	816.97	0.00020952	0.00041627	0.00063318	0.00092735	0.00159	0.00234	0.00293	0.00386	0.00464	0.00573	0.00684	0.00801	0.00885	0.01046	0.01181	0.01338	0.0147	0.01635	0.01785	0.01946	0.02138	0.02301	0.02497	0.02664	0.02852	0.0301	0.0319	0.03372	0.0353	0.03692	0.03827	0.04028	0.04179	0.04339	0.04461	0.04629	0.04769	0.04864	0.04978	0.05107	0.0522	0.0536	0.0544	0.05534	0.05665	0.05757	0.05882	0.05987
	817.38	1.9136e-06	0.00011914	0.00054045	0.00111	0.00179	0.00268	0.00296	0.00371	0.0048	0.00559	0.0069	0.00788	0.00912	0.01045	0.0117	0.01334	0.01487	0.01613	0.01809	0.01938	0.02151	0.02293	0.02452	0.02671	0.02836	0.02998	0.0321	0.0337	0.03572	0.0371	0.03871	0.04009	0.04151	0.04331	0.04493	0.04637	0.04748	0.04851	0.04986	0.05116	0.05252	0.05336	0.0542	0.05573	0.05673	0.05796	0.05904	0.06016
	817.79	0.00023721	0.00044001	0.00066834	0.00116	0.00169	0.00244	0.00305	0.00375	0.00466	0.00549	0.00668	0.00791	0.00914	0.01064	0.01192	0.01338	0.0146	0.01671	0.0183	0.01942	0.0216	0.02289	0.02475	0.02668	0.0285	0.03011	0.03197	0.03337	0.03514	0.03709	0.0385	0.0401	0.04164	0.04305	0.04464	0.04644	0.04745	0.04892	0.04998	0.05107	0.05216	0.0536	0.05446	0.05594	0.05686	0.0577	0.05911	0.06007
	818.2	-6.8053e-05	0.00030301	0.00094474	0.00134	0.00164	0.00239	0.0034	0.00385	0.00495	0.00601	0.00717	0.00826	0.00937	0.01064	0.01182	0.01374	0.01494	0.01652	0.01822	0.01955	0.02122	0.02323	0.02485	0.02642	0.02849	0.03038	0.03186	0.03378	0.03559	0.03712	0.03884	0.04029	0.04189	0.04321	0.045	0.04668	0.04785	0.04908	0.0504	0.05137	0.05259	0.0539	0.05487	0.05567	0.05691	0.05802	0.05942	0.06009
	818.6	0.00036807	0.0008763	0.00089841	0.00159	0.00197	0.00259	0.00324	0.0038	0.00503	0.0063	0.00695	0.00819	0.0096	0.01087	0.0121	0.01378	0.01525	0.01665	0.01843	0.01985	0.02186	0.02349	0.02519	0.027	0.02849	0.0304	0.03218	0.03361	0.03566	0.037	0.03891	0.04051	0.04201	0.04333	0.04502	0.04661	0.04776	0.04926	0.05066	0.05132	0.05258	0.05384	0.05483	0.05583	0.05696	0.05795	0.05896	0.06046
	819.01	-5.3289e-05	0.00025357	0.00035302	0.00118	0.00145	0.00231	0.00294	0.00354	0.00434	0.00562	0.00658	0.00784	0.00874	0.01033	0.01169	0.01304	0.01475	0.01599	0.0178	0.01957	0.021	0.02293	0.02451	0.02634	0.02846	0.0297	0.03175	0.03316	0.03499	0.03686	0.03811	0.03992	0.04129	0.04281	0.04443	0.04621	0.04735	0.04859	0.04984	0.05083	0.05201	0.05332	0.05433	0.05537	0.05641	0.05752	0.0585	0.05957
	819.42	-0.00015121	9.5556e-05	0.00082709	0.00119	0.00202	0.00237	0.00309	0.00387	0.00459	0.00581	0.00678	0.00785	0.00919	0.01059	0.01194	0.01306	0.01469	0.01651	0.01797	0.01944	0.02146	0.02301	0.02466	0.02646	0.02828	0.0304	0.03149	0.03347	0.03527	0.0369	0.03849	0.04	0.04137	0.04311	0.04482	0.04625	0.04751	0.04872	0.05029	0.051	0.05232	0.05316	0.05444	0.05556	0.05656	0.05775	0.05876	0.06003
	819.83	0.00023587	0.00021569	0.00092548	0.00132	0.0017	0.00243	0.00306	0.0039	0.0048	0.00593	0.00682	0.00804	0.0091	0.0105	0.01197	0.01327	0.01489	0.01622	0.01787	0.01979	0.02127	0.02322	0.02473	0.02676	0.02844	0.03004	0.03171	0.03373	0.03543	0.03715	0.03875	0.04017	0.04164	0.04323	0.04473	0.0465	0.04782	0.04907	0.05	0.05115	0.05283	0.05359	0.05473	0.05537	0.05676	0.05798	0.05888	0.06018
	820.23	0.00049997	0.00031704	0.0008593	0.00141	0.0019	0.00238	0.00327	0.00405	0.00478	0.00587	0.00726	0.00811	0.00924	0.01083	0.01192	0.01353	0.01485	0.0164	0.01814	0.02007	0.02138	0.02321	0.02477	0.02677	0.02856	0.02996	0.03185	0.03359	0.03557	0.03709	0.03858	0.04022	0.04172	0.0434	0.04485	0.04636	0.04757	0.04892	0.05022	0.0512	0.05259	0.05341	0.05451	0.05561	0.05646	0.05762	0.05878	0.06042
	820.64	0.00012185	3.1784e-05	0.00080494	0.00104	0.00178	0.0022	0.00305	0.00405	0.00473	0.00597	0.00692	0.00775	0.00884	0.01045	0.01176	0.01337	0.01464	0.01662	0.01794	0.01956	0.02126	0.02323	0.02496	0.02683	0.02814	0.03016	0.03145	0.0334	0.03556	0.0371	0.03861	0.0401	0.04164	0.04323	0.04469	0.04636	0.04761	0.04875	0.05	0.05108	0.05237	0.0534	0.05423	0.05537	0.05646	0.05731	0.05866	0.05974
	821.05	0.00018643	0.00029967	0.0009146	0.00129	0.00216	0.00241	0.00339	0.00404	0.00492	0.00595	0.0071	0.00804	0.00923	0.01064	0.01177	0.01337	0.01481	0.01642	0.01804	0.01959	0.0215	0.02305	0.02501	0.02673	0.02842	0.03015	0.03187	0.03337	0.03544	0.03674	0.03865	0.04035	0.04164	0.04319	0.04444	0.04618	0.04769	0.0488	0.04997	0.05117	0.05218	0.05324	0.05436	0.05544	0.05672	0.05779	0.05894	0.05993
	821.45	0.00020571	0.00040381	0.00047758	0.0011	0.00162	0.00204	0.00302	0.00379	0.00467	0.00566	0.00697	0.00816	0.00912	0.01053	0.01192	0.01343	0.0147	0.01634	0.01815	0.01975	0.02136	0.02322	0.02481	0.02662	0.02837	0.03032	0.03175	0.0333	0.03535	0.03696	0.03882	0.04025	0.04139	0.04314	0.04458	0.0462	0.04756	0.0484	0.04995	0.05102	0.05193	0.05319	0.05435	0.05522	0.0564	0.05735	0.0587	0.05967
	821.86	8.1533e-05	8.5393e-05	0.00075126	0.00107	0.00162	0.0023	0.00298	0.00378	0.00498	0.00575	0.00669	0.00811	0.00926	0.01029	0.01204	0.01326	0.01465	0.0164	0.01759	0.01937	0.021	0.02268	0.02426	0.02638	0.02804	0.02998	0.03151	0.03338	0.03523	0.03702	0.03834	0.03996	0.04156	0.04281	0.04409	0.04624	0.04734	0.04851	0.04946	0.05089	0.0519	0.05324	0.05389	0.05501	0.05611	0.05736	0.05831	0.05936
	822.27	0.0002913	0.00043098	0.0008919	0.00146	0.00172	0.00248	0.00285	0.00432	0.00513	0.00602	0.00706	0.00811	0.0092	0.01063	0.0119	0.01336	0.01489	0.01665	0.01795	0.01953	0.02133	0.02312	0.02477	0.02659	0.02868	0.0303	0.03201	0.03359	0.03548	0.03705	0.03858	0.04016	0.04181	0.04285	0.04487	0.04608	0.04746	0.04871	0.04998	0.05124	0.05204	0.05357	0.05446	0.05566	0.05685	0.05772	0.05873	0.05984
	822.68	-0.00013879	4.4015e-05	0.00074789	0.00067038	0.00144	0.00232	0.00275	0.00375	0.00472	0.00556	0.00658	0.00786	0.00878	0.01038	0.01149	0.01308	0.01479	0.0161	0.01767	0.01945	0.02112	0.02253	0.02452	0.02606	0.02821	0.02957	0.03159	0.03317	0.03498	0.03655	0.03817	0.03983	0.04126	0.04279	0.04426	0.04571	0.04726	0.04833	0.04944	0.05048	0.05181	0.0527	0.0541	0.05515	0.05624	0.05738	0.05804	0.05907
	823.08	-0.00071793	-0.00024895	0.00033425	0.00094439	0.00143	0.00213	0.00292	0.00361	0.00453	0.00543	0.00665	0.00769	0.00886	0.01023	0.01197	0.01299	0.01431	0.01593	0.01775	0.01919	0.02082	0.02262	0.02431	0.02649	0.02817	0.02997	0.03144	0.03296	0.03489	0.03662	0.0379	0.03976	0.04116	0.04286	0.04402	0.04581	0.04715	0.04838	0.04941	0.0503	0.05159	0.05314	0.05393	0.05489	0.05614	0.05683	0.05809	0.05913
	823.49	0.00030843	0.00031327	0.00107	0.0015	0.00196	0.00252	0.00343	0.00407	0.00505	0.00593	0.00684	0.00828	0.00928	0.01051	0.01205	0.01349	0.0148	0.01654	0.01829	0.01984	0.02129	0.02303	0.0248	0.02661	0.02838	0.03013	0.03193	0.03344	0.03529	0.0369	0.03845	0.04005	0.04136	0.04298	0.04432	0.04609	0.0473	0.04849	0.04963	0.05083	0.05219	0.05303	0.05437	0.05506	0.05656	0.05745	0.05835	0.05972
	823.9	1.4518e-06	9.873e-05	0.00037181	0.00101	0.00164	0.00229	0.00303	0.00381	0.00488	0.00571	0.00694	0.00816	0.00903	0.0106	0.01165	0.01318	0.01464	0.01622	0.01784	0.01938	0.02105	0.0229	0.02428	0.0264	0.02804	0.02978	0.03149	0.03335	0.03502	0.03662	0.03828	0.0398	0.0412	0.0426	0.04406	0.04568	0.04729	0.04838	0.04931	0.05069	0.05145	0.05271	0.05365	0.05501	0.05605	0.05704	0.05835	0.05934
	824.31	6.1064e-05	0.00040871	0.00101	0.0014	0.00181	0.00223	0.003	0.00391	0.00493	0.00576	0.00684	0.00797	0.00925	0.01017	0.01197	0.0134	0.01478	0.0163	0.01764	0.01937	0.02134	0.02307	0.02444	0.02654	0.02813	0.02988	0.03182	0.03284	0.03502	0.03679	0.03859	0.03967	0.04139	0.04276	0.04411	0.04596	0.04737	0.04852	0.04943	0.05043	0.05165	0.05299	0.05393	0.05515	0.05645	0.05703	0.05828	0.05958
	824.71	-0.00032291	0.00028335	0.00068638	0.00091963	0.00142	0.00181	0.00262	0.00352	0.00459	0.00552	0.00613	0.00751	0.00867	0.01029	0.01157	0.013	0.01448	0.01627	0.01751	0.01931	0.02082	0.02256	0.02402	0.02601	0.02777	0.02984	0.03129	0.03266	0.03455	0.03622	0.03772	0.03961	0.04119	0.0426	0.04394	0.0456	0.04699	0.04786	0.04922	0.05037	0.05153	0.05253	0.05382	0.05449	0.05577	0.05696	0.05761	0.05917
	825.12	0.00057202	0.00038337	0.00102	0.00167	0.00224	0.0027	0.00321	0.00395	0.00498	0.00621	0.00708	0.00794	0.00943	0.01053	0.01195	0.0135	0.01498	0.01637	0.01808	0.01969	0.02122	0.02313	0.02459	0.02683	0.02824	0.02987	0.03203	0.03328	0.03523	0.03679	0.03836	0.03994	0.04178	0.04315	0.04478	0.04585	0.04764	0.04823	0.04959	0.05081	0.05182	0.05313	0.05407	0.05505	0.0566	0.0574	0.0586	0.05948
	825.53	-0.00026788	-7.2814e-06	0.00067139	0.0008839	0.00176	0.00232	0.00287	0.00384	0.00443	0.00544	0.00661	0.00795	0.00902	0.01021	0.01171	0.01318	0.01491	0.01637	0.01789	0.01943	0.02051	0.02263	0.0244	0.02609	0.02798	0.02995	0.03128	0.03313	0.03457	0.03639	0.03784	0.03938	0.041	0.04274	0.0441	0.04584	0.04715	0.0482	0.04937	0.0503	0.05149	0.05283	0.05376	0.05503	0.05568	0.05701	0.05806	0.05927
	825.93	0.00019587	0.00035536	0.00066623	0.00132	0.00167	0.00213	0.00349	0.00369	0.00487	0.00578	0.00679	0.00816	0.00903	0.01047	0.01179	0.01316	0.01483	0.01639	0.01802	0.01943	0.0207	0.02277	0.02468	0.0265	0.02819	0.02977	0.03156	0.03321	0.03485	0.0364	0.03798	0.03967	0.04101	0.04284	0.04415	0.0458	0.04691	0.04826	0.04974	0.05061	0.05181	0.05279	0.05386	0.05494	0.05608	0.05689	0.05822	0.05933
	826.34	-0.00027338	9.7818e-05	0.00054388	0.00121	0.00143	0.00221	0.00288	0.00385	0.00437	0.00553	0.00671	0.00752	0.00869	0.01023	0.01167	0.01332	0.01464	0.01616	0.01777	0.01917	0.02104	0.02252	0.02467	0.02615	0.02798	0.02987	0.03147	0.03295	0.03485	0.0367	0.03821	0.03954	0.04101	0.0425	0.04398	0.04559	0.04689	0.04778	0.04896	0.05055	0.05178	0.05258	0.05403	0.05499	0.05603	0.05708	0.05809	0.05925
	826.75	0.00015132	0.00039033	0.00075519	0.00137	0.00196	0.00232	0.00306	0.004	0.00474	0.00575	0.00689	0.00809	0.00907	0.01042	0.01178	0.01346	0.01461	0.01644	0.01802	0.01929	0.02105	0.02268	0.02439	0.02645	0.02824	0.02975	0.03192	0.03328	0.03505	0.03655	0.03794	0.03967	0.04108	0.04268	0.04389	0.04572	0.04708	0.04812	0.04926	0.05041	0.05165	0.05277	0.05361	0.05478	0.05574	0.05702	0.05828	0.05939
	827.15	0.00026618	0.00073568	0.00076833	0.00188	0.00213	0.00289	0.00327	0.00415	0.00476	0.00576	0.00729	0.00793	0.00931	0.01072	0.0119	0.01346	0.01521	0.01672	0.018	0.01971	0.02134	0.02305	0.02495	0.02654	0.02818	0.02992	0.03201	0.03328	0.03516	0.03666	0.03856	0.03975	0.041	0.04267	0.04436	0.04589	0.04696	0.04821	0.04938	0.05063	0.05204	0.05315	0.05401	0.05477	0.05611	0.0572	0.05819	0.05923
	827.56	-7.0588e-05	0.00036529	0.00103	0.00117	0.00178	0.00251	0.00326	0.00419	0.00462	0.00589	0.00709	0.00792	0.00914	0.01052	0.0119	0.01327	0.01484	0.01627	0.01806	0.01931	0.02113	0.02284	0.02462	0.02635	0.02813	0.02961	0.03158	0.03328	0.03474	0.03668	0.03821	0.03951	0.04136	0.04291	0.04405	0.04594	0.04704	0.04851	0.04954	0.0503	0.05176	0.05273	0.05395	0.05465	0.05583	0.05693	0.05811	0.05906
	827.97	0.00023375	0.00035434	0.00083554	0.00129	0.00165	0.00239	0.003	0.00403	0.0052	0.00572	0.00692	0.00815	0.00894	0.01037	0.01181	0.01335	0.01466	0.01648	0.01792	0.01936	0.02099	0.02241	0.02459	0.02632	0.02783	0.02988	0.03141	0.03307	0.03483	0.03674	0.03827	0.03954	0.04114	0.04283	0.04401	0.04577	0.04683	0.04809	0.04923	0.05019	0.05125	0.05275	0.05341	0.05464	0.05588	0.05667	0.05796	0.05958
	828.37	3.3706e-05	0.00043839	0.00084785	0.00133	0.0018	0.00241	0.00301	0.00389	0.00465	0.00598	0.00683	0.00794	0.00911	0.01034	0.01194	0.01345	0.01479	0.01638	0.0179	0.01941	0.02099	0.02283	0.0244	0.0265	0.02781	0.02976	0.03135	0.03302	0.03437	0.03652	0.03822	0.0396	0.04066	0.0425	0.04378	0.04557	0.04704	0.04822	0.04923	0.05021	0.0513	0.05264	0.05374	0.05469	0.05576	0.05647	0.05814	0.05891
	828.78	-5.8621e-06	3.8105e-05	0.00043939	0.00101	0.00168	0.00214	0.00298	0.00379	0.00462	0.00539	0.00647	0.00804	0.00888	0.01045	0.01129	0.01312	0.01474	0.01618	0.01804	0.01927	0.02108	0.02256	0.02439	0.02605	0.02769	0.02968	0.0316	0.03335	0.03479	0.03625	0.03759	0.03935	0.04083	0.04201	0.04377	0.04572	0.04656	0.04785	0.04915	0.05038	0.05117	0.05246	0.05349	0.05447	0.05591	0.0569	0.05784	0.05904
	829.19	-0.00038348	2.7858e-05	0.00049536	0.00062455	0.00149	0.00198	0.00272	0.00365	0.00438	0.00574	0.00652	0.00772	0.00889	0.01029	0.0117	0.01305	0.01449	0.01585	0.01756	0.01924	0.02075	0.0226	0.02399	0.02596	0.0276	0.02948	0.03114	0.03281	0.03444	0.03628	0.03763	0.03954	0.04058	0.04238	0.04379	0.04541	0.0465	0.04745	0.04867	0.05024	0.05124	0.05236	0.05342	0.05423	0.05527	0.05629	0.05757	0.0588
	829.6	-2.4435e-05	0.00048556	0.00064754	0.00090065	0.00172	0.0025	0.00317	0.00365	0.00467	0.00564	0.00685	0.00776	0.00928	0.01035	0.01203	0.01317	0.01438	0.01624	0.01782	0.01938	0.02079	0.02265	0.02436	0.02605	0.02771	0.02968	0.03134	0.03303	0.03473	0.03616	0.03776	0.03944	0.04112	0.04243	0.04383	0.04591	0.04682	0.048	0.04913	0.05033	0.05159	0.05242	0.05363	0.05483	0.05556	0.05698	0.05796	0.05911
	830	8.0734e-05	0.00024078	0.00077469	0.00165	0.00174	0.00264	0.00345	0.00403	0.00475	0.00603	0.00675	0.00785	0.00931	0.01055	0.01201	0.01325	0.0148	0.01635	0.01796	0.01921	0.02129	0.02308	0.0245	0.02649	0.02824	0.0299	0.03162	0.033	0.03493	0.03618	0.03823	0.03991	0.04106	0.04264	0.04417	0.0455	0.04677	0.04802	0.049	0.05027	0.05164	0.05262	0.05365	0.0548	0.05601	0.05685	0.05806	0.05939
	830.41	1.3233e-05	0.00013921	0.0007726	0.00099556	0.00185	0.00237	0.00326	0.00412	0.00472	0.00577	0.00672	0.00785	0.00928	0.01053	0.01166	0.01328	0.01481	0.01624	0.01786	0.01925	0.02079	0.02244	0.02434	0.02586	0.02817	0.0298	0.03127	0.03297	0.03436	0.03646	0.03776	0.03938	0.0408	0.04217	0.04385	0.04531	0.04706	0.04764	0.04896	0.04996	0.05118	0.05244	0.05328	0.05468	0.0554	0.05654	0.05814	0.05928
	830.82	0.00054373	0.00045641	0.000848	0.00104	0.00172	0.00227	0.00293	0.00389	0.00492	0.00566	0.00674	0.0079	0.00924	0.01049	0.01202	0.01323	0.01471	0.01611	0.01803	0.01923	0.02108	0.02282	0.02452	0.02641	0.02825	0.02973	0.03155	0.03291	0.03434	0.03632	0.03784	0.03949	0.04079	0.04242	0.04365	0.04532	0.04676	0.04789	0.04902	0.05024	0.0513	0.05229	0.05321	0.05457	0.05549	0.05667	0.05787	0.05871
	831.22	-0.00013239	0.00011772	0.00033901	0.00115	0.0017	0.00201	0.00273	0.00392	0.00473	0.0056	0.00681	0.00789	0.00928	0.01026	0.01153	0.01308	0.01426	0.01586	0.01769	0.01902	0.02061	0.02255	0.02404	0.02606	0.02774	0.02951	0.03106	0.03264	0.03422	0.03596	0.03784	0.03895	0.04045	0.04183	0.04351	0.04514	0.04637	0.04778	0.04836	0.04989	0.05052	0.0521	0.05288	0.05447	0.05501	0.05641	0.05741	0.05845
	831.63	0.00034057	0.00052542	0.00081388	0.00168	0.0019	0.00225	0.00346	0.00436	0.00518	0.00617	0.00688	0.00831	0.00925	0.01071	0.01193	0.01297	0.01469	0.01649	0.01798	0.01982	0.02122	0.02266	0.0242	0.02618	0.02815	0.03	0.03142	0.0334	0.03466	0.03631	0.03795	0.03933	0.04117	0.04251	0.04369	0.04588	0.04673	0.04804	0.04931	0.05009	0.05131	0.05233	0.05333	0.05445	0.05572	0.05681	0.05792	0.05887
	832.04	0.00016703	3.5857e-05	0.00047227	0.00117	0.0017	0.00203	0.00297	0.00373	0.00488	0.00576	0.00666	0.00784	0.00919	0.01008	0.0115	0.01319	0.01437	0.01588	0.01752	0.01928	0.0208	0.02257	0.02418	0.02578	0.02764	0.02966	0.03095	0.03263	0.0344	0.03604	0.03767	0.03917	0.04074	0.04195	0.04322	0.04491	0.0462	0.04742	0.04903	0.04995	0.05119	0.05231	0.05294	0.05432	0.05548	0.05601	0.05737	0.05862
	832.44	0.00033474	0.00021773	0.00098974	0.00125	0.00192	0.00267	0.00313	0.00392	0.00466	0.00597	0.007	0.00791	0.00948	0.01052	0.01179	0.01345	0.01502	0.01614	0.01793	0.01935	0.02131	0.02271	0.02451	0.02652	0.02776	0.02937	0.03152	0.03283	0.03474	0.03634	0.03786	0.0391	0.04098	0.04232	0.0437	0.04555	0.0466	0.04772	0.04894	0.05006	0.05131	0.05229	0.05338	0.05466	0.05527	0.05648	0.05771	0.05881
	832.85	5.8003e-05	0.00013224	0.00090188	0.00113	0.0018	0.00265	0.00303	0.00379	0.00493	0.00569	0.00684	0.00764	0.00879	0.01003	0.01176	0.01307	0.01461	0.0161	0.01757	0.01924	0.02111	0.02245	0.02417	0.02614	0.02754	0.02949	0.03093	0.03256	0.0343	0.03575	0.0375	0.03904	0.04042	0.04215	0.0437	0.0454	0.04614	0.0475	0.04879	0.04987	0.0509	0.05224	0.05293	0.05401	0.05525	0.05622	0.05737	0.05813
	833.25	0.00055904	0.00018054	0.00106	0.00162	0.00186	0.00277	0.00333	0.00426	0.00503	0.00623	0.0073	0.00834	0.0094	0.01056	0.01182	0.01356	0.01461	0.01646	0.01789	0.01973	0.0213	0.02313	0.02461	0.02649	0.02841	0.02988	0.03164	0.03293	0.03512	0.03642	0.03781	0.03937	0.04127	0.04256	0.04378	0.04541	0.04656	0.04781	0.04902	0.05003	0.05141	0.05237	0.05326	0.05438	0.05598	0.05678	0.0578	0.05904
	833.66	0.00021913	0.00042117	0.00084914	0.00116	0.0016	0.00194	0.0029	0.00394	0.00509	0.00527	0.00669	0.00768	0.00902	0.01035	0.0118	0.01322	0.01452	0.01613	0.01761	0.01931	0.02084	0.02248	0.02439	0.026	0.02789	0.02945	0.03115	0.03275	0.0345	0.0361	0.03774	0.03911	0.04084	0.04199	0.04352	0.0452	0.04632	0.04756	0.04856	0.04981	0.05104	0.05187	0.05279	0.05431	0.05536	0.05641	0.05721	0.0586
	834.07	-0.00013925	-0.00010137	0.00056977	0.00108	0.00152	0.00241	0.00299	0.00371	0.00445	0.00586	0.00694	0.00764	0.00904	0.01034	0.01187	0.01304	0.01441	0.01598	0.01774	0.01911	0.02076	0.02268	0.02414	0.02582	0.02762	0.02966	0.03127	0.03251	0.03437	0.03573	0.03725	0.0388	0.04024	0.04201	0.04327	0.04489	0.04604	0.04736	0.04832	0.04915	0.05075	0.05185	0.05315	0.05427	0.05471	0.05608	0.05723	0.05837
	834.47	0.00040463	0.00062827	0.00064798	0.00161	0.0019	0.0023	0.003	0.00401	0.00508	0.00564	0.00708	0.00789	0.00897	0.01078	0.01222	0.0134	0.01462	0.01657	0.01791	0.01954	0.02081	0.02271	0.02413	0.02633	0.02806	0.02953	0.03134	0.03276	0.0348	0.03618	0.03778	0.03904	0.04072	0.04211	0.04352	0.04508	0.04643	0.04773	0.04857	0.0499	0.05087	0.05206	0.05318	0.05431	0.0554	0.05627	0.05754	0.05881
	834.88	-5.2138e-05	0.00037302	0.00069167	0.00135	0.00196	0.00217	0.00315	0.00403	0.00462	0.00562	0.00678	0.00777	0.00888	0.01059	0.01149	0.01301	0.01437	0.01602	0.01787	0.01911	0.02088	0.02256	0.02415	0.02595	0.02791	0.02926	0.031	0.03253	0.03428	0.03584	0.0372	0.03906	0.04016	0.04194	0.04342	0.04488	0.04593	0.0475	0.04852	0.04951	0.0506	0.05182	0.05269	0.05398	0.05522	0.05617	0.05738	0.0582
	835.29	5.7036e-05	0.00031035	0.00081348	0.00135	0.00193	0.00258	0.00307	0.00383	0.00487	0.00566	0.00677	0.00757	0.0092	0.01027	0.01192	0.01315	0.01451	0.01613	0.01764	0.01921	0.02086	0.02258	0.0243	0.0262	0.02749	0.02942	0.03119	0.03256	0.03442	0.03586	0.03773	0.03888	0.04019	0.04208	0.04335	0.04518	0.04597	0.04732	0.04866	0.04972	0.05118	0.05232	0.05315	0.05418	0.05506	0.05614	0.05716	0.05852
	835.69	-0.00034241	-0.00015008	0.00021562	0.00059789	0.0013	0.00222	0.00265	0.00378	0.00428	0.00548	0.0065	0.00733	0.00866	0.01001	0.01157	0.01282	0.01387	0.0158	0.01727	0.01879	0.02056	0.02223	0.02357	0.02567	0.02722	0.0287	0.03079	0.0322	0.03386	0.03558	0.0371	0.03869	0.04008	0.04151	0.04294	0.0445	0.04573	0.04701	0.04801	0.04906	0.05017	0.05144	0.05228	0.0536	0.05456	0.0556	0.05674	0.05798
	836.1	2.166e-05	-0.00010976	0.00064289	0.00103	0.00188	0.00217	0.00311	0.00378	0.00477	0.00543	0.00638	0.00772	0.00898	0.01013	0.01173	0.01307	0.01427	0.0162	0.01754	0.01895	0.02068	0.02226	0.02416	0.02553	0.02773	0.02893	0.03086	0.03256	0.03435	0.03569	0.03716	0.03875	0.04007	0.04205	0.04353	0.04496	0.04603	0.04719	0.04855	0.04946	0.05071	0.05153	0.05268	0.05396	0.05504	0.05589	0.05718	0.05817
	836.51	-8.8636e-06	0.00044439	0.00079057	0.00142	0.00169	0.00246	0.00317	0.00385	0.0048	0.00594	0.00685	0.00798	0.00902	0.00996	0.01165	0.01334	0.01463	0.01616	0.01737	0.0192	0.02078	0.02229	0.02402	0.02589	0.0277	0.02925	0.03093	0.0326	0.03435	0.03603	0.03739	0.03886	0.04059	0.04188	0.04362	0.04494	0.0462	0.04736	0.04846	0.04963	0.05094	0.05189	0.05263	0.05404	0.05498	0.0557	0.05691	0.05839
	836.91	-2.5577e-05	0.00021747	0.00087201	0.00125	0.00174	0.00236	0.00309	0.00378	0.00478	0.0058	0.00686	0.0079	0.00891	0.01061	0.01171	0.01322	0.01463	0.0161	0.0177	0.01893	0.02077	0.02255	0.02404	0.02606	0.02772	0.02932	0.03096	0.03282	0.03425	0.03601	0.03712	0.03863	0.0407	0.04208	0.04309	0.04493	0.04589	0.04738	0.04835	0.04953	0.05085	0.05179	0.05249	0.05365	0.05494	0.05587	0.05703	0.05836
	837.32	0.00022717	0.00044167	0.00081975	0.00129	0.00155	0.0023	0.00312	0.00398	0.00485	0.00594	0.00684	0.00815	0.00921	0.01042	0.01161	0.01334	0.01449	0.01591	0.01786	0.01917	0.02105	0.02253	0.02433	0.02609	0.02773	0.0292	0.03106	0.03265	0.03446	0.03586	0.03732	0.03893	0.04059	0.04192	0.04334	0.04494	0.04603	0.04737	0.0484	0.04958	0.05062	0.0518	0.05289	0.05394	0.05488	0.05619	0.05722	0.05866
	837.72	-7.375e-06	0.00037482	0.00064506	0.0012	0.00122	0.00237	0.003	0.00385	0.00466	0.00556	0.00668	0.00791	0.0089	0.01016	0.01172	0.01304	0.01459	0.01598	0.01751	0.01901	0.02076	0.02238	0.02398	0.02581	0.02751	0.02945	0.03124	0.03281	0.03444	0.03568	0.03731	0.0388	0.04037	0.04177	0.04332	0.04462	0.04585	0.0473	0.04817	0.04951	0.05111	0.05192	0.05264	0.0538	0.05473	0.0559	0.05734	0.05837
	838.13	0.00015846	0.00037901	0.00077807	0.00124	0.00181	0.00241	0.00311	0.00396	0.00464	0.00563	0.00673	0.00772	0.009	0.01027	0.01169	0.01343	0.01473	0.01593	0.01769	0.01918	0.02088	0.02251	0.02414	0.02598	0.0276	0.02908	0.03078	0.03262	0.03412	0.03612	0.03707	0.03851	0.04046	0.04209	0.0434	0.04488	0.04601	0.04736	0.04864	0.04935	0.05067	0.05195	0.05275	0.05379	0.05487	0.05601	0.05727	0.05827
	838.54	-0.00012406	0.00023196	0.00050792	0.00102	0.00166	0.00213	0.00272	0.0038	0.00441	0.00531	0.00636	0.00757	0.00876	0.00996	0.01132	0.01287	0.01427	0.01578	0.01702	0.01909	0.02073	0.02222	0.02403	0.02592	0.02688	0.02892	0.03093	0.03213	0.03377	0.03524	0.03733	0.03844	0.04031	0.04135	0.04281	0.0446	0.04577	0.04703	0.04769	0.04887	0.04992	0.05125	0.05239	0.05324	0.05433	0.05564	0.05657	0.0579
	838.94	0.00018648	0.00032775	0.00098398	0.00124	0.00161	0.00241	0.0032	0.00418	0.0045	0.00591	0.00682	0.00753	0.00922	0.01052	0.01194	0.01302	0.01479	0.01626	0.01751	0.01913	0.02091	0.02231	0.02395	0.02587	0.02776	0.0295	0.0311	0.03231	0.03424	0.03577	0.03729	0.03868	0.04023	0.04172	0.0432	0.04471	0.04581	0.04716	0.04813	0.04945	0.05047	0.05188	0.05255	0.05383	0.05508	0.05572	0.05723	0.058
	839.35	0.00022162	0.0005668	0.00096542	0.00141	0.00213	0.00274	0.00332	0.00407	0.00475	0.00594	0.00714	0.00793	0.00915	0.01058	0.01205	0.01315	0.01482	0.01607	0.01783	0.01941	0.02071	0.02277	0.02417	0.02615	0.0277	0.02928	0.03111	0.03228	0.03478	0.0359	0.03756	0.0387	0.04032	0.04186	0.04318	0.04491	0.04612	0.04703	0.04855	0.04941	0.05063	0.05187	0.05287	0.05389	0.05494	0.05589	0.05707	0.05822
	839.75	-4.2236e-05	0.00034983	0.00078457	0.00122	0.00162	0.00241	0.00295	0.00357	0.00442	0.00554	0.00639	0.00784	0.00881	0.01016	0.01177	0.0131	0.01448	0.01578	0.0173	0.01874	0.02081	0.022	0.02372	0.02589	0.02751	0.02919	0.03097	0.03232	0.03422	0.03578	0.0371	0.03887	0.04049	0.04136	0.04291	0.04425	0.04565	0.04701	0.04815	0.04913	0.05044	0.05118	0.05253	0.05356	0.05464	0.05534	0.05697	0.05781
	840.16	-8.4043e-05	0.00036093	0.0004362	0.00101	0.00148	0.00218	0.00276	0.00364	0.00448	0.00568	0.00643	0.00764	0.00892	0.00995	0.01143	0.0127	0.01404	0.0157	0.01708	0.01885	0.02076	0.02208	0.02363	0.02564	0.02721	0.02884	0.03054	0.03179	0.03402	0.03559	0.03717	0.03858	0.03972	0.04131	0.04286	0.04464	0.04594	0.04667	0.04826	0.04931	0.05045	0.05126	0.0523	0.0534	0.05446	0.0555	0.05642	0.05803
	840.57	0.00036094	0.00053169	0.00102	0.00163	0.0018	0.00242	0.00304	0.00414	0.00453	0.00594	0.00698	0.00787	0.00894	0.01027	0.01157	0.01304	0.01448	0.01611	0.01757	0.01934	0.02075	0.02228	0.02418	0.02593	0.02752	0.0292	0.03124	0.03219	0.03432	0.03554	0.03731	0.03875	0.04056	0.04178	0.04299	0.04475	0.04576	0.04705	0.04816	0.04954	0.05065	0.05175	0.05257	0.05357	0.05465	0.05575	0.05675	0.05794
	840.97	0.00020455	0.00055289	0.00078331	0.0014	0.00178	0.00223	0.00317	0.00383	0.00487	0.00555	0.00692	0.0078	0.00898	0.01022	0.01169	0.01274	0.01423	0.0161	0.01775	0.01892	0.02086	0.02256	0.02378	0.02586	0.02754	0.02916	0.03071	0.03218	0.03395	0.0355	0.03693	0.03846	0.03978	0.04153	0.04311	0.04439	0.04554	0.04688	0.04819	0.04909	0.05067	0.05161	0.05235	0.05343	0.05469	0.05592	0.05662	0.05797
	841.38	0.00011734	0.0001581	0.00058458	0.00119	0.0017	0.00233	0.00307	0.00393	0.00496	0.00572	0.00676	0.00773	0.00933	0.0107	0.01149	0.01301	0.01467	0.01608	0.01783	0.01914	0.02078	0.02243	0.02418	0.02581	0.02758	0.02927	0.0306	0.03217	0.03445	0.03551	0.0372	0.03871	0.04006	0.0418	0.0432	0.04477	0.04567	0.047	0.04792	0.049	0.05024	0.05107	0.05204	0.05333	0.05482	0.05541	0.0567	0.05798
	841.78	-0.00021326	0.00028746	0.00077549	0.00125	0.00166	0.00215	0.00302	0.00387	0.00452	0.00555	0.00667	0.00767	0.00905	0.01024	0.01157	0.0131	0.01463	0.01588	0.01736	0.01924	0.0206	0.02217	0.02394	0.02575	0.02735	0.02893	0.03083	0.03235	0.03414	0.03536	0.03669	0.03833	0.03997	0.04139	0.04286	0.04426	0.04559	0.047	0.04785	0.04903	0.05003	0.05111	0.05239	0.05392	0.05445	0.05532	0.05657	0.05786
	842.19	0.00018636	0.00022757	0.00089478	0.00144	0.00186	0.00252	0.00306	0.00381	0.00462	0.00571	0.00688	0.00791	0.00931	0.01052	0.01152	0.01322	0.01459	0.01609	0.01751	0.01925	0.02077	0.0225	0.02415	0.02589	0.02747	0.02925	0.03086	0.03259	0.03399	0.03559	0.0371	0.03877	0.04005	0.04158	0.04308	0.04478	0.04603	0.04687	0.04793	0.04941	0.05044	0.05135	0.05247	0.05361	0.05441	0.05538	0.05691	0.05812
	842.6	0.00027485	0.00058032	0.00076656	0.00123	0.00161	0.00254	0.00326	0.0039	0.00492	0.00578	0.00684	0.008	0.00902	0.01051	0.01163	0.01301	0.01452	0.016	0.0179	0.01899	0.02087	0.02261	0.02388	0.02598	0.0276	0.02934	0.03084	0.03247	0.03407	0.03565	0.03693	0.03867	0.04031	0.04126	0.04315	0.04451	0.04567	0.04688	0.04824	0.04906	0.05048	0.05135	0.05241	0.05331	0.05403	0.05539	0.05653	0.05764
	843	0.00010309	0.00031425	0.00071771	0.00109	0.0017	0.00239	0.00318	0.00369	0.0048	0.00547	0.00661	0.00769	0.00894	0.01015	0.01134	0.01271	0.01425	0.01593	0.01773	0.01904	0.02051	0.02222	0.02386	0.02562	0.02741	0.02885	0.0303	0.03228	0.03377	0.03531	0.0371	0.03825	0.04005	0.04138	0.04291	0.04444	0.04568	0.04673	0.04788	0.04883	0.05003	0.05145	0.05233	0.05293	0.05438	0.05548	0.05662	0.05781
	843.41	0.00067283	0.00020439	0.00089521	0.00144	0.00164	0.00245	0.00316	0.00396	0.00463	0.00594	0.00713	0.00819	0.00907	0.01037	0.01206	0.01315	0.01475	0.0159	0.01771	0.01905	0.02091	0.02228	0.02409	0.02535	0.0274	0.02905	0.03099	0.03223	0.03422	0.03553	0.03667	0.03871	0.03999	0.04117	0.04283	0.04446	0.04562	0.04689	0.04797	0.04891	0.05005	0.05132	0.05213	0.05308	0.05428	0.05531	0.05655	0.05759
	843.81	4.7982e-05	0.00022429	0.00079679	0.00107	0.00151	0.00213	0.00294	0.0035	0.00448	0.00555	0.00668	0.00761	0.00872	0.01021	0.0117	0.01283	0.01456	0.01566	0.01738	0.01873	0.02068	0.02195	0.02374	0.02544	0.02715	0.02909	0.03049	0.032	0.03376	0.03508	0.03694	0.03806	0.03948	0.04139	0.04254	0.04414	0.04547	0.04665	0.04759	0.04916	0.05022	0.05095	0.05238	0.05339	0.05434	0.05532	0.05635	0.05783
	844.22	-7.3406e-05	0.00030844	0.00046127	0.0009044	0.00165	0.00215	0.00286	0.00352	0.00429	0.00556	0.00658	0.00762	0.00874	0.01002	0.01116	0.01288	0.01407	0.01575	0.01716	0.01877	0.02038	0.02197	0.02377	0.02553	0.02716	0.02878	0.03041	0.0319	0.03359	0.03522	0.0369	0.03857	0.03976	0.04085	0.04248	0.04444	0.04539	0.04653	0.04757	0.04892	0.04981	0.05089	0.05195	0.05275	0.05389	0.05504	0.05627	0.05723
	844.63	-0.0001659	0.00028791	0.00046232	0.00118	0.00175	0.00214	0.00303	0.00379	0.00458	0.00584	0.00689	0.00782	0.00866	0.01066	0.01172	0.01309	0.01432	0.01603	0.01741	0.01903	0.02034	0.02209	0.02382	0.02554	0.02741	0.02885	0.03079	0.03218	0.03358	0.03552	0.03709	0.03844	0.03986	0.04152	0.04267	0.04441	0.04554	0.04648	0.0477	0.04875	0.05016	0.05121	0.05215	0.05313	0.05423	0.05534	0.05654	0.05774
	845.03	7.3454e-06	0.00022287	0.00073123	0.0012	0.00167	0.00244	0.00296	0.00371	0.00446	0.00553	0.00683	0.00785	0.00912	0.01035	0.01171	0.01296	0.01452	0.01593	0.01743	0.01919	0.02044	0.02216	0.02403	0.02594	0.02717	0.02917	0.03086	0.03212	0.03394	0.03531	0.03714	0.03831	0.0399	0.04135	0.04283	0.04447	0.04563	0.04675	0.04783	0.049	0.05017	0.05096	0.0519	0.05321	0.05431	0.05506	0.05628	0.05747
	845.44	-0.00017183	-0.00018358	0.00027233	0.00082877	0.00103	0.00188	0.0028	0.00357	0.00413	0.00513	0.00631	0.0073	0.00848	0.00995	0.01101	0.01262	0.01389	0.01544	0.01712	0.01832	0.02039	0.02195	0.0234	0.02505	0.02709	0.02835	0.03013	0.03164	0.03351	0.03504	0.03638	0.03802	0.03957	0.04103	0.0421	0.0439	0.04518	0.04613	0.04726	0.04845	0.04959	0.05087	0.05146	0.05267	0.05373	0.05485	0.0559	0.05735
	845.84	0.00014367	-5.4232e-05	0.00082751	0.00125	0.0014	0.00193	0.00292	0.00386	0.00452	0.00538	0.00655	0.00778	0.009	0.0103	0.01155	0.01298	0.0143	0.01596	0.01765	0.01907	0.0204	0.02234	0.0238	0.02573	0.02713	0.02888	0.03039	0.03218	0.03354	0.03524	0.03692	0.03806	0.03985	0.04117	0.04265	0.0442	0.04561	0.04641	0.04795	0.04878	0.04988	0.0508	0.05203	0.053	0.05408	0.05497	0.05633	0.05744
	846.25	0.00033666	0.0003884	0.00065257	0.00111	0.00176	0.00232	0.00307	0.00376	0.00467	0.00589	0.00651	0.00783	0.00908	0.01052	0.01175	0.01284	0.01433	0.01596	0.01753	0.01896	0.02045	0.02212	0.0239	0.02543	0.02716	0.02896	0.03043	0.03203	0.03382	0.03536	0.03698	0.03857	0.04015	0.0416	0.04274	0.0442	0.04525	0.04692	0.04771	0.04898	0.04984	0.05094	0.05212	0.05312	0.05414	0.05503	0.056	0.05731
	846.65	-9.2688e-05	-8.1956e-05	0.00063129	0.00099202	0.00158	0.00216	0.00307	0.004	0.00461	0.0055	0.00667	0.0078	0.00878	0.0102	0.01128	0.01296	0.01421	0.01589	0.01743	0.01883	0.02052	0.02208	0.0235	0.02578	0.02726	0.02896	0.03035	0.03207	0.03362	0.03556	0.03666	0.03812	0.03958	0.04114	0.04232	0.04428	0.04526	0.04665	0.04776	0.04852	0.04992	0.05112	0.05219	0.05287	0.05361	0.055	0.05625	0.05768
	847.06	0.00028516	0.00024756	0.00060082	0.00138	0.0016	0.00213	0.00317	0.00394	0.00462	0.00576	0.00666	0.00773	0.00892	0.0103	0.01167	0.01323	0.01424	0.01587	0.01731	0.01938	0.02106	0.02225	0.02372	0.02538	0.02725	0.02884	0.03067	0.03219	0.03347	0.03539	0.03686	0.03848	0.03949	0.04117	0.04261	0.04413	0.04525	0.04645	0.04765	0.04875	0.04969	0.05106	0.05186	0.05286	0.054	0.05522	0.05627	0.05743
	847.46	-9.6595e-05	0.00039978	0.00058442	0.00142	0.00149	0.00215	0.0029	0.00388	0.00467	0.00562	0.00654	0.00782	0.00876	0.01007	0.01175	0.01292	0.01453	0.0156	0.0176	0.01896	0.02043	0.02226	0.02349	0.02563	0.02699	0.0288	0.03054	0.03201	0.03374	0.03552	0.03673	0.03826	0.03968	0.04139	0.04246	0.04372	0.04506	0.04634	0.04771	0.04813	0.04951	0.05084	0.05195	0.05302	0.05384	0.05485	0.05589	0.05724
	847.87	8.1821e-05	0.00022797	0.00056186	0.00141	0.00179	0.00236	0.00318	0.00395	0.00485	0.00589	0.00667	0.00796	0.00913	0.01016	0.0115	0.01304	0.01453	0.0163	0.01755	0.01868	0.02059	0.0219	0.02375	0.02557	0.02721	0.02862	0.03031	0.03244	0.03385	0.03507	0.03657	0.03831	0.0396	0.0412	0.04265	0.04407	0.04526	0.04634	0.04741	0.04853	0.04992	0.05094	0.05184	0.05282	0.05386	0.05527	0.05623	0.0574
	848.28	-4.2303e-05	0.00053327	0.00089126	0.00149	0.00202	0.00266	0.00338	0.0043	0.00481	0.00586	0.00678	0.00808	0.00901	0.01032	0.01177	0.01318	0.01443	0.01584	0.01754	0.01949	0.02075	0.02238	0.024	0.0258	0.02748	0.02911	0.03067	0.03212	0.03394	0.03551	0.03674	0.03846	0.03961	0.04116	0.04241	0.04408	0.04522	0.04643	0.0473	0.04872	0.04955	0.0505	0.0518	0.05288	0.05417	0.05507	0.05617	0.05737
	848.68	3.4039e-05	0.00029039	0.00061896	0.00111	0.0015	0.0022	0.00311	0.00388	0.00461	0.00536	0.00681	0.00757	0.00898	0.00998	0.01131	0.01292	0.01436	0.01591	0.01714	0.01869	0.02059	0.0219	0.02392	0.0255	0.02712	0.02887	0.03038	0.03167	0.03385	0.03492	0.03675	0.03818	0.03945	0.0413	0.04239	0.04409	0.04495	0.04622	0.04759	0.04865	0.04962	0.0507	0.0515	0.05266	0.05383	0.05487	0.05604	0.05709
	849.09	-0.00033357	0.00012795	0.00038689	0.00117	0.00135	0.00209	0.00255	0.00355	0.00463	0.00559	0.00636	0.00759	0.00861	0.00974	0.01167	0.01275	0.01403	0.01562	0.01722	0.01852	0.02032	0.02179	0.02329	0.0253	0.02679	0.02853	0.03022	0.03184	0.03328	0.03498	0.03651	0.03765	0.03929	0.04056	0.04212	0.0439	0.04502	0.0461	0.04707	0.04809	0.04929	0.05074	0.05162	0.05287	0.05368	0.05476	0.05584	0.05727
	849.49	-0.00011667	0.00023344	0.00067343	0.00109	0.00139	0.00212	0.00285	0.00353	0.00439	0.00551	0.00659	0.00757	0.00881	0.01005	0.01137	0.01267	0.01404	0.01576	0.01729	0.01865	0.02044	0.02185	0.02371	0.02566	0.02743	0.0289	0.03033	0.03197	0.03342	0.0349	0.0367	0.03799	0.03918	0.04103	0.04254	0.04376	0.04524	0.04613	0.04729	0.04881	0.04941	0.05038	0.05138	0.05272	0.05365	0.05471	0.05566	0.05736
	849.9	-0.00028656	0.00020168	0.00062624	0.0005951	0.00137	0.0018	0.00253	0.00328	0.00424	0.0053	0.00658	0.00741	0.00874	0.00977	0.01138	0.01277	0.01406	0.01572	0.01716	0.01863	0.02018	0.02181	0.02323	0.02525	0.02672	0.02842	0.02993	0.03156	0.03306	0.03484	0.03651	0.03789	0.03906	0.04073	0.04203	0.04353	0.04493	0.04605	0.04716	0.04774	0.04906	0.05037	0.05119	0.05243	0.05354	0.05438	0.05543	0.05677
[truncated: 42 more columns]

## Sheet: Fig. 2b
Potential (V vs RHE) Energy (eV)	0.61	0.66	0.71	0.76	0.81	0.86	0.91	0.96	1. 01	1.06	1.11	1.16	1.21	1.26	1.31	1.36	1.41	1.43	1.45	1.47	1.49	1.53
11016.5	0.06382	0.04814	0.03544	0.03244	0.04107	0.05366	0.0362	0.06089	0.0461	0.05324	0.04641	0.06078	0.0445	0.19388	0.06344	0.04504	0.06312	0.06208	0.07928	0.05088	0.06989	0.05817
11016.8	0.05931	0.02806	0.05969	0.0368	0.03743	0.06299	0.05636	0.07637	0.04155	0.05097	0.03302	0.05218	0.06752	-0.01554	0.07331	0.03851	0.051	0.07796	0.06298	0.07114	0.0698	0.05219
11017.1	0.0488	0.01864	0.03909	0.05738	0.03991	0.05727	0.05303	0.06599	0.05082	0.06214	0.05141	0.05165	0.0864	0.21587	0.07011	0.05646	0.0485	0.04808	0.06002	0.05955	0.06844	0.05788
11017.4	0.05763	0.03726	0.06886	0.03751	0.03341	0.06603	0.0487	0.06711	0.05297	0.0582	0.04911	0.05342	0.06448	0.06661	0.04203	0.03812	0.05746	0.08004	0.0665	0.06982	0.05161	0.06232
11017.6	0.05858	0.03247	0.05721	0.03944	0.03945	0.04926	0.04508	0.06472	0.04982	0.05145	0.05561	0.0473	0.05953	0.16536	0.05459	0.03745	0.05994	0.07128	0.0564	0.07658	0.07443	0.05324
11017.9	0.06598	0.03054	0.05867	0.04275	0.03673	0.05247	0.05563	0.05941	0.04011	0.05692	0.04481	0.05132	0.07048	0.21732	0.05333	0.04432	0.05246	0.06899	0.06673	0.07036	0.06589	0.05571
11018.2	0.05431	0.01945	0.05945	0.04419	0.03567	0.06797	0.05632	0.06523	0.06091	0.04572	0.04124	0.06021	0.07017	0.32815	0.05529	0.03575	0.0482	0.06415	0.06752	0.06621	0.05911	0.06466
11018.5	0.0507	0.02665	0.05072	0.0413	0.04046	0.06589	0.04129	0.07231	0.04567	0.05143	0.04269	0.04895	0.0655	0.24466	0.05353	0.03347	0.06183	0.06347	0.06544	0.06628	0.06108	0.06156
11018.8	0.04912	0.03374	0.03593	0.05097	0.03448	0.05875	0.04822	0.05185	0.04782	0.04005	0.04251	0.05532	0.0651	0.09934	0.06984	0.04542	0.05543	0.07252	0.05547	0.06128	0.06637	0.06763
11019	0.06161	0.02588	0.0445	0.03849	0.03815	0.05765	0.05939	0.05644	0.04463	0.05779	0.04442	0.04496	0.073	0.17481	0.05739	0.03699	0.0644	0.07503	0.05623	0.06557	0.07208	0.04492
11019.3	0.05122	0.03179	0.0407	0.04827	0.02248	0.05097	0.04099	0.05333	0.04443	0.06667	0.06182	0.05023	0.07861	0.13874	0.04462	0.03618	0.07531	0.0702	0.06548	0.06685	0.06303	0.06171
11019.6	0.0644	0.03654	0.04793	0.03483	0.01985	0.05838	0.04035	0.05755	0.04841	0.05985	0.04888	0.05914	0.07782	0.08485	0.05016	0.05064	0.06999	0.07407	0.05545	0.05816	0.0678	0.06236
11019.9	0.05649	0.04348	0.05334	0.04426	0.03867	0.05466	0.02372	0.06401	0.04538	0.05803	0.04516	0.05142	0.06427	0.05936	0.05076	0.02485	0.05612	0.07344	0.05361	0.05872	0.05657	0.05141
11020.1	0.05887	0.04546	0.05051	0.05386	0.04836	0.0542	0.01827	0.05873	0.04139	0.0658	0.05202	0.0524	0.06451	0.05534	0.044	0.03254	0.05289	0.07038	0.07777	0.06171	0.06005	0.05962
11020.4	0.05244	0.04266	0.04178	0.04341	0.03911	0.04487	0.03583	0.04981	0.04604	0.07342	0.05631	0.04515	0.07355	0.06795	0.04472	0.03315	0.05046	0.058	0.0618	0.0534	0.05507	0.05175
11020.7	0.06446	0.03529	0.04817	0.02936	0.03025	0.05795	0.03436	0.0668	0.03918	0.05643	0.05003	0.04295	0.05041	0.06443	0.0511	0.0393	0.05667	0.05943	0.05561	0.04573	0.05749	0.0611
11021	0.06093	0.02698	0.04056	0.04024	0.02793	0.06412	0.03604	0.06522	0.04705	0.05686	0.05863	0.04709	0.05072	0.0664	0.05485	0.04807	0.04452	0.06815	0.0498	0.05747	0.06156	0.05761
11021.2	0.05034	0.02525	0.04127	0.04874	0.03143	0.05474	0.04509	0.06142	0.04492	0.05769	0.05637	0.05521	0.05558	0.06948	0.06179	0.04536	0.04188	0.06976	0.05879	0.06286	0.06355	0.06257
11021.5	0.05668	0.02555	0.05225	0.04855	0.04613	0.04425	0.05437	0.06167	0.05157	0.05436	0.03923	0.04884	0.05023	0.06609	0.06475	0.03336	0.06261	0.07009	0.0524	0.06559	0.05691	0.05754
11021.8	0.06966	0.0229	0.03822	0.04203	0.04427	0.05043	0.04691	0.05952	0.04607	0.06179	0.04354	0.03847	0.04582	0.06418	0.05444	0.03864	0.07078	0.06342	0.05119	0.06634	0.06447	0.05232
11022.1	0.05099	0.0229	0.02495	0.04063	0.02363	0.04756	0.03814	0.05777	0.05059	0.07054	0.05377	0.05041	0.05385	0.06738	0.0535	0.04971	0.0472	0.06371	0.06462	0.05847	0.0582	0.05843
11022.4	0.05451	0.03205	0.04832	0.03655	0.03695	0.05179	0.03735	0.05955	0.05137	0.05096	0.03174	0.04728	0.05056	0.05685	0.04823	0.04332	0.03913	0.07549	0.06207	0.06275	0.04955	0.04709
11022.6	0.05128	0.03578	0.06314	0.04008	0.04968	0.05741	0.05379	0.05411	0.04444	0.04154	0.0305	0.04895	0.04928	0.06894	0.0514	0.04567	0.04519	0.06322	0.04977	0.05646	0.05049	0.04356
11022.9	0.03817	0.02582	0.06518	0.03509	0.03615	0.04819	0.05479	0.05475	0.02879	0.05065	0.04092	0.04969	0.04341	0.07562	0.05634	0.04198	0.0449	0.06607	0.04938	0.05129	0.05985	0.05814
11023.2	0.03501	0.01313	0.06769	0.03479	0.03358	0.06302	0.05243	0.05889	0.03824	0.05386	0.04277	0.04776	0.05463	0.07195	0.04128	0.03559	0.05007	0.06031	0.05045	0.06768	0.06175	0.05555
11023.5	0.04628	0.03068	0.03645	0.03587	0.02504	0.04991	0.061	0.05285	0.03946	0.05417	0.05206	0.05278	0.0491	0.06428	0.04221	0.03716	0.0442	0.05735	0.05098	0.05327	0.0601	0.05897
11023.7	0.06316	0.04625	0.01577	0.02415	0.0283	0.05533	0.05198	0.05108	0.03892	0.0483	0.04045	0.0609	0.05301	0.03883	0.0367	0.03339	0.03684	0.05647	0.05506	0.03772	0.06622	0.05824
11024	0.05655	0.0273	0.05461	0.05045	0.02335	0.04848	0.06166	0.05223	0.03666	0.03213	0.03717	0.05303	0.04976	0.06193	0.05745	0.03186	0.04539	0.04852	0.05771	0.03935	0.05866	0.04749
11024.3	0.05617	0.03096	0.05023	0.04127	0.02316	0.04691	0.04608	0.05189	0.0328	0.04705	0.04256	0.04595	0.06051	0.07552	0.0476	0.03133	0.05237	0.06991	0.05686	0.0626	0.05737	0.05545
11024.6	0.06304	0.02786	0.04334	0.03467	0.02822	0.05079	0.0554	0.04127	0.03732	0.06119	0.03453	0.05092	0.04744	0.07056	0.0506	0.0287	0.04416	0.06054	0.05054	0.05626	0.06061	0.05504
11024.9	0.0481	0.01981	0.05093	0.03427	0.02199	0.04485	0.0521	0.04774	0.04057	0.05643	0.04051	0.04493	0.04994	0.0722	0.04963	0.03271	0.04282	0.05457	0.04819	0.05134	0.0601	0.06789
11025.1	0.0541	0.02534	0.05537	0.03651	0.02683	0.04951	0.03939	0.06184	0.04394	0.04037	0.03754	0.05594	0.05427	0.08036	0.03116	0.02921	0.04911	0.05388	0.05175	0.05442	0.05134	0.04407
11025.4	0.04336	0.02994	0.0692	0.03812	0.02223	0.04761	0.01793	0.05314	0.04755	0.05274	0.04642	0.0523	0.0588	0.04288	0.04745	0.0254	0.05292	0.06248	0.0503	0.04446	0.05045	0.04738
11025.7	0.05239	0.01922	0.03559	0.03138	0.03446	0.05872	0.04972	0.04144	0.03396	0.03938	0.04006	0.03563	0.02238	0.05134	0.04594	0.03606	0.04029	0.04925	0.05921	0.04705	0.05956	0.04646
11026	0.04841	0.00743	0.02818	0.0412	0.05764	0.06031	0.03706	0.04914	0.03912	0.04464	0.04318	0.04163	0.05275	0.09312	0.04914	0.02984	0.05655	0.06531	0.05287	0.02116	0.05062	0.05418
11026.2	0.05291	0.03442	0.04493	0.02494	0.0249	0.04029	0.0329	0.046	0.03096	0.04652	0.03406	0.04542	0.05522	0.07197	0.05425	0.03606	0.04497	0.06451	0.05575	0.05026	0.06732	0.05023
11026.5	0.06161	0.03861	0.05329	0.03163	0.04195	0.04761	0.04141	0.02764	0.03362	0.03313	0.05198	0.0548	0.06341	0.07941	0.03671	0.03255	0.03027	0.06	0.05177	0.03964	0.06041	0.04987
11026.8	0.03764	0.0315	0.05105	0.03064	0.04738	0.05078	0.03621	0.04991	0.03306	0.0362	0.04639	0.04611	0.04253	0.08624	0.04222	0.03883	0.03905	0.04552	0.04912	0.03767	0.04214	0.05104
11027.1	0.04606	0.03853	0.04749	0.02412	0.03071	0.05135	0.04438	0.04286	0.04308	0.05002	0.03072	0.04506	0.05229	0.05413	0.03727	0.02	0.05689	0.04556	0.04943	0.04815	0.04474	0.03925
11027.4	0.05312	0.00507	0.04738	0.02933	0.0383	0.04492	0.03888	0.05273	0.04048	0.05341	0.04471	0.04845	0.0721	0.07712	0.04776	0.03591	0.05242	0.035	0.04864	0.0456	0.05151	0.03563
11027.6	0.04876	0.00958	0.04172	0.03429	0.03213	0.04824	0.04469	0.03372	0.04003	0.04163	0.0285	0.03782	0.06358	0.06189	0.0483	0.02996	0.05623	0.04464	0.05541	0.04887	0.06557	0.0459
11027.9	0.04227	0.01087	0.04507	0.03676	0.0332	0.03854	0.02959	0.03364	0.04198	0.03346	0.04364	0.04552	0.06442	0.07104	0.04141	0.03705	0.04494	0.05376	0.05056	0.05214	0.04661	0.03617
11028.2	0.04102	-0.000561684	0.03762	0.02653	0.01431	0.04134	0.0404	0.04607	0.03805	0.04988	0.04609	0.04513	0.04821	0.0691	0.04447	0.038	0.05766	0.04982	0.05037	0.04308	0.05836	0.0367
11028.5	0.05812	0.0291	0.0479	0.03254	0.00122	0.05188	0.048	0.03034	0.037	0.04145	0.05886	0.03235	0.03086	0.05648	0.06198	0.03544	0.03314	0.07764	0.04153	0.04917	0.04016	0.03775
11028.8	0.04106	0.01449	0.04396	0.03105	0.03252	0.03848	0.03078	0.03058	0.03035	0.03384	0.03165	0.03545	0.04577	0.06154	0.04024	0.03228	0.04012	0.04939	0.05189	0.04857	0.04376	0.0439
11029	0.04856	0.01214	0.04241	0.02685	0.02734	0.04479	0.03253	0.04358	0.03061	0.03705	0.03925	0.0323	0.04592	0.06609	0.03537	0.02318	0.05303	0.05088	0.03786	0.0486	0.05585	0.03487
11029.3	0.04461	0.0211	0.05215	0.0251	0.01764	0.05377	0.02727	0.03878	0.03689	0.04603	0.03498	0.03762	0.04394	0.05238	0.04172	0.02835	0.05999	0.04791	0.05044	0.04369	0.05332	0.03824
11029.6	0.04181	0.01938	0.04569	0.0244	0.03238	0.03826	0.03797	0.03562	0.0373	0.04926	0.03515	0.04669	0.03854	0.04133	0.03837	0.03436	0.04573	0.05884	0.04639	0.0376	0.04177	0.03666
11029.9	0.05433	0.00803	0.03522	0.01976	0.05213	0.04028	0.03935	0.02601	0.0289	0.03315	0.02592	0.03962	0.03536	0.04524	0.03597	0.03022	0.0499	0.07023	0.05369	0.04282	0.0451	0.05393
11030.1	0.04424	0.01565	0.04405	0.02293	0.03921	0.03928	0.03948	0.03266	0.03003	0.02783	0.02269	0.03325	0.03087	0.04994	0.03898	0.03747	0.05857	0.0691	0.05518	0.04225	0.04933	0.03786
11030.4	0.0463	0.00804	0.05311	0.03102	0.02396	0.04959	0.02845	0.036	0.03745	0.03637	0.03769	0.04854	0.03514	0.06101	0.03715	0.03243	0.03889	0.06069	0.04892	0.04587	0.05497	0.04254
11030.7	0.03739	0.01638	0.04395	0.02472	0.02259	0.0395	0.03017	0.03328	0.03805	0.04245	0.02823	0.03755	0.05541	0.04434	0.04037	0.03386	0.04625	0.05198	0.05284	0.05014	0.05459	0.04874
11031	0.04742	0.0272	0.0304	0.02425	0.0225	0.0402	0.03807	0.04227	0.02967	0.03838	0.0203	0.04005	0.05566	0.04527	0.03496	0.02747	0.04804	0.05203	0.04638	0.06575	0.04906	0.049
11031.2	0.03964	0.02548	0.02941	0.03039	0.0225	0.04179	0.03593	0.048	0.0397	0.02971	0.03015	0.04194	0.05262	0.05042	0.02901	0.03578	0.03436	0.05327	0.04478	0.06938	0.04814	0.04209
11031.5	0.04508	0.02121	0.04043	0.02881	0.02153	0.03803	0.02493	0.05057	0.03242	0.0303	0.03689	0.03455	0.05922	0.04969	0.03289	0.02915	0.02264	0.0519	0.0436	0.06045	0.04367	0.05352
11031.8	0.05018	0.01598	0.04278	0.01079	0.02175	0.04028	0.02018	0.04117	0.03345	0.05366	0.02458	0.0256	0.0634	0.05939	0.04552	0.02209	0.03978	0.04692	0.05505	0.05527	0.05457	0.04529
11032.1	0.04056	0.01573	0.03943	0.01728	0.02109	0.04945	0.03244	0.03558	0.03777	0.04923	0.03633	0.03655	0.05491	0.05941	0.05214	0.02557	0.0417	0.04605	0.05615	0.04226	0.04384	0.04614
11032.4	0.0396	0.02283	0.04289	0.01776	0.02527	0.0443	0.03765	0.04416	0.0401	0.02902	0.0286	0.0218	0.05661	0.04574	0.03715	0.02388	0.04669	0.05522	0.04675	0.03418	0.0448	0.03959
11032.6	0.03965	0.01873	0.04084	0.01782	0.02143	0.03247	0.02809	0.03952	0.04196	0.02577	0.03196	0.03462	0.04936	0.0489	0.02286	0.02869	0.04611	0.05186	0.05067	0.04037	0.04368	0.04671
11032.9	0.05011	0.01508	0.03967	0.01883	0.01061	0.04031	0.02303	0.0333	0.03	0.0356	0.03653	0.03563	0.04432	0.05135	0.01878	0.02726	0.04161	0.04371	0.03844	0.05331	0.05326	0.04554
11033.2	0.05126	0.01274	0.03799	0.02408	0.01491	0.04375	0.0403	0.04158	0.02543	0.03204	0.04484	0.03644	0.06027	0.05471	0.0231	0.03574	0.03636	0.04247	0.04279	0.04512	0.04342	0.03873
11033.5	0.04457	0.02137	0.03394	0.02975	0.02401	0.03245	0.03525	0.04744	0.02466	0.03271	0.03795	0.03617	0.05313	0.06273	0.04079	0.02866	0.02319	0.04312	0.05134	0.03178	0.03791	0.03783
11033.8	0.03907	0.01678	0.03837	0.02746	0.0293	0.03266	0.0343	0.03997	0.03564	0.032	0.0282	0.03078	0.0475	0.06525	0.03531	0.02464	0.03744	0.05405	0.04109	0.02854	0.04382	0.05613
11034	0.04811	-0.00375	0.04421	0.03023	0.02757	0.03765	0.02744	0.04815	0.01957	0.02952	0.0101	0.01421	0.05551	0.06782	0.03401	0.02492	0.04825	0.04354	0.03842	0.03841	0.03937	0.04665
11034.3	0.02925	0.01951	0.03004	0.00599	0.0197	0.03686	0.03649	0.03175	0.03023	0.03998	0.03657	0.02971	0.04857	0.06032	0.0394	0.02824	0.03836	0.04498	0.03832	0.03369	0.04866	0.04339
11034.6	0.05034	0.02368	0.01476	0.02779	0.02754	0.03947	0.03558	0.02922	0.0374	0.03313	0.02176	0.03648	0.04286	0.05533	0.04115	0.03843	0.03832	0.03564	0.03952	0.04169	0.04886	0.03844
11034.9	0.03965	0.02463	0.0362	0.03327	0.02132	0.03231	0.02676	0.03161	0.03184	0.02541	0.03932	0.02354	0.04021	0.06207	0.05306	0.01084	0.04224	0.02372	0.0439	0.05576	0.0469	0.03593
11035.1	0.04407	0.02126	0.0478	0.02876	0.0161	0.03226	0.02501	0.03579	0.02188	0.01458	0.04521	0.03005	0.03929	0.05516	0.03981	0.02619	0.037	0.04044	0.03418	0.05695	0.04012	0.03569
11035.4	0.03103	0.01501	0.03932	0.01686	0.0192	0.03737	0.04004	0.02545	0.03118	0.01731	0.03351	0.04157	0.04197	0.06165	0.05962	0.02077	0.03841	0.03811	0.04359	0.03224	0.04073	0.0384
[truncated: 1,930 more rows]

## Sheet: Fig. 2c
Energy (eV)	Normalized -TFY/I0 OCP	Energy (eV)	Normalized -TFY/I0 1.02 V	Energy (eV)	Normalized -TFY/I0 1.12 V	Energy (eV)	Normalized -TFY/I0 1.32 V	Energy (eV)	Normalized -TFY/I0 1.42 V	Energy (eV)	Normalized -TFY/I0 1.49 V
[truncated: 1,001 more rows]

[truncated: 1 more sheets: Fig. 2d]
