# Supplementary material for: Key role of oxidizing species driving water oxidation revealed by time-resolved optical and X-ray spectroscopies
Source: Nat Mater. 2026 Feb 26;25(5):799–807. doi: 10.1038/s41563-026-02514-9 (PMC13143823; doi:10.1038/s41563-026-02514-9)
Supplement: Supplementary file 4 — Time-resolved optical, Ir L-edge and O K-edge XAS data plotted in Fig. 3a–c. [file 41563_2026_2514_MOESM4_ESM.xlsx]

## Sheet: Fi3. a
Potential profile (from autolab measuremnet)							Optical absorption signal (from home-built labview software)
Time (s)	Potential (V vs RHE)	Time (s)	Potential (V vs RHE)	Time (s)	Potential (V vs RHE)		Time (s)	Absorbance change at 600 nm (Δ O.D.)	Time (s)	Absorbance change at 800 nm (Δ O.D.)	Time (s)	Absorbance change at 500 nm (Δ O.D.)
0.03	0.60001	0.03	1.09894	0.03	1.40991		-1.999	7.5226e-05	-1.998	-4.227e-05	-1.999	-0.00011592
0.06	0.59995	0.06	1.09924	0.06	1.41022		-1.964	-9.373e-05	-1.963	0.00011126	-1.964	5.9622e-06
0.09	0.59991	0.09	1.09985	0.09	1.41022		-1.929	4.1629e-05	-1.928	-2.937e-05	-1.929	4.1409e-05
0.12	0.60001	0.12	1.09955	0.12	1.4093		-1.894	-3.2027e-05	-1.893	-4.9687e-05	-1.894	0.00015728
0.15	0.59998	0.15	1.09924	0.15	1.40991		-1.859	0.00022483	-1.859	-0.00023314	-1.859	0.00032596
0.18	0.59998	0.18	1.09924	0.18	1.4093		-1.824	1.5499e-05	-1.824	-0.00012965	-1.824	-1.8185e-06
0.21	0.59998	0.21	1.09985	0.21	1.40961		-1.789	0.00022782	-1.789	-8.73e-06	-1.79	-7.7889e-05
0.24	0.59995	0.24	1.09985	0.24	1.41022		-1.754	-8.8256e-05	-1.754	-4.7752e-05	-1.755	-3.1211e-05
0.27	0.60001	0.27	1.09955	0.27	1.40961		-1.719	0.00015637	-1.719	2.0942e-05	-1.72	-0.00046841
0.3	0.60001	0.3	1.09955	0.3	1.4093		-1.684	4.5361e-05	-1.684	-0.00012385	-1.685	-0.00014963
0.33	0.59998	0.33	1.09955	0.33	1.409		-1.649	3.043e-05	-1.649	-0.0002109	-1.65	0.00012874
0.36	0.59998	0.36	1.09955	0.36	1.40991		-1.614	0.0001036	-1.614	0.00029131	-1.615	-0.00013407
0.39	0.60001	0.39	1.09924	0.39	1.40961		-1.579	-8.4525e-05	-1.58	-3.0982e-05	-1.58	5.092e-05
0.42	0.59998	0.42	1.09924	0.42	1.40991		-1.544	-0.00021437	-1.545	3.223e-05	-1.545	0.0004895
0.45	0.59998	0.45	1.09924	0.45	1.4093		-1.509	-8.2037e-05	-1.51	-8.5158e-05	-1.51	4.2332e-06
0.48	0.60001	0.48	1.09985	0.48	1.4093		-1.474	9.663e-05	-1.475	-6.5165e-05	-1.476	0.00017717
0.51	0.59998	0.51	1.09924	0.51	1.409		-1.44	0.00014218	-1.44	0.00013352	-1.441	-1.9973e-05
0.54	0.59991	0.54	1.09924	0.54	1.41022		-1.405	4.0525e-06	-1.405	0.00016288	-1.406	2.5847e-05
0.57	0.59991	0.57	1.09924	0.57	1.40991		-1.37	-0.00017632	-1.37	-4.7429e-05	-1.371	-0.0002706
0.6	0.59995	0.6	1.09894	0.6	1.409		-1.335	-0.00020069	-1.336	-3.2474e-06	-1.336	3.6222e-05
0.63	0.59991	0.63	1.09985	0.63	1.40991		-1.3	1.9978e-05	-1.301	-2.034e-05	-1.301	0.00026453
0.66	0.59998	0.66	1.09985	0.66	1.4093		-1.265	7.7851e-06	-1.266	-0.00036914	-1.266	0.00039431
0.69	0.59991	0.69	1.09924	0.69	1.40991		-1.23	-4.3224e-05	-1.231	-0.00010999	-1.231	1.6337e-05
0.72	0.59995	0.72	1.09955	0.72	1.40991		-1.195	-9.2735e-05	-1.196	4.3519e-05	-1.196	-7.9618e-05
0.75	0.59998	0.75	1.09955	0.75	1.409		-1.16	4.8348e-05	-1.161	0.000129	-1.161	0.00013566
0.78	0.60001	0.78	1.09924	0.78	1.40961		-1.125	4.2375e-05	-1.126	-9.4831e-05	-1.126	-0.00019283
0.81	0.59995	0.81	1.09955	0.81	1.40991		-1.09	-7.5568e-05	-1.091	-5.0009e-05	-1.092	8.5558e-06
0.84	0.59995	0.84	1.09955	0.84	1.40961		-1.055	-4.5215e-05	-1.057	-7.7096e-05	-1.057	5.9622e-06
0.87	0.59991	0.87	1.09894	0.87	1.41022		-1.02	-0.00013751	-1.022	-0.00018768	-1.022	7.0807e-05
0.9	0.60001	0.9	1.09955	0.9	1.40961		-0.985	-0.00015567	-0.987	-4.9687e-05	-0.987	-0.00017642
0.93	0.60001	0.93	1.09955	0.93	1.4093		-0.944	-6.2382e-05	-0.947	-0.00019607	-0.946	0.00030779
0.96	0.59988	0.96	1.09894	0.96	1.409		-0.909	4.0882e-05	-0.912	-0.00019897	-0.911	-9.5176e-05
0.99	0.59998	0.99	1.09955	0.99	1.4093		-0.874	4.6855e-05	-0.877	-0.00014642	-0.876	0.00030433
1.02	0.59998	1.02	1.09955	1.02	1.409		-0.839	-0.0002186	-0.842	-2.55e-05	-0.841	0.00040296
1.05	0.60001	1.05	1.09924	1.05	1.40961		-0.804	0.0001713	-0.807	9.8033e-05	-0.807	-8.9126e-05
1.08	0.59995	1.08	1.09955	1.08	1.40961		-0.77	7.4728e-05	-0.772	2.449e-05	-0.772	0.00021177
1.11	0.60001	1.11	1.09985	1.11	1.41022		-0.735	0.00022134	-0.738	7.2549e-05	-0.737	-0.00016864
1.14	0.60001	1.14	1.09894	1.14	1.40961		-0.7	-6.9846e-05	-0.703	3.4166e-05	-0.702	-0.00010641
1.17	0.59995	1.17	1.09924	1.17	1.40961		-0.665	0.00013023	-0.668	6.7711e-05	-0.667	0.00056308
1.2	0.59995	1.2	1.09863	1.2	1.4093		-0.63	0.00026516	-0.633	-0.00012804	-0.632	0.00011837
1.23	0.59998	1.23	1.09924	1.23	1.4093		-0.595	7.9955e-05	-0.598	-0.00014158	-0.597	0.00016506
1.26	0.60004	1.26	1.09955	1.26	1.4093		-0.56	0.00013222	-0.563	-5.5814e-05	-0.562	-6.1466e-05
1.29	0.59998	1.29	1.09924	1.29	1.40961		-0.525	0.00025296	-0.528	0.0001832	-0.528	0.00012442
1.32	0.59998	1.32	1.10016	1.32	1.4093		-0.49	-7.7559e-05	-0.493	6.2873e-05	-0.493	0.00012182
1.35	0.60001	1.35	1.09985	1.35	1.40961		-0.455	-9.8954e-05	-0.458	0.00017643	-0.458	9.2424e-05
1.38	0.59998	1.38	1.09924	1.38	1.4093		-0.42	8.4434e-05	-0.424	-9.3219e-05	-0.423	2.5041e-06
1.41	0.60001	1.41	1.09924	1.41	1.409		-0.386	-3.1638e-06	-0.389	-2.8725e-05	-0.388	-0.00017037
1.44	0.59988	1.44	1.09924	1.44	1.4093		-0.351	-3.1638e-06	-0.354	-5.2266e-05	-0.353	0.00016939
1.47	0.60001	1.47	1.09955	1.47	1.4093		-0.316	2.8439e-05	-0.319	-0.00010612	-0.318	0.00021609
1.5	0.60004	1.5	1.09955	1.5	1.40991		-0.281	-2.3568e-05	-0.284	4.739e-05	-0.284	0.00033115
1.53	0.60001	1.53	1.09955	1.53	1.4093		-0.246	4.0882e-05	-0.249	-0.00026344	-0.249	-4.072e-05
1.56	0.59998	1.56	1.09924	1.56	1.4093		-0.211	1.749e-05	-0.214	-0.00014868	-0.214	0.00011231
1.59	0.59998	1.59	1.09955	1.59	1.40961		-0.176	-0.00012682	-0.179	-7.3549e-05	-0.179	0.0001789
1.62	0.60001	1.62	1.09955	1.62	1.41022		-0.141	-0.00014423	-0.144	1.1266e-05	-0.144	-0.00017987
1.65	0.60007	1.65	1.09955	1.65	1.40991		-0.106	5.5067e-05	-0.109	-0.00017318	-0.109	-0.00022567
1.68	0.59995	1.68	1.09955	1.68	1.40961		-0.072	-0.0002671	-0.074	0.00014255	-0.074	0.00025675
1.71	0.60001	1.71	1.09955	1.71	1.40961		-0.037	-1.6601e-05	-0.04	0.00015546	-0.039	2.1524e-05
1.74	0.60004	1.74	1.09924	1.74	1.40961		-0.002	0.0003573	-0.005	5.5131e-05	-0.005	0.00012701
1.77	0.60007	1.77	1.09955	1.77	1.40991		0.033	1.973e-05	0.03	-1.5503e-05	0.03	0.00034586
1.8	0.60004	1.8	1.09924	1.8	1.40991		0.068	8.9412e-05	0.065	1.8361e-05	0.065	0.00013566
1.83	0.60007	1.83	1.09955	1.83	1.40961		0.107	2.5951e-05	0.104	0.00013255	0.104	0.00011145
1.86	0.59998	1.86	1.09863	1.86	1.41022		0.142	-2.1826e-05	0.139	8.7065e-05	0.139	-0.00011851
1.89	0.60001	1.89	1.09924	1.89	1.4093		0.177	-5.5416e-05	0.174	-7.44e-06	0.174	0.0001201
1.92	0.59998	1.92	1.09924	1.92	1.4093		0.212	9.8621e-05	0.209	-1.647e-05	0.209	0.00032942
1.95	0.60004	1.95	1.09985	1.95	1.4093		0.247	-0.00011687	0.244	-9.5798e-05	0.244	0.00030173
1.98	0.60001	1.98	1.09955	1.98	1.4093		0.282	0.0001255	0.278	5.1583e-05	0.278	-7.9618e-05
2.01	0.60007	2.01	1.09894	2.01	1.4093		0.316	-6.9597e-05	0.313	1.0943e-05	0.313	6.0431e-05
2.04	0.60001	2.04	1.09985	2.04	1.40961		0.351	0.00025446	0.348	-0.00027472	0.348	5.2649e-05
2.07	0.6001	2.07	1.09955	2.07	1.40961		0.386	8.176e-07	0.383	-4.4527e-05	0.383	5.2649e-05
2.1	0.60004	2.1	1.09924	2.1	1.4093		0.421	2.1223e-05	0.418	-8.9994e-05	0.418	-0.00019715
2.13	0.59998	2.13	1.09955	2.13	1.409		0.456	-3.4267e-05	0.453	0.00021837	0.453	-0.00026974
2.16	0.60001	2.16	1.09924	2.16	1.4093		0.491	-5.6162e-05	0.488	-6.6455e-05	0.488	0.00025502
2.19	0.59998	2.19	1.09955	2.19	1.40961		0.526	5.3823e-05	0.523	-6.5165e-05	0.523	-0.00017037
2.22	0.60001	2.22	1.09894	2.22	1.40991		0.561	0.00015338	0.558	-0.00019574	0.558	0.0001175
2.25	0.60007	2.25	1.09955	2.25	1.4093		0.596	9.8621e-05	0.593	-1.6348e-06	0.593	5.3514e-05
2.28	0.60004	2.28	1.09955	2.28	1.40961		0.63	-0.00010766	0.628	6.7388e-05	0.628	9.0694e-05
2.31	0.59998	2.31	1.09924	2.31	1.40961		0.665	-0.00014647	0.662	-0.00034916	0.662	0.00018582
2.34	0.60001	2.34	1.09924	2.34	1.40961		0.7	-8.6381e-06	0.697	0.00012384	0.697	-3.5533e-05
2.37	0.60007	2.37	1.09894	2.37	1.4093		0.735	-4.4079e-06	0.732	3.223e-05	0.732	-8.3075e-05
2.4	0.6001	2.4	1.09955	2.4	1.40961		0.77	4.4366e-05	0.767	7.8678e-05	0.767	-6.4059e-05
2.43	0.60001	2.43	1.09894	2.43	1.40991		0.805	-0.00011761	0.802	0.00016385	0.802	-5.8008e-05
2.46	0.60007	2.46	1.09924	2.46	1.40961		0.84	4.2375e-05	0.837	-0.00016189	0.837	-6.8381e-05
2.49	0.60001	2.49	1.09955	2.49	1.4093		0.875	1.8129e-06	0.872	-1.7115e-05	0.872	-0.0001237
2.52	0.6001	2.52	1.09955	2.52	1.40961		0.91	1.5001e-05	0.907	1.8039e-05	0.907	0.00025069
2.55	0.59998	2.55	1.09955	2.55	1.40991		0.945	0.00018375	0.942	-9.1284e-05	0.942	1.9795e-05
2.58	0.59998	2.58	1.09863	2.58	1.40991		0.98	-0.00024521	0.976	7.0731e-06	0.976	5.9622e-06
2.61	0.60007	2.61	1.09985	2.61	1.40991		1.014	-0.00010318	1.011	-5.1944e-05	1.011	0.00018582
2.64	0.6001	2.64	1.09955	2.64	1.40961		1.049	-0.00017557	1.046	-0.00019897	1.046	-7.2703e-05
2.67	0.60001	2.67	1.09955	2.67	1.40991		1.084	0.00014417	1.081	-0.00011708	1.081	0.00055875
2.7	0.60004	2.7	1.09955	2.7	1.40991		1.119	-1.8591e-05	1.116	0.00011061	1.116	6.9942e-05
2.73	0.60004	2.73	1.09955	2.73	1.40991		1.16	1.2762e-05	1.156	-3.4476e-07	1.156	-0.00020407
2.76	0.60007	2.76	1.09955	2.76	1.4093		1.195	3.1425e-05	1.191	-0.0001045	1.191	5.4379e-05
2.79	0.60004	2.79	1.09924	2.79	1.4093		1.23	-2.9149e-06	1.226	2.4167e-05	1.226	0.00029914
2.82	0.60004	2.82	1.09924	2.82	1.4093		1.265	2.1471e-05	1.261	-2.679e-05	1.261	6.9077e-05
2.85	0.60007	2.85	1.09985	2.85	1.409		1.3	-0.0001308	1.296	-4.1302e-05	1.296	-9.2583e-05
2.88	0.60001	2.88	1.09894	2.88	1.40961		1.334	-0.00020517	1.33	-5.3234e-05	1.331	7.513e-05
2.91	0.59998	2.91	1.09955	2.91	1.40961		1.369	5.7058e-05	1.365	-1.2923e-05	1.366	0.00016247
2.94	0.59995	2.94	1.09924	2.94	1.4093		1.404	-1.8094e-05	1.4	-3.195e-05	1.401	-0.00020234
2.97	0.60004	2.97	1.09955	2.97	1.40961		1.439	2.5595e-06	1.435	-2.7435e-05	1.435	-0.00014185
3	0.60004	3	1.09924	3	1.40961		1.474	3.4661e-05	1.47	-0.00014255	1.47	-6.4059e-05
3.03	0.60007	3.03	1.09894	3.03	1.4093		1.509	6.9502e-05	1.505	-4.8599e-06	1.505	0.00018236
3.06	0.60001	3.06	1.09924	3.06	1.40991		1.544	-6.9846e-05	1.54	-3.0338e-05	1.54	0.00022215
3.09	0.60007	3.09	1.09894	3.09	1.40991		1.579	-8.1539e-05	1.575	0.00010642	1.575	-4.1584e-05
3.12	0.60007	3.12	1.09924	3.12	1.40991		1.614	-0.00012458	1.61	7.3517e-05	1.61	7.3401e-05
3.15	0.59998	3.15	1.09924	3.15	1.40961		1.649	-2.929e-05	1.645	-0.00013868	1.645	-0.00019111
3.18	0.6001	3.18	1.09985	3.18	1.40961		1.684	9.4888e-05	1.68	-0.00028052	1.68	-0.00017642
3.21	0.60007	3.21	1.09924	3.21	1.4093		1.718	0.00017753	1.714	6.1582e-05	1.715	-0.00044336
3.24	0.60004	3.24	1.09924	3.24	1.4093		1.753	0.00010634	1.749	-0.0001145	1.75	-0.00010814
3.27	0.60004	3.27	1.09924	3.27	1.40961		1.788	-4.2229e-05	1.784	3.223e-05	1.785	0.00016074
3.3	0.60007	3.3	1.09985	3.3	1.40961		1.823	0.00016657	1.819	3.8036e-05	1.82	-0.00015049
3.33	0.60004	3.33	1.09894	3.33	1.40961		1.858	-6.288e-05	1.854	-0.00012578	1.855	0.00044277
3.36	0.60013	3.36	1.09985	3.36	1.4093		1.893	3.5548e-06	1.889	-5.2589e-05	1.89	-0.00042177
3.39	0.60004	3.39	1.09924	3.39	1.4093		1.928	-2.9149e-06	1.924	-0.00018156	1.925	4.0545e-05
3.42	0.60004	3.42	1.09894	3.42	1.40961		1.963	-0.00011662	1.959	8.1904e-05	1.959	8.0318e-05
3.45	0.6001	3.45	1.09955	3.45	1.409		1.998	1.7241e-05	1.994	-2.3243e-05	1.994	-0.00010382
3.48	0.60004	3.48	1.09985	3.48	1.4093		2.032	4.5859e-05	2.028	-0.00016415	2.029	1.3743e-05
3.51	0.60001	3.51	1.09894	3.51	1.40991		2.067	-0.00010418	2.063	-3.1305e-05	2.064	0.00016939
3.54	0.60007	3.54	1.09894	3.54	1.40961		2.102	0.00011978	2.098	0.0001232	2.099	5.8702e-05
3.57	0.60007	3.57	1.09955	3.57	1.40961		2.137	-3.1638e-06	2.133	-0.00014513	2.134	0.00025156
3.6	0.60004	3.6	1.09955	3.6	1.40961		2.172	-0.00014697	2.168	-3.8924e-06	2.169	0.0004471
3.63	0.6001	3.63	1.09924	3.63	1.40961		2.212	7.0995e-05	2.207	5.6421e-05	2.208	-5.2765e-06
3.66	0.60007	3.66	1.09955	3.66	1.4093		2.247	5.2967e-06	2.242	8.8033e-05	2.243	-0.00012024
3.69	0.6001	3.69	1.09894	3.69	1.40991		2.282	-2.2821e-05	2.277	7.2227e-05	2.278	0.00042373
3.72	0.6001	3.72	1.09955	3.72	1.4093		2.317	-0.00010617	2.312	2.5579e-06	2.313	0.00010021
3.75	0.6001	3.75	1.09955	3.75	1.40961		2.352	0.00017404	2.347	-0.00011257	2.348	3.1034e-05
3.78	0.60004	3.78	1.10016	3.78	1.40961		2.386	-0.00010045	2.382	2.6102e-05	2.382	-6.5788e-05
3.81	0.60007	3.81	1.09955	3.81	1.4093		2.421	-0.00012308	2.416	-0.00021057	2.417	-0.00024381
3.84	0.60007	3.84	1.09924	3.84	1.40991		2.456	-0.00010766	2.451	0.00025968	2.452	-7.0055e-06
3.87	0.60001	3.87	1.09985	3.87	1.409		2.491	6.3529e-05	2.486	-9.6976e-06	2.487	-5.7144e-05
3.9	0.60004	3.9	1.09955	3.9	1.409		2.526	5.1334e-05	2.521	-0.00033917	2.522	1.2879e-05
3.93	0.60013	3.93	1.09955	3.93	1.40961		2.561	4.799e-06	2.556	0.0001061	2.557	-0.00025937
3.96	0.6001	3.96	1.09955	3.96	1.40961		2.596	-0.00032305	2.591	2.9005e-05	2.592	-5.2765e-06
3.99	0.6001	3.99	1.09924	3.99	1.40961		2.631	-0.00015169	2.626	-4.4204e-05	2.627	-0.00012888
4.02	0.60007	4.02	1.09924	4.02	1.40991		2.666	-7.6563e-05	2.661	-6.2908e-05	2.662	-7.87e-06
4.05	0.60001	4.05	1.10016	4.05	1.409		2.701	-7.5319e-05	2.696	6.4163e-05	2.697	-0.00016086
4.08	0.60001	4.08	1.09924	4.08	1.40961		2.736	8.0203e-05	2.73	-5.8275e-06	2.732	0.0001175
4.11	0.60007	4.11	1.09924	4.11	1.40961		2.77	2.0227e-05	2.765	-4.0335e-05	2.766	0.00017285
4.14	0.60007	4.14	1.09985	4.14	1.4093		2.805	-0.00016612	2.8	-4.1625e-05	2.801	-0.00022049
4.17	0.60004	4.17	1.09985	4.17	1.4093		2.84	-5.8401e-05	2.835	0.00022709	2.836	2.9305e-05
4.2	0.6001	4.2	1.09955	4.2	1.40961		2.875	-9.8208e-05	2.87	2.2232e-05	2.871	8.8965e-05
4.23	0.6001	4.23	1.09985	4.23	1.40991		2.91	0.00010883	2.905	-6.1618e-05	2.906	0.00013393
4.26	0.60007	4.26	1.09894	4.26	1.4093		2.945	4.3013e-06	2.94	4.0294e-05	2.941	0.00011923
4.29	0.60007	4.29	1.09924	4.29	1.40961		2.98	3.4163e-05	2.975	0.00014029	2.976	0.00010539
4.32	0.60007	4.32	1.09924	4.32	1.40991		3.015	-2.0582e-05	3.01	-5.9361e-05	3.011	-8.9433e-08
4.35	0.60004	4.35	1.09924	4.35	1.4093		3.05	2.1223e-05	3.045	0.00014126	3.046	-0.00022049
4.38	0.60007	4.38	1.09985	4.38	1.4093		3.084	1.5997e-05	3.08	8.4162e-05	3.08	-0.00011505
4.41	0.60007	4.41	1.09894	4.41	1.4093		3.119	-5.7655e-05	3.114	-2.2798e-06	3.115	-0.00021876
4.44	0.60004	4.44	1.09894	4.44	1.41022		3.154	-1.4112e-05	3.149	-1.389e-05	3.15	7.5995e-05
4.47	0.60007	4.47	1.09924	4.47	1.40961		3.189	-3.3023e-05	3.184	8.0407e-06	3.185	9.7612e-05
4.5	0.60016	4.5	1.09894	4.5	1.40991		3.224	-1.6103e-05	3.219	4.5132e-05	3.22	-6.8381e-05
4.53	0.6001	4.53	1.09924	4.53	1.4093		3.266	-8.2783e-05	3.261	5.8679e-05	3.262	0.00038133
4.56	0.6001	4.56	1.09985	4.56	1.40961		3.301	0.00011082	3.296	0.00029937	3.297	-0.00020148
4.59	0.6001	4.59	1.09924	4.59	1.41022		3.336	-5.0688e-05	3.331	8.0936e-05	3.332	0.00022907
4.62	0.60013	4.62	1.09894	4.62	1.4093		3.371	5.2579e-05	3.366	3.5778e-05	3.367	-4.85e-05
4.65	0.60004	4.65	1.09924	4.65	1.40961		3.405	-0.0001109	3.401	-4.3237e-05	3.402	0.00012355
4.68	0.60007	4.68	1.09955	4.68	1.40961		3.44	-7.0344e-05	3.436	0.00010384	3.436	-0.00021789
4.71	0.60007	4.71	1.09955	4.71	1.4093		3.475	-0.00010045	3.47	5.5131e-05	3.471	0.00013134
4.74	0.60004	4.74	1.09924	4.74	1.41022		3.51	-4.2975e-05	3.505	0.00036134	3.506	-1.9973e-05
4.77	0.60004	4.77	1.09924	4.77	1.4093		3.545	-9.6217e-05	3.54	3.7391e-05	3.541	-4.3313e-05
4.8	0.6001	4.8	1.10016	4.8	1.40961		3.58	-9.6715e-05	3.575	-1.8083e-05	3.576	0.00014604
4.83	0.60004	4.83	1.09955	4.83	1.40961		3.615	-4.0736e-05	3.61	0.00022354	3.611	0.00038739
4.86	0.60007	4.86	1.09985	4.86	1.41022		3.65	-0.00010144	3.645	-9.4509e-05	3.646	-2.8618e-05
4.89	0.6001	4.89	1.09985	4.89	1.40961		3.684	-0.00012881	3.68	2.8804e-06	3.681	0.00050681
4.92	0.60001	4.92	1.09924	4.92	1.4093		3.719	-1.8342e-05	3.715	-7.9676e-05	3.716	0.00028356
4.95	0.6001	4.95	1.09955	4.95	1.4093		3.754	-9.2983e-05	3.75	0.00018449	3.751	0.00050075
4.98	0.6001	4.98	1.09955	4.98	1.40991		3.789	0.00015164	3.784	-0.00012353	3.786	0.00038998
5.01	0.60007	5.01	1.09924	5.01	1.40961		3.824	0.00013397	3.819	2.6102e-05	3.82	0.00035191
5.04	0.6001	5.04	1.09955	5.04	1.4093		3.859	8.2692e-05	3.854	2.8804e-06	3.855	0.00024031
5.07	0.60004	5.07	1.09924	5.07	1.4093		3.894	0.00028259	3.889	-0.00018478	3.89	1.893e-05
5.1	0.60007	5.1	1.09894	5.1	1.41052		3.928	0.00010659	3.924	-0.00013578	3.925	-0.0002369
5.13	0.60007	5.13	1.09894	5.13	1.41022		3.963	0.00017578	3.959	0.00010223	3.96	0.00018582
5.16	0.6001	5.16	1.09924	5.16	1.40869		3.998	3.4412e-05	3.994	0.00013836	3.995	-0.00012715
5.19	0.60004	5.19	1.09955	5.19	1.40991		4.033	-5.1544e-06	4.029	-0.00011063	4.03	9.4204e-06
5.22	0.6001	5.22	1.09924	5.22	1.40961		4.068	-4.2478e-05	4.064	0.00010029	4.065	0.00026194
5.25	0.60004	5.25	1.09924	5.25	1.40991		4.103	0.00015662	4.099	-5.7426e-05	4.1	-0.00013061
5.28	0.60007	5.28	1.09924	5.28	1.4093		4.138	-2.9788e-05	4.134	-1.4213e-05	4.134	-0.00010468
5.31	0.60007	5.31	1.09985	5.31	1.40991		4.173	-5.1684e-05	4.168	9.0082e-06	4.169	-7.87e-06
5.34	0.6001	5.34	1.09955	5.34	1.40961		4.207	-6.1138e-05	4.203	5.138e-06	4.204	0.00010885
5.37	0.60007	5.37	1.09985	5.37	1.4093		4.242	8.176e-07	4.238	9.7711e-05	4.239	0.00031557
5.4	0.6001	5.4	1.09955	5.4	1.4093		4.277	7.647e-05	4.273	-3.2474e-06	4.274	0.00012874
5.43	0.6001	5.43	1.09955	5.43	1.41022		4.321	0.00024848	4.316	0.00015449	4.316	0.00032682
5.46	0.60004	5.46	1.09894	5.46	1.4093		4.356	-2.4173e-06	4.351	4.2229e-05	4.351	-0.00011505
5.49	0.6001	5.49	1.09985	5.49	1.4093		4.391	-9.4974e-05	4.386	0.00014287	4.386	0.00011664
5.52	0.6001	5.52	1.09924	5.52	1.4093		4.426	-3.0037e-05	4.421	8.9968e-05	4.421	-0.00012456
5.55	0.6001	5.55	1.10016	5.55	1.40991		4.461	0.00012749	4.456	0.00016998	4.456	7.7509e-07
5.58	0.60016	5.58	1.09924	5.58	1.4093		4.496	7.5226e-05	4.49	0.0002145	4.49	-7.0055e-06
5.61	0.60004	5.61	1.09924	5.61	1.4093		4.531	-3.6755e-05	4.525	-0.00013836	4.525	5.2649e-05
5.64	0.6001	5.64	1.09955	5.64	1.40961		4.566	0.00013023	4.56	-6.5488e-05	4.56	0.00020139
5.67	0.60013	5.67	1.09985	5.67	1.40961		4.6	-6.1387e-05	4.595	-2.163e-05	4.595	-6.4059e-05
5.7	0.60007	5.7	1.09955	5.7	1.4093		4.635	-2.6661e-06	4.63	1.3201e-05	4.63	2.2389e-05
5.73	0.60004	5.73	1.09985	5.73	1.4093		4.67	-8.4276e-05	4.665	7.9001e-05	4.665	5.3514e-05
5.76	0.60013	5.76	1.09863	5.76	1.40961		4.705	-9.1988e-05	4.7	-0.00022862	4.7	-0.00010987
5.79	0.6001	5.79	1.09955	5.79	1.4093		4.74	1.0771e-05	4.735	-2.9048e-05	4.735	8.983e-05
5.82	0.60007	5.82	1.09924	5.82	1.40991		4.775	-0.00015716	4.77	2.3844e-05	4.77	-0.00016518
5.85	0.6001	5.85	1.09955	5.85	1.40991		4.81	-7.6315e-05	4.805	-1.776e-05	4.805	0.00037527
5.88	0.6001	5.88	1.09985	5.88	1.40961		4.845	6.2533e-05	4.84	0.00016417	4.84	0.00017717
5.91	0.6001	5.91	1.09955	5.91	1.40961		4.88	2.7942e-05	4.874	-4.2592e-05	4.874	-0.00023863
5.94	0.60013	5.94	1.09894	5.94	1.40961		4.915	-3.6257e-05	4.909	0.00024871	4.909	0.00029741
5.97	0.60007	5.97	1.09985	5.97	1.4093		4.95	-5.9645e-05	4.944	1.3846e-05	4.944	7.7724e-05
6	0.60007	6	1.09955	6	1.40991		4.985	-0.00012707	4.979	0.00023225	4.979	0.00010799
6.03	0.6001	6.03	1.09985	6.03	1.41022		5.02	-1.3615e-05	5.014	-7.9031e-05	5.014	0.00019447
6.06	0.6001	6.06	1.09955	6.06	1.40961		5.055	-4.4717e-05	5.049	-0.00029083	5.049	-4.072e-05
6.09	0.6001	6.09	1.09955	6.09	1.40961		5.09	-0.00015318	5.084	2.6747e-05	5.084	-4.7635e-05
6.12	0.60004	6.12	1.09955	6.12	1.4093		5.124	9.6132e-05	5.119	0.00015933	5.119	0.00012355
6.15	0.60007	6.15	1.09955	6.15	1.40961		5.159	-1.0878e-05	5.154	4.481e-05	5.154	-0.00024554
6.18	0.6001	6.18	1.09894	6.18	1.40961		5.194	0.00011754	5.188	0.00019579	5.188	0.00025848
6.21	0.60013	6.21	1.09924	6.21	1.4093		5.229	-5.1435e-05	5.223	-6.581e-05	5.223	-0.0001816
6.24	0.60013	6.24	1.09955	6.24	1.40961		5.264	-0.00013304	5.258	-5.6136e-05	5.258	0.00015815
6.27	0.6001	6.27	1.10016	6.27	1.40961		5.299	5.1334e-05	5.293	-3.6787e-05	5.293	0.00010799
6.3	0.60016	6.3	1.09955	6.3	1.40961		5.334	2.3213e-05	5.328	-0.00012836	5.328	0.00047998
6.33	0.60007	6.33	1.09894	6.33	1.4093		5.378	0.00012924	5.371	0.00011578	5.371	0.00015036
6.36	0.60007	6.36	1.09894	6.36	1.40961		5.413	-0.00013577	5.406	-4.6784e-05	5.406	-2.8618e-05
6.39	0.60013	6.39	1.09985	6.39	1.40991		5.448	0.00019371	5.441	6.9001e-05	5.441	-0.00019888
6.42	0.6001	6.42	1.10016	6.42	1.4093		5.483	-4.0736e-05	5.476	2.578e-05	5.476	0.00027578
6.45	0.60007	6.45	1.09924	6.45	1.41022		5.518	0.00023404	5.51	-5.9038e-05	5.51	6.8268e-06
6.48	0.6001	6.48	1.09924	6.48	1.4093		5.552	-4.9195e-05	5.545	-0.00011611	5.545	0.00029827
6.51	0.60013	6.51	1.09955	6.51	1.40961		5.587	0.00024275	5.58	7.513e-05	5.58	-1.1328e-05
6.54	0.6001	6.54	1.09955	6.54	1.41022		5.622	-0.00010368	5.615	-1.4213e-05	5.615	-0.00056598
6.57	0.6001	6.57	1.09985	6.57	1.40961		5.657	-8.0295e-05	5.65	-7.6774e-05	5.65	0.00019361
6.6	0.60004	6.6	1.09924	6.6	1.409		5.692	2.0974e-05	5.685	-2.6023e-06	5.685	-0.00018678
6.63	0.60016	6.63	1.09894	6.63	1.40991		5.727	-0.00028227	5.72	0.0002855	5.72	-0.00017382
6.66	0.60004	6.66	1.09894	6.66	1.409		5.762	0.00010733	5.755	-0.00013094	5.755	-5.4551e-05
6.69	0.60004	6.69	1.09894	6.69	1.4093		5.797	2.8937e-05	5.789	0.00014094	5.789	-0.00014271
6.72	0.60013	6.72	1.09924	6.72	1.40991		5.832	-7.3827e-05	5.824	-9.0525e-06	5.824	-0.0002058
6.75	0.60004	6.75	1.09924	6.75	1.40991		5.867	0.00015463	5.859	-6.839e-05	5.859	2.2389e-05
6.78	0.60007	6.78	1.09924	6.78	1.409		5.902	0.00015239	5.894	-0.00010096	5.894	0.00022647
6.81	0.60016	6.81	1.09894	6.81	1.4093		5.936	1.6495e-05	5.929	3.4166e-05	5.929	-3.0346e-05
6.84	0.60004	6.84	1.09955	6.84	1.409		5.971	-7.9549e-05	5.964	7.2227e-05	5.964	-0.00015135
6.87	0.60013	6.87	1.09894	6.87	1.40961		6.006	7.4479e-05	5.999	0.00019063	5.999	-4.3313e-05
6.9	0.60013	6.9	1.09894	6.9	1.409		6.041	-4.1731e-05	6.033	0.00014384	6.033	-1.8185e-06
6.93	0.60007	6.93	1.09955	6.93	1.40991		6.076	-5.1544e-06	6.068	0.00013255	6.068	0.00023945
6.96	0.60007	6.96	1.09955	6.96	1.40991		6.111	3.2919e-05	6.103	0.00013707	6.103	1.8066e-05
6.99	0.60016	6.99	1.09955	6.99	1.40961		6.146	-0.00015119	6.138	0.00014868	6.138	-3.5533e-05
7.02	0.6001	7.02	1.09955	7.02	1.4093		6.181	0.00013123	6.173	0.00013965	6.173	0.00026367
7.05	0.60013	7.05	1.09894	7.05	1.409		6.216	9.4141e-05	6.208	-2.6468e-05	6.208	1.8066e-05
7.08	0.60016	7.08	1.09924	7.08	1.40961		6.25	9.9119e-05	6.243	0.00026355	6.243	0.00027405
7.11	0.60004	7.11	1.09985	7.11	1.4093		6.285	9.3892e-05	6.278	-2.9249e-06	6.278	-0.00042868
7.14	0.60013	7.14	1.09985	7.14	1.409		6.32	-0.00020492	6.312	0.00022709	6.312	0.00013393
7.17	0.60013	7.17	1.09924	7.17	1.40961		6.355	-0.00014124	6.347	0.00010255	6.347	8.983e-05
7.2	0.60001	7.2	1.09955	7.2	1.4093		6.39	-8.3032e-05	6.382	-1.0343e-05	6.382	0.00037095
7.23	0.60001	7.23	1.10016	7.23	1.40961		6.435	-0.00012557	6.426	-5.8275e-06	6.426	-8.9126e-05
7.26	0.60007	7.26	1.09955	7.26	1.4093		6.47	-3.6755e-05	6.461	-6.15e-06	6.461	-0.00010123
7.29	0.60013	7.29	1.09955	7.29	1.40961		6.505	-7.4075e-05	6.496	2.6425e-05	6.496	-0.00018333
7.32	0.60016	7.32	1.09985	7.32	1.40961		6.54	0.00011878	6.531	8.4807e-05	6.531	0.00026713
7.35	0.6001	7.35	1.10016	7.35	1.40961		6.575	9.9119e-05	6.566	-2.9249e-06	6.566	5.092e-05
7.38	0.60013	7.38	1.09955	7.38	1.4093		6.61	-3.8994e-05	6.6	-0.00011708	6.601	-5.1957e-05
7.41	0.60007	7.41	1.09894	7.41	1.40961		6.644	-0.0001099	6.635	1.9007e-05	6.636	-0.00034749
7.44	0.60004	7.44	1.09955	7.44	1.40839		6.679	-9.0993e-05	6.67	3.7391e-05	6.671	-0.00025073
7.47	0.60007	7.47	1.09894	7.47	1.41022		6.714	-9.1739e-05	6.705	0.00012384	6.705	0.0002654
7.5	0.6001	7.5	1.09924	7.5	1.41022		6.749	2.5951e-05	6.74	0.00017804	6.74	-0.00016259
7.53	0.6001	7.53	1.09924	7.53	1.41022		6.784	-3.3272e-05	6.775	-6.7745e-05	6.775	-0.00027837
7.56	0.60013	7.56	1.09924	7.56	1.41022		6.819	-2.7549e-05	6.81	-0.00015577	6.81	-0.00015222
7.59	0.60007	7.59	1.09863	7.59	1.40961		6.854	0.00011878	6.845	-4.2149e-06	6.845	-0.00021962
7.62	0.60022	7.62	1.10016	7.62	1.4093		6.889	-9.0496e-05	6.88	-6.2263e-05	6.88	5.6108e-05
7.65	0.6001	7.65	1.09985	7.65	1.40961		6.924	-0.00010517	6.915	8.5452e-05	6.915	-0.00028874
7.68	0.6001	7.68	1.10016	7.68	1.40991		6.958	-0.00013353	6.95	0.00013836	6.95	-9.604e-05
7.71	0.60013	7.71	1.09985	7.71	1.40961		6.993	-3.1281e-05	6.984	0.00014029	6.985	-0.00021703
7.74	0.60013	7.74	1.09955	7.74	1.4093		7.028	4.7352e-05	7.019	-0.00012095	7.02	0.00010021
7.77	0.60013	7.77	1.09955	7.77	1.40961		7.063	-0.00018055	7.054	0.00026226	7.055	-0.00014963
7.8	0.60007	7.8	1.09924	7.8	1.4093		7.098	9.2781e-06	7.089	-8.9672e-05	7.09	0.00018582
7.83	0.60013	7.83	1.09985	7.83	1.40991		7.133	4.138e-05	7.124	7.0937e-05	7.125	0.00032596
7.86	0.60007	7.86	1.09863	7.86	1.40961		7.168	8.9163e-05	7.159	-0.00010676	7.16	6.8268e-06
7.89	0.60016	7.89	1.09955	7.89	1.4093		7.203	-0.00019572	7.194	-2.6023e-06	7.195	3.1899e-05
7.92	0.60016	7.92	1.09924	7.92	1.40991		7.238	0.00014367	7.229	0.00011158	7.229	0.00022215
7.95	0.6001	7.95	1.09924	7.95	1.40991		7.273	9.7128e-05	7.264	4.3519e-05	7.264	-7.9618e-05
7.98	0.60016	7.98	1.09985	7.98	1.40961		7.308	-0.00012433	7.298	0.00018998	7.299	-1.3057e-05
8.01	0.6001	8.01	1.09924	8.01	1.40991		7.342	-5.8152e-05	7.333	8.9323e-05	7.334	-0.0001332
8.04	0.60013	8.04	1.09924	8.04	1.41022		7.377	2.5453e-05	7.368	5.8357e-05	7.369	4.1409e-05
8.07	0.6001	8.07	1.09955	8.07	1.40961		7.412	-5.1435e-05	7.403	-6.2263e-05	7.404	0.00015642
8.1	0.6001	8.1	1.09894	8.1	1.40961		7.447	5.9049e-05	7.438	-8.2256e-05	7.439	1.1149e-05
8.13	0.6001	8.13	1.10016	8.13	1.4093		7.491	3.5905e-05	7.484	0.00013804	7.486	8.2047e-05
8.16	0.60013	8.16	1.09985	8.16	1.40991		7.526	4.6108e-05	7.519	-2.034e-05	7.521	2.2389e-05
8.19	0.60019	8.19	1.09955	8.19	1.40991		7.561	0.00021711	7.554	0.00018385	7.556	-0.00011938
8.22	0.6001	8.22	1.09955	8.22	1.40961		7.596	1.6992e-05	7.589	4.7067e-05	7.591	9.3288e-05
8.25	0.6001	8.25	1.09924	8.25	1.4093		7.631	-5.6411e-05	7.624	-9.2574e-05	7.626	-6.4923e-05
8.28	0.6001	8.28	1.09894	8.28	1.4093		7.666	-0.00014721	7.659	0.00017966	7.66	0.00011664
8.31	0.60013	8.31	1.09924	8.31	1.409		7.701	0.00010683	7.694	1.2556e-05	7.695	-0.00017296
8.34	0.6001	8.34	1.09924	8.34	1.4093		7.736	-7.1451e-06	7.729	-8.677e-05	7.73	-7.7889e-05
8.37	0.60007	8.37	1.09955	8.37	1.4093		7.77	-7.6812e-05	7.763	-0.00020638	7.765	0.00013307
8.4	0.6001	8.4	1.09955	8.4	1.4093		7.805	-0.00020691	7.798	-2.8725e-05	7.8	-1.2193e-05
8.43	0.60007	8.43	1.09894	8.43	1.41022		7.84	0.00012227	7.833	1.2233e-05	7.835	-9.604e-05
8.46	0.6001	8.46	1.09985	8.46	1.40961		7.875	0.00025421	7.868	-0.00013707	7.87	0.0002654
8.49	0.60004	8.49	1.09863	8.49	1.40961		7.91	-0.00013577	7.903	5.7712e-05	7.905	0.00037268
8.52	0.60013	8.52	1.09924	8.52	1.40961		7.945	-5.9894e-05	7.938	4.8035e-05	7.94	7.7509e-07
8.55	0.60013	8.55	1.09863	8.55	1.4093		7.98	1.3508e-05	7.973	5.2228e-05	7.975	-4.2449e-05
8.58	0.60016	8.58	1.09924	8.58	1.40961		8.015	4.8348e-05	8.008	-9.0962e-05	8.01	-0.0001211
8.61	0.60007	8.61	1.09924	8.61	1.4093		8.05	3.3914e-05	8.043	6.5453e-05	8.044	7.7509e-07
8.64	0.60007	8.64	1.09955	8.64	1.40961		8.085	3.4163e-05	8.078	-7.2582e-05	8.079	0.000377
8.67	0.60007	8.67	1.09894	8.67	1.4093		8.12	1.525e-05	8.113	-0.00011966	8.114	-7.5296e-05
8.7	0.60016	8.7	1.09955	8.7	1.40991		8.155	0.00013496	8.148	-4.7429e-05	8.149	7.513e-05
8.73	0.60016	8.73	1.09894	8.73	1.41022		8.19	-9.8954e-05	8.183	-0.00018059	8.184	0.00013047
8.76	0.6001	8.76	1.09924	8.76	1.40961		8.225	-0.00012856	8.218	8.2872e-05	8.219	0.00018669
8.79	0.60001	8.79	1.09924	8.79	1.4093		8.26	8.6177e-05	8.253	0.00011674	8.254	0.00014431
8.82	0.60013	8.82	1.09985	8.82	1.4093		8.294	-0.00010244	8.287	7.8033e-05	8.289	0.00018582
8.85	0.6001	8.85	1.09985	8.85	1.40961		8.329	-2.73e-05	8.322	2.4167e-05	8.324	-0.00029479
8.88	0.6001	8.88	1.09985	8.88	1.4093		8.364	0.00023055	8.357	6.4281e-06	8.358	3.968e-05
8.91	0.60016	8.91	1.09894	8.91	1.40961		8.399	8.2443e-05	8.392	8.7065e-05	8.393	-0.00017987
8.94	0.60007	8.94	1.09955	8.94	1.4093		8.434	-0.00028848	8.427	5.1906e-05	8.428	-2.6889e-05
8.97	0.6001	8.97	1.09955	8.97	1.40961		8.469	3.8036e-06	8.462	9.3517e-05	8.463	-0.00039499
9	0.6001	9	1.09924	9	1.40991		8.504	-6.4124e-05	8.497	-0.00016157	8.498	-0.00029133
9.03	0.60016	9.03	1.09985	9.03	1.4093		8.553	-9.8457e-05	8.543	2.5135e-05	8.545	-0.00015049
9.06	0.60007	9.06	1.09985	9.06	1.41022		8.588	3.0571e-06	8.578	0.00020127	8.58	0.00014863
9.09	0.6001	9.09	1.09955	9.09	1.40961		8.623	-5.4669e-05	8.613	9.9758e-06	8.615	-0.00017209
9.12	0.60013	9.12	1.09985	9.12	1.40961		8.658	7.5362e-06	8.648	0.00025645	8.65	-0.00015827
9.15	0.60013	9.15	1.09985	9.15	1.40961		8.693	0.00010708	8.682	0.00011932	8.685	3.017e-05
9.18	0.60007	9.18	1.09924	9.18	1.40961		8.728	-0.00012682	8.717	-4.7107e-05	8.72	-0.00011419
9.21	0.60013	9.21	1.09924	9.21	1.41022		8.762	2.7942e-05	8.752	-0.00010999	8.754	0.00036402
9.24	0.60016	9.24	1.09955	9.24	1.40991		8.797	1.0273e-05	8.787	-0.00017382	8.789	0.00017371
9.27	0.60016	9.27	1.09955	9.27	1.40961		8.832	2.0476e-05	8.822	-0.00011579	8.824	-3.2075e-05
9.3	0.60016	9.3	1.09863	9.3	1.4093		8.867	-5.6521e-06	8.857	1.2556e-05	8.859	2.1524e-05
9.33	0.60013	9.33	1.09955	9.33	1.4093		8.902	6.292e-06	8.892	-1.647e-05	8.894	0.00025934
9.36	0.60007	9.36	1.09985	9.36	1.4093		8.937	-0.00022855	8.927	-4.5494e-05	8.929	-0.00033021
9.39	0.6001	9.39	1.09924	9.39	1.40961		8.972	3.2172e-05	8.961	0.00027517	8.964	2.0659e-05
9.42	0.60013	9.42	1.09955	9.42	1.4093		9.007	-0.00011239	8.996	4.7067e-05	8.999	-6.4923e-05
9.45	0.60007	9.45	1.09985	9.45	1.40961		9.042	0.00015438	9.031	-0.00017737	9.034	-0.0002585
9.48	0.60019	9.48	1.09985	9.48	1.4093		9.076	1.6992e-05	9.066	0.00019934	9.068	5.092e-05
9.51	0.60007	9.51	1.09955	9.51	1.40991		9.111	8.9412e-05	9.101	-9.0525e-06	9.103	-0.00030429
9.54	0.60016	9.54	1.09924	9.54	1.40991		9.146	-0.00017607	9.136	-0.00020122	9.138	-0.00011505
9.57	0.60019	9.57	1.09894	9.57	1.40961		9.181	3.6154e-05	9.171	-6.968e-05	9.173	-0.0001332
9.6	0.6001	9.6	1.09985	9.6	1.4093		9.216	-2.1684e-06	9.205	4.3842e-05	9.208	-0.00012024
9.63	0.6001	9.63	1.09924	9.63	1.40961		9.251	-5.3176e-05	9.24	-8.4513e-05	9.243	0.00023858
9.66	0.6001	9.66	1.09955	9.66	1.40991		9.286	-9.4476e-05	9.275	8.2227e-05	9.278	-1.0464e-05
9.69	0.60016	9.69	1.09924	9.69	1.4093		9.321	-7.6315e-05	9.31	-2.7758e-05	9.313	0.00033028
9.72	0.60013	9.72	1.09894	9.72	1.4093		9.356	8.7804e-06	9.345	1.7716e-05	9.348	0.00048864
9.75	0.60016	9.75	1.09894	9.75	1.4093		9.391	-0.00018851	9.38	-0.00012127	9.383	-0.00011678
9.78	0.60013	9.78	1.09985	9.78	1.40961		9.426	6.3031e-05	9.415	-9.3864e-05	9.418	4.9191e-05
9.81	0.6001	9.81	1.09955	9.81	1.40991		9.46	-4.0985e-05	9.45	-4.7752e-05	9.452	0.00034066
9.84	0.60019	9.84	1.09894	9.84	1.40961		9.495	-8.1788e-05	9.484	0.0001503	9.487	0.00026972
9.87	0.60016	9.87	1.09924	9.87	1.41022		9.53	-0.00014299	9.519	-0.00025635	9.522	-5.1957e-05
9.9	0.60007	9.9	1.09924	9.9	1.40961		9.565	-4.6459e-05	9.554	-3.3885e-05	9.557	0.00022474
9.93	0.60019	9.93	1.09894	9.93	1.4093		9.612	3.4163e-05	9.601	9.3194e-05	9.604	0.00011923
9.96	0.60013	9.96	1.09955	9.96	1.4093		9.647	-5.7655e-05	9.636	-7.4839e-05	9.639	0.00028529
9.99	0.60019	9.99	1.09924	9.99	1.40961		9.682	8.7421e-05	9.671	0.00010094	9.674	-7.4432e-05
10.02	0.60007	10.02	1.09924	10.02	1.4093		9.717	-4.9195e-05	9.706	0.00030486	9.709	-6.9245e-05
10.05	0.60013	10.05	1.09985	10.05	1.40991		9.752	-0.0001201	9.741	9.8033e-05	9.744	0.00014258
10.08	0.60016	10.08	1.09955	10.08	1.4093		9.786	0.00017902	9.776	7.0731e-06	9.779	-0.00059015
10.11	0.6001	10.11	1.09924	10.11	1.4093		9.821	-3.9103e-06	9.81	0.0002045	9.814	9.2424e-05
10.14	0.60016	10.14	1.10016	10.14	1.40961		9.856	-2.7798e-05	9.845	3.1908e-05	9.849	-0.00019024
10.17	0.60013	10.17	1.09955	10.17	1.4093		9.891	-0.00010492	9.88	7.8033e-05	9.883	0.00016074
10.2	0.6001	10.2	1.09955	10.2	1.40961		9.926	-9.0993e-05	9.915	0.0001803	9.918	5.2649e-05
10.23	0.60013	10.23	1.09955	10.23	1.4093		9.961	-0.00018801	9.95	0.00014255	9.953	0.00023253
10.26	0.6001	10.26	1.09955	10.26	1.4093		9.996	-0.00016761	9.985	-6.0006e-05	9.988	8.4642e-05
10.29	0.60016	10.29	1.09985	10.29	1.40961		10.031	2.4458e-05	10.02	-8.3223e-05	10.023	-6.1466e-05
10.32	0.60013	10.32	1.09955	10.32	1.4093		10.066	-6.6363e-05	10.055	-2.679e-05	10.058	-3.0346e-05
10.35	0.60016	10.35	1.09955	10.35	1.4093		10.101	-0.00010791	10.09	0.00016578	10.093	0.00014863
10.38	0.60013	10.38	1.09924	10.38	1.4093		10.136	-0.00014199	10.124	0.0001603	10.128	0.00026626
10.41	0.60016	10.41	1.09985	10.41	1.4093		10.17	-4.6707e-05	10.159	0.00027614	10.163	-7.1838e-05
10.44	0.60016	10.44	1.09924	10.44	1.40961		10.205	0.0001713	10.194	-4.8599e-06	10.198	-0.00013925
10.47	0.6001	10.47	1.09955	10.47	1.409		10.24	-0.00013975	10.229	6.6743e-05	10.233	-0.00025678
10.5	0.60013	10.5	1.09955	10.5	1.40961		10.275	-9.9949e-05	10.264	0.00011836	10.268	4.5732e-05
10.53	0.60016	10.53	1.09955	10.53	1.40961		10.31	-1.1624e-05	10.299	0.00012578	10.303	7.4265e-05
10.56	0.6001	10.56	1.09924	10.56	1.4093		10.345	-5.0937e-05	10.334	0.00018095	10.338	8.5506e-05
10.59	0.60007	10.59	1.10016	10.59	1.40961		10.38	8.1697e-05	10.369	0.00013287	10.373	-2.2566e-05
10.62	0.60013	10.62	1.09985	10.62	1.41022		10.415	-7.6812e-05	10.404	6.0937e-05	10.407	0.0001789
10.65	0.60004	10.65	1.09985	10.65	1.4093		10.45	-0.00017035	10.439	5.997e-05	10.442	8.2912e-05
10.68	0.60016	10.68	1.09985	10.68	1.40961		10.484	-0.00026983	10.474	-8.4835e-05	10.477	-0.00029738
10.71	0.60016	10.71	1.09955	10.71	1.4093		10.519	-0.00014945	10.508	-5.7103e-05	10.512	0.00014863
10.74	0.60019	10.74	1.09955	10.74	1.40991		10.554	-0.00011139	10.543	3.094e-05	10.547	0.00040729
10.77	0.60019	10.77	1.09955	10.77	1.40991		10.589	-0.00012333	10.578	0.00012803	10.582	-0.00012802
10.8	0.60013	10.8	1.09955	10.8	1.4093		10.624	8.7421e-05	10.613	0.00014126	10.617	-0.00019715
10.83	0.60013	10.83	1.09955	10.83	1.40991		10.672	-4.9444e-05	10.66	-2.1308e-05	10.666	0.00024983
10.86	0.60016	10.86	1.09924	10.86	1.40961		10.707	-0.00027157	10.695	-0.00015029	10.701	3.5357e-05
10.89	0.60013	10.89	1.09955	10.89	1.4093		10.743	-0.00012159	10.73	6.2873e-05	10.736	4.6597e-05
10.92	0.60013	10.92	1.09924	10.92	1.40961		10.778	-0.00016488	10.765	0.00018256	10.771	5.4379e-05
10.95	0.60007	10.95	1.09924	10.95	1.40991		10.813	-0.00013328	10.8	8.1904e-05	10.806	0.00036489
10.98	0.6001	10.98	1.09985	10.98	1.4093		10.849	9.0159e-05	10.835	6.9969e-05	10.84	-9.599e-06
11.01	0.6001	11.01	1.09985	11.01	1.40961		10.884	-5.9148e-05	10.87	0.00015352	10.875	-2.6024e-05
11.04	0.60013	11.04	1.09924	11.04	1.40869		10.92	-1.237e-05	10.905	-5.0976e-05	10.91	8.8965e-05
11.07	0.60016	11.07	1.09924	11.07	1.40991		10.955	-0.00023128	10.939	0.00012578	10.945	0.00010626
11.1	0.60013	11.1	1.09894	11.1	1.40961		10.99	-0.00014448	10.974	0.00019611	10.98	0.00010021
11.13	0.60022	11.13	1.10016	11.13	1.40991		11.026	-2.4563e-05	11.009	0.00013804	11.015	0.00048171
11.16	0.60016	11.16	1.09924	11.16	1.409		11.061	-0.00012856	11.044	2.0619e-05	11.05	0.00066004
11.19	0.60013	11.19	1.09924	11.19	1.40961		11.096	-9.1242e-05	11.079	-0.00013256	11.085	0.00035883
11.22	0.6001	11.22	1.09955	11.22	1.40991		11.132	-0.00022158	11.114	4.61e-05	11.12	0.00057606
11.25	0.60013	11.25	1.09924	11.25	1.40961		11.167	-1.4361e-05	11.149	6.126e-05	11.155	4.2332e-06
11.28	0.60019	11.28	1.09924	11.28	1.40961		11.202	8.0339e-06	11.184	0.00012997	11.19	0.00019966
11.31	0.60022	11.31	1.09955	11.31	1.40991		11.238	-0.00013179	11.219	-8.2578e-05	11.224	0.00017977
11.34	0.60013	11.34	1.09955	11.34	1.4093		11.273	-3.6506e-05	11.254	4.8035e-05	11.259	3.968e-05
11.37	0.60013	11.37	1.09894	11.37	1.40961		11.309	-0.00022109	11.289	-0.00010708	11.294	5.7837e-05
11.4	0.60013	11.4	1.09955	11.4	1.40961		11.344	-0.00013304	11.324	7.2872e-05	11.329	-0.00011765
11.43	0.60013	11.43	1.09924	11.43	1.40961		11.379	-0.00030937	11.359	2.6747e-05	11.364	2.4982e-05
11.46	0.60007	11.46	1.09955	11.46	1.41022		11.415	-0.0001992	11.394	0.00010771	11.399	-9.8633e-05
11.49	0.60019	11.49	1.09955	11.49	1.409		11.45	-0.00032702	11.429	-5.1944e-05	11.434	-3.8991e-05
11.52	0.60025	11.52	1.09924	11.52	1.40991		11.485	-0.0002094	11.463	5.783e-06	11.469	0.00026453
11.55	0.60016	11.55	1.09955	11.55	1.40961		11.521	-0.00019049	11.498	8.5775e-05	11.504	-3.0346e-05
11.58	0.6001	11.58	1.09894	11.58	1.4093		11.556	-0.00023228	11.533	4.5777e-05	11.538	0.00015555
11.61	0.60016	11.61	1.09955	11.61	1.40991		11.592	-8.6515e-05	11.568	-0.00019188	11.573	-0.00010295
11.64	0.60019	11.64	1.10016	11.64	1.40961		11.627	-4.8698e-05	11.603	-0.00017189	11.608	-1.3921e-05
11.67	0.60013	11.67	1.09894	11.67	1.41022		11.662	-3.9741e-05	11.638	8.0291e-05	11.643	8.0318e-05
11.7	0.60022	11.7	1.09955	11.7	1.4093		11.698	-0.00015169	11.673	-8.0966e-05	11.678	-0.00018419
11.73	0.60016	11.73	1.09985	11.73	1.40961		11.75	-6.6114e-05	11.722	-9.87e-05	11.727	0.00033547
11.76	0.60016	11.76	1.09985	11.76	1.4093		11.785	-0.00010244	11.757	-0.00013513	11.762	0.00013047
11.79	0.6001	11.79	1.09985	11.79	1.40961		11.82	-0.00012433	11.792	9.4485e-05	11.797	2.0659e-05
11.82	0.60013	11.82	1.09955	11.82	1.40961		11.856	-0.00022009	11.827	-2.292e-05	11.832	9.5018e-05
11.85	0.6001	11.85	1.09955	11.85	1.409		11.891	-0.00013229	11.862	-0.00023733	11.867	5.1785e-05
11.88	0.60016	11.88	1.10016	11.88	1.4093		11.926	-2.5807e-05	11.896	6.1056e-06	11.902	0.00022128
11.91	0.6001	11.91	1.09924	11.91	1.409		11.961	-0.00015294	11.931	2.707e-05	11.936	0.0003571
11.94	0.60019	11.94	1.09894	11.94	1.409		11.997	5.3823e-05	11.966	-0.00011998	11.971	-3.294e-05
11.97	0.60016	11.97	1.09924	11.97	1.40869		12.032	-1.7098e-05	12.001	2.578e-05	12.006	-8.8261e-05
12	0.60016	12	1.09924	12	1.40961		12.067	-9.771e-05	12.036	-0.00010386	12.041	0.00019966
12.03	0.60007	12.03	1.09894	12.03	1.40991		12.102	-0.00019447	12.071	-3.7432e-05	12.076	0.00023512
12.06	0.60016	12.06	1.09985	12.06	1.40961		12.138	-7.1588e-05	12.106	-3.5497e-05	12.111	-0.00015654
12.09	0.60013	12.09	1.09924	12.09	1.4093		12.173	-3.0037e-05	12.141	0.0002713	12.146	-5.1093e-05
12.12	0.60016	12.12	1.09985	12.12	1.40961		12.208	-3.1638e-06	12.176	0.00012545	12.181	-0.00027319
12.15	0.60013	12.15	1.09924	12.15	1.4093		12.243	-0.00018527	12.211	0.00020192	12.216	0.00018063
12.18	0.60016	12.18	1.09985	12.18	1.40961		12.278	-8.4773e-05	12.246	0.00014223	12.25	0.0001642
12.21	0.60013	12.21	1.09924	12.21	1.4093		12.314	0.00017703	12.28	0.0002287	12.285	0.00021696
12.24	0.60019	12.24	1.09955	12.24	1.40961		12.349	-0.00020417	12.315	-5.8275e-06	12.32	-0.00027233
12.27	0.6001	12.27	1.09955	12.27	1.4093		12.384	-0.00011711	12.35	2.9973e-05	12.355	0.00013134
12.3	0.60016	12.3	1.09955	12.3	1.41022		12.419	-0.00012632	12.385	9.3839e-05	12.39	-1.3057e-05
12.33	0.60019	12.33	1.09955	12.33	1.409		12.455	-1.4219e-06	12.42	-0.00017737	12.425	5.6972e-05
12.36	0.6001	12.36	1.09924	12.36	1.40991		12.49	-0.00015915	12.455	-4.5817e-05	12.46	-3.7262e-05
12.39	0.60013	12.39	1.09894	12.39	1.40961		12.525	-9.3845e-06	12.49	1.2879e-05	12.495	3.7086e-05
12.42	0.6001	12.42	1.09924	12.42	1.4093		12.56	-0.00028774	12.525	6.2873e-05	12.53	6.4754e-05
12.45	0.6001	12.45	1.09955	12.45	1.409		12.596	-0.00011463	12.56	0.0001119	12.565	0.00017804
12.48	0.60016	12.48	1.10016	12.48	1.4093		12.631	-5.8899e-05	12.594	-0.00022927	12.6	-0.00013148
12.51	0.60019	12.51	1.09955	12.51	1.4093		12.666	-0.00023203	12.629	0.00035069	12.634	0.00016247
12.54	0.6001	12.54	1.09924	12.54	1.4093		12.701	-0.00017035	12.664	-2.3888e-05	12.669	0.00020052
12.57	0.60025	12.57	1.09924	12.57	1.40991		12.737	-0.00016861	12.699	0.00015449	12.704	-0.00021012
12.6	0.60019	12.6	1.09955	12.6	1.4093		12.772	-5.3425e-05	12.734	-0.00023185	12.739	0.00020917
12.63	0.60013	12.63	1.09955	12.63	1.409		12.826	-0.00018726	12.783	-4.227e-05	12.793	-6.4923e-05
12.66	0.60004	12.66	1.09955	12.66	1.40961		12.861	0.00012675	12.818	5.1261e-05	12.828	7.9453e-05
12.69	0.60013	12.69	1.09924	12.69	1.40961		12.897	0.00012426	12.853	-0.00010418	12.863	1.2879e-05
12.72	0.60019	12.72	1.09894	12.72	1.4093		12.932	-4.82e-05	12.888	5.2551e-05	12.898	0.00010626
12.75	0.60013	12.75	1.09985	12.75	1.4093		12.967	-0.00010542	12.923	0.00016869	12.933	0.00029827
12.78	0.60013	12.78	1.09924	12.78	1.4093		13.002	4.4864e-05	12.958	-0.00017092	12.968	0.00030173
12.81	0.60019	12.81	1.09924	12.81	1.40961		13.038	-0.00019174	12.992	-0.00015061	13.002	-6.7517e-05
12.84	0.60013	12.84	1.09924	12.84	1.4093		13.073	-0.00019199	13.027	3.223e-05	13.037	0.00026713
12.87	0.60019	12.87	1.09985	12.87	1.40961		13.108	3.2421e-05	13.062	-9.0525e-06	13.072	0.00015642
12.9	0.60016	12.9	1.09955	12.9	1.40961		13.143	-3.3023e-05	13.097	5.9324e-05	13.107	0.00010712
12.93	0.60019	12.93	1.09955	12.93	1.40991		13.179	2.3711e-05	13.132	3.0618e-05	13.142	0.00044017
12.96	0.60019	12.96	1.09924	12.96	1.40961		13.214	2.9186e-05	13.167	-0.00012611	13.177	-2.6889e-05
12.99	0.60016	12.99	1.09985	12.99	1.409		13.249	-0.00022382	13.202	-0.00033821	13.212	0.00017285
13.02	0.60019	13.02	1.09894	13.02	1.409		13.284	-2.6553e-05	13.237	-0.00014545	13.247	0.00011577
13.05	0.60013	13.05	1.09955	13.05	1.41052		13.32	3.2172e-05	13.272	-4.7107e-05	13.282	0.00010712
13.08	0.6001	13.08	1.09924	13.08	1.40991		13.355	-9.4974e-05	13.306	0.00017643	13.316	0.00017025
13.11	0.60016	13.11	1.09955	13.11	1.409		13.39	-0.00015891	13.341	6.2279e-07	13.351	-0.00016432
13.14	0.60013	13.14	1.09955	13.14	1.4093		13.426	-4.4079e-06	13.376	3.223e-05	13.386	-0.00014617
13.17	0.60016	13.17	1.09955	13.17	1.40961		13.461	-3.5511e-05	13.411	-0.00013256	13.421	0.00015036
13.2	0.6001	13.2	1.09955	13.2	1.40961		13.496	-4.2478e-05	13.446	9.5775e-05	13.456	0.00030865
13.23	0.60019	13.23	1.09924	13.23	1.40961		13.531	1.7988e-05	13.481	-7.44e-06	13.491	0.0001815
13.26	0.60013	13.26	1.09894	13.26	1.4093		13.567	6.0293e-05	13.516	-1.4858e-05	13.526	0.00023253
13.29	0.60016	13.29	1.09924	13.29	1.40961		13.602	3.7647e-05	13.551	0.00010061	13.561	0.00011318
13.32	0.60019	13.32	1.09985	13.32	1.4093		13.637	3.7896e-05	13.586	4.739e-05	13.596	-6.0601e-05
13.35	0.6001	13.35	1.09924	13.35	1.409		13.672	-0.00023253	13.621	-0.00026215	13.631	0.00016506
13.38	0.60022	13.38	1.09924	13.38	1.4093		13.708	-5.7655e-05	13.656	6.8356e-05	13.666	0.00017112
13.41	0.6001	13.41	1.09955	13.41	1.4093		13.743	-0.00021586	13.69	-0.00011643	13.7	-2.683e-06
13.44	0.60013	13.44	1.09924	13.44	1.4093		13.778	-3.6506e-05	13.725	-0.0001677	13.735	-0.00013493
13.47	0.60019	13.47	1.09955	13.47	1.4093		13.813	-5.1684e-05	13.76	9.6098e-05	13.77	4.4868e-05
13.5	0.60019	13.5	1.09924	13.5	1.40961		13.849	3.0679e-05	13.795	-5.5169e-05	13.805	4.6597e-05
13.53	0.60013	13.53	1.09894	13.53	1.4093		13.904	-0.0001609	13.848	-8.085e-06	13.857	0.00011923
13.56	0.60019	13.56	1.09955	13.56	1.41022		13.939	-0.00011065	13.883	8.1581e-05	13.892	-0.00010036
13.59	0.60016	13.59	1.09955	13.59	1.40991		13.974	-0.00010119	13.918	-1.8083e-05	13.927	0.0002455
13.62	0.60013	13.62	1.09924	13.62	1.40961		14.01	-5.4032e-06	13.953	5.9002e-05	13.962	-1.2193e-05
13.65	0.60013	13.65	1.09924	13.65	1.40961		14.045	-0.00015294	13.988	-0.00010289	13.996	-4.1584e-05
13.68	0.60013	13.68	1.09955	13.68	1.41022		14.08	-0.0001895	14.022	-0.0001332	14.031	0.0001201
13.71	0.6001	13.71	1.09924	13.71	1.409		14.115	-8.4525e-05	14.057	-0.0001793	14.066	-0.0002153
13.74	0.60016	13.74	1.09985	13.74	1.4093		14.15	-4.3722e-05	14.092	-0.00012288	14.101	0.00019966
13.77	0.60016	13.77	1.09894	13.77	1.4093		14.185	-4.2726e-05	14.127	7.3517e-05	14.136	-5.1957e-05
13.8	0.6001	13.8	1.09894	13.8	1.40991		14.22	-9.1357e-06	14.162	-0.00017576	14.171	-0.00013839
13.83	0.60022	13.83	1.09894	13.83	1.40961		14.256	6.0432e-06	14.197	-6.5165e-05	14.206	0.00025761
13.86	0.60013	13.86	1.09863	13.86	1.40961		14.291	-1.1873e-05	14.232	-3.066e-05	14.241	0.00027318
13.89	0.60013	13.89	1.09924	13.89	1.4093		14.326	-0.00011065	14.267	0.00011997	14.275	-0.00018506
13.92	0.60019	13.92	1.09985	13.92	1.4093		14.361	-8.9998e-05	14.302	-0.00010741	14.31	-3.7262e-05
13.95	0.6001	13.95	1.09955	13.95	1.40991		14.396	-8.9003e-05	14.337	2.2232e-05	14.345	0.00040469
13.98	0.60013	13.98	1.09894	13.98	1.40961		14.432	-0.00017035	14.372	-0.0001648	14.38	0.00010626
14.01	0.60013	14.01	1.09955	14.01	1.40961		14.467	-0.00013478	14.406	-4.2914e-05	14.415	-0.00011678
14.04	0.60016	14.04	1.09955	14.04	1.40991		14.502	-0.0001507	14.441	5.5454e-05	14.45	-0.00020234
14.07	0.60019	14.07	1.09985	14.07	1.41022		14.537	-0.00012731	14.476	7.9969e-05	14.485	7.3401e-05
14.1	0.60019	14.1	1.09924	14.1	1.40991		14.572	-0.0001594	14.511	-6.4725e-06	14.519	0.00035018
14.13	0.60025	14.13	1.09985	14.13	1.4093		14.607	9.5269e-06	14.546	0.00028421	14.554	-0.00019283
14.16	0.60007	14.16	1.09985	14.16	1.40961		14.642	3.9638e-05	14.581	7.6098e-05	14.589	3.3628e-05
14.19	0.60019	14.19	1.09894	14.19	1.40991		14.678	-0.00027456	14.616	-0.00014513	14.624	2.5041e-06
14.22	0.60013	14.22	1.09924	14.22	1.40961		14.713	-2.0084e-05	14.651	0.00012674	14.659	-5.7144e-05
14.25	0.60013	14.25	1.09924	14.25	1.40991		14.748	-0.00011861	14.686	-0.00030662	14.694	-0.0002153
14.28	0.60016	14.28	1.09955	14.28	1.40961		14.783	9.4639e-05	14.72	-0.00010128	14.729	1.8066e-05
14.31	0.6001	14.31	1.09924	14.31	1.40961		14.818	-0.00010716	14.755	0.00013416	14.764	9.7612e-05
14.34	0.60019	14.34	1.09924	14.34	1.40961		14.854	7.9457e-05	14.79	-9.5476e-05	14.798	5.7837e-05
14.37	0.60022	14.37	1.09924	14.37	1.40961		14.889	-0.00018652	14.825	-0.00023668	14.833	-8.9433e-08
14.4	0.6001	14.4	1.10016	14.4	1.40991		14.924	-6.7109e-05	14.86	-0.00015674	14.868	0.00011837
14.43	0.60013	14.43	1.09924	14.43	1.40991		14.979	-0.00020243	14.911	8.9646e-05	14.923	-5.2765e-06
14.46	0.60016	14.46	1.09924	14.46	1.40961		15.014	7.2874e-06	14.946	-0.0002283	14.958	-4.412e-06
14.49	0.60013	14.49	1.09894	14.49	1.4093		15.049	-9.3845e-06	14.981	0.00012836	14.993	0.00019361
14.52	0.6001	14.52	1.09955	14.52	1.40961		15.084	4.7352e-05	15.016	-8.7415e-05	15.028	-0.00024554
14.55	0.6001	14.55	1.09955	14.55	1.4093		15.119	-6.8602e-05	15.051	-3.4207e-05	15.063	1.893e-05
14.58	0.6001	14.58	1.09924	14.58	1.4093		15.154	-2.5807e-05	15.086	-2.3565e-05	15.098	0.00013307
14.61	0.60022	14.61	1.09955	14.61	1.40961		15.189	-0.00018453	15.121	0.00011481	15.133	4.2274e-05
14.64	0.60016	14.64	1.09924	14.64	1.40961		15.224	-0.00011587	15.156	-1.3568e-05	15.168	-0.00029047
14.67	0.60013	14.67	1.09985	14.67	1.40961		15.259	-0.00012134	15.19	0.00016256	15.202	-0.00011246
14.7	0.60016	14.7	1.09955	14.7	1.40961		15.294	-0.00027107	15.225	0.00018482	15.237	0.00021263
14.73	0.60013	14.73	1.09924	14.73	1.40961		15.329	5.009e-05	15.26	5.997e-05	15.272	0.00015469
14.76	0.60019	14.76	1.09924	14.76	1.40961		15.364	-5.5167e-05	15.295	3.4811e-05	15.307	-5.2822e-05
14.79	0.6001	14.79	1.09924	14.79	1.40961		15.399	3.043e-05	15.33	0.00020256	15.342	-4.5906e-05
14.82	0.60016	14.82	1.09924	14.82	1.40991		15.434	-3.5013e-05	15.365	1.5459e-05	15.377	-0.00016432
14.85	0.6001	14.85	1.09985	14.85	1.409		15.469	-5.1932e-05	15.4	-9.375e-06	15.412	0.00033547
14.88	0.60016	14.88	1.09924	14.88	1.40961		15.504	-0.00016239	15.435	-5.1621e-05	15.447	0.00029049
14.91	0.60013	14.91	1.10016	14.91	1.4093		15.539	-2.1079e-05	15.47	7.9969e-05	15.482	7.4265e-05
14.94	0.60013	14.94	1.09924	14.94	1.40991		15.574	-0.00014647	15.505	2.3522e-05	15.517	-7.0055e-06
14.97	0.60013	14.97	1.09894	14.97	1.4093		15.609	-1.7347e-05	15.54	-0.00011514	15.552	0.00020485
15	0.60016	15	1.09894	15	1.4093		15.644	-0.00015294	15.575	0.00010739	15.587	0.00031903
15.03	0.60019	15.03	1.10016	15.03	1.4093		15.679	-4.4966e-05	15.61	0.00013481	15.622	0.00038133
15.06	0.60016	15.06	1.09985	15.06	1.40961		15.714	-0.00021387	15.645	2.1587e-05	15.657	-7.616e-05
15.09	0.60013	15.09	1.09894	15.09	1.40991		15.749	-0.00012582	15.68	4.4164e-05	15.692	6.7348e-05
15.12	0.60013	15.12	1.09894	15.12	1.40961		15.784	0.00011032	15.714	-5.1944e-05	15.726	0.00030087
15.15	0.60016	15.15	1.09985	15.15	1.40961		15.819	-6.4621e-05	15.749	-2.55e-05	15.761	-0.0002585
15.18	0.60019	15.18	1.09955	15.18	1.4093		15.854	-0.00023775	15.784	0.00012094	15.796	-4.6771e-05
15.21	0.60019	15.21	1.09955	15.21	1.40961		15.889	4.3619e-05	15.819	-9.8378e-05	15.831	6.7348e-05
15.24	0.6001	15.24	1.09985	15.24	1.40961		15.924	2.0476e-05	15.854	0.0002145	15.866	0.00015209
15.27	0.60013	15.27	1.09924	15.27	1.4093		15.959	-0.00019497	15.889	0.00016159	15.901	0.00012701
15.3	0.60016	15.3	1.09955	15.3	1.4093		15.994	-6.8962e-06	15.924	9.5452e-05	15.936	-0.00026542
15.33	0.6001	15.33	1.09955	15.33	1.40961		16.055	5.3574e-05	15.977	5.9324e-05	15.992	7.1671e-05
15.36	0.60016	15.36	1.10016	15.36	1.4093		16.09	6.5271e-05	16.012	8.3194e-05	16.027	0.00011145
15.39	0.60016	15.39	1.09955	15.39	1.41022		16.125	-1.4112e-05	16.047	0.00020482	16.062	2.1524e-05
15.42	0.60019	15.42	1.09924	15.42	1.4093		16.16	-0.00018676	16.082	8.2549e-05	16.097	0.00029049
15.45	0.60016	15.45	1.09955	15.45	1.409		16.195	3.8891e-05	16.117	0.00015352	16.132	-4.1584e-05
15.48	0.60013	15.48	1.09924	15.48	1.40869		16.23	1.2015e-05	16.152	7.8356e-05	16.166	0.00031903
15.51	0.60019	15.51	1.09955	15.51	1.40991		16.265	-0.00016338	16.186	3.1263e-05	16.201	0.00017371
15.54	0.60019	15.54	1.09924	15.54	1.409		16.3	0.00015687	16.221	-1.4858e-05	16.236	-5.2765e-06
15.57	0.60016	15.57	1.09924	15.57	1.40961		16.335	-1.1873e-05	16.256	0.00016159	16.271	0.00024983
15.6	0.60016	15.6	1.09894	15.6	1.4093		16.37	-0.00014945	16.291	8.4162e-05	16.306	-0.00029306
15.63	0.60019	15.63	1.10016	15.63	1.41022		16.405	-7.8803e-05	16.326	0.00011868	16.341	9.1559e-05
15.66	0.60016	15.66	1.09863	15.66	1.40961		16.44	-0.00021935	16.361	0.00010319	16.376	-9.2583e-05
15.69	0.60013	15.69	1.09955	15.69	1.4093		16.475	-6.9846e-05	16.396	5.6099e-05	16.411	-7.3567e-05
15.72	0.60013	15.72	1.09924	15.72	1.40991		16.51	-8.5022e-05	16.431	3.2875e-05	16.446	0.00018582
15.75	0.60019	15.75	1.09924	15.75	1.4093		16.545	-0.00018527	16.466	-2.7758e-05	16.481	3.1899e-05
15.78	0.60019	15.78	1.09863	15.78	1.409		16.58	-8.8869e-06	16.5	-7.9353e-05	16.516	0.00026799
15.81	0.60022	15.81	1.09924	15.81	1.40961		16.616	-0.00028351	16.535	5.2228e-05	16.55	0.00012701
15.84	0.60019	15.84	1.09924	15.84	1.4093		16.651	-2.0333e-05	16.57	-4.1302e-05	16.585	4.1409e-05
15.87	0.60016	15.87	1.09955	15.87	1.4093		16.686	7.2239e-05	16.605	-8.3545e-05	16.62	-2.683e-06
15.9	0.60013	15.9	1.09955	15.9	1.40991		16.721	0.00012127	16.64	-8.4075e-06	16.655	0.00014344
15.93	0.60022	15.93	1.09924	15.93	1.40869		16.756	-0.00022631	16.675	0.00023999	16.69	-1.9973e-05
15.96	0.60019	15.96	1.09894	15.96	1.4093		16.791	-1.3863e-05	16.71	-6.3875e-05	16.725	-0.0001453
15.99	0.60016	15.99	1.09894	15.99	1.40961		16.826	-3.1032e-05	16.745	7.6098e-05	16.76	0.00029135
16.02	0.60019	16.02	1.09985	16.02	1.40991		16.861	-0.0001803	16.78	8.2872e-05	16.795	0.00014258
16.05	0.60019	16.05	1.09924	16.05	1.40961		16.896	-2.8544e-05	16.815	-4.7752e-05	16.83	8.5558e-06
16.08	0.60019	16.08	1.09924	16.08	1.409		16.931	-0.00012109	16.85	-0.00026344	16.864	-4.072e-05
16.11	0.60019	16.11	1.09985	16.11	1.41022		16.966	8.4932e-05	16.884	-4.3559e-05	16.899	0.00015815
16.14	0.60013	16.14	1.09955	16.14	1.4093		17.001	-9.5969e-05	16.919	-8.2578e-05	16.934	0.00028703
16.17	0.6001	16.17	1.09955	16.17	1.4093		17.036	-0.00026585	16.954	-9.1929e-05	16.969	-0.00022567
16.2	0.60019	16.2	1.09924	16.2	1.40961		17.071	-0.00019323	16.989	0.00025419	17.004	8.4642e-05
16.23	0.60019	16.23	1.09924	16.23	1.40961		17.131	-0.00012259	17.044	0.00017966	17.066	-0.0002032
16.26	0.6001	16.26	1.09955	16.26	1.40961		17.166	-2.0084e-05	17.079	-1.0343e-05	17.101	-2.8618e-05
16.29	0.60022	16.29	1.09955	16.29	1.41022		17.201	-0.00010592	17.114	6.8034e-05	17.136	-6.6652e-05
16.32	0.60016	16.32	1.09955	16.32	1.40961		17.237	-2.4563e-05	17.149	-7.5484e-05	17.171	0.00042373
16.35	0.60013	16.35	1.09924	16.35	1.4093		17.272	-4.8947e-05	17.184	-0.00019478	17.206	0.00016593
16.38	0.60013	16.38	1.09955	16.38	1.40991		17.307	-0.0002947	17.218	0.00018353	17.24	-1.3921e-05
16.41	0.60016	16.41	1.09955	16.41	1.4093		17.342	-7.1451e-06	17.253	-7.0325e-05	17.275	4.3139e-05
16.44	0.60019	16.44	1.09924	16.44	1.40961		17.377	-0.00019298	17.288	-0.00023443	17.31	3.3628e-05
16.47	0.60019	16.47	1.09924	16.47	1.40991		17.413	-0.0001992	17.323	-0.00015803	17.345	-1.9108e-05
16.5	0.60007	16.5	1.09985	16.5	1.40991		17.448	-0.00017134	17.358	0.00011997	17.38	0.00039864
16.53	0.60016	16.53	1.09924	16.53	1.41022		17.483	6.5271e-05	17.393	-0.00012385	17.415	0.00028616
16.56	0.60013	16.56	1.09955	16.56	1.4093		17.518	-5.9396e-05	17.428	-3.1627e-05	17.45	0.00016506
16.59	0.6001	16.59	1.09924	16.59	1.40991		17.553	-5.1684e-05	17.463	9.4807e-05	17.485	6.8213e-05
16.62	0.60016	16.62	1.09924	16.62	1.40991		17.589	-4.9195e-05	17.498	-3.324e-05	17.52	3.8816e-05
16.65	0.60016	16.65	1.09985	16.65	1.40961		17.624	-0.00025392	17.533	2.6747e-05	17.555	8.0318e-05
16.68	0.6001	16.68	1.10016	16.68	1.4093		17.659	0.00010957	17.568	8.5775e-05	17.59	-8.3939e-05
16.71	0.60016	16.71	1.09955	16.71	1.4093		17.694	3.9638e-05	17.602	0.0003352	17.624	0.00016506
16.74	0.60016	16.74	1.09985	16.74	1.409		17.729	-0.00031459	17.637	1.1911e-05	17.659	0.00014344
16.77	0.60022	16.77	1.09955	16.77	1.40991		17.765	0.00016085	17.672	0.00021934	17.694	-0.00018074
16.8	0.60016	16.8	1.09894	16.8	1.4093		17.8	-0.00029122	17.707	-0.00010612	17.729	-8.5668e-05
16.83	0.60013	16.83	1.09924	16.83	1.40961		17.835	-0.00019224	17.742	7.384e-05	17.764	-0.00029565
16.86	0.60019	16.86	1.09985	16.86	1.40961		17.87	-5.1684e-05	17.777	-5.5169e-05	17.799	-0.00017814
16.89	0.60016	16.89	1.09985	16.89	1.4093		17.905	-4.8947e-05	17.812	2.3522e-05	17.834	-9.0854e-05
16.92	0.60013	16.92	1.09894	16.92	1.40961		17.941	-0.00021487	17.847	0.00018966	17.869	0.00022993
16.95	0.60016	16.95	1.09985	16.95	1.4093		17.976	-0.00015816	17.882	6.7066e-05	17.904	0.00025156
16.98	0.60019	16.98	1.09924	16.98	1.40961		18.011	-6.0889e-05	17.916	-3.0338e-05	17.938	6.4754e-05
17.01	0.60016	17.01	1.09924	17.01	1.40991		18.046	-0.00010891	17.951	0.00016352	17.973	-0.00012888
17.04	0.60019	17.04	1.09894	17.04	1.40961		18.081	-0.00022432	17.986	-6.0328e-05	18.008	-0.00010987
17.07	0.6001	17.07	1.09924	17.07	1.40961		18.117	-6.7607e-05	18.021	0.00015933	18.043	0.00015728
17.1	0.60022	17.1	1.09985	17.1	1.40961		18.152	-0.00018975	18.056	-0.0001922	18.078	6.5619e-05
17.13	0.60016	17.13	1.09985	17.13	1.40991		18.213	-1.4219e-06	18.111	2.707e-05	18.14	0.00030952
17.16	0.60016	17.16	1.09955	17.16	1.40961		18.249	7.7715e-05	18.146	-0.00011676	18.175	6.389e-05
17.19	0.6001	17.19	1.09985	17.19	1.41022		18.285	0.00015836	18.181	-3.6465e-05	18.21	9.8477e-05
17.22	0.60016	17.22	1.09955	17.22	1.40961		18.321	-4.1482e-05	18.216	7.3517e-05	18.245	-0.00024554
17.25	0.60016	17.25	1.09924	17.25	1.40961		18.357	-0.00021885	18.251	-0.00010644	18.28	0.00013047
17.28	0.60016	17.28	1.09955	17.28	1.40991		18.393	1.5748e-05	18.286	-7.8709e-05	18.314	-0.00018419
17.31	0.60016	17.31	1.09924	17.31	1.40991		18.429	-9.9949e-05	18.321	0.00013804	18.349	-6.3195e-05
17.34	0.60019	17.34	1.09924	17.34	1.40961		18.465	9.4888e-05	18.356	6.4163e-05	18.384	0.00010194
17.37	0.60016	17.37	1.09955	17.37	1.409		18.5	1.9232e-05	18.39	-0.00023024	18.419	4.7462e-05
17.4	0.60013	17.4	1.09955	17.4	1.40961		18.536	-0.00027282	18.425	-0.00013675	18.454	-0.00033712
17.43	0.60016	17.43	1.09955	17.43	1.40991		18.572	-0.00016711	18.46	0.00011223	18.489	3.2763e-05
17.46	0.60022	17.46	1.09924	17.46	1.4093		18.608	0.00010808	18.495	0.00023741	18.524	2.8441e-05
17.49	0.60016	17.49	1.09985	17.49	1.40991		18.644	-5.6411e-05	18.53	-1.905e-05	18.559	0.00018409
17.52	0.60016	17.52	1.09985	17.52	1.4093		18.68	2.5204e-05	18.565	-0.00014062	18.594	-0.00011073
17.55	0.60016	17.55	1.09985	17.55	1.4093		18.716	-0.00015368	18.6	-0.00026021	18.629	0.00021177
17.58	0.6001	17.58	1.09955	17.58	1.40961		18.752	9.5269e-06	18.635	0.00029131	18.664	-0.00028097
17.61	0.60016	17.61	1.09955	17.61	1.4093		18.788	-0.00016612	18.67	0.00012061	18.698	-0.00014271
17.64	0.60016	17.64	1.09894	17.64	1.41022		18.824	-3.7501e-05	18.705	0.00025355	18.733	-0.00032416
17.67	0.60016	17.67	1.09924	17.67	1.4093		18.86	-0.00017035	18.74	0.00019966	18.768	0.00029827
17.7	0.60022	17.7	1.09955	17.7	1.40961		18.896	-0.00025392	18.775	8.2549e-05	18.803	-5.7144e-05
17.73	0.60016	17.73	1.09924	17.73	1.40961		18.932	-8.8505e-05	18.81	0.00012836	18.838	-5.8008e-05
17.76	0.60016	17.76	1.09985	17.76	1.4093		18.968	-0.0003228	18.845	-5.6459e-05	18.873	-0.00024468
17.79	0.60019	17.79	1.09894	17.79	1.40991		19.004	-2.7051e-05	18.88	0.00013062	18.908	-0.0003544
17.82	0.60016	17.82	1.09924	17.82	1.40991		19.039	-0.00019796	18.914	5.8679e-05	18.943	1.2879e-05
17.85	0.60013	17.85	1.09985	17.85	1.40961		19.075	-0.00010468	18.949	3.8479e-06	18.978	0.00021782
17.88	0.60019	17.88	1.09924	17.88	1.40961		19.111	-5.9009e-06	18.984	-8.1933e-05	19.012	-0.00012543
17.91	0.60019	17.91	1.09955	17.91	1.40961		19.147	-0.00027207	19.019	-0.0001016	19.047	-1.1328e-05
17.94	0.60016	17.94	1.09985	17.94	1.40961		19.183	-0.00015692	19.054	2.1264e-05	19.082	2.4118e-05
17.97	0.60013	17.97	1.09924	17.97	1.40961		19.219	-0.00018477	19.089	-3.2595e-05	19.117	1.1149e-05
18	0.60019	18	1.09955	18	1.40991		19.255	-6.1636e-05	19.124	-5.3879e-05	19.152	0.00027059
18.03	0.60019	18.03	1.09955	18.03	1.40961		19.492	0.01004	19.38	0.00917	19.379	0.00315
18.06	0.60016	18.06	1.09955	18.06	1.40991		19.528	0.01115	19.415	0.01087	19.414	0.0032
18.09	0.60013	18.09	1.09863	18.09	1.4093		19.564	0.01226	19.45	0.01235	19.449	0.00397
18.12	0.60019	18.12	1.09924	18.12	1.40991		19.6	0.0131	19.485	0.01393	19.484	0.00424
18.15	0.60019	18.15	1.09894	18.15	1.40961		19.637	0.01361	19.52	0.0152	19.519	0.00473
18.18	0.60022	18.18	1.09894	18.18	1.40961		19.673	0.01476	19.554	0.01648	19.554	0.0053
18.21	0.60013	18.21	1.09985	18.21	1.4093		19.709	0.01525	19.589	0.01792	19.588	0.0057
18.24	0.60016	18.24	1.09955	18.24	1.40961		19.745	0.01597	19.624	0.01927	19.623	0.00597
18.27	0.60016	18.27	1.09955	18.27	1.4093		19.781	0.01647	19.659	0.02051	19.658	0.00614
18.3	0.60013	18.3	1.09955	18.3	1.409		19.818	0.01685	19.694	0.02138	19.693	0.00621
18.33	0.60016	18.33	1.09955	18.33	1.41022		19.854	0.01762	19.729	0.02212	19.728	0.00667
18.36	0.60013	18.36	1.09924	18.36	1.4093		19.89	0.01804	19.764	0.02338	19.763	0.00685
18.39	0.60016	18.39	1.09955	18.39	1.40961		19.926	0.01865	19.799	0.02404	19.798	0.00698
18.42	0.60013	18.42	1.09955	18.42	1.40961		19.962	0.01878	19.834	0.02481	19.833	0.0074
18.45	0.60019	18.45	1.09863	18.45	1.40961		19.998	0.01921	19.869	0.02558	19.868	0.00731
18.48	0.60013	18.48	1.09924	18.48	1.4093		20.034	0.01963	19.904	0.02632	19.902	0.00784
18.51	0.60022	18.51	1.09955	18.51	1.4093		20.071	0.02	19.938	0.027	19.937	0.00755
18.54	0.6001	18.54	1.09955	18.54	1.40961		20.107	0.02027	19.973	0.02758	19.972	0.00803
18.57	0.6001	18.57	1.09955	18.57	1.41022		20.143	0.0206	20.008	0.02811	20.007	0.00815
18.6	0.60016	18.6	1.09955	18.6	1.40991		20.179	0.02074	20.043	0.02857	20.042	0.00817
18.63	0.60013	18.63	1.09924	18.63	1.40991		20.215	0.02115	20.078	0.02908	20.077	0.00825
18.66	0.60019	18.66	1.09924	18.66	1.409		20.252	0.02116	20.113	0.02998	20.112	0.00821
18.69	0.60022	18.69	1.09924	18.69	1.41022		20.288	0.02145	20.148	0.03013	20.147	0.00841
18.72	0.60016	18.72	1.09955	18.72	1.40961		20.324	0.02184	20.183	0.03028	20.182	0.00859
18.75	0.60016	18.75	1.09985	18.75	1.40961		20.36	0.02172	20.218	0.03106	20.217	0.00857
18.78	0.6001	18.78	1.09924	18.78	1.4093		20.396	0.02187	20.252	0.03131	20.252	0.00896
18.81	0.60013	18.81	1.09985	18.81	1.4093		20.432	0.02204	20.287	0.03159	20.286	0.00875
18.84	0.6001	18.84	1.09924	18.84	1.40991		20.468	0.0223	20.322	0.03186	20.321	0.00877
18.87	0.60007	18.87	1.09924	18.87	1.41022		20.505	0.02243	20.357	0.03204	20.356	0.009
18.9	0.60019	18.9	1.09924	18.9	1.40961		20.541	0.02262	20.392	0.03233	20.391	0.00882
18.93	0.60016	18.93	1.09955	18.93	1.4093		20.611	0.02307	20.452	0.03371	20.452	0.00936
18.96	0.60016	18.96	1.09894	18.96	1.40991		20.646	0.02327	20.487	0.03387	20.487	0.00965
18.99	0.60022	18.99	1.09955	18.99	1.4093		20.682	0.02342	20.522	0.03391	20.522	0.0096
19.02	0.60022	19.02	1.09924	19.02	1.4093		20.717	0.02336	20.557	0.03419	20.557	0.00932
19.05	0.60016	19.05	1.09924	19.05	1.40961		20.752	0.02352	20.592	0.03419	20.592	0.00935
19.08	0.60019	19.08	1.09924	19.08	1.40961		20.788	0.02337	20.626	0.03435	20.626	0.00955
19.11	0.60019	19.11	1.09985	19.11	1.4093		20.823	0.02351	20.661	0.03441	20.661	0.00936
19.14	0.60016	19.14	1.09985	19.14	1.4093		20.858	0.02363	20.696	0.03431	20.696	0.00936
19.17	0.60019	19.17	1.09924	19.17	1.40961		20.894	0.02373	20.731	0.03454	20.731	0.00956
19.2	0.60013	19.2	1.09924	19.2	1.4093		20.929	0.02382	20.766	0.03473	20.766	0.00952
19.23	0.60013	19.23	1.09894	19.23	1.4093		20.964	0.02388	20.801	0.03495	20.801	0.00939
19.26	0.60019	19.26	1.09955	19.26	1.40961		21	0.02384	20.836	0.03484	20.836	0.00972
19.29	0.60019	19.29	1.09955	19.29	1.409		21.035	0.02374	20.871	0.03502	20.871	0.00961
19.32	0.60016	19.32	1.09924	19.32	1.40869		21.07	0.02382	20.906	0.03466	20.906	0.00954
19.35	0.60013	19.35	1.09894	19.35	1.4093		21.106	0.02394	20.941	0.03516	20.941	0.00985
19.38	0.60013	19.38	1.09955	19.38	1.40961		21.141	0.02386	20.976	0.03519	20.976	0.00979
19.41	0.6001	19.41	1.09955	19.41	1.4093		21.176	0.02375	21.01	0.03525	21.01	0.00945
19.44	0.60013	19.44	1.09924	19.44	1.4093		21.212	0.02406	21.045	0.03519	21.045	0.01012
19.47	0.60013	19.47	1.09924	19.47	1.40961		21.247	0.02382	21.08	0.03527	21.08	0.00966
19.5	0.60019	19.5	1.09955	19.5	1.40961		21.282	0.02416	21.115	0.03543	21.115	0.00969
19.53	0.60019	19.53	1.09924	19.53	1.40991		21.318	0.02408	21.15	0.03536	21.15	0.01
19.56	0.6001	19.56	1.09924	19.56	1.40961		21.353	0.02395	21.185	0.03527	21.185	0.00993
19.59	0.60013	19.59	1.09924	19.59	1.40991		21.388	0.0241	21.22	0.0355	21.22	0.00989
19.62	0.60025	19.62	1.09894	19.62	1.40961		21.424	0.02409	21.255	0.03559	21.255	0.00983
19.65	0.60025	19.65	1.09955	19.65	1.4093		21.459	0.02413	21.29	0.03563	21.29	0.00997
19.68	0.60025	19.68	1.09955	19.68	1.40961		21.494	0.02413	21.324	0.03554	21.324	0.00969
19.71	0.60013	19.71	1.09894	19.71	1.4093		21.53	0.02387	21.359	0.03557	21.359	0.00985
19.74	0.60016	19.74	1.09924	19.74	1.40961		21.565	0.0242	21.394	0.0357	21.394	0.01016
19.77	0.60013	19.77	1.09955	19.77	1.40961		21.6	0.02413	21.429	0.03534	21.429	0.00995
19.8	0.60013	19.8	1.09894	19.8	1.409		21.636	0.02414	21.464	0.03556	21.464	0.01013
19.83	0.60019	19.83	1.10016	19.83	1.40961		21.703	0.02417	21.521	0.03588	21.523	0.00986
19.86	0.60016	19.86	1.09894	19.86	1.4093		21.739	0.0242	21.556	0.03579	21.558	0.01014
19.89	0.60013	19.89	1.09955	19.89	1.40991		21.776	0.02413	21.591	0.03589	21.593	0.01001
19.92	0.60019	19.92	1.09863	19.92	1.40961		21.812	0.02436	21.626	0.0356	21.628	0.00996
19.95	0.60013	19.95	1.09955	19.95	1.409		21.848	0.02428	21.661	0.03609	21.663	0.01009
19.98	0.60016	19.98	1.09894	19.98	1.40991		21.884	0.02435	21.696	0.03592	21.698	0.00998
20.01	0.79987	20.01	1.29944	20.01	1.49963		21.921	0.02432	21.73	0.03555	21.732	0.00979
20.04	0.79926	20.04	1.29974	20.04	1.49933		21.957	0.02418	21.765	0.03581	21.767	0.00998
20.07	0.79987	20.07	1.30035	20.07	1.49994		21.993	0.02438	21.8	0.03596	21.802	0.00999
20.1	0.79895	20.1	1.29913	20.1	1.49994		22.029	0.02437	21.835	0.0358	21.837	0.01015
20.13	0.79956	20.13	1.30035	20.13	1.49994		22.066	0.02448	21.87	0.03598	21.872	0.00962
20.16	0.80017	20.16	1.30005	20.16	1.49933		22.102	0.02433	21.905	0.03583	21.907	0.01017
20.19	0.79956	20.19	1.29974	20.19	1.49963		22.138	0.02426	21.94	0.03588	21.942	0.0102
20.22	0.79987	20.22	1.29974	20.22	1.49933		22.174	0.02425	21.975	0.03602	21.977	0.01044
20.25	0.79956	20.25	1.29974	20.25	1.49963		22.211	0.0244	22.01	0.03595	22.012	0.01015
20.28	0.79926	20.28	1.29974	20.28	1.49902		22.247	0.02424	22.044	0.03594	22.046	0.01022
20.31	0.79987	20.31	1.29944	20.31	1.49933		22.283	0.02432	22.079	0.03599	22.081	0.00992
20.34	0.79956	20.34	1.29944	20.34	1.49963		22.32	0.02422	22.114	0.03593	22.116	0.0101
20.37	0.79926	20.37	1.29944	20.37	1.49963		22.356	0.02436	22.149	0.03593	22.151	0.01013
20.4	0.79987	20.4	1.29913	20.4	1.49933		22.392	0.02427	22.184	0.03603	22.186	0.01002
20.43	0.79956	20.43	1.30005	20.43	1.49933		22.428	0.0243	22.219	0.03587	22.221	0.00989
20.46	0.79987	20.46	1.29974	20.46	1.49902		22.465	0.02438	22.254	0.03603	22.256	0.01048
20.49	0.79987	20.49	1.30035	20.49	1.49963		22.501	0.0243	22.289	0.0359	22.291	0.0108
20.52	0.79926	20.52	1.30035	20.52	1.49963		22.537	0.02443	22.324	0.03609	22.326	0.01024
20.55	0.79987	20.55	1.29944	20.55	1.49963		22.573	0.02454	22.359	0.03607	22.361	0.0103
20.58	0.79956	20.58	1.29944	20.58	1.49933		22.61	0.02439	22.394	0.03597	22.396	0.01026
20.61	0.79956	20.61	1.30005	20.61	1.49963		22.646	0.02443	22.428	0.03592	22.43	0.00992
20.64	0.79956	20.64	1.30035	20.64	1.49963		22.682	0.02433	22.463	0.03583	22.465	0.00982
20.67	0.79956	20.67	1.29913	20.67	1.49902		22.718	0.02441	22.498	0.03606	22.5	0.00987
20.7	0.79956	20.7	1.29974	20.7	1.49933		22.755	0.0244	22.533	0.03586	22.535	0.01035
20.73	0.79926	20.73	1.29944	20.73	1.49933		22.819	0.02443	22.593	0.03619	22.595	0.01005
20.76	0.79987	20.76	1.29974	20.76	1.49963		22.854	0.02454	22.628	0.03625	22.63	0.01028
20.79	0.79926	20.79	1.30005	20.79	1.49963		22.89	0.02441	22.663	0.03593	22.665	0.00995
20.82	0.79926	20.82	1.29974	20.82	1.49902		22.925	0.02464	22.698	0.03595	22.7	0.01021
20.85	0.79956	20.85	1.30005	20.85	1.49933		22.961	0.0244	22.733	0.03594	22.735	0.01013
20.88	0.80017	20.88	1.29944	20.88	1.49933		22.996	0.02451	22.768	0.03592	22.77	0.01051
20.91	0.79987	20.91	1.29913	20.91	1.49933		23.031	0.02446	22.802	0.03624	22.805	0.01007
20.94	0.79987	20.94	1.29974	20.94	1.49902		23.067	0.02443	22.837	0.036	22.84	0.01027
20.97	0.79987	20.97	1.29913	20.97	1.49933		23.102	0.02429	22.872	0.03602	22.874	0.01026
21	0.79956	21	1.30005	21	1.49963		23.138	0.02458	22.907	0.03619	22.909	0.01023
21.03	0.79987	21.03	1.29974	21.03	1.49902		23.173	0.02439	22.942	0.03618	22.944	0.01053
21.06	0.79926	21.06	1.29974	21.06	1.49933		23.208	0.0246	22.977	0.03622	22.979	0.01013
21.09	0.80017	21.09	1.29974	21.09	1.49872		23.244	0.02463	23.012	0.03612	23.014	0.01028
21.12	0.79956	21.12	1.29944	21.12	1.49933		23.279	0.02441	23.047	0.03608	23.049	0.01061
21.15	0.79987	21.15	1.29944	21.15	1.49933		23.315	0.02446	23.082	0.03587	23.084	0.00998
21.18	0.79956	21.18	1.29974	21.18	1.49963		23.35	0.02441	23.116	0.03636	23.119	0.01019
21.21	0.79926	21.21	1.29913	21.21	1.49963		23.385	0.02454	23.151	0.0362	23.154	0.01053
21.24	0.79956	21.24	1.29944	21.24	1.49933		23.421	0.02448	23.186	0.03625	23.189	0.01068
21.27	0.80017	21.27	1.29944	21.27	1.49933		23.456	0.02442	23.221	0.03614	23.224	0.01026
21.3	0.79926	21.3	1.29974	21.3	1.49933		23.492	0.02449	23.256	0.03618	23.259	0.0099
21.33	0.79987	21.33	1.30005	21.33	1.49902		23.527	0.02423	23.291	0.03613	23.294	0.01026
21.36	0.79956	21.36	1.30005	21.36	1.49933		23.562	0.0244	23.326	0.03609	23.329	0.01046
21.39	0.79987	21.39	1.29974	21.39	1.49933		23.598	0.02456	23.361	0.03621	23.364	0.01061
21.42	0.79895	21.42	1.30005	21.42	1.49994		23.633	0.02463	23.396	0.03598	23.398	0.01013
21.45	0.79987	21.45	1.29944	21.45	1.49994		23.669	0.02473	23.431	0.03593	23.433	0.01051
21.48	0.79956	21.48	1.29974	21.48	1.49963		23.704	0.02454	23.466	0.03631	23.468	0.0103
21.51	0.80017	21.51	1.29913	21.51	1.49902		23.739	0.02444	23.5	0.03623	23.503	0.01048
21.54	0.79926	21.54	1.29883	21.54	1.49994		23.775	0.02446	23.535	0.03626	23.538	0.01035
21.57	0.79956	21.57	1.29974	21.57	1.49963		23.81	0.02468	23.57	0.03605	23.573	0.01052
21.6	0.79926	21.6	1.29913	21.6	1.49902		23.846	0.0245	23.605	0.03627	23.608	0.00998
21.63	0.79956	21.63	1.29944	21.63	1.49963		23.91	0.02422	23.665	0.03628	23.67	0.01011
21.66	0.79956	21.66	1.29944	21.66	1.49994		23.945	0.02458	23.7	0.03639	23.705	0.01036
21.69	0.79987	21.69	1.29974	21.69	1.49933		23.981	0.02453	23.735	0.03616	23.74	0.01044
21.72	0.79987	21.72	1.29974	21.72	1.49933		24.016	0.02438	23.77	0.03618	23.775	0.01031
21.75	0.79956	21.75	1.29913	21.75	1.49963		24.051	0.02462	23.805	0.03627	23.81	0.01011
21.78	0.79865	21.78	1.29944	21.78	1.49933		24.086	0.02467	23.84	0.0361	23.844	0.01035
21.81	0.79926	21.81	1.29944	21.81	1.49963		24.122	0.02445	23.874	0.0362	23.879	0.01028
21.84	0.79956	21.84	1.29974	21.84	1.49963		24.157	0.02427	23.909	0.03609	23.914	0.01055
21.87	0.79956	21.87	1.30005	21.87	1.49902		24.192	0.02453	23.944	0.03608	23.949	0.0104
21.9	0.79926	21.9	1.29944	21.9	1.49963		24.227	0.02438	23.979	0.03635	23.984	0.01042
21.93	0.79956	21.93	1.29944	21.93	1.49902		24.263	0.02429	24.014	0.03626	24.019	0.01032
21.96	0.79926	21.96	1.29944	21.96	1.49902		24.298	0.02472	24.049	0.03624	24.054	0.01018
21.99	0.79987	21.99	1.29974	21.99	1.49963		24.333	0.02464	24.084	0.03626	24.089	0.01023
22.02	0.79987	22.02	1.29944	22.02	1.49933		24.368	0.02454	24.119	0.03611	24.124	0.01049
22.05	0.79926	22.05	1.29974	22.05	1.49963		24.404	0.02458	24.154	0.03632	24.159	0.01007
22.08	0.79987	22.08	1.29944	22.08	1.49963		24.439	0.02453	24.188	0.03625	24.194	0.01005
22.11	0.79926	22.11	1.29944	22.11	1.49994		24.474	0.02469	24.223	0.03606	24.228	0.01072
22.14	0.80078	22.14	1.29974	22.14	1.49994		24.51	0.02444	24.258	0.03604	24.263	0.01036
22.17	0.79956	22.17	1.29974	22.17	1.49872		24.545	0.02462	24.293	0.03608	24.298	0.01049
22.2	0.79987	22.2	1.29974	22.2	1.49963		24.58	0.02468	24.328	0.03636	24.333	0.01048
22.23	0.79956	22.23	1.29944	22.23	1.49963		24.615	0.02447	24.363	0.03627	24.368	0.01047
22.26	0.79987	22.26	1.29944	22.26	1.49933		24.651	0.02468	24.398	0.036	24.403	0.01
22.29	0.79926	22.29	1.30005	22.29	1.49963		24.686	0.02445	24.433	0.0364	24.438	0.01048
22.32	0.79987	22.32	1.30005	22.32	1.49994		24.721	0.02469	24.468	0.0359	24.473	0.01065
22.35	0.79956	22.35	1.29944	22.35	1.49902		24.756	0.02487	24.503	0.03616	24.508	0.01025
22.38	0.79956	22.38	1.29974	22.38	1.50055		24.792	0.02461	24.538	0.03627	24.542	0.01058
22.41	0.79956	22.41	1.29974	22.41	1.49963		24.827	0.02466	24.572	0.03624	24.577	0.01043
22.44	0.79895	22.44	1.30005	22.44	1.49933		24.862	0.02459	24.607	0.03633	24.612	0.01035
22.47	0.79987	22.47	1.29944	22.47	1.49902		24.897	0.02457	24.642	0.03607	24.647	0.0105
22.5	0.79926	22.5	1.29944	22.5	1.49963		24.933	0.02465	24.677	0.03606	24.682	0.0104
22.53	0.79895	22.53	1.29974	22.53	1.50024		25.001	0.0248	24.738	0.0363	24.745	0.01002
22.56	0.79956	22.56	1.29913	22.56	1.49872		25.036	0.02461	24.773	0.0364	24.78	0.01028
22.59	0.79987	22.59	1.29944	22.59	1.49933		25.071	0.02475	24.808	0.03623	24.815	0.01082
22.62	0.79987	22.62	1.29913	22.62	1.49933		25.106	0.02485	24.843	0.0362	24.85	0.01078
22.65	0.79956	22.65	1.29974	22.65	1.49963		25.142	0.0246	24.878	0.03646	24.885	0.01053
22.68	0.79987	22.68	1.29944	22.68	1.49902		25.177	0.02449	24.912	0.03637	24.92	0.01095
22.71	0.79926	22.71	1.29974	22.71	1.49963		25.212	0.02459	24.947	0.03637	24.954	0.01045
22.74	0.79926	22.74	1.29944	22.74	1.49994		25.247	0.02443	24.982	0.03613	24.989	0.01066
22.77	0.79895	22.77	1.29913	22.77	1.49933		25.282	0.02454	25.017	0.03617	25.024	0.0107
22.8	0.79987	22.8	1.29913	22.8	1.49933		25.318	0.02473	25.052	0.03634	25.059	0.01075
22.83	0.79926	22.83	1.29974	22.83	1.49963		25.353	0.02456	25.087	0.03609	25.094	0.01051
22.86	0.79956	22.86	1.29944	22.86	1.49963		25.388	0.0246	25.122	0.03627	25.129	0.01095
22.89	0.79987	22.89	1.29974	22.89	1.49994		25.423	0.02463	25.157	0.03621	25.164	0.01064
22.92	0.79956	22.92	1.29944	22.92	1.49963		25.458	0.02467	25.192	0.03653	25.199	0.01082
22.95	0.80017	22.95	1.29974	22.95	1.49994		25.493	0.02468	25.227	0.03644	25.234	0.0107
22.98	0.79956	22.98	1.29913	22.98	1.49963		25.528	0.0247	25.262	0.03624	25.268	0.01047
23.01	0.79956	23.01	1.29974	23.01	1.49933		25.564	0.02472	25.296	0.03621	25.303	0.01032
23.04	0.79987	23.04	1.29944	23.04	1.49963		25.599	0.0247	25.331	0.03632	25.338	0.01056
23.07	0.79926	23.07	1.29913	23.07	1.49963		25.634	0.02458	25.366	0.03645	25.373	0.01093
23.1	0.79926	23.1	1.29913	23.1	1.49933		25.669	0.02457	25.401	0.03626	25.408	0.01079
23.13	0.79987	23.13	1.29974	23.13	1.50024		25.704	0.02469	25.436	0.03624	25.443	0.01059
23.16	0.79926	23.16	1.29974	23.16	1.49933		25.74	0.02474	25.471	0.03637	25.478	0.01075
23.19	0.79956	23.19	1.29974	23.19	1.49933		25.775	0.02465	25.506	0.03603	25.513	0.01052
23.22	0.79987	23.22	1.29974	23.22	1.49963		25.81	0.02468	25.541	0.03648	25.548	0.0106
23.25	0.79926	23.25	1.29974	23.25	1.49933		25.845	0.02446	25.576	0.03632	25.583	0.01067
23.28	0.79987	23.28	1.29974	23.28	1.49933		25.88	0.02465	25.61	0.03646	25.618	0.01044
23.31	0.79987	23.31	1.29913	23.31	1.49933		25.915	0.02456	25.645	0.03631	25.652	0.01057
23.34	0.79987	23.34	1.29974	23.34	1.49963		25.95	0.02457	25.68	0.03612	25.687	0.01086
23.37	0.79956	23.37	1.29974	23.37	1.49933		25.986	0.02461	25.715	0.03652	25.722	0.01077
23.4	0.79987	23.4	1.29944	23.4	1.49963		26.021	0.02462	25.75	0.03624	25.757	0.0107
23.43	0.79956	23.43	1.29944	23.43	1.49902		26.083	0.02475	25.812	0.03639	25.82	0.01085
23.46	0.79987	23.46	1.29974	23.46	1.49963		26.118	0.02457	25.847	0.03637	25.855	0.01059
23.49	0.79895	23.49	1.29944	23.49	1.49963		26.153	0.02462	25.882	0.03646	25.89	0.01063
23.52	0.79926	23.52	1.29974	23.52	1.49963		26.188	0.0248	25.917	0.03649	25.925	0.01084
23.55	0.79926	23.55	1.29974	23.55	1.49963		26.223	0.02437	25.951	0.03626	25.96	0.01082
23.58	0.79987	23.58	1.29974	23.58	1.49933		26.258	0.02473	25.986	0.03626	25.994	0.01085
23.61	0.79956	23.61	1.29944	23.61	1.49933		26.293	0.02463	26.021	0.03644	26.029	0.0108
23.64	0.79926	23.64	1.29944	23.64	1.49963		26.328	0.02457	26.056	0.03615	26.064	0.01083
23.67	0.79895	23.67	1.29913	23.67	1.49963		26.363	0.02464	26.091	0.03621	26.099	0.01058
23.7	0.79926	23.7	1.29974	23.7	1.49963		26.398	0.02445	26.126	0.0365	26.134	0.01073
23.73	0.79895	23.73	1.29944	23.73	1.49933		26.433	0.02466	26.161	0.03634	26.169	0.01083
23.76	0.79895	23.76	1.29944	23.76	1.49902		26.468	0.02449	26.196	0.03606	26.204	0.01066
23.79	0.79956	23.79	1.29974	23.79	1.49872		26.503	0.02464	26.23	0.03634	26.239	0.01067
23.82	0.79956	23.82	1.29974	23.82	1.49963		26.538	0.02487	26.265	0.03613	26.274	0.01069
23.85	0.79926	23.85	1.29974	23.85	1.49963		26.573	0.02471	26.3	0.03643	26.309	0.01069
23.88	0.79956	23.88	1.29974	23.88	1.49994		26.608	0.02464	26.335	0.03638	26.344	0.01099
23.91	0.79987	23.91	1.29944	23.91	1.49933		26.643	0.02457	26.37	0.03607	26.378	0.01096
23.94	0.79956	23.94	1.29913	23.94	1.49902		26.678	0.02463	26.405	0.03641	26.413	0.01093
23.97	0.79987	23.97	1.29913	23.97	1.49963		26.713	0.0246	26.44	0.03638	26.448	0.01084
24	0.79895	24	1.30005	24	1.49994		26.748	0.02446	26.474	0.03633	26.483	0.01078
24.03	0.79926	24.03	1.30005	24.03	1.49963		26.783	0.02463	26.509	0.03626	26.518	0.0106
24.06	0.79895	24.06	1.29974	24.06	1.49963		26.818	0.02464	26.544	0.03644	26.553	0.011
24.09	0.79956	24.09	1.29974	24.09	1.49872		26.853	0.02484	26.579	0.03624	26.588	0.01083
24.12	0.79956	24.12	1.29974	24.12	1.49933		26.888	0.02467	26.614	0.03657	26.623	0.01084
24.15	0.79987	24.15	1.29944	24.15	1.49963		26.923	0.0246	26.649	0.03626	26.658	0.01075
24.18	0.79987	24.18	1.29913	24.18	1.49933		26.958	0.02479	26.684	0.03646	26.692	0.01073
24.21	0.79956	24.21	1.29974	24.21	1.49994		26.993	0.02462	26.719	0.03646	26.727	0.01079
24.24	0.79926	24.24	1.29974	24.24	1.49872		27.028	0.02467	26.753	0.03631	26.762	0.01069
24.27	0.79926	24.27	1.30005	24.27	1.49963		27.063	0.02447	26.788	0.0362	26.797	0.0111
24.3	0.79926	24.3	1.29974	24.3	1.49933		27.098	0.02453	26.823	0.03655	26.832	0.01076
24.33	0.79926	24.33	1.30035	24.33	1.49933		27.161	0.02466	26.884	0.03633	26.898	0.01081
24.36	0.79987	24.36	1.29944	24.36	1.49933		27.196	0.02456	26.919	0.03634	26.933	0.01068
24.39	0.79895	24.39	1.29974	24.39	1.49933		27.231	0.02483	26.954	0.03639	26.968	0.01083
24.42	0.79987	24.42	1.30005	24.42	1.49933		27.266	0.02466	26.989	0.03654	27.003	0.01039
24.45	0.79895	24.45	1.29974	24.45	1.49963		27.301	0.0249	27.024	0.03649	27.038	0.011
24.48	0.79926	24.48	1.29913	24.48	1.49902		27.336	0.0247	27.058	0.03606	27.072	0.01077
24.51	0.79926	24.51	1.29913	24.51	1.49963		27.371	0.02446	27.093	0.03619	27.107	0.01082
24.54	0.79956	24.54	1.29913	24.54	1.49933		27.406	0.0246	27.128	0.03645	27.142	0.01049
24.57	0.79987	24.57	1.29944	24.57	1.49902		27.44	0.02455	27.163	0.0365	27.177	0.01067
24.6	0.79895	24.6	1.29913	24.6	1.49933		27.475	0.0246	27.198	0.03631	27.212	0.01045
24.63	0.79956	24.63	1.30005	24.63	1.49963		27.51	0.02477	27.233	0.03642	27.247	0.01058
24.66	0.79926	24.66	1.30005	24.66	1.49902		27.545	0.02479	27.268	0.0363	27.282	0.01092
24.69	0.79956	24.69	1.29974	24.69	1.49902		27.58	0.02454	27.303	0.03603	27.317	0.01078
24.72	0.79926	24.72	1.29974	24.72	1.49994		27.615	0.02469	27.338	0.03611	27.352	0.01106
24.75	0.79926	24.75	1.30066	24.75	1.49933		27.65	0.02476	27.373	0.03622	27.387	0.01114
24.78	0.79956	24.78	1.29944	24.78	1.49933		27.685	0.02475	27.408	0.03656	27.422	0.01095
24.81	0.79926	24.81	1.29974	24.81	1.49933		27.72	0.02482	27.442	0.03617	27.456	0.01057
24.84	0.79956	24.84	1.29944	24.84	1.49933		27.755	0.02452	27.477	0.03653	27.491	0.01097
24.87	0.80017	24.87	1.30035	24.87	1.49963		27.79	0.02443	27.512	0.03617	27.526	0.01082
24.9	0.79956	24.9	1.30035	24.9	1.49933		27.825	0.02474	27.547	0.0363	27.561	0.01079
24.93	0.79895	24.93	1.29944	24.93	1.49902		27.86	0.02478	27.582	0.03638	27.596	0.01074
24.96	0.79987	24.96	1.29944	24.96	1.50024		27.895	0.02451	27.617	0.03631	27.631	0.01087
24.99	0.79956	24.99	1.29974	24.99	1.49994		27.93	0.02485	27.652	0.03641	27.666	0.01055
25.02	0.79987	25.02	1.29974	25.02	1.49902		27.964	0.02465	27.687	0.03655	27.701	0.01089
25.05	0.79987	25.05	1.29944	25.05	1.49902		27.999	0.02469	27.722	0.0362	27.736	0.01104
25.08	0.79987	25.08	1.29913	25.08	1.49933		28.034	0.02471	27.756	0.03654	27.77	0.0111
25.11	0.79956	25.11	1.29974	25.11	1.49994		28.069	0.02473	27.791	0.03618	27.805	0.01061
25.14	0.79987	25.14	1.29974	25.14	1.49963		28.104	0.02449	27.826	0.0363	27.84	0.01106
25.17	0.79956	25.17	1.29944	25.17	1.49963		28.139	0.0248	27.861	0.03629	27.875	0.011
25.2	0.79987	25.2	1.30005	25.2	1.49902		28.174	0.02478	27.896	0.03643	27.91	0.01102
25.23	0.79865	25.23	1.29944	25.23	1.49994		28.238	0.02472	27.963	0.03635	27.978	0.01046
25.26	0.79956	25.26	1.30035	25.26	1.49933		28.273	0.02458	27.998	0.03635	28.013	0.01096
25.29	0.79956	25.29	1.29944	25.29	1.49994		28.309	0.02463	28.033	0.03634	28.048	0.01095
25.32	0.79956	25.32	1.30005	25.32	1.49994		28.344	0.02467	28.068	0.03646	28.083	0.01079
25.35	0.79987	25.35	1.29974	25.35	1.49902		28.379	0.02454	28.103	0.03638	28.117	0.01119
25.38	0.79956	25.38	1.29974	25.38	1.49963		28.415	0.02465	28.138	0.03622	28.152	0.01096
25.41	0.79987	25.41	1.29944	25.41	1.49933		28.45	0.02497	28.173	0.03624	28.187	0.01095
25.44	0.79926	25.44	1.29944	25.44	1.49963		28.485	0.02458	28.208	0.03613	28.222	0.01051
25.47	0.79987	25.47	1.29974	25.47	1.49963		28.521	0.02461	28.242	0.03626	28.257	0.01126
25.5	0.79987	25.5	1.29944	25.5	1.49963		28.556	0.02454	28.277	0.03623	28.292	0.01092
25.53	0.79956	25.53	1.30005	25.53	1.49902		28.591	0.02483	28.312	0.0364	28.327	0.01086
25.56	0.79956	25.56	1.30005	25.56	1.49963		28.627	0.02463	28.347	0.03639	28.362	0.0111
25.59	0.79956	25.59	1.29944	25.59	1.49963		28.662	0.02471	28.382	0.03647	28.396	0.01074
25.62	0.79956	25.62	1.29944	25.62	1.49963		28.697	0.02469	28.417	0.03637	28.431	0.01111
25.65	0.79987	25.65	1.30005	25.65	1.49902		28.733	0.02476	28.452	0.03654	28.466	0.01068
25.68	0.79987	25.68	1.29913	25.68	1.49963		28.768	0.02484	28.487	0.03634	28.501	0.01072
25.71	0.79895	25.71	1.29944	25.71	1.49933		28.803	0.02491	28.522	0.03645	28.536	0.01076
25.74	0.79987	25.74	1.29974	25.74	1.49963		28.839	0.02488	28.557	0.03636	28.571	0.01042
25.77	0.80017	25.77	1.29974	25.77	1.49994		28.874	0.02484	28.592	0.03624	28.606	0.01085
25.8	0.79926	25.8	1.29974	25.8	1.49963		28.909	0.02474	28.627	0.03645	28.64	0.01096
25.83	0.79956	25.83	1.29944	25.83	1.49963		28.945	0.02475	28.662	0.03625	28.675	0.01088
25.86	0.79926	25.86	1.29974	25.86	1.49963		28.98	0.02478	28.697	0.03634	28.71	0.01092
25.89	0.80017	25.89	1.29913	25.89	1.49963		29.015	0.02468	28.732	0.0365	28.745	0.01101
25.92	0.80017	25.92	1.29944	25.92	1.49933		29.051	0.02478	28.766	0.03642	28.78	0.01076
25.95	0.79956	25.95	1.29944	25.95	1.49963		29.086	0.02479	28.801	0.03647	28.815	0.0109
25.98	0.79926	25.98	1.29944	25.98	1.49963		29.121	0.02473	28.836	0.03619	28.85	0.01049
26.01	0.79956	26.01	1.30035	26.01	1.49963		29.157	0.02465	28.871	0.03624	28.885	0.01078
26.04	0.79956	26.04	1.30005	26.04	1.49994		29.192	0.02482	28.906	0.03653	28.919	0.01081
26.07	0.79987	26.07	1.29913	26.07	1.49994		29.227	0.02475	28.941	0.03646	28.954	0.01076
26.1	0.79926	26.1	1.29974	26.1	1.49902		29.263	0.02488	28.976	0.03631	28.989	0.01064
26.13	0.79895	26.13	1.29974	26.13	1.49933		29.33	0.0247	29.04	0.03635	29.057	0.01057
26.16	0.79987	26.16	1.30066	26.16	1.49933		29.365	0.02476	29.075	0.03651	29.092	0.01077
26.19	0.79895	26.19	1.29944	26.19	1.49902		29.4	0.02456	29.11	0.03648	29.127	0.01075
26.22	0.79926	26.22	1.30035	26.22	1.49994		29.435	0.02489	29.145	0.0365	29.162	0.01115
26.25	0.79926	26.25	1.29974	26.25	1.49933		29.47	0.02461	29.18	0.03634	29.197	0.01089
26.28	0.79987	26.28	1.29913	26.28	1.49963		29.505	0.02478	29.214	0.03632	29.232	0.01094
26.31	0.79926	26.31	1.30005	26.31	1.49933		29.54	0.02487	29.249	0.03624	29.266	0.01051
26.34	0.79956	26.34	1.29974	26.34	1.49963		29.575	0.02473	29.284	0.03621	29.301	0.01115
26.37	0.79956	26.37	1.29913	26.37	1.49872		29.609	0.025	29.319	0.03639	29.336	0.0111
26.4	0.79987	26.4	1.29944	26.4	1.49963		29.644	0.02504	29.354	0.03624	29.371	0.0106
26.43	0.79987	26.43	1.29944	26.43	1.49994		29.679	0.02458	29.389	0.03614	29.406	0.01093
26.46	0.79987	26.46	1.29944	26.46	1.49933		29.714	0.02477	29.424	0.03636	29.441	0.01111
26.49	0.79956	26.49	1.29944	26.49	1.49933		29.749	0.02469	29.459	0.03639	29.476	0.01097
26.52	0.79987	26.52	1.29913	26.52	1.49994		29.784	0.02487	29.494	0.03645	29.511	0.01099
26.55	0.80048	26.55	1.29852	26.55	1.49994		29.819	0.02472	29.529	0.03613	29.546	0.01091
26.58	0.79926	26.58	1.29913	26.58	1.49933		29.854	0.02468	29.564	0.03655	29.58	0.01068
26.61	0.79956	26.61	1.29974	26.61	1.49994		29.889	0.02487	29.598	0.03643	29.615	0.01071
26.64	0.79956	26.64	1.29944	26.64	1.49994		29.924	0.02464	29.633	0.0365	29.65	0.01078
26.67	0.79987	26.67	1.29944	26.67	1.49902		29.959	0.02478	29.668	0.03645	29.685	0.01083
26.7	0.79956	26.7	1.29974	26.7	1.49963		29.994	0.02474	29.703	0.03631	29.72	0.01092
26.73	0.79956	26.73	1.30035	26.73	1.49994		30.029	0.02471	29.738	0.03644	29.755	0.01099
26.76	0.79926	26.76	1.30035	26.76	1.49933		30.064	0.02491	29.773	0.03647	29.79	0.01099
26.79	0.79987	26.79	1.30035	26.79	1.49963		30.099	0.02467	29.808	0.03657	29.825	0.01077
26.82	0.79956	26.82	1.30005	26.82	1.49933		30.133	0.02483	29.843	0.03636	29.86	0.01117
26.85	0.79987	26.85	1.29944	26.85	1.49933		30.168	0.02472	29.878	0.03643	29.895	0.01122
26.88	0.79956	26.88	1.29974	26.88	1.49994		30.203	0.02482	29.912	0.03629	29.93	0.01085
26.91	0.79956	26.91	1.29974	26.91	1.49902		30.238	0.02473	29.947	0.03648	29.964	0.01067
26.94	0.79987	26.94	1.29974	26.94	1.49933		30.273	0.02447	29.982	0.03627	29.999	0.01066
26.97	0.80017	26.97	1.29913	26.97	1.49933		30.308	0.02465	30.017	0.03617	30.034	0.01086
27	0.79926	27	1.29944	27	1.49994		30.343	0.02472	30.052	0.03631	30.069	0.01085
27.03	0.79987	27.03	1.30005	27.03	1.49963		30.411	0.02466	30.118	0.03631	30.139	0.01114
27.06	0.79926	27.06	1.29974	27.06	1.49963		30.446	0.02484	30.153	0.03613	30.174	0.01115
27.09	0.79895	27.09	1.29944	27.09	1.49933		30.481	0.02488	30.188	0.0365	30.209	0.01114
27.12	0.79895	27.12	1.29913	27.12	1.49963		30.516	0.0249	30.223	0.03648	30.244	0.01104
27.15	0.79956	27.15	1.30005	27.15	1.49994		30.551	0.02471	30.258	0.0363	30.279	0.01087
27.18	0.79987	27.18	1.29974	27.18	1.49933		30.586	0.02486	30.292	0.03635	30.314	0.01096
27.21	0.79956	27.21	1.30005	27.21	1.49963		30.621	0.02446	30.327	0.03645	30.349	0.01091
27.24	0.79926	27.24	1.30005	27.24	1.49963		30.656	0.02494	30.362	0.03636	30.384	0.01086
27.27	0.80017	27.27	1.29944	27.27	1.49902		30.69	0.02479	30.397	0.03644	30.418	0.01093
27.3	0.79987	27.3	1.30005	27.3	1.49994		30.725	0.02487	30.432	0.03643	30.453	0.01075
27.33	0.79956	27.33	1.29974	27.33	1.49994		30.76	0.02488	30.467	0.03617	30.488	0.01087
27.36	0.79926	27.36	1.29944	27.36	1.49841		30.795	0.02499	30.502	0.0362	30.523	0.01084
27.39	0.79865	27.39	1.29913	27.39	1.49963		30.83	0.02486	30.537	0.0361	30.558	0.011
27.42	0.79956	27.42	1.29944	27.42	1.49963		30.865	0.02456	30.572	0.03627	30.593	0.01088
27.45	0.79956	27.45	1.29944	27.45	1.49933		30.9	0.0248	30.607	0.0363	30.628	0.01071
27.48	0.79895	27.48	1.29974	27.48	1.49963		30.935	0.02493	30.642	0.03622	30.663	0.01126
27.51	0.79987	27.51	1.29944	27.51	1.49933		30.97	0.02472	30.676	0.0366	30.698	0.01064
27.54	0.79926	27.54	1.30005	27.54	1.49933		31.005	0.02489	30.711	0.03657	30.733	0.01038
27.57	0.79956	27.57	1.29944	27.57	1.49963		31.04	0.02466	30.746	0.03639	30.768	0.0111
27.6	0.79956	27.6	1.29974	27.6	1.49994		31.075	0.02483	30.781	0.03652	30.803	0.01068
27.63	0.79987	27.63	1.30066	27.63	1.49963		31.11	0.02466	30.816	0.0364	30.838	0.01109
27.66	0.79956	27.66	1.29974	27.66	1.49963		31.145	0.02476	30.851	0.03625	30.873	0.01084
27.69	0.80017	27.69	1.30035	27.69	1.49902		31.18	0.0248	30.886	0.03618	30.908	0.01088
27.72	0.79987	27.72	1.29974	27.72	1.49963		31.214	0.0248	30.921	0.03622	30.942	0.01093
27.75	0.79956	27.75	1.29974	27.75	1.50024		31.249	0.02472	30.956	0.03644	30.977	0.01089
27.78	0.79956	27.78	1.29944	27.78	1.49902		31.284	0.0248	30.99	0.03656	31.012	0.01062
27.81	0.79987	27.81	1.29974	27.81	1.49933		31.319	0.02477	31.025	0.03633	31.047	0.01081
27.84	0.79895	27.84	1.30005	27.84	1.49994		31.354	0.02482	31.06	0.03625	31.082	0.01118
27.87	0.79987	27.87	1.29974	27.87	1.49994		31.389	0.02468	31.095	0.03642	31.117	0.01092
27.9	0.79926	27.9	1.29944	27.9	1.49933		31.424	0.02497	31.13	0.03609	31.152	0.01063
27.93	0.79987	27.93	1.29974	27.93	1.49963		31.49	0.02501	31.2	0.0364	31.223	0.01059
27.96	0.79956	27.96	1.29944	27.96	1.49933		31.525	0.02467	31.235	0.03623	31.258	0.01089
27.99	0.79956	27.99	1.30005	27.99	1.49933		31.56	0.02477	31.27	0.03637	31.293	0.01082
28.02	0.79956	28.02	1.29974	28.02	1.49933		31.595	0.02476	31.305	0.03622	31.328	0.01123
28.05	0.79956	28.05	1.29944	28.05	1.49933		31.629	0.02479	31.34	0.03628	31.363	0.01096
28.08	0.79926	28.08	1.29944	28.08	1.49933		31.664	0.02488	31.374	0.03631	31.398	0.0109
28.11	0.79956	28.11	1.29913	28.11	1.49994		31.699	0.02487	31.409	0.03647	31.432	0.01051
28.14	0.79895	28.14	1.29974	28.14	1.49963		31.734	0.02499	31.444	0.0362	31.467	0.01074
28.17	0.79926	28.17	1.29913	28.17	1.49933		31.769	0.02481	31.479	0.0362	31.502	0.01093
28.2	0.79895	28.2	1.29944	28.2	1.49933		31.804	0.02494	31.514	0.03619	31.537	0.01074
28.23	0.79987	28.23	1.30005	28.23	1.49902		31.839	0.02492	31.549	0.03655	31.572	0.01107
28.26	0.79926	28.26	1.29944	28.26	1.49902		31.874	0.02493	31.584	0.03629	31.607	0.01085
28.29	0.79956	28.29	1.29974	28.29	1.49872		31.908	0.02458	31.619	0.0363	31.642	0.01093
28.32	0.79926	28.32	1.29944	28.32	1.49902		31.943	0.02498	31.654	0.03642	31.677	0.011
28.35	0.79926	28.35	1.29913	28.35	1.49933		31.978	0.02489	31.689	0.0364	31.712	0.01079
28.38	0.80017	28.38	1.29913	28.38	1.49933		32.013	0.02483	31.724	0.03646	31.746	0.01093
28.41	0.79956	28.41	1.30005	28.41	1.49933		32.048	0.02495	31.758	0.03626	31.781	0.01087
28.44	0.79987	28.44	1.30005	28.44	1.49994		32.083	0.02478	31.793	0.03631	31.816	0.01122
28.47	0.79926	28.47	1.30005	28.47	1.50024		32.118	0.02468	31.828	0.03651	31.851	0.01086
28.5	0.79987	28.5	1.30005	28.5	1.49963		32.152	0.02473	31.863	0.03641	31.886	0.01083
28.53	0.79987	28.53	1.30035	28.53	1.49933		32.187	0.02489	31.898	0.03597	31.921	0.01125
28.56	0.79987	28.56	1.29974	28.56	1.49902		32.222	0.02492	31.933	0.03639	31.956	0.01102
28.59	0.79956	28.59	1.29974	28.59	1.49994		32.257	0.02481	31.968	0.03629	31.991	0.01094
28.62	0.79956	28.62	1.29944	28.62	1.49963		32.292	0.02484	32.003	0.03636	32.026	0.01107
28.65	0.79956	28.65	1.29944	28.65	1.49933		32.327	0.02479	32.038	0.03624	32.061	0.01134
28.68	0.79956	28.68	1.30005	28.68	1.49963		32.362	0.02476	32.072	0.03654	32.096	0.01078
28.71	0.79987	28.71	1.29944	28.71	1.49963		32.397	0.02484	32.107	0.03626	32.13	0.01083
28.74	0.79865	28.74	1.29913	28.74	1.49933		32.431	0.02501	32.142	0.03628	32.165	0.0115
28.77	0.79956	28.77	1.29974	28.77	1.49963		32.466	0.02473	32.177	0.03657	32.2	0.01095
28.8	0.79987	28.8	1.29913	28.8	1.49902		32.501	0.0247	32.212	0.03638	32.235	0.01097
28.83	0.80017	28.83	1.29974	28.83	1.49933		32.567	0.02475	32.283	0.03639	32.305	0.01124
28.86	0.79987	28.86	1.29944	28.86	1.49994		32.602	0.02488	32.318	0.03646	32.34	0.01079
28.89	0.79926	28.89	1.29974	28.89	1.49994		32.637	0.02458	32.353	0.03644	32.375	0.011
28.92	0.79956	28.92	1.30005	28.92	1.49933		32.672	0.02499	32.388	0.03625	32.41	0.0109
28.95	0.79987	28.95	1.29913	28.95	1.49902		32.707	0.02479	32.423	0.03636	32.444	0.01097
28.98	0.79926	28.98	1.30005	28.98	1.49933		32.742	0.02488	32.458	0.03649	32.479	0.01047
29.01	0.79987	29.01	1.29974	29.01	1.49963		32.776	0.02484	32.492	0.03616	32.514	0.0106
29.04	0.79956	29.04	1.29913	29.04	1.49963		32.811	0.02476	32.527	0.03629	32.549	0.0111
29.07	0.79926	29.07	1.29883	29.07	1.49994		32.846	0.02473	32.562	0.03613	32.584	0.01099
29.1	0.79895	29.1	1.29974	29.1	1.49933		32.881	0.02488	32.597	0.03629	32.619	0.01141
29.13	0.79956	29.13	1.30005	29.13	1.49994		32.916	0.0248	32.632	0.03631	32.654	0.01098
29.16	0.79956	29.16	1.29913	29.16	1.49963		32.951	0.02483	32.667	0.03631	32.689	0.01097
29.19	0.79956	29.19	1.29944	29.19	1.49963		32.986	0.02476	32.702	0.03646	32.723	0.01107
29.22	0.79987	29.22	1.29974	29.22	1.49963		33.021	0.02466	32.737	0.03648	32.758	0.011
29.25	0.79895	29.25	1.29974	29.25	1.49902		33.056	0.02471	32.772	0.03664	32.793	0.01075
29.28	0.79926	29.28	1.29944	29.28	1.49933		33.09	0.02469	32.806	0.03623	32.828	0.01049
29.31	0.79956	29.31	1.29944	29.31	1.49994		33.125	0.02479	32.841	0.03649	32.863	0.0109
29.34	0.79956	29.34	1.30005	29.34	1.49963		33.16	0.02485	32.876	0.03628	32.898	0.01089
29.37	0.79926	29.37	1.29913	29.37	1.49902		33.195	0.0249	32.911	0.0361	32.933	0.01113
29.4	0.79926	29.4	1.30005	29.4	1.49994		33.23	0.02506	32.946	0.03617	32.967	0.01083
29.43	0.80048	29.43	1.29944	29.43	1.49902		33.265	0.02474	32.981	0.03634	33.002	0.01078
29.46	0.79987	29.46	1.29944	29.46	1.49963		33.3	0.02491	33.016	0.03624	33.037	0.01105
29.49	0.79895	29.49	1.29883	29.49	1.49933		33.335	0.02498	33.051	0.0362	33.072	0.0111
29.52	0.79956	29.52	1.29944	29.52	1.49994		33.37	0.02489	33.086	0.03624	33.107	0.01064
29.55	0.79987	29.55	1.29944	29.55	1.49994		33.405	0.02503	33.121	0.03651	33.142	0.01111
29.58	0.79987	29.58	1.29944	29.58	1.49963		33.44	0.02499	33.156	0.03618	33.177	0.01154
29.61	0.79956	29.61	1.29974	29.61	1.49872		33.474	0.02492	33.19	0.03635	33.212	0.01099
29.64	0.79926	29.64	1.29974	29.64	1.49994		33.509	0.02465	33.225	0.03633	33.246	0.01098
29.67	0.79987	29.67	1.30005	29.67	1.49933		33.544	0.02469	33.26	0.03636	33.281	0.01092
29.7	0.79956	29.7	1.29974	29.7	1.49933		33.579	0.02464	33.295	0.03639	33.316	0.01107
29.73	0.79956	29.73	1.29944	29.73	1.49994		33.65	0.02496	33.367	0.03642	33.388	0.01107
29.76	0.79926	29.76	1.29974	29.76	1.49994		33.685	0.02458	33.402	0.03656	33.423	0.01116
29.79	0.79987	29.79	1.29944	29.79	1.49994		33.72	0.02482	33.437	0.03641	33.458	0.01118
29.82	0.79895	29.82	1.29974	29.82	1.49902		33.755	0.0248	33.472	0.03632	33.493	0.01122
29.85	0.79987	29.85	1.29974	29.85	1.49933		33.79	0.02486	33.507	0.03627	33.528	0.01093
29.88	0.79926	29.88	1.30005	29.88	1.49933		33.824	0.02491	33.542	0.03635	33.562	0.01109
29.91	0.79987	29.91	1.29944	29.91	1.49994		33.859	0.02474	33.576	0.03645	33.597	0.01075
29.94	0.79926	29.94	1.29944	29.94	1.49902		33.894	0.0247	33.611	0.03631	33.632	0.01086
29.97	0.79926	29.97	1.29944	29.97	1.49963		33.929	0.02485	33.646	0.03638	33.667	0.01076
30	0.79926	30	1.29944	30	1.49994		33.964	0.02489	33.681	0.03639	33.702	0.01095
30.03	0.80017	30.03	1.29944	30.03	1.49933		33.999	0.02494	33.716	0.03628	33.737	0.01073
30.06	0.79956	30.06	1.29944	30.06	1.49963		34.034	0.02476	33.751	0.03623	33.772	0.01071
30.09	0.79956	30.09	1.29944	30.09	1.49963		34.069	0.02485	33.786	0.03641	33.807	0.01086
30.12	0.79987	30.12	1.29944	30.12	1.49933		34.104	0.02467	33.821	0.03631	33.842	0.01071
30.15	0.79926	30.15	1.29944	30.15	1.49902		34.139	0.02483	33.856	0.03638	33.877	0.01108
30.18	0.79926	30.18	1.29944	30.18	1.49963		34.174	0.02486	33.89	0.03616	33.912	0.01136
30.21	0.79926	30.21	1.29913	30.21	1.49994		34.208	0.02481	33.925	0.03647	33.946	0.01125
30.24	0.79987	30.24	1.29913	30.24	1.49963		34.243	0.02475	33.96	0.03636	33.981	0.01091
30.27	0.79956	30.27	1.29913	30.27	1.49902		34.278	0.02476	33.995	0.03654	34.016	0.01118
30.3	0.79956	30.3	1.29944	30.3	1.49933		34.313	0.02488	34.03	0.03625	34.051	0.01095
30.33	0.79926	30.33	1.29974	30.33	1.49902		34.348	0.02493	34.065	0.03603	34.086	0.01072
30.36	0.79956	30.36	1.29913	30.36	1.49902		34.383	0.02463	34.1	0.03637	34.121	0.01105
30.39	0.79956	30.39	1.29944	30.39	1.49963		34.418	0.0247	34.135	0.03636	34.156	0.01115
30.42	0.79987	30.42	1.29913	30.42	1.49902		34.453	0.02486	34.17	0.03632	34.191	0.01086
30.45	0.79987	30.45	1.29974	30.45	1.49963		34.488	0.02486	34.205	0.03632	34.226	0.01114
30.48	0.79987	30.48	1.29913	30.48	1.49994		34.522	0.02496	34.24	0.03621	34.26	0.01118
30.51	0.79926	30.51	1.29974	30.51	1.49963		34.557	0.02473	34.274	0.0364	34.295	0.01082
30.54	0.79956	30.54	1.29974	30.54	1.49963		34.592	0.02483	34.309	0.03624	34.33	0.01119
30.57	0.79895	30.57	1.29974	30.57	1.49963		34.627	0.02478	34.344	0.03623	34.365	0.01103
30.6	0.79926	30.6	1.29883	30.6	1.49933		34.662	0.02477	34.379	0.0364	34.4	0.01038
30.63	0.79956	30.63	1.29944	30.63	1.49902		34.731	0.02483	34.449	0.03628	34.471	0.01115
30.66	0.80048	30.66	1.30035	30.66	1.49902		34.766	0.02466	34.484	0.03615	34.506	0.01091
30.69	0.79895	30.69	1.29913	30.69	1.49933		34.801	0.02494	34.519	0.03639	34.541	0.01114
30.72	0.79926	30.72	1.29974	30.72	1.49902		34.836	0.02486	34.554	0.03632	34.576	0.01144
30.75	0.79895	30.75	1.29974	30.75	1.49933		34.87	0.02475	34.589	0.03627	34.611	0.01076
30.78	0.79926	30.78	1.29944	30.78	1.49963		34.905	0.02492	34.624	0.03639	34.646	0.01068
30.81	0.79956	30.81	1.30005	30.81	1.49933		34.94	0.02469	34.658	0.03622	34.68	0.01083
30.84	0.79956	30.84	1.30005	30.84	1.49933		34.975	0.02478	34.693	0.03614	34.715	0.01116
30.87	0.79987	30.87	1.29944	30.87	1.49963		35.01	0.02457	34.728	0.03642	34.75	0.01122
30.9	0.79926	30.9	1.30005	30.9	1.49963		35.045	0.02485	34.763	0.03653	34.785	0.01088
30.93	0.79987	30.93	1.29913	30.93	1.49933		35.08	0.02473	34.798	0.03624	34.82	0.01087
30.96	0.79956	30.96	1.30005	30.96	1.49963		35.115	0.02506	34.833	0.03642	34.855	0.01097
30.99	0.79956	30.99	1.29944	30.99	1.49933		35.149	0.02472	34.868	0.03627	34.89	0.011
31.02	0.79926	31.02	1.30005	31.02	1.49963		35.184	0.02476	34.903	0.03625	34.925	0.01094
31.05	0.79926	31.05	1.29974	31.05	1.49963		35.219	0.02472	34.938	0.03626	34.96	0.01123
31.08	0.79956	31.08	1.29974	31.08	1.49902		35.254	0.02472	34.972	0.03647	34.994	0.01109
31.11	0.79987	31.11	1.29944	31.11	1.49963		35.289	0.02472	35.007	0.03644	35.029	0.01113
31.14	0.79926	31.14	1.29913	31.14	1.49933		35.324	0.02497	35.042	0.03626	35.064	0.01085
31.17	0.79926	31.17	1.29944	31.17	1.49933		35.359	0.02475	35.077	0.03636	35.099	0.01124
31.2	0.79926	31.2	1.30005	31.2	1.49963		35.393	0.02483	35.112	0.03643	35.134	0.01107
31.23	0.79895	31.23	1.30005	31.23	1.49933		35.428	0.0247	35.147	0.0364	35.169	0.01122
31.26	0.79956	31.26	1.30005	31.26	1.49994		35.463	0.02471	35.182	0.03634	35.204	0.01094
31.29	0.79987	31.29	1.29913	31.29	1.49963		35.498	0.02484	35.217	0.03659	35.239	0.01093
31.32	0.79956	31.32	1.29883	31.32	1.49994		35.533	0.02495	35.252	0.03629	35.274	0.01144
31.35	0.79956	31.35	1.29974	31.35	1.49933		35.568	0.02494	35.287	0.03635	35.309	0.01118
31.38	0.79956	31.38	1.29974	31.38	1.49994		35.603	0.02477	35.322	0.03654	35.344	0.01114
31.41	0.79926	31.41	1.29974	31.41	1.49963		35.638	0.02478	35.356	0.03631	35.378	0.01103
31.44	0.79956	31.44	1.29974	31.44	1.49933		35.672	0.02492	35.391	0.03654	35.413	0.01067
31.47	0.79926	31.47	1.30005	31.47	1.49902		35.707	0.02501	35.426	0.03651	35.448	0.01108
31.5	0.79926	31.5	1.29944	31.5	1.49933		35.742	0.02479	35.461	0.03642	35.483	0.01121
31.53	0.79956	31.53	1.29974	31.53	1.49902		35.816	0.02475	35.536	0.03649	35.558	0.01145
31.56	0.80048	31.56	1.29974	31.56	1.49963		35.851	0.02478	35.571	0.0364	35.593	0.01115
31.59	0.79956	31.59	1.29974	31.59	1.49902		35.886	0.02501	35.606	0.03657	35.628	0.01127
31.62	0.79956	31.62	1.29944	31.62	1.49994		35.921	0.0248	35.641	0.03643	35.663	0.01114
31.65	0.79956	31.65	1.29974	31.65	1.49933		35.956	0.02493	35.676	0.03636	35.698	0.01131
31.68	0.79956	31.68	1.29913	31.68	1.49933		35.99	0.0247	35.71	0.0365	35.733	0.01099
31.71	0.79987	31.71	1.29974	31.71	1.49933		36.025	0.02491	35.745	0.03644	35.768	0.01121
31.74	0.79956	31.74	1.29974	31.74	1.49963		36.06	0.02496	35.78	0.03631	35.803	0.01102
31.77	0.79956	31.77	1.29944	31.77	1.49902		36.095	0.02482	35.815	0.03665	35.837	0.01105
31.8	0.79987	31.8	1.29913	31.8	1.49994		36.13	0.02492	35.85	0.03654	35.872	0.011
31.83	0.79987	31.83	1.29974	31.83	1.49872		36.165	0.02473	35.885	0.03647	35.907	0.01117
31.86	0.79987	31.86	1.29913	31.86	1.49933		36.2	0.02479	35.92	0.0365	35.942	0.01106
31.89	0.79987	31.89	1.29974	31.89	1.49994		36.235	0.02482	35.955	0.03637	35.977	0.01111
31.92	0.80017	31.92	1.29974	31.92	1.49963		36.27	0.02479	35.99	0.03636	36.012	0.01182
31.95	0.79926	31.95	1.30005	31.95	1.49933		36.305	0.02476	36.025	0.03653	36.047	0.01111
31.98	0.79956	31.98	1.29974	31.98	1.49963		36.34	0.02487	36.06	0.03642	36.082	0.01145
32.01	0.80017	32.01	1.29944	32.01	1.49994		36.374	0.02511	36.094	0.03631	36.117	0.01095
32.04	0.79956	32.04	1.29944	32.04	1.49994		36.409	0.02484	36.129	0.03628	36.152	0.011
32.07	0.79987	32.07	1.29913	32.07	1.49963		36.444	0.02469	36.164	0.03629	36.187	0.0114
32.1	0.79987	32.1	1.29974	32.1	1.49933		36.479	0.02494	36.199	0.03662	36.222	0.01137
32.13	0.79926	32.13	1.29974	32.13	1.50024		36.514	0.02479	36.234	0.03651	36.257	0.0111
32.16	0.79926	32.16	1.30035	32.16	1.49963		36.549	0.02468	36.269	0.0366	36.292	0.01117
32.19	0.79926	32.19	1.30005	32.19	1.49902		36.584	0.02475	36.304	0.03665	36.327	0.0112
32.22	0.79956	32.22	1.29944	32.22	1.49963		36.619	0.02481	36.339	0.03686	36.361	0.01115
32.25	0.79956	32.25	1.29944	32.25	1.50024		36.654	0.0245	36.374	0.03637	36.396	0.01121
32.28	0.79987	32.28	1.29974	32.28	1.49994		36.688	0.02487	36.408	0.03626	36.431	0.01131
32.31	0.79956	32.31	1.29913	32.31	1.49933		36.723	0.02486	36.443	0.03633	36.466	0.01139
32.34	0.79987	32.34	1.29944	32.34	1.49994		36.758	0.02495	36.478	0.03629	36.501	0.01107
32.37	0.79987	32.37	1.29974	32.37	1.49933		36.793	0.02487	36.513	0.03643	36.536	0.01105
32.4	0.79956	32.4	1.29974	32.4	1.50024		36.828	0.02496	36.548	0.03639	36.571	0.01109
32.43	0.79895	32.43	1.29944	32.43	1.50024		36.9	0.02492	36.622	0.03639	36.646	0.01106
32.46	0.79987	32.46	1.29974	32.46	1.49933		36.935	0.02476	36.657	0.03629	36.681	0.01125
32.49	0.79956	32.49	1.29974	32.49	1.49963		36.97	0.02477	36.692	0.03656	36.716	0.01104
32.52	0.79956	32.52	1.30005	32.52	1.49902		37.005	0.02469	36.727	0.03661	36.751	0.01105
32.55	0.79926	32.55	1.29944	32.55	1.49933		37.039	0.02469	36.762	0.03636	36.786	0.01091
32.58	0.79956	32.58	1.29944	32.58	1.49994		37.074	0.02489	36.796	0.03646	36.82	0.01114
32.61	0.79987	32.61	1.29944	32.61	1.49933		37.109	0.0249	36.831	0.03664	36.855	0.01078
32.64	0.79895	32.64	1.29944	32.64	1.49963		37.144	0.02482	36.866	0.03659	36.89	0.01117
32.67	0.79956	32.67	1.29974	32.67	1.49994		37.179	0.02486	36.901	0.0364	36.925	0.01137
32.7	0.79956	32.7	1.29944	32.7	1.49994		37.214	0.02488	36.936	0.03634	36.96	0.0114
32.73	0.79926	32.73	1.30035	32.73	1.49902		37.249	0.02483	36.971	0.03634	36.995	0.01158
32.76	0.79956	32.76	1.29944	32.76	1.49994		37.284	0.02459	37.006	0.03651	37.03	0.01079
32.79	0.80017	32.79	1.29913	32.79	1.49933		37.318	0.02498	37.041	0.03623	37.065	0.01136
32.82	0.80017	32.82	1.29944	32.82	1.49902		37.353	0.02489	37.076	0.03643	37.1	0.01123
32.85	0.79926	32.85	1.29944	32.85	1.50024		37.388	0.02485	37.111	0.03635	37.135	0.01091
32.88	0.79956	32.88	1.30035	32.88	1.49933		37.423	0.02484	37.146	0.03647	37.17	0.01092
32.91	0.79926	32.91	1.29974	32.91	1.49902		37.458	0.02476	37.18	0.03651	37.204	0.01119
32.94	0.79926	32.94	1.30005	32.94	1.49902		37.493	0.02467	37.215	0.03637	37.239	0.01129
32.97	0.79987	32.97	1.30005	32.97	1.49933		37.528	0.02492	37.25	0.03649	37.274	0.01119
33	0.79956	33	1.30035	33	1.49933		37.562	0.02479	37.285	0.03631	37.309	0.01113
33.03	0.79865	33.03	1.29944	33.03	1.49933		37.597	0.02479	37.32	0.03659	37.344	0.0112
33.06	0.79987	33.06	1.29974	33.06	1.49902		37.632	0.0248	37.355	0.03631	37.379	0.01089
33.09	0.79956	33.09	1.30005	33.09	1.49933		37.667	0.02469	37.39	0.03642	37.414	0.01109
33.12	0.79956	33.12	1.29913	33.12	1.49994		37.702	0.02479	37.425	0.03657	37.449	0.01095
33.15	0.80017	33.15	1.29974	33.15	1.49963		37.737	0.02476	37.46	0.03641	37.484	0.01143
33.18	0.79987	33.18	1.29944	33.18	1.49963		37.772	0.02464	37.494	0.0365	37.518	0.0111
33.21	0.79956	33.21	1.29974	33.21	1.49994		37.807	0.02491	37.529	0.0366	37.553	0.01127
33.24	0.79926	33.24	1.29944	33.24	1.49933		37.841	0.02475	37.564	0.0364	37.588	0.01096
33.27	0.79956	33.27	1.29944	33.27	1.49933		37.876	0.02485	37.599	0.03626	37.623	0.01139
33.3	0.79926	33.3	1.29944	33.3	1.49963		37.911	0.02459	37.634	0.0365	37.658	0.0112
33.33	0.79895	33.33	1.30005	33.33	1.49994		37.985	0.02471	37.706	0.0363	37.732	0.01082
33.36	0.79956	33.36	1.29944	33.36	1.49933		38.02	0.02499	37.741	0.03649	37.767	0.01067
33.39	0.79926	33.39	1.29974	33.39	1.49963		38.055	0.02504	37.776	0.0364	37.802	0.01113
33.42	0.79987	33.42	1.29974	33.42	1.49963		38.09	0.02477	37.811	0.03649	37.837	0.01122
33.45	0.79987	33.45	1.29944	33.45	1.49963		38.124	0.02481	37.846	0.0365	37.872	0.0111
33.48	0.79926	33.48	1.29974	33.48	1.49963		38.159	0.02481	37.88	0.03633	37.906	0.01092
33.51	0.79956	33.51	1.30005	33.51	1.49933		38.194	0.02475	37.915	0.0365	37.941	0.01179
33.54	0.79956	33.54	1.29974	33.54	1.49902		38.229	0.02504	37.95	0.03626	37.976	0.01128
33.57	0.79926	33.57	1.29913	33.57	1.49963		38.264	0.02485	37.985	0.03627	38.011	0.01139
33.6	0.79987	33.6	1.29974	33.6	1.49933		38.299	0.0249	38.02	0.03667	38.046	0.01095
33.63	0.79926	33.63	1.29944	33.63	1.49933		38.334	0.02493	38.055	0.03636	38.081	0.01104
33.66	0.79865	33.66	1.29913	33.66	1.49902		38.369	0.025	38.09	0.03637	38.116	0.0113
33.69	0.79926	33.69	1.29944	33.69	1.49994		38.403	0.02481	38.125	0.03603	38.151	0.01122
33.72	0.79987	33.72	1.29944	33.72	1.49933		38.438	0.0247	38.16	0.0366	38.186	0.01088
33.75	0.79956	33.75	1.29944	33.75	1.49902		38.473	0.02476	38.195	0.03637	38.221	0.01151
33.78	0.79956	33.78	1.29944	33.78	1.49963		38.508	0.02482	38.23	0.03641	38.256	0.01145
33.81	0.79956	33.81	1.29944	33.81	1.49963		38.543	0.02496	38.264	0.03638	38.29	0.01117
33.84	0.80017	33.84	1.29944	33.84	1.49963		38.578	0.02479	38.299	0.03665	38.325	0.01129
33.87	0.80017	33.87	1.29944	33.87	1.49933		38.613	0.02492	38.334	0.03625	38.36	0.011
33.9	0.79895	33.9	1.29913	33.9	1.49902		38.647	0.02484	38.369	0.03652	38.395	0.01127
33.93	0.79926	33.93	1.30035	33.93	1.49933		38.682	0.02496	38.404	0.03655	38.43	0.01123
33.96	0.79895	33.96	1.29974	33.96	1.49902		38.717	0.0246	38.439	0.0365	38.465	0.01115
33.99	0.80017	33.99	1.29974	33.99	1.49902		38.752	0.02489	38.474	0.03667	38.5	0.01153
34.02	0.79926	34.02	1.29944	34.02	1.49994		38.787	0.0249	38.509	0.03644	38.535	0.01093
34.05	0.79956	34.05	1.29944	34.05	1.49994		38.822	0.02483	38.544	0.03653	38.57	0.01115
34.08	0.79956	34.08	1.30035	34.08	1.49994		38.857	0.02471	38.578	0.03651	38.604	0.01115
34.11	0.79895	34.11	1.29974	34.11	1.49902		38.892	0.0247	38.613	0.03656	38.639	0.01132
34.14	0.79926	34.14	1.29944	34.14	1.49933		38.926	0.02487	38.648	0.03656	38.674	0.01082
34.17	0.79926	34.17	1.29974	34.17	1.49994		38.961	0.02478	38.683	0.03653	38.709	0.01127
34.2	0.79987	34.2	1.29974	34.2	1.49963		38.996	0.02469	38.718	0.03621	38.744	0.01089
34.23	0.79956	34.23	1.30005	34.23	1.49963		39.071	0.0248	38.792	0.03641	38.821	0.011
34.26	0.80017	34.26	1.29974	34.26	1.49963		39.106	0.02484	38.827	0.03658	38.856	0.01147
34.29	0.79987	34.29	1.29944	34.29	1.49902		39.141	0.025	38.862	0.0365	38.891	0.01117
34.32	0.79956	34.32	1.29913	34.32	1.49963		39.176	0.02476	38.897	0.03625	38.926	0.01124
34.35	0.79987	34.35	1.29913	34.35	1.49963		39.21	0.02488	38.932	0.03635	38.96	0.01136
34.38	0.79956	34.38	1.29883	34.38	1.49963		39.245	0.0249	38.966	0.03641	38.995	0.01102
34.41	0.79987	34.41	1.30035	34.41	1.49963		39.28	0.02489	39.001	0.03647	39.03	0.01167
34.44	0.80017	34.44	1.29944	34.44	1.49933		39.315	0.02484	39.036	0.03655	39.065	0.01112
34.47	0.79926	34.47	1.29944	34.47	1.49933		39.35	0.02489	39.071	0.03642	39.1	0.01103
34.5	0.79987	34.5	1.29944	34.5	1.49963		39.385	0.02478	39.106	0.03629	39.135	0.01109
34.53	0.79926	34.53	1.29974	34.53	1.49994		39.42	0.02489	39.141	0.03651	39.17	0.01106
34.56	0.79987	34.56	1.29944	34.56	1.49933		39.455	0.02474	39.176	0.03634	39.205	0.01093
34.59	0.79956	34.59	1.30005	34.59	1.49933		39.489	0.02494	39.211	0.03638	39.239	0.01114
34.62	0.79987	34.62	1.29944	34.62	1.49963		39.524	0.02466	39.246	0.03634	39.274	0.01109
34.65	0.79987	34.65	1.29974	34.65	1.49872		39.559	0.02503	39.281	0.03644	39.309	0.01123
34.68	0.79987	34.68	1.30005	34.68	1.49902		39.594	0.02485	39.316	0.03656	39.344	0.01114
34.71	0.79956	34.71	1.29974	34.71	1.49933		39.629	0.02492	39.35	0.0366	39.379	0.01114
34.74	0.79926	34.74	1.29974	34.74	1.49933		39.664	0.02479	39.385	0.03635	39.414	0.01104
34.77	0.79926	34.77	1.29913	34.77	1.49933		39.699	0.02488	39.42	0.03642	39.449	0.01101
34.8	0.79987	34.8	1.29883	34.8	1.49963		39.733	0.02484	39.455	0.03642	39.483	0.0112
34.83	0.79926	34.83	1.30005	34.83	1.49902		39.768	0.02494	39.49	0.03642	39.518	0.01109
34.86	0.79956	34.86	1.29944	34.86	1.49963		39.803	0.0249	39.525	0.03648	39.553	0.01126
34.89	0.79895	34.89	1.29974	34.89	1.50055		39.838	0.02502	39.56	0.03639	39.588	0.01123
34.92	0.79926	34.92	1.29913	34.92	1.49933		39.873	0.02496	39.595	0.03646	39.623	0.01137
34.95	0.79926	34.95	1.29974	34.95	1.49933		39.908	0.02491	39.63	0.03668	39.658	0.01139
34.98	0.79895	34.98	1.29974	34.98	1.49902		39.943	0.02498	39.664	0.03658	39.693	0.01135
35.01	0.80017	35.01	1.29974	35.01	1.49933		39.978	0.02489	39.699	0.03638	39.728	0.01132
35.04	0.79956	35.04	1.29913	35.04	1.49933		40.012	0.02497	39.734	0.0364	39.762	0.01142
35.07	0.79987	35.07	1.29974	35.07	1.49994		40.047	0.02476	39.769	0.03635	39.797	0.0111
35.1	0.79956	35.1	1.29944	35.1	1.49902		40.082	0.02479	39.804	0.03641	39.832	0.01121
35.13	0.79956	35.13	1.29944	35.13	1.49933		40.277	0.01383	40.113	0.02669	40.111	0.00904
35.16	0.79956	35.16	1.29944	35.16	1.49963		40.312	0.01147	40.148	0.02475	40.146	0.009
35.19	0.79956	35.19	1.29883	35.19	1.49994		40.347	0.00946	40.183	0.02299	40.181	0.00852
35.22	0.79956	35.22	1.29944	35.22	1.49963		40.382	0.0076	40.218	0.02098	40.216	0.00776
35.25	0.80017	35.25	1.30005	35.25	1.50024		40.417	0.00612	40.253	0.01952	40.251	0.0073
35.28	0.79956	35.28	1.29944	35.28	1.49933		40.452	0.00499	40.288	0.01795	40.286	0.00721
35.31	0.79956	35.31	1.29944	35.31	1.49963		40.486	0.0041	40.322	0.01666	40.321	0.00709
35.34	0.79895	35.34	1.29944	35.34	1.49963		40.521	0.0033	40.357	0.01545	40.356	0.0066
35.37	0.79956	35.37	1.29913	35.37	1.49933		40.556	0.0027	40.392	0.01437	40.39	0.00632
35.4	0.80017	35.4	1.30005	35.4	1.49933		40.591	0.00245	40.427	0.01321	40.425	0.00573
35.43	0.79926	35.43	1.29944	35.43	1.49963		40.626	0.00187	40.462	0.01245	40.46	0.00583
35.46	0.79926	35.46	1.29974	35.46	1.49933		40.661	0.0018	40.497	0.01141	40.495	0.00537
35.49	0.79956	35.49	1.30005	35.49	1.49963		40.696	0.00152	40.532	0.01043	40.53	0.00565
35.52	0.80017	35.52	1.29944	35.52	1.49902		40.731	0.00121	40.567	0.00987	40.565	0.00496
35.55	0.80017	35.55	1.29974	35.55	1.49963		40.766	0.00109	40.602	0.0091	40.6	0.00517
35.58	0.79926	35.58	1.29944	35.58	1.49963		40.8	0.00108	40.636	0.00842	40.635	0.00451
35.61	0.79956	35.61	1.30005	35.61	1.49994		40.835	0.00097236	40.671	0.00791	40.67	0.00443
35.64	0.79987	35.64	1.29974	35.64	1.49963		40.87	0.00087436	40.706	0.00742	40.705	0.0045
35.67	0.79926	35.67	1.29913	35.67	1.49963		40.905	0.00054113	40.741	0.00678	40.74	0.00407
35.7	0.79956	35.7	1.29913	35.7	1.49963		40.94	0.0006717	40.776	0.00655	40.775	0.00419
35.73	0.79987	35.73	1.29913	35.73	1.49963		40.975	0.00049603	40.811	0.00634	40.81	0.00403
35.76	0.80017	35.76	1.29974	35.76	1.49872		41.01	0.00075744	40.846	0.00575	40.845	0.00352
35.79	0.79987	35.79	1.29944	35.79	1.49933		41.045	0.0004928	40.881	0.00546	40.88	0.00363
35.82	0.79926	35.82	1.30005	35.82	1.49963		41.08	0.00057227	40.916	0.00542	40.914	0.00356
35.85	0.79956	35.85	1.30005	35.85	1.49933		41.115	0.00045443	40.951	0.0048	40.949	0.00345
35.88	0.79987	35.88	1.29974	35.88	1.49933		41.15	0.00058971	40.986	0.00453	40.984	0.00346
35.91	0.79956	35.91	1.29974	35.91	1.49963		41.184	0.00052792	41.02	0.00453	41.019	0.00323
35.94	0.80017	35.94	1.29913	35.94	1.49902		41.219	0.00044148	41.055	0.00423	41.054	0.00354
35.97	0.79987	35.97	1.29974	35.97	1.49902		41.254	0.00033389	41.09	0.00387	41.089	0.0029
36	0.79926	36	1.29944	36	1.49933		41.289	0.00055408	41.125	0.00367	41.124	0.0032
36.03	0.79987	36.03	1.29974	36.03	1.49963		41.373	0.0002801	41.211	0.00259	41.211	0.0022
36.06	0.79956	36.06	1.29944	36.06	1.49902		41.408	0.00031745	41.246	0.00266	41.246	0.0023
36.09	0.79987	36.09	1.29944	36.09	1.49933		41.443	0.00040063	41.281	0.00249	41.281	0.00234
36.12	0.79987	36.12	1.30005	36.12	1.49841		41.478	0.00030102	41.316	0.0024	41.316	0.00213
36.15	0.79987	36.15	1.29944	36.15	1.49994		41.512	0.00032119	41.351	0.0025	41.351	0.0023
36.18	0.79926	36.18	1.30005	36.18	1.49963		41.547	0.0002938	41.386	0.00236	41.386	0.00239
36.21	0.79987	36.21	1.29944	36.21	1.49963		41.582	0.00024848	41.42	0.00216	41.42	0.00253
36.24	0.79956	36.24	1.29944	36.24	1.49933		41.617	0.00036228	41.455	0.00226	41.455	0.00223
36.27	0.79926	36.27	1.29944	36.27	1.49933		41.652	0.00020964	41.49	0.00205	41.49	0.00208
36.3	0.79956	36.3	1.29913	36.3	1.49994		41.687	0.00033414	41.525	0.00212	41.525	0.00214
36.33	0.79956	36.33	1.29944	36.33	1.49963		41.722	0.00033862	41.56	0.00188	41.56	0.00221
36.36	0.79895	36.36	1.29974	36.36	1.49963		41.757	5.8551e-05	41.595	0.00198	41.595	0.00168
36.39	0.79956	36.39	1.29974	36.39	1.49994		41.791	0.00022408	41.63	0.00191	41.63	0.00192
36.42	0.79926	36.42	1.29883	36.42	1.49933		41.826	0.00039191	41.665	0.0018	41.665	0.0022
36.45	0.79987	36.45	1.29944	36.45	1.49994		41.861	0.00023703	41.7	0.0019	41.7	0.00202
36.48	0.79926	36.48	1.29974	36.48	1.49963		41.896	0.00018972	41.734	0.00173	41.734	0.00174
36.51	0.79956	36.51	1.29913	36.51	1.49963		41.931	0.00033588	41.769	0.00169	41.769	0.00206
36.54	0.79956	36.54	1.29974	36.54	1.50024		41.966	0.00020566	41.804	0.00148	41.804	0.0016
36.57	0.80017	36.57	1.29944	36.57	1.49963		42.001	0.00021835	41.839	0.0015	41.839	0.00188
36.6	0.79926	36.6	1.29974	36.6	1.49963		42.035	0.00027911	41.874	0.00158	41.874	0.00199
36.63	0.80017	36.63	1.29974	36.63	1.49902		42.07	0.00018549	41.909	0.00161	41.909	0.00147
36.66	0.79895	36.66	1.30005	36.66	1.49933		42.105	0.00038967	41.944	0.00172	41.944	0.00168
36.69	0.80017	36.69	1.29944	36.69	1.49963		42.14	0.00021512	41.979	0.00157	41.979	0.00165
36.72	0.79987	36.72	1.30005	36.72	1.49902		42.175	0.00028682	42.014	0.00156	42.014	0.00175
36.75	0.79895	36.75	1.29974	36.75	1.49994		42.21	1.5001e-05	42.049	0.00149	42.049	0.00179
36.78	0.79987	36.78	1.29944	36.78	1.49994		42.245	0.00043226	42.084	0.00161	42.084	0.00161
36.81	0.79956	36.81	1.30005	36.81	1.49933		42.28	0.00030973	42.118	0.00133	42.118	0.00175
36.84	0.79926	36.84	1.29913	36.84	1.49963		42.314	0.00029106	42.153	0.00143	42.153	0.00173
36.87	0.79956	36.87	1.29974	36.87	1.49994		42.349	0.00021138	42.188	0.00147	42.188	0.00145
36.9	0.79956	36.9	1.29913	36.9	1.49933		42.384	0.00029977	42.223	0.00154	42.223	0.00155
36.93	0.79926	36.93	1.29944	36.93	1.49933		42.471	0.00011579	42.31	0.00137	42.313	0.00144
36.96	0.79987	36.96	1.29944	36.96	1.49902		42.506	0.00018649	42.345	0.00121	42.348	0.00168
36.99	0.80017	36.99	1.29913	36.99	1.49933		42.541	0.00030724	42.38	0.0016	42.383	0.00158
37.02	0.79926	37.02	1.29974	37.02	1.49963		42.576	0.00031197	42.415	0.00122	42.418	0.00161
37.05	0.79987	37.05	1.29944	37.05	1.49933		42.61	0.00025097	42.45	0.00143	42.453	0.00156
37.08	0.79956	37.08	1.29974	37.08	1.49933		42.645	0.00030973	42.484	0.00166	42.488	0.00136
37.11	0.79956	37.11	1.29944	37.11	1.49994		42.68	7.5226e-05	42.519	0.0012	42.523	0.00106
37.14	0.79926	37.14	1.29974	37.14	1.49902		42.715	0.00044547	42.554	0.00142	42.558	0.0015
37.17	0.79895	37.17	1.29913	37.17	1.49963		42.75	0.00016632	42.589	0.00121	42.592	0.00173
37.2	0.79926	37.2	1.29944	37.2	1.49963		42.785	0.00027064	42.624	0.00126	42.627	0.00141
37.23	0.79987	37.23	1.29974	37.23	1.49933		42.82	0.00032916	42.659	0.00138	42.662	0.00144
37.26	0.79926	37.26	1.29974	37.26	1.49963		42.855	0.0003187	42.694	0.00164	42.697	0.0016
37.29	0.79895	37.29	1.29944	37.29	1.49933		42.889	0.0001484	42.729	0.00138	42.732	0.00132
37.32	0.79987	37.32	1.29944	37.32	1.49902		42.924	0.00036477	42.764	0.0012	42.767	0.00108
37.35	0.79987	37.35	1.29913	37.35	1.49963		42.959	0.000244	42.799	0.00116	42.802	0.00142
37.38	0.80048	37.38	1.29944	37.38	1.50024		42.994	0.00018748	42.834	0.00138	42.837	0.00149
37.41	0.79956	37.41	1.29944	37.41	1.49872		43.029	0.0003431	42.868	0.00131	42.872	0.00173
37.44	0.80017	37.44	1.29944	37.44	1.49963		43.064	0.00036153	42.903	0.00122	42.907	0.0013
37.47	0.79926	37.47	1.29944	37.47	1.49902		43.099	0.00026168	42.938	0.00133	42.942	0.00138
37.5	0.80048	37.5	1.30035	37.5	1.49933		43.133	0.00021736	42.973	0.00118	42.977	0.0017
37.53	0.79926	37.53	1.29883	37.53	1.49963		43.168	0.00020466	43.008	0.00119	43.012	0.00125
37.56	0.79926	37.56	1.29974	37.56	1.49933		43.203	0.00030774	43.043	0.00148	43.047	0.00145
37.59	0.79987	37.59	1.29974	37.59	1.49994		43.238	0.00043525	43.078	0.00125	43.082	0.00133
37.62	0.79956	37.62	1.29913	37.62	1.49933		43.273	0.00017105	43.113	0.00147	43.116	0.00169
37.65	0.79956	37.65	1.29944	37.65	1.49902		43.308	0.00027139	43.148	0.0012	43.151	0.00165
37.68	0.79956	37.68	1.29974	37.68	1.49994		43.343	0.00056355	43.182	0.00126	43.186	0.00149
37.71	0.79987	37.71	1.29913	37.71	1.49933		43.378	0.0002669	43.217	0.00127	43.221	0.001
37.74	0.79926	37.74	1.29944	37.74	1.49963		43.412	0.00028483	43.252	0.00135	43.256	0.00144
37.77	0.79956	37.77	1.29913	37.77	1.49963		43.447	0.0002064	43.287	0.00135	43.291	0.00139
37.8	0.79987	37.8	1.29974	37.8	1.50024		43.482	0.00048109	43.322	0.00158	43.326	0.00142
37.83	0.79926	37.83	1.29974	37.83	1.49994		43.568	0.00011405	43.405	0.00124	43.417	0.00142
37.86	0.79956	37.86	1.30005	37.86	1.49902		43.603	0.00022707	43.44	0.0013	43.452	0.00113
37.89	0.79956	37.89	1.29974	37.89	1.49963		43.638	0.00012824	43.475	0.00135	43.487	0.00090081
37.92	0.79956	37.92	1.30035	37.92	1.49933		43.673	0.0001611	43.51	0.00124	43.522	0.00145
37.95	0.79956	37.95	1.29944	37.95	1.49963		43.707	0.00047909	43.545	0.00131	43.557	0.00132
37.98	0.79956	37.98	1.29913	37.98	1.49963		43.742	0.00023479	43.58	0.00128	43.592	0.00149
38.01	0.79895	38.01	1.29944	38.01	1.49994		43.777	0.00021362	43.614	0.00107	43.626	0.00073277
38.04	0.79987	38.04	1.29913	38.04	1.49933		43.812	0.00020865	43.649	0.00095729	43.661	0.00114
38.07	0.79926	38.07	1.29852	38.07	1.49872		43.847	0.00019147	43.684	0.00117	43.696	0.00119
38.1	0.79926	38.1	1.29974	38.1	1.49963		43.882	0.00011804	43.719	0.00129	43.731	0.0013
38.13	0.79895	38.13	1.29944	38.13	1.49933		43.917	0.00029554	43.754	0.00112	43.766	0.00086962
38.16	0.79987	38.16	1.29974	38.16	1.49963		43.952	0.00017255	43.789	0.00143	43.801	0.00112
38.19	0.79987	38.19	1.30005	38.19	1.49994		43.986	0.00036352	43.824	0.00132	43.836	0.00099958
38.22	0.79895	38.22	1.30005	38.22	1.49902		44.021	0.0002201	43.859	0.00133	43.871	0.00128
38.25	0.79956	38.25	1.30005	38.25	1.49933		44.056	0.00033364	43.894	0.00117	43.906	0.00127
38.28	0.79987	38.28	1.29974	38.28	1.49872		44.091	0.00036228	43.928	0.00121	43.94	0.00113
38.31	0.79956	38.31	1.29944	38.31	1.49963		44.126	0.00055109	43.963	0.00125	43.975	0.00109
38.34	0.79956	38.34	1.29944	38.34	1.49963		44.161	0.00036875	43.998	0.00116	44.01	0.00125
38.37	0.79956	38.37	1.29913	38.37	1.50024		44.196	0.00035406	44.033	0.00124	44.045	0.00134
38.4	0.79987	38.4	1.29944	38.4	1.49963		44.23	0.00028433	44.068	0.00137	44.08	0.00134
38.43	0.79926	38.43	1.29913	38.43	1.49994		44.265	0.00023802	44.103	0.00115	44.115	0.00123
38.46	0.79956	38.46	1.29913	38.46	1.50024		44.3	0.00016657	44.138	0.00119	44.15	0.00115
38.49	0.79926	38.49	1.29944	38.49	1.49902		44.335	0.00023205	44.173	0.00092367	44.185	0.00109
38.52	0.79956	38.52	1.29913	38.52	1.49902		44.37	0.00038967	44.208	0.00107	44.22	0.00108
38.55	0.79956	38.55	1.30005	38.55	1.49994		44.405	0.00039316	44.243	0.00125	44.255	0.001
38.58	0.79895	38.58	1.29944	38.58	1.49933		44.44	0.00020167	44.278	0.00139	44.29	0.00104
38.61	0.79956	38.61	1.29944	38.61	1.49963		44.475	0.00024674	44.312	0.00092496	44.324	0.00076655
38.64	0.79987	38.64	1.29913	38.64	1.49994		44.509	0.00028309	44.347	0.00115	44.359	0.00145
38.67	0.79956	38.67	1.30005	38.67	1.49933		44.544	0.00015363	44.382	0.00122	44.394	0.00118
38.7	0.80017	38.7	1.30005	38.7	1.49933		44.579	0.0003192	44.417	0.00116	44.429	0.00119
38.73	0.79926	38.73	1.29944	38.73	1.49963		44.67	0.00021138	44.512	0.00121	44.522	0.0008393
38.76	0.79956	38.76	1.29944	38.76	1.49872		44.705	0.00016458	44.547	0.00118	44.557	0.00126
38.79	0.79987	38.79	1.29974	38.79	1.49994		44.74	0.00015537	44.582	0.00111	44.592	0.00128
38.82	0.79956	38.82	1.29944	38.82	1.49933		44.775	0.00039889	44.617	0.0012	44.627	0.00093459
38.85	0.79926	38.85	1.30005	38.85	1.49963		44.809	0.00020143	44.652	0.00127	44.662	0.00122
38.88	0.79987	38.88	1.29974	38.88	1.49933		44.844	0.0003441	44.687	0.00091979	44.696	0.00087135
38.91	0.79834	38.91	1.29974	38.91	1.49963		44.879	0.00018823	44.722	0.00109	44.731	0.00090427
38.94	0.79926	38.94	1.29944	38.94	1.49933		44.914	0.00023628	44.757	0.00104	44.766	0.0012
38.97	0.79956	38.97	1.29913	38.97	1.49902		44.949	0.00032567	44.791	0.00109	44.801	0.00141
39	0.79926	39	1.29974	39	1.49933		44.984	0.00019894	44.826	0.00115	44.836	0.00129
39.03	0.79987	39.03	1.29883	39.03	1.49963		45.019	0.0002562	44.861	0.00121	44.871	0.00137
39.06	0.79987	39.06	1.30005	39.06	1.49994		45.054	0.00025446	44.896	0.00125	44.906	0.00109
39.09	0.79895	39.09	1.29944	39.09	1.49933		45.088	0.00054138	44.931	0.0011	44.941	0.00152
39.12	0.79926	39.12	1.29913	39.12	1.49963		45.123	0.00045144	44.966	0.00094242	44.976	0.00108
39.15	0.79926	39.15	1.29974	39.15	1.49963		45.158	0.00032144	45.001	0.00124	45.011	0.00126
39.18	0.79956	39.18	1.29974	39.18	1.49902		45.193	5.0836e-05	45.036	0.00105	45.046	0.0011
39.21	0.80017	39.21	1.30005	39.21	1.49963		45.228	0.00023653	45.071	0.00115	45.08	0.00119
39.24	0.79956	39.24	1.29944	39.24	1.49933		45.263	0.00024748	45.106	0.00118	45.115	0.00088002
39.27	0.79987	39.27	1.29883	39.27	1.49963		45.298	0.00017155	45.141	0.0009909	45.15	0.00121
39.3	0.80017	39.3	1.29944	39.3	1.49933		45.332	0.00016931	45.176	0.00132	45.185	0.00124
39.33	0.79956	39.33	1.29974	39.33	1.49963		45.367	0.00030226	45.211	0.0012	45.22	0.00106
39.36	0.79895	39.36	1.29913	39.36	1.49963		45.402	-4.4079e-06	45.246	0.00116	45.255	0.00094759
39.39	0.79926	39.39	1.30005	39.39	1.49963		45.437	0.00025545	45.281	0.00112	45.29	0.00111
39.42	0.79987	39.42	1.29974	39.42	1.49933		45.472	0.00029081	45.315	0.00104	45.325	0.00103
39.45	0.79895	39.45	1.30005	39.45	1.49963		45.507	0.00016707	45.35	0.00109	45.36	0.00112
39.48	0.79895	39.48	1.29883	39.48	1.49933		45.542	0.00022831	45.385	0.00114	45.394	0.00103
39.51	0.79956	39.51	1.29913	39.51	1.49902		45.577	0.00022408	45.42	0.00098411	45.429	0.00099871
39.54	0.79956	39.54	1.29974	39.54	1.49963		45.611	0.00025097	45.455	0.00102	45.464	0.00115
39.57	0.79956	39.57	1.30005	39.57	1.49963		45.646	0.00031994	45.49	0.00104	45.499	0.00076308
39.6	0.79926	39.6	1.29944	39.6	1.49963		45.681	0.00013073	45.525	0.00113	45.534	0.00089041
39.63	0.79987	39.63	1.29974	39.63	1.49994		45.774	0.00023429	45.613	0.00114	45.627	0.00126
39.66	0.79926	39.66	1.29974	39.66	1.49963		45.809	0.0001962	45.648	0.00106	45.662	0.00116
39.69	0.79926	39.69	1.29974	39.69	1.49963		45.844	1.8236e-05	45.683	0.00080992	45.697	0.00093806
39.72	0.79926	39.72	1.29944	39.72	1.49933		45.879	0.00030226	45.718	0.00108	45.732	0.00099265
39.75	0.79926	39.75	1.29974	39.75	1.49902		45.914	5.4569e-05	45.753	0.00119	45.767	0.00102
39.78	0.79926	39.78	1.30005	39.78	1.49933		45.948	0.00017056	45.788	0.00108	45.802	0.00104
39.81	0.79926	39.81	1.29974	39.81	1.49963		45.983	0.0003553	45.822	0.00118	45.837	0.00133
39.84	0.79926	39.84	1.29974	39.84	1.49933		46.018	0.00030948	45.857	0.00111	45.872	0.00115
39.87	0.79987	39.87	1.29913	39.87	1.49963		46.053	9.8372e-05	45.892	0.00119	45.906	0.00094066
39.9	0.79956	39.9	1.30005	39.9	1.49902		46.088	0.0003045	45.927	0.00116	45.941	0.00134
39.93	0.79956	39.93	1.30005	39.93	1.49963		46.123	0.00012351	45.962	0.00114	45.976	0.00111
39.96	0.79895	39.96	1.29944	39.96	1.49963		46.158	0.00013621	45.997	0.00102	46.011	0.00094846
39.99	0.79926	39.99	1.29974	39.99	1.49933		46.193	0.00030899	46.032	0.00106	46.046	0.00107
40.02	0.5993	40.02	1.09955	40.02	1.40961		46.228	0.00034684	46.067	0.00107	46.081	0.00115
40.05	0.59943	40.05	1.09955	40.05	1.40961		46.263	0.00028981	46.102	0.00102	46.116	0.00134
40.08	0.59955	40.08	1.09924	40.08	1.40961		46.298	0.00035207	46.136	0.00118	46.151	0.0012
40.11	0.60019	40.1101	1.09924	40.1101	1.4093		46.332	0.00011505	46.171	0.00111	46.186	0.00126
40.14	0.60013	40.1401	1.09924	40.1401	1.40961		46.367	0.00028682	46.206	0.00114	46.221	0.00127
40.17	0.60022	40.1701	1.09985	40.1701	1.4093		46.402	0.00029454	46.241	0.00104	46.256	0.00106
40.2	0.60019	40.2	1.09955	40.2	1.4093		46.437	0.0003065	46.276	0.00112	46.291	0.00082804
40.23	0.60016	40.23	1.09924	40.23	1.409		46.472	0.00037548	46.311	0.00109	46.326	0.00148
40.26	0.60016	40.26	1.09955	40.26	1.40961		46.507	0.00014392	46.346	0.00108	46.361	0.00132
40.29	0.59998	40.2901	1.09924	40.2901	1.41052		46.542	0.00014069	46.381	0.00092432	46.396	0.0009138
40.32	0.60007	40.3201	1.09924	40.3201	1.40991		46.577	0.00024748	46.416	0.00113	46.43	0.00114
40.35	0.6001	40.3501	1.10016	40.3501	1.40961		46.612	0.00033663	46.451	0.00109	46.465	0.00131
40.38	0.6001	40.38	1.09985	40.38	1.40961		46.646	0.00015637	46.486	0.00095793	46.5	0.00088261
40.41	0.6001	40.41	1.09985	40.41	1.40961		46.681	0.00012451	46.52	0.00099769	46.535	0.00115
40.44	0.60007	40.44	1.09985	40.44	1.40961		46.716	0.00039416	46.555	0.00114	46.57	0.00088868
40.47	0.60016	40.4701	1.10046	40.4701	1.409		46.751	0.00022856	46.59	0.00116	46.605	0.00080292
40.5	0.6001	40.5001	1.09955	40.5001	1.409		46.786	0.00031048	46.625	0.00112	46.64	0.00108
40.53	0.6001	40.5301	1.09955	40.5301	1.40991		46.878	0.00020342	46.717	0.0012	46.735	0.00088175
40.56	0.6001	40.56	1.09924	40.56	1.40961		46.913	0.000184	46.752	0.00109	46.77	0.00046181
40.59	0.60013	40.59	1.09924	40.59	1.4093		46.948	0.00011953	46.787	0.00113	46.805	0.00073104
40.62	0.6001	40.62	1.09955	40.62	1.40869		46.983	0.00029629	46.822	0.00098347	46.84	0.00117
40.65	0.6001	40.6501	1.09924	40.6501	1.4093		47.018	0.00017031	46.856	0.00108	46.875	0.00146
40.68	0.6001	40.6801	1.09894	40.6801	1.4093		47.052	0.00021711	46.891	0.0011	46.91	0.00116
40.71	0.60013	40.7101	1.09924	40.7101	1.40991		47.087	0.00013297	46.926	0.00095114	46.944	0.00073018
40.74	0.60016	40.74	1.09955	40.74	1.409		47.122	0.00014367	46.961	0.00116	46.979	0.00101
40.77	0.60013	40.77	1.09924	40.77	1.4093		47.157	0.00038096	46.996	0.00113	47.014	0.00118
40.8	0.60022	40.8	1.09955	40.8	1.40961		47.192	5.0588e-05	47.031	0.00099737	47.049	0.00113
40.83	0.60013	40.83	1.09955	40.83	1.4093		47.227	0.00026342	47.066	0.000977	47.084	0.00094846
40.86	0.60019	40.8601	1.09955	40.8601	1.4093		47.262	0.00031073	47.101	0.0009324	47.119	0.00125
40.89	0.6001	40.8901	1.09924	40.8901	1.4093		47.297	0.00026342	47.135	0.00103	47.154	0.00144
40.92	0.60022	40.9201	1.09955	40.9201	1.41022		47.332	0.00030127	47.17	0.00094016	47.189	0.00117
40.95	0.60016	40.95	1.09894	40.95	1.41022		47.367	0.00011256	47.205	0.00097474	47.224	0.0008523
40.98	0.60013	40.98	1.09985	40.98	1.40991		47.402	8.7421e-05	47.24	0.00105	47.258	0.00117
41.01	0.60016	41.01	1.09955	41.01	1.40961		47.436	0.00029728	47.275	0.00116	47.293	0.00144
41.04	0.60007	41.0401	1.09955	41.0401	1.409		47.471	0.00015687	47.31	0.00087099	47.328	0.00105
41.07	0.60013	41.0701	1.09894	41.0701	1.40961		47.506	0.00017454	47.345	0.00102	47.363	0.00158
41.1	0.6001	41.1001	1.09924	41.1001	1.40961		47.541	0.0002567	47.379	0.00086809	47.398	0.00102
41.13	0.60013	41.13	1.09955	41.13	1.40961		47.576	5.7805e-05	47.414	0.00098476	47.433	0.00095799
41.16	0.60019	41.16	1.09894	41.16	1.40961		47.611	0.00018375	47.449	0.0013	47.468	0.00141
41.19	0.60016	41.19	1.09924	41.19	1.40961		47.646	0.00018748	47.484	0.00115	47.503	0.00102
41.22	0.60022	41.2201	1.09924	41.2201	1.40961		47.681	0.00020018	47.519	0.00098541	47.538	0.00113
41.25	0.60013	41.2501	1.09955	41.2501	1.4093		47.716	8.8665e-05	47.554	0.00121	47.573	0.00088435
41.28	0.60019	41.2801	1.09985	41.2801	1.409		47.75	0.00019072	47.589	0.00117	47.608	0.00151
41.31	0.60019	41.31	1.09955	41.31	1.40961		47.785	0.00029205	47.624	0.0011	47.642	0.00079426
41.34	0.60019	41.34	1.09985	41.34	1.40961		47.82	0.0002201	47.658	0.00108	47.677	0.00085489
41.37	0.60019	41.37	1.09955	41.37	1.40869		47.855	0.00036103	47.693	0.00107	47.712	0.00111
41.4	0.60016	41.4001	1.09924	41.4001	1.40961		47.89	0.0002079	47.728	0.00096504	47.747	0.00124
41.43	0.60016	41.4301	1.10016	41.4301	1.40961		47.978	0.00022408	47.817	0.00077438	47.847	0.00113
41.46	0.60019	41.4601	1.09955	41.4601	1.40991		48.013	8.9661e-05	47.852	0.00103	47.882	0.00068861
41.49	0.60019	41.49	1.09955	41.49	1.4093		48.048	6.552e-05	47.887	0.00083448	47.918	0.00122
41.52	0.60016	41.52	1.09924	41.52	1.4093		48.083	0.00010435	47.922	0.00131	47.953	0.00107
41.55	0.60019	41.55	1.09985	41.55	1.4093		48.118	0.0001947	47.957	0.00109	47.988	0.00039431
41.58	0.60019	41.58	1.09924	41.58	1.4093		48.153	2.819e-05	47.992	0.00117	48.024	0.00093026
41.61	0.60016	41.6101	1.09924	41.6101	1.41022		48.188	5.4072e-05	48.026	0.00094209	48.059	0.0009294
41.64	0.60016	41.6401	1.09955	41.6401	1.40869		48.223	0.00012774	48.061	0.00109	48.095	0.00103
41.67	0.60019	41.6701	1.09924	41.6701	1.409		48.257	0.0002303	48.096	0.00104	48.13	0.00097878
41.7	0.60019	41.7	1.09924	41.7	1.40991		48.292	0.00020267	48.131	0.00108	48.165	0.00087135
41.73	0.60019	41.73	1.09894	41.73	1.4093		48.327	9.0408e-05	48.166	0.00116	48.201	0.00106
41.76	0.6001	41.76	1.09955	41.76	1.409		48.362	1.2762e-05	48.201	0.00099769	48.236	0.00115
41.79	0.60016	41.7901	1.09924	41.7901	1.4093		48.397	7.6221e-05	48.236	0.00096925	48.271	0.00119
41.82	0.60013	41.8201	1.09955	41.8201	1.40961		48.432	2.6697e-05	48.271	0.00095405	48.307	0.00122
41.85	0.60013	41.8501	1.10046	41.8501	1.40991		48.467	4.1131e-05	48.306	0.00101	48.342	0.00063666
41.88	0.60016	41.88	1.09955	41.88	1.40991		48.502	0.00020317	48.34	0.00109	48.378	0.00147
41.91	0.60022	41.91	1.09985	41.91	1.40961		48.537	0.00011082	48.375	0.00082285	48.413	0.00107
41.94	0.60016	41.94	1.09955	41.94	1.40961		48.572	0.00016857	48.41	0.00092593	48.448	0.00079859
41.97	0.60022	41.9701	1.09955	41.9701	1.40991		48.607	-2.6553e-05	48.445	0.00118	48.484	0.00095799
42	0.60016	42.0001	1.09894	42.0001	1.4093		48.642	5.5316e-05	48.48	0.00091527	48.519	0.00094153
42.03	0.60019	42.0301	1.09955	42.0301	1.4093		48.677	7.1244e-05	48.515	0.00114	48.554	0.00118
42.06	0.60016	42.06	1.09955	42.06	1.40961		48.712	0.00026317	48.55	0.00088877	48.59	0.00117
42.09	0.60013	42.09	1.09955	42.09	1.40961		48.747	0.00018624	48.585	0.0011	48.625	0.00114
42.12	0.60019	42.12	1.09955	42.12	1.40991		48.781	0.00020242	48.62	0.0011	48.66	0.00129
42.15	0.60019	42.1501	1.09955	42.1501	1.40991		48.816	0.0001733	48.655	0.00101	48.696	0.00118
42.18	0.60016	42.1801	1.09955	42.1801	1.40961		48.851	8.7919e-05	48.69	0.00105	48.731	0.00080985
42.21	0.6001	42.2101	1.09924	42.2101	1.40961		48.886	0.00029031	48.724	0.00089168	48.767	0.00115
42.24	0.60025	42.24	1.09955	42.24	1.40961		48.921	0.00010584	48.759	0.00108	48.802	0.00123
42.27	0.60019	42.27	1.09955	42.27	1.4093		48.956	-4.1234e-05	48.794	0.00105	48.837	0.00125
42.3	0.60001	42.3	1.09924	42.3	1.4093		48.991	0.00029305	48.829	0.00116	48.873	0.00065311
42.33	0.59995	42.33	1.09894	42.33	1.40961		49.084	2.62e-05	48.922	0.00090234	48.975	0.00089821
42.36	0.59995	42.3601	1.09924	42.3601	1.40991		49.119	0.00017703	48.957	0.00098088	49.01	0.00078214
42.39	0.59991	42.3901	1.09955	42.3901	1.40961		49.154	0.00014566	48.992	0.00116	49.045	0.0009216
42.42	0.59988	42.4201	1.09924	42.4201	1.40961		49.189	-2.4314e-05	49.027	0.0011	49.08	0.00122
42.45	0.59998	42.45	1.09924	42.45	1.409		49.223	0.00017379	49.062	0.00118	49.115	0.00098571
42.48	0.59995	42.48	1.09955	42.48	1.40991		49.258	5.0836e-05	49.096	0.00113	49.15	0.00111
42.51	0.59995	42.51	1.09924	42.51	1.4093		49.293	0.00024823	49.131	0.0012	49.185	0.00105
42.54	0.59995	42.5401	1.09924	42.5401	1.40991		49.328	0.00038494	49.166	0.00093854	49.22	0.00093459
42.57	0.59998	42.5701	1.09955	42.5701	1.4093		49.363	0.00019147	49.201	0.00112	49.254	0.00098051
42.6	0.60001	42.6001	1.10016	42.6001	1.40961		49.398	0.00018773	49.236	0.00084579	49.289	0.00096145
42.63	0.60001	42.63	1.09924	42.63	1.40961		49.433	0.00010285	49.271	0.00122	49.324	0.00081765
42.66	0.59985	42.66	1.10016	42.66	1.40991		49.468	9.7874e-05	49.306	0.00114	49.359	0.001
42.69	0.59995	42.69	1.09924	42.69	1.409		49.502	0.00034161	49.341	0.00115	49.394	0.00115
42.72	0.59995	42.7201	1.09924	42.7201	1.4093		49.537	0.00020043	49.376	0.00114	49.429	0.00127
42.75	0.59995	42.7501	1.09955	42.7501	1.41022		49.572	0.00014815	49.411	0.00105	49.464	0.00102
42.78	0.60001	42.7801	1.09924	42.7801	1.40961		49.607	0.00022284	49.446	0.00122	49.499	0.00081938
42.81	0.59995	42.81	1.09894	42.81	1.40991		49.642	0.00012177	49.48	0.00101	49.534	0.00085576
42.84	0.59991	42.84	1.09955	42.84	1.41022		49.677	0.00012749	49.515	0.00086356	49.569	0.00108
42.87	0.59998	42.87	1.09924	42.87	1.4093		49.712	0.00026242	49.55	0.00136	49.604	0.00104
42.9	0.59998	42.9001	1.09924	42.9001	1.40961		49.746	9.0408e-05	49.585	0.00086324	49.639	0.00080725
42.93	0.59995	42.9301	1.09894	42.9301	1.4093		49.781	0.00029629	49.62	0.00081283	49.674	0.00129
42.96	0.60001	42.9601	1.09955	42.9601	1.40991		49.816	7.8212e-05	49.655	0.00118	49.709	0.00088002
42.99	0.59998	42.99	1.09985	42.99	1.40961		49.851	0.00011281	49.69	0.00112	49.744	0.00095712
43.02	0.59991	43.02	1.09955	43.02	1.41022		49.886	0.00014691	49.725	0.00083771	49.778	0.00073018
43.05	0.59998	43.05	1.09924	43.05	1.40961		49.921	0.00025819	49.76	0.00112	49.813	0.00102
43.08	0.60001	43.08	1.09955	43.08	1.409		49.956	0.00015985	49.794	0.00118	49.848	0.00075442
43.11	0.60004	43.1101	1.09955	43.1101	1.40991		49.991	0.00021885	49.829	0.00109	49.883	0.00091813
43.14	0.60004	43.1401	1.09955	43.1401	1.40961		50.025	0.00020516	49.864	0.00096181	49.918	0.00112
43.17	0.59995	43.1701	1.09955	43.1701	1.4093		50.06	0.00022831	49.899	0.00099446	49.953	0.00102
43.2	0.59995	43.2	1.09985	43.2	1.40961		50.095	0.00022981	49.934	0.00111	49.988	0.00099784
43.23	0.60001	43.23	1.09955	43.23	1.40991		50.191	0.00015413	50.026	0.00098444	50.084	0.00096925
43.26	0.60001	43.26	1.09955	43.26	1.40991		50.226	0.0001967	50.061	0.00109	50.119	0.00101
43.29	0.60004	43.2901	1.09955	43.2901	1.40961		50.261	0.00045518	50.096	0.00093725	50.154	0.00088868
43.32	0.59998	43.3201	1.09894	43.3201	1.40961		50.296	0.00021437	50.131	0.00094048	50.189	0.00092246
43.35	0.59998	43.3501	1.09924	43.3501	1.40869		50.331	0.00020441	50.166	0.00089232	50.224	0.00087568
43.38	0.60001	43.38	1.09924	43.38	1.40991		50.366	0.00012525	50.2	0.00117	50.258	0.0011
43.41	0.60001	43.41	1.09955	43.41	1.40961		50.4	0.00018275	50.235	0.00108	50.293	0.00104
43.44	0.60007	43.44	1.09924	43.44	1.4093		50.435	0.00027911	50.27	0.00101	50.328	0.00123
43.47	0.60004	43.4701	1.10016	43.4701	1.40961		50.47	0.00015836	50.305	0.00098314	50.363	0.00095539
43.5	0.60001	43.5001	1.10016	43.5001	1.40961		50.505	0.00027263	50.34	0.00113	50.398	0.00102
43.53	0.60004	43.5301	1.09924	43.5301	1.40961		50.54	0.0002547	50.375	0.00114	50.433	0.00093546
43.56	0.60001	43.56	1.09985	43.56	1.4093		50.575	5.7556e-05	50.41	0.00086033	50.468	0.00109
43.59	0.60001	43.59	1.09985	43.59	1.40991		50.61	0.0001479	50.445	0.00112	50.503	0.00079946
43.62	0.59998	43.62	1.09924	43.62	1.40991		50.645	7.4977e-05	50.48	0.00105	50.538	0.00102
43.65	0.59995	43.6501	1.09955	43.6501	1.4093		50.68	0.00022906	50.515	0.00095179	50.573	0.00106
43.68	0.60004	43.6801	1.09955	43.6801	1.40961		50.714	0.00028483	50.55	0.00091882	50.608	0.00102
43.71	0.60004	43.7101	1.09924	43.7101	1.41022		50.749	0.0004218	50.584	0.00106	50.642	0.0009294
43.74	0.60004	43.74	1.09985	43.74	1.40991		50.784	0.00032467	50.619	0.0009185	50.677	0.00088695
43.77	0.60004	43.77	1.09955	43.77	1.40961		50.819	0.00014069	50.654	0.0009867	50.712	0.00117
43.8	0.59998	43.8	1.09985	43.8	1.40991		50.854	-2.929e-05	50.689	0.00117	50.747	0.00103
43.83	0.60001	43.83	1.09863	43.83	1.41022		50.889	0.0002186	50.724	0.0011	50.782	0.00132
43.86	0.60004	43.8601	1.09955	43.8601	1.40991		50.924	0.00026068	50.759	0.00088133	50.817	0.00128
43.89	0.60001	43.8901	1.09985	43.8901	1.4093		50.959	0.00034684	50.794	0.00102	50.852	0.00109
43.92	0.60004	43.9201	1.09894	43.9201	1.409		50.994	7.871e-05	50.829	0.00105	50.887	0.00108
43.95	0.60007	43.95	1.10016	43.95	1.4093		51.029	0.00023902	50.864	0.00093757	50.922	0.00079773
43.98	0.60007	43.98	1.09985	43.98	1.40961		51.064	0.00030251	50.898	0.00099607	50.956	0.00109
44.01	0.60001	44.01	1.09955	44.01	1.40991		51.098	0.00017578	50.933	0.00094662	50.991	0.00115
44.04	0.60001	44.0401	1.09955	44.0401	1.40991		51.133	1.5641e-06	50.968	0.00109	51.026	0.00138
44.07	0.60001	44.0701	1.09894	44.0701	1.40961		51.168	0.00025844	51.003	0.00073949	51.061	0.00095452
44.1	0.60004	44.1001	1.09894	44.1001	1.4093		51.203	0.00020317	51.038	0.00077438	51.096	0.00103
44.13	0.60007	44.13	1.09955	44.13	1.41022		51.3	0.00012326	51.134	0.00097215	51.196	0.00108
44.16	0.60007	44.16	1.09955	44.16	1.40991		51.335	0.00028608	51.169	0.00114	51.231	0.00127
44.19	0.6001	44.19	1.10016	44.19	1.4093		51.37	0.00021089	51.204	0.0009686	51.266	0.00111
44.22	0.60004	44.2201	1.09894	44.2201	1.4093		51.405	0.00021213	51.239	0.00093983	51.301	0.00076828
44.25	0.60007	44.2501	1.09955	44.2501	1.40991		51.44	0.00030824	51.273	0.00080637	51.336	0.00072152
44.28	0.60004	44.2801	1.09924	44.2801	1.40991		51.475	0.00011629	51.308	0.00089749	51.37	0.00104
44.31	0.60001	44.31	1.09985	44.31	1.40961		51.51	0.00013546	51.343	0.00105	51.405	0.00092506
44.34	0.60007	44.34	1.09924	44.34	1.4093		51.545	0.00013098	51.378	0.00092723	51.44	0.00084277
44.37	0.60001	44.37	1.09894	44.37	1.409		51.579	0.00030127	51.413	0.00085677	51.475	0.00087828
44.4	0.60007	44.4001	1.09985	44.4001	1.4093		51.614	0.00027861	51.448	0.00111	51.51	0.00134
44.43	0.6001	44.4301	1.09955	44.4301	1.40961		51.649	0.0002084	51.483	0.00082963	51.545	0.00080985
44.46	0.60004	44.4601	1.09924	44.4601	1.40991		51.684	0.00015587	51.518	0.00091462	51.58	0.0004445
44.49	0.60004	44.49	1.09985	44.49	1.40991		51.719	0.00034584	51.552	0.00093595	51.615	0.00127
44.52	0.60004	44.52	1.09955	44.52	1.40961		51.754	0.00012127	51.587	0.00115	51.65	0.00103
44.55	0.60004	44.55	1.09924	44.55	1.41022		51.789	0.00024375	51.622	0.00118	51.685	0.00127
44.58	0.60007	44.58	1.09924	44.58	1.409		51.824	5.1334e-05	51.657	0.00091947	51.72	0.00122
44.61	0.60001	44.6101	1.09924	44.6101	1.40961		51.859	0.00021736	51.692	0.00113	51.754	0.00042806
44.64	0.60004	44.6401	1.09924	44.6401	1.4093		51.894	0.00030326	51.727	0.00122	51.789	0.00105
44.67	0.60013	44.6701	1.09955	44.6701	1.4093		51.929	0.00021462	51.762	0.00098961	51.824	0.0007423
44.7	0.60001	44.7	1.09955	44.7	1.40961		51.964	-3.4764e-05	51.796	0.00089329	51.859	0.00115
44.73	0.6001	44.73	1.09955	44.73	1.40991		51.999	0.00020416	51.831	0.00125	51.894	0.00085923
44.76	0.6001	44.76	1.09985	44.76	1.4093		52.034	0.00014093	51.866	0.00066713	51.929	0.00096145
44.79	0.60007	44.7901	1.09924	44.7901	1.40961		52.069	-3.0535e-05	51.901	0.00112	51.964	0.00108
44.82	0.6001	44.8201	1.09924	44.8201	1.40961		52.103	0.00012899	51.936	0.00114	51.999	0.0012
44.85	0.60001	44.8501	1.09924	44.8501	1.40961		52.138	9.5634e-05	51.971	0.0009686	52.034	0.00062627
44.88	0.6001	44.88	1.09924	44.88	1.40961		52.173	0.00020989	52.006	0.00099478	52.068	0.00126
44.91	0.60007	44.91	1.09955	44.91	1.40991		52.208	0.00013596	52.041	0.00091915	52.103	0.00087135
44.94	0.60001	44.94	1.09985	44.94	1.4093		52.243	4.8597e-05	52.075	0.00097248	52.138	0.00090341
44.97	0.60013	44.9701	1.10016	44.9701	1.4093		52.278	0.00020167	52.11	0.00087972	52.173	0.00123
45	0.6001	45.0001	1.09894	45.0001	1.40961		52.313	0.00013322	52.145	0.00125	52.208	0.001
45.03	0.60007	45.0301	1.09955	45.0301	1.4093		52.407	-4.5961e-05	52.239	0.00096472	52.303	0.00089561
45.06	0.60013	45.06	1.09955	45.06	1.40961		52.442	0.00011629	52.274	0.00097312	52.338	0.00092766
45.09	0.60001	45.09	1.09955	45.09	1.4093		52.477	0.00031098	52.309	0.00108	52.373	0.00121
45.12	0.60004	45.12	1.09894	45.12	1.40961		52.512	0.00013148	52.344	0.00104	52.408	0.00094672
45.15	0.60013	45.1501	1.09924	45.1501	1.4093		52.547	0.00022035	52.379	0.00105	52.443	0.00086702
45.18	0.6001	45.1801	1.09985	45.1801	1.4093		52.582	7.5972e-05	52.414	0.00115	52.478	0.00117
45.21	0.60007	45.2101	1.10016	45.2101	1.4093		52.616	0.00022035	52.448	0.00099187	52.512	0.0008497
45.24	0.6001	45.24	1.09985	45.24	1.409		52.651	6.4275e-05	52.483	0.00111	52.547	0.00103
45.27	0.60007	45.27	1.10016	45.27	1.40961		52.686	0.00018674	52.518	0.00102	52.582	0.00104
45.3	0.60004	45.3	1.09924	45.3	1.40961		52.721	0.00025172	52.553	0.00088489	52.617	0.00131
45.33	0.60004	45.33	1.09955	45.33	1.40961		52.756	0.00011779	52.588	0.00103	52.652	0.00103
45.36	0.60007	45.3601	1.09955	45.3601	1.40991		52.791	5.3574e-05	52.623	0.00096472	52.687	0.00087655
45.39	0.6001	45.3901	1.09985	45.3901	1.40961		52.826	4.9841e-05	52.658	0.00113	52.722	0.00116
45.42	0.6001	45.4201	1.09955	45.4201	1.40961		52.861	0.00026242	52.693	0.00105	52.757	0.00132
45.45	0.60013	45.45	1.09985	45.45	1.4093		52.896	0.0002567	52.728	0.00101	52.792	0.00095625
45.48	0.60007	45.48	1.10016	45.48	1.4093		52.93	0.00015089	52.762	0.00086938	52.826	0.00121
45.51	0.60004	45.51	1.09985	45.51	1.40961		52.965	0.00029803	52.797	0.00106	52.861	0.00085489
45.54	0.60007	45.5401	1.09955	45.5401	1.40961		53	0.00016184	52.832	0.00122	52.896	0.00048171
45.57	0.60013	45.5701	1.09955	45.5701	1.4093		53.035	0.0003065	52.867	0.0012	52.931	0.00087395
45.6	0.60007	45.6001	1.09955	45.6001	1.41022		53.07	6.2036e-05	52.902	0.00103	52.966	0.00095972
45.63	0.60013	45.63	1.09924	45.63	1.40961		53.105	0.00038145	52.937	0.00096375	53.001	0.00114
45.66	0.60007	45.66	1.09955	45.66	1.41022		53.14	6.5769e-05	52.972	0.00088101	53.036	0.00077521
45.69	0.6001	45.69	1.09894	45.69	1.40961		53.175	0.00028533	53.007	0.00111	53.071	0.00103
45.72	0.6001	45.7201	1.09985	45.7201	1.4093		53.21	0.00026068	53.042	0.00102	53.106	0.00080639
45.75	0.60016	45.7501	1.09955	45.7501	1.40991		53.245	0.00010683	53.077	0.0011	53.141	0.00082977
45.78	0.60007	45.7801	1.09955	45.7801	1.4093		53.28	0.00016732	53.112	0.00123	53.176	0.00102
45.81	0.6001	45.81	1.09924	45.81	1.4093		53.314	0.00023354	53.146	0.00092432	53.21	0.00091727
45.84	0.6001	45.84	1.09955	45.84	1.40991		53.349	0.00026292	53.181	0.00116	53.245	0.00065917
45.87	0.60001	45.87	1.09863	45.87	1.40961		53.384	0.00027711	53.216	0.00116	53.28	0.00082891
45.9	0.60013	45.9001	1.10016	45.9001	1.4093		53.419	0.00026068	53.251	0.00096828	53.315	0.00068948
45.93	0.60007	45.9301	1.09985	45.9301	1.40991		53.52	0.00020815	53.349	0.00106	53.415	0.0011
45.96	0.60013	45.9601	1.09985	45.9601	1.41022		53.555	0.00016682	53.384	0.00106	53.45	0.00093026
45.99	0.60007	45.99	1.09955	45.99	1.40961		53.59	0.00025769	53.419	0.00095179	53.485	0.00094066
46.02	0.60007	46.02	1.10016	46.02	1.40961		53.625	0.00011878	53.454	0.0007537	53.52	0.00103
46.05	0.60016	46.05	1.09924	46.05	1.4093		53.66	8.9412e-05	53.489	0.00101	53.555	0.00128
46.08	0.60013	46.08	1.09924	46.08	1.40991		53.694	7.6221e-05	53.524	0.00116	53.59	0.00135
46.11	0.60004	46.1101	1.09985	46.1101	1.40961		53.729	8.4932e-05	53.558	0.00104	53.624	0.00141
46.14	0.60013	46.1401	1.09955	46.1401	1.40991		53.764	0.00019271	53.593	0.00105	53.659	0.00087135
46.17	0.60007	46.1701	1.09985	46.1701	1.40991		53.799	7.1493e-05	53.628	0.00107	53.694	0.00101
46.2	0.6001	46.2	1.10016	46.2	1.40991		53.834	0.00013073	53.663	0.00081444	53.729	0.00069467
46.23	0.60001	46.23	1.09955	46.23	1.4093		53.869	-4.3473e-05	53.698	0.00097927	53.764	0.00118
46.26	0.6001	46.26	1.09985	46.26	1.41022		53.904	0.00011256	53.733	0.00115	53.799	0.00109
46.29	0.60013	46.2901	1.10016	46.2901	1.40961		53.939	0.00031421	53.768	0.00131	53.834	0.001
46.32	0.60013	46.3201	1.09924	46.3201	1.4093		53.974	-3.7501e-05	53.803	0.00117	53.869	0.00109
46.35	0.60013	46.3501	1.09985	46.3501	1.41022		54.009	9.4639e-05	53.838	0.00089523	53.904	0.00093373
46.38	0.60016	46.38	1.10016	46.38	1.40961		54.044	5.2827e-05	53.872	0.00119	53.938	0.00054144
46.41	0.6001	46.41	1.09955	46.41	1.40991		54.078	8.543e-05	53.907	0.00081929	53.973	0.00095192
46.44	0.60007	46.44	1.09985	46.44	1.40991		54.113	9.887e-05	53.942	0.00105	54.008	0.0005752
46.47	0.60007	46.4701	1.09955	46.4701	1.40961		54.148	0.00017578	53.977	0.00092949	54.043	0.00079773
46.5	0.60013	46.5001	1.09955	46.5001	1.40961		54.183	6.8008e-05	54.012	0.000924	54.078	0.00123
46.53	0.60013	46.5301	1.09894	46.5301	1.41022		54.218	0.00015214	54.047	0.00108	54.113	0.0011
46.56	0.6001	46.56	1.09955	46.56	1.4093		54.253	0.00018101	54.082	0.00073852	54.148	0.001
46.59	0.6001	46.59	1.09863	46.59	1.40991		54.288	0.00039764	54.117	0.00105	54.183	0.00077954
46.62	0.60004	46.62	1.09955	46.62	1.40961		54.323	0.00014392	54.152	0.00106	54.218	0.00097098
46.65	0.60013	46.6501	1.09955	46.6501	1.4093		54.358	0.00010435	54.187	0.00098379	54.253	0.0013
46.68	0.60013	46.6801	1.09924	46.6801	1.40961		54.392	7.0248e-05	54.222	0.00112	54.288	0.00099091
46.71	0.6001	46.7101	1.09955	46.7101	1.40991		54.427	0.00010559	54.256	0.00080217	54.322	0.00053451
46.74	0.60016	46.74	1.09863	46.74	1.40961		54.462	1.2015e-05	54.291	0.00108	54.357	0.00077521
46.77	0.60013	46.77	1.09955	46.77	1.40991		54.497	-4.1731e-05	54.326	0.00098896	54.392	0.00053451
46.8	0.60007	46.8	1.09924	46.8	1.40961		54.532	4.2873e-05	54.361	0.0009631	54.427	0.00111
46.83	0.60007	46.83	1.10016	46.83	1.40991		54.633	-8.9998e-05	54.461	0.00097636	54.53	0.00083411
46.86	0.60013	46.8601	1.09955	46.8601	1.41022		54.668	5.9796e-05	54.496	0.00083286	54.565	0.00117
46.89	0.60007	46.8901	1.09924	46.8901	1.40991		54.703	-1.237e-05	54.531	0.00098185	54.6	0.00135
46.92	0.60013	46.9201	1.09985	46.9201	1.41022		54.738	0.00023802	54.566	0.00101	54.635	0.00071632
46.95	0.60013	46.95	1.09924	46.95	1.40991		54.772	-3.2027e-05	54.601	0.00103	54.669	0.00097358
46.98	0.6001	46.98	1.09985	46.98	1.40961		54.807	-0.00010716	54.636	0.00112	54.704	0.00102
47.01	0.60013	47.01	1.09924	47.01	1.40961		54.842	-9.1357e-06	54.67	0.00088748	54.739	0.00075529
47.04	0.60013	47.0401	1.09924	47.0401	1.41022		54.877	-3.3769e-05	54.705	0.00098347	54.774	0.00107
47.07	0.6001	47.0701	1.09894	47.0701	1.40961		54.912	0.00018101	54.74	0.0009408	54.809	0.0012
47.1	0.60001	47.1001	1.09924	47.1001	1.4093		54.947	0.00012152	54.775	0.0009867	54.844	0.0007423
47.13	0.6001	47.13	1.09924	47.13	1.40961		54.982	0.0001031	54.81	0.00093919	54.879	0.00073191
47.16	0.60013	47.16	1.09924	47.16	1.40961		55.017	0.00014865	54.845	0.00107	54.914	0.00112
47.19	0.60013	47.19	1.09924	47.19	1.41022		55.051	-0.00016662	54.88	0.00090654	54.948	0.00122
47.22	0.6001	47.2201	1.09955	47.2201	1.4093		55.086	0.00013098	54.915	0.00086679	54.983	0.00108
47.25	0.60013	47.2501	1.09924	47.2501	1.41022		55.121	0.00010061	54.95	0.00086356	55.018	0.00112
47.28	0.60007	47.2801	1.09894	47.2801	1.4093		55.156	3.043e-05	54.984	0.00078666	55.053	0.0012
47.31	0.60013	47.31	1.09924	47.31	1.41022		55.191	0.0001138	55.019	0.00083448	55.088	0.00079166
47.34	0.60013	47.34	1.09955	47.34	1.41022		55.226	0.00017753	55.054	0.00072624	55.123	0.00082371
47.37	0.60013	47.37	1.09985	47.37	1.40961		55.261	-0.00011189	55.089	0.00094306	55.158	0.00103
47.4	0.60013	47.4001	1.09985	47.4001	1.40961		55.295	0.00012426	55.124	0.00072883	55.192	0.00143
47.43	0.60013	47.4301	1.09924	47.4301	1.40961		55.33	0.00014666	55.159	0.00094824	55.227	0.0013
47.46	0.6001	47.4601	1.09894	47.4601	1.40961		55.365	-0.00017184	55.194	0.00106	55.262	0.00097532
47.49	0.6001	47.49	1.09924	47.49	1.40961		55.4	0.00011704	55.229	0.00080701	55.297	0.00098831
47.52	0.60013	47.52	1.09894	47.52	1.40961		55.435	0.00021263	55.264	0.00079829	55.332	0.00133
47.55	0.6001	47.55	1.09955	47.55	1.4093		55.47	4.2126e-05	55.299	0.00086938	55.367	0.00091207
47.58	0.60013	47.58	1.09955	47.58	1.41022		55.505	3.6403e-05	55.334	0.00113	55.402	0.00102
47.61	0.60007	47.6101	1.09924	47.6101	1.40961		55.54	-6.0143e-05	55.368	0.00088263	55.437	0.00099611
47.64	0.60013	47.6401	1.09985	47.6401	1.4093		55.574	0.00023205	55.403	0.00103	55.471	0.00087482
47.67	0.6001	47.6701	1.09924	47.6701	1.4093		55.609	0.00022557	55.438	0.00076792	55.506	0.00072671
47.7	0.60013	47.7	1.09985	47.7	1.40961		55.644	0.00019346	55.473	0.00092755	55.541	0.0011
47.73	0.60013	47.73	1.09985	47.73	1.40961		55.745	5.9298e-05	55.577	0.0008697	55.646	0.0009268
47.76	0.60013	47.76	1.09955	47.76	1.40991		55.78	1.749e-05	55.612	0.00112	55.681	0.00083844
47.79	0.60013	47.7901	1.09985	47.7901	1.4093		55.815	0.00015786	55.647	0.00082608	55.716	0.00088175
47.82	0.60007	47.8201	1.09955	47.8201	1.40961		55.85	0.00013272	55.682	0.00102	55.751	0.00102
47.85	0.6001	47.8501	1.09955	47.8501	1.40991		55.885	-5.0191e-05	55.717	0.00113	55.786	0.00118
47.88	0.60019	47.88	1.09924	47.88	1.40991		55.92	0.00023802	55.752	0.00082155	55.82	0.00071459
47.91	0.6001	47.91	1.09985	47.91	1.4093		55.955	-2.4314e-05	55.786	0.00105	55.855	0.0006635
47.94	0.6001	47.94	1.09955	47.94	1.4093		55.99	-2.4314e-05	55.821	0.00087584	55.89	0.00106
47.97	0.6001	47.9701	1.09863	47.9701	1.40961		56.024	2.5204e-05	55.856	0.00109	55.925	0.00066437
48	0.60013	48.0001	1.09894	48.0001	1.40991		56.059	-4.4079e-06	55.891	0.00103	55.96	0.0006687
48.03	0.6001	48.0301	1.09955	48.0301	1.40961		56.094	0.00027313	55.926	0.00105	55.995	0.00118
48.06	0.60013	48.06	1.09955	48.06	1.40991		56.129	7.8461e-05	55.961	0.00117	56.03	0.00121
48.09	0.6001	48.09	1.09955	48.09	1.4093		56.164	2.0227e-05	55.996	0.00127	56.065	0.00089301
48.12	0.60016	48.12	1.09924	48.12	1.40961		56.199	-0.00020218	56.031	0.00116	56.1	0.00104
48.15	0.60016	48.1501	1.09985	48.1501	1.409		56.234	2.1223e-05	56.066	0.00084417	56.135	0.00089994
48.18	0.6001	48.1801	1.10016	48.1801	1.40991		56.269	6.8506e-05	56.1	0.00091882	56.17	0.00102
48.21	0.6001	48.2101	1.09894	48.2101	1.41022		56.304	3.5548e-06	56.135	0.00107	56.204	0.00089561
48.24	0.6001	48.24	1.09985	48.24	1.4093		56.339	0.00022607	56.17	0.00097862	56.239	0.0011
48.27	0.60013	48.27	1.09955	48.27	1.40961		56.374	4.2873e-05	56.205	0.00086162	56.274	0.00082631
48.3	0.60013	48.3	1.09985	48.3	1.4093		56.409	-4.1591e-06	56.24	0.00098896	56.309	0.00092506
48.33	0.60013	48.33	1.10016	48.33	1.40961		56.444	-1.4859e-05	56.275	0.00093337	56.344	0.00072152
48.36	0.60016	48.3601	1.09924	48.3601	1.40991		56.479	-6.8353e-05	56.31	0.00081638	56.379	0.00092246
48.39	0.60013	48.3901	1.09924	48.3901	1.409		56.514	-9.6334e-06	56.345	0.0009101	56.414	0.00078387
48.42	0.6001	48.4201	1.09955	48.4201	1.40961		56.548	1.4255e-05	56.38	0.0009269	56.449	0.00069554
48.45	0.60016	48.45	1.09924	48.45	1.41022		56.583	1.7739e-05	56.415	0.00121	56.484	0.00099091
48.48	0.60022	48.48	1.09955	48.48	1.40991		56.618	2.8083e-06	56.45	0.00084999	56.518	0.00083497
48.51	0.60016	48.51	1.09955	48.51	1.40991		56.653	2.6448e-05	56.484	0.00094694	56.553	0.00102
48.54	0.60013	48.5401	1.09955	48.5401	1.409		56.688	5.6877e-07	56.519	0.00103	56.588	0.00143
48.57	0.60013	48.5701	1.09985	48.5701	1.409		56.723	0.00010982	56.554	0.00094953	56.623	0.00097185
48.6	0.6001	48.6001	1.09924	48.6001	1.41022		56.758	8.6923e-05	56.589	0.0008794	56.658	0.00112
48.63	0.6001	48.63	1.09985	48.63	1.4093		56.857	7.7715e-05	56.689	0.001	56.759	0.00118
48.66	0.6001	48.66	1.09985	48.66	1.40991		56.892	-4.7454e-05	56.724	0.00116	56.794	0.00127
48.69	0.60007	48.69	1.09863	48.69	1.40991		56.927	-7.8554e-05	56.759	0.00083448	56.829	0.00108
48.72	0.60007	48.7201	1.10046	48.7201	1.4093		56.962	0.00011953	56.794	0.00105	56.864	0.00080639
48.75	0.60016	48.7501	1.09985	48.7501	1.40961		56.996	1.3757e-05	56.829	0.00095373	56.899	0.00082891
48.78	0.60013	48.7801	1.09924	48.7801	1.40961		57.031	-0.00010716	56.864	0.00104	56.934	0.00109
48.81	0.60016	48.81	1.09955	48.81	1.40991		57.066	3.3167e-05	56.898	0.00083092	56.968	0.00095972
48.84	0.60016	48.84	1.09924	48.84	1.40961		57.101	-3.5013e-05	56.933	0.00099931	57.003	0.00128
48.87	0.60016	48.87	1.09955	48.87	1.40991		57.136	-2.929e-05	56.968	0.00101	57.038	0.00088002
48.9	0.60016	48.9001	1.09924	48.9001	1.40961		57.171	0.00021537	57.003	0.00117	57.073	0.00116
48.93	0.60013	48.9301	1.09924	48.9301	1.40869		57.206	1.1518e-05	57.038	0.0011	57.108	0.00090427
48.96	0.60019	48.9601	1.09955	48.9601	1.40991		57.241	0.00010833	57.073	0.00087907	57.143	0.00117
48.99	0.60013	48.99	1.09955	48.99	1.40961		57.275	0.00013869	57.108	0.00117	57.178	0.00099091
49.02	0.60007	49.02	1.09894	49.02	1.4093		57.31	0.00014293	57.143	0.00070783	57.213	0.00118
49.05	0.6001	49.05	1.09924	49.05	1.4093		57.345	0.00010982	57.178	0.00105	57.248	0.00094846
49.08	0.6001	49.08	1.09955	49.08	1.4093		57.38	0.000185	57.212	0.00081251	57.282	0.00051374
49.11	0.60016	49.1101	1.09985	49.1101	1.40961		57.415	1.2762e-05	57.247	0.00098864	57.317	0.00099958
49.14	0.60013	49.1401	1.09985	49.1401	1.40961		57.45	0.00023603	57.282	0.00088941	57.352	0.00134
49.17	0.60013	49.1701	1.09985	49.1701	1.40961		57.485	0.00020566	57.317	0.00083965	57.387	0.00095712
49.2	0.6001	49.2	1.09955	49.2	1.40961		57.519	0.00017056	57.352	0.00135	57.422	0.00137
49.23	0.60016	49.23	1.09894	49.23	1.40961		57.554	-0.00030266	57.387	0.00101	57.457	0.00098225
49.26	0.60013	49.26	1.09985	49.26	1.40991		57.589	0.00011928	57.422	0.00085354	57.492	0.00064965
49.29	0.60013	49.2901	1.10046	49.2901	1.409		57.624	0.0001484	57.457	0.00090137	57.527	0.00099871
49.32	0.60013	49.3201	1.10016	49.3201	1.4093		57.659	9.0408e-05	57.492	0.00077826	57.562	0.00099265
49.35	0.6001	49.3501	1.09924	49.3501	1.40991		57.694	-0.0001201	57.527	0.00115	57.597	0.00099351
49.38	0.60016	49.38	1.09924	49.38	1.4093		57.729	9.7758e-06	57.562	0.00106	57.632	0.00075616
49.41	0.6001	49.41	1.09955	49.41	1.40961		57.764	7.5362e-06	57.596	0.00107	57.666	0.00116
49.44	0.60013	49.44	1.09924	49.44	1.4093		57.798	-2.307e-05	57.631	0.00076372	57.701	0.00115
49.47	0.60016	49.4701	1.09985	49.4701	1.4093		57.833	0.00017255	57.666	0.00104	57.736	0.00111
49.5	0.60013	49.5001	1.09955	49.5001	1.40991		57.868	0.000126	57.701	0.00103	57.771	0.000906
49.53	0.60016	49.5301	1.09955	49.5301	1.40961		57.975	9.5385e-05	57.811	0.00083577	57.878	0.00112
49.56	0.60007	49.56	1.09924	49.56	1.40961		58.01	0.00012202	57.846	0.00103	57.913	0.00114
49.59	0.60013	49.59	1.09955	49.59	1.40961		58.045	4.4615e-05	57.881	0.00079893	57.948	0.00093026
49.62	0.60019	49.62	1.09924	49.62	1.4093		58.08	0.000184	57.916	0.00085257	57.983	0.00080466
49.65	0.60013	49.6501	1.09985	49.6501	1.41022		58.114	5.9547e-05	57.95	0.00098573	58.018	0.00095972
49.68	0.60016	49.6801	1.09955	49.6801	1.40961		58.149	0.00013496	57.985	0.00107	58.052	0.00068688
49.71	0.60013	49.7101	1.09924	49.7101	1.40991		58.184	-7.4075e-05	58.02	0.00115	58.087	0.00102
49.74	0.60016	49.74	1.09924	49.74	1.40991		58.219	5.0836e-05	58.055	0.00086162	58.122	0.00111
49.77	0.60019	49.77	1.09924	49.77	1.4093		58.254	0.00019246	58.09	0.00112	58.157	0.00114
49.8	0.60016	49.8	1.09955	49.8	1.40961		58.289	0.00021113	58.125	0.00101	58.192	0.0011
49.83	0.60016	49.83	1.09924	49.83	1.40961		58.324	-5.2181e-05	58.16	0.00105	58.227	0.00125
49.86	0.6001	49.8601	1.09985	49.8601	1.40961		58.359	0.00041035	58.195	0.00112	58.262	0.00096492
49.89	0.60013	49.8901	1.09985	49.8901	1.41022		58.393	-9.373e-05	58.229	0.00098735	58.297	0.00094672
49.92	0.60013	49.9201	1.09985	49.9201	1.40961		58.428	0.00020192	58.264	0.00092755	58.332	0.00082111
49.95	0.60016	49.95	1.09924	49.95	1.40961		58.463	5.3574e-05	58.299	0.00095114	58.367	0.00101
49.98	0.60013	49.98	1.09924	49.98	1.4093		58.498	3.6154e-05	58.334	0.0008054	58.402	0.0007856
50.01	0.60013	50.01	1.09894	50.01	1.4093		58.533	-6.8602e-05	58.369	0.00081347	58.436	0.00124
50.04	0.6001	50.0401	1.09924	50.0401	1.40961		58.568	0.00016234	58.404	0.00109	58.471	0.0012
50.07	0.60007	50.0701	1.09985	50.0701	1.41022		58.603	0.00018076	58.439	0.00122	58.506	0.00105
50.1	0.60016	50.1001	1.09985	50.1001	1.40991		58.637	2.2716e-05	58.473	0.00117	58.541	0.00080985
50.13	0.60016	50.13	1.10016	50.13	1.40961		58.672	6.2036e-05	58.508	0.00083868	58.576	0.00086962
50.16	0.6001	50.16	1.09955	50.16	1.40961		58.707	0.0001733	58.543	0.00094921	58.611	0.001
50.19	0.6001	50.19	1.09985	50.19	1.4093		58.742	7.4728e-05	58.578	0.00095114	58.646	0.00109
50.22	0.6001	50.2201	1.09985	50.2201	1.409		58.777	-0.00018875	58.613	0.00117	58.681	0.00096059
50.25	0.60016	50.2501	1.09985	50.2501	1.40991		58.812	1.2762e-05	58.648	0.001	58.716	0.00074663
50.28	0.6001	50.2801	1.09955	50.2801	1.40961		58.847	0.00024674	58.683	0.0009964	58.75	0.00134
50.31	0.60019	50.31	1.09955	50.31	1.4093		58.882	3.1425e-05	58.718	0.00102	58.785	0.0011
50.34	0.60013	50.34	1.09955	50.34	1.40961		58.916	-9.4476e-05	58.752	0.00084708	58.82	0.00127
50.37	0.6001	50.37	1.09955	50.37	1.40991		58.951	0.00017404	58.787	0.0009825	58.855	0.0013
50.4	0.60016	50.4001	1.09863	50.4001	1.40991		58.986	2.5595e-06	58.822	0.00114	58.89	0.00126
50.43	0.60016	50.4301	1.09955	50.4301	1.40961		59.098	-0.00014473	58.931	0.00123	58.997	0.00108
50.46	0.60016	50.4601	1.09955	50.4601	1.40961		59.133	-2.6553e-05	58.966	0.00099769	59.032	0.00073277
50.49	0.60007	50.49	1.09924	50.49	1.40961		59.168	6.3778e-05	59.001	0.00093337	59.067	0.00107
50.52	0.6001	50.52	1.09955	50.52	1.40961		59.203	0.00011953	59.036	0.00080798	59.102	0.00071892
50.55	0.60007	50.55	1.09955	50.55	1.41022		59.238	7.1493e-05	59.071	0.00097442	59.137	0.00122
50.58	0.60016	50.58	1.09894	50.58	1.40991		59.272	-3.6257e-05	59.106	0.00102	59.172	0.00091553
50.61	0.60022	50.6101	1.09955	50.6101	1.40991		59.307	-1.7098e-05	59.14	0.00097312	59.206	0.00112
50.64	0.60013	50.6401	1.09955	50.6401	1.41022		59.342	0.00014915	59.175	0.00106	59.241	0.00104
50.67	0.60013	50.6701	1.09955	50.6701	1.41022		59.377	0.00014317	59.21	0.0008445	59.276	0.00114
50.7	0.6001	50.7	1.09985	50.7	1.40961		59.412	-0.00010468	59.245	0.00108	59.311	0.00105
50.73	0.60013	50.73	1.09985	50.73	1.40961		59.447	0.00012849	59.28	0.00096084	59.346	0.00082718
50.76	0.60013	50.76	1.09985	50.76	1.4093		59.482	0.00014417	59.315	0.00089135	59.381	0.00083497
50.79	0.6001	50.7901	1.09985	50.7901	1.40961		59.517	0.00017603	59.35	0.00107	59.416	0.00122
50.82	0.6001	50.8201	1.09955	50.8201	1.40961		59.552	7.1493e-05	59.385	0.00113	59.451	0.00090947
50.85	0.60016	50.8501	1.09985	50.8501	1.40991		59.587	1.102e-05	59.42	0.00093757	59.486	0.00086269
50.88	0.6001	50.88	1.09924	50.88	1.40991		59.622	0.00012824	59.454	0.00095018	59.52	0.00088348
50.91	0.60016	50.91	1.10016	50.91	1.4093		59.656	-0.0001099	59.489	0.00068715	59.555	0.00071372
50.94	0.60019	50.94	1.09955	50.94	1.40991		59.691	1.973e-05	59.524	0.0009101	59.59	0.0009138
50.97	0.60013	50.9701	1.09985	50.9701	1.40961		59.726	-7.6315e-05	59.559	0.00083706	59.625	0.0009242
51	0.60016	51.0001	1.09863	51.0001	1.40961		59.761	6.9502e-05	59.594	0.00126	59.66	0.00060723
51.03	0.60016	51.0301	1.09955	51.0301	1.41022		59.796	0.00021537	59.629	0.00108	59.695	0.00091813
51.06	0.6001	51.06	1.09924	51.06	1.40961		59.831	0.0001494	59.664	0.00109	59.73	0.00085836
51.09	0.6001	51.09	1.09924	51.09	1.40991		59.866	4.7352e-05	59.699	0.00084385	59.765	0.00066697
51.12	0.60016	51.12	1.09955	51.12	1.40961		59.901	0.00013496	59.734	0.00092561	59.8	0.00051201
51.15	0.60004	51.1501	1.09924	51.1501	1.40991		59.936	6.6266e-05	59.769	0.00093434	59.835	0.00071199
51.18	0.60019	51.1801	1.09955	51.1801	1.4093		59.97	0.00011654	59.804	0.00116	59.87	0.00040989
51.21	0.60019	51.2101	1.09955	51.2101	1.4093		60.005	1.7739e-05	59.838	0.00096278	59.904	0.00108
51.24	0.60013	51.24	1.09955	51.24	1.40991		60.04	0.00019943	59.873	0.00103	59.939	0.00101
51.27	0.60013	51.27	1.09924	51.27	1.40961		60.075	3.0928e-05	59.908	0.00089135	59.974	0.00079859
51.3	0.60016	51.3	1.09924	51.3	1.40991		60.11	0.0001606	59.943	0.00106	60.009	0.00098658
51.33	0.60007	51.33	1.09955	51.33	1.40961		60.22	2.3711e-05	60.055	0.00128	60.115	0.0009086
51.36	0.60013	51.3601	1.09985	51.3601	1.40961		60.255	0.00019968	60.09	0.00116	60.15	0.00094412
51.39	0.6001	51.3901	1.09924	51.3901	1.40961		60.29	7.871e-05	60.125	0.00111	60.185	0.00091294
51.42	0.6001	51.4201	1.09894	51.4201	1.40991		60.325	-1.1873e-05	60.16	0.00090751	60.22	0.00102
51.45	0.60013	51.45	1.09924	51.45	1.40961		60.36	0.0001713	60.195	0.00106	60.255	0.00109
51.48	0.60022	51.48	1.09985	51.48	1.40961		60.395	-8.0793e-05	60.23	0.00124	60.29	0.00090947
51.51	0.60013	51.51	1.09955	51.51	1.40991		60.43	0.00017802	60.264	0.00103	60.324	0.00123
51.54	0.60016	51.5401	1.09955	51.5401	1.409		60.465	-8.3281e-05	60.299	0.00080992	60.359	0.00132
51.57	0.60016	51.5701	1.09955	51.5701	1.4093		60.499	0.0001957	60.334	0.0007705	60.394	0.00119
51.6	0.60016	51.6001	1.09985	51.6001	1.40991		60.534	4.7104e-05	60.369	0.0009408	60.429	0.00111
51.63	0.60016	51.63	1.09955	51.63	1.4093		60.569	-8.6017e-05	60.404	0.00085387	60.464	0.00108
51.66	0.60013	51.66	1.09924	51.66	1.40991		60.604	5.8054e-05	60.439	0.00096828	60.499	0.00112
51.69	0.60013	51.69	1.10016	51.69	1.40961		60.639	0.00024748	60.474	0.0009728	60.534	0.00078474
51.72	0.60019	51.7201	1.09924	51.7201	1.4093		60.674	0.00023528	60.509	0.00106	60.569	0.00132
51.75	0.60013	51.7501	1.09955	51.7501	1.4093		60.709	0.00029429	60.544	0.00118	60.604	0.00108
51.78	0.60016	51.7801	1.09955	51.7801	1.40961		60.744	-5.4669e-05	60.578	0.0009282	60.638	0.00090947
51.81	0.60013	51.81	1.10046	51.81	1.40991		60.779	0.00013994	60.613	0.00103	60.673	0.00070853
51.84	0.60013	51.84	1.09894	51.84	1.4093		60.814	0.00011729	60.648	0.0011	60.708	0.00132
51.87	0.60013	51.87	1.09924	51.87	1.40991		60.849	6.0293e-05	60.683	0.00084773	60.743	0.00076568
51.9	0.6001	51.9001	1.10016	51.9001	1.40991		60.884	0.00013994	60.718	0.00109	60.778	0.00091034
51.93	0.60013	51.9301	1.09955	51.9301	1.40991		60.919	8.5928e-05	60.753	0.00105	60.813	0.00097705
51.96	0.6001	51.9601	1.09955	51.9601	1.4093		60.954	0.00012202	60.788	0.00115	60.848	0.00099265
51.99	0.6001	51.99	1.09985	51.99	1.40991		60.989	0.00014317	60.823	0.00109	60.883	0.00087915
52.02	0.60013	52.02	1.10016	52.02	1.40991		61.023	2.1969e-05	60.858	0.00102	60.918	0.00101
52.05	0.60016	52.05	1.09955	52.05	1.40991		61.058	0.00027388	60.893	0.00113	60.953	0.0009112
52.08	0.60007	52.08	1.09985	52.08	1.40991		61.093	9.0657e-05	60.928	0.00089717	60.988	0.00117
52.11	0.60016	52.1101	1.09985	52.1101	1.4093		61.128	-7.3329e-05	60.962	0.00116	61.022	0.00093026
52.14	0.6001	52.1401	1.09924	52.1401	1.40961		61.163	0.0003192	60.997	0.00102	61.057	0.00114
52.17	0.60016	52.1701	1.09985	52.1701	1.40961		61.198	4.0135e-05	61.032	0.00113	61.092	0.00070333
52.2	0.60013	52.2	1.09955	52.2	1.41022		61.233	0.00015487	61.067	0.00106	61.127	0.00098398
52.23	0.60016	52.23	1.10016	52.23	1.40961		61.337	5.6809e-05	61.175	0.00090331	61.235	0.00085749
52.26	0.60019	52.26	1.09924	52.26	1.4093		61.372	-6.4124e-05	61.21	0.00098347	61.27	0.00112
52.29	0.60007	52.2901	1.09955	52.2901	1.40961		61.407	7.0995e-05	61.245	0.00119	61.305	0.00091727
52.32	0.60016	52.3201	1.09924	52.3201	1.40961		61.442	-6.8962e-06	61.28	0.00095373	61.34	0.00122
52.35	0.60016	52.3501	1.09955	52.3501	1.40991		61.476	-6.7607e-05	61.314	0.00060285	61.375	0.00098225
52.38	0.60019	52.38	1.09985	52.38	1.40961		61.511	3.6403e-05	61.349	0.00091559	61.41	0.00089561
52.41	0.60019	52.41	1.09955	52.41	1.40991		61.546	-3.0535e-05	61.384	0.00081218	61.444	0.00122
52.44	0.60019	52.44	1.09985	52.44	1.4093		61.581	5.6063e-05	61.419	0.0011	61.479	0.0011
52.47	0.60019	52.4701	1.09924	52.4701	1.41022		61.616	1.8734e-05	61.454	0.00102	61.514	0.00108
52.5	0.60013	52.5001	1.09955	52.5001	1.40961		61.651	0.00019072	61.489	0.00099026	61.549	0.00101
52.53	0.60016	52.5301	1.09955	52.5301	1.4093		61.686	4.0882e-05	61.524	0.00093531	61.584	0.00099871
52.56	0.60019	52.56	1.09955	52.56	1.409		61.721	6.0432e-06	61.559	0.00103	61.619	0.00097358
52.59	0.60019	52.59	1.09985	52.59	1.41022		61.755	2.4209e-05	61.593	0.00102	61.654	0.00062627
52.62	0.6001	52.62	1.09894	52.62	1.4093		61.79	-0.00030141	61.628	0.00095955	61.689	0.00080899
52.65	0.60016	52.6501	1.09924	52.6501	1.40961		61.825	0.00010285	61.663	0.00101	61.724	0.00117
52.68	0.60013	52.6801	1.09955	52.6801	1.40991		61.86	-8.4525e-05	61.698	0.00111	61.758	0.00105
52.71	0.60013	52.7101	1.09955	52.7101	1.4093		61.895	3.5548e-06	61.733	0.00105	61.793	0.00090687
52.74	0.60013	52.74	1.09955	52.74	1.40961		61.93	0.0002069	61.768	0.00085419	61.828	0.00089561
52.77	0.6001	52.77	1.09924	52.77	1.41022		61.965	3.4163e-05	61.803	0.00112	61.863	0.00094326
52.8	0.60022	52.8	1.09955	52.8	1.40991		61.999	0.000126	61.837	0.00108	61.898	0.00071113
52.83	0.6001	52.83	1.09924	52.83	1.40961		62.034	4.7104e-05	61.872	0.0009408	61.933	0.00117
52.86	0.60016	52.8601	1.09985	52.8601	1.4093		62.069	0.00010211	61.907	0.00098282	61.968	0.00086962
52.89	0.60016	52.8901	1.09955	52.8901	1.40991		62.104	0.00019047	61.942	0.00073109	62.003	0.00121
52.92	0.60019	52.9201	1.09924	52.9201	1.40961		62.139	7.1742e-05	61.977	0.00087519	62.038	0.00086182
52.95	0.60016	52.95	1.09955	52.95	1.40961		62.174	0.00013421	62.012	0.00104	62.073	0.00084796
52.98	0.60019	52.98	1.09924	52.98	1.41022		62.209	-0.00011786	62.047	0.00107	62.108	0.00108
53.01	0.6001	53.01	1.09955	53.01	1.409		62.244	0.00011953	62.082	0.00087261	62.142	0.00105
53.04	0.60016	53.0401	1.09924	53.0401	1.4093		62.278	7.7964e-05	62.116	0.00105	62.177	0.00104
53.07	0.60016	53.0701	1.10016	53.0701	1.409		62.313	0.00022308	62.151	0.00088489	62.212	0.0012
53.1	0.60016	53.1001	1.09924	53.1001	1.41022		62.348	3.5656e-05	62.186	0.00079441	62.247	0.00106
53.13	0.60019	53.13	1.09955	53.13	1.40991		62.446	2.6448e-05	62.288	0.00095114	62.347	0.00078214
53.16	0.6001	53.16	1.09955	53.16	1.40991		62.481	0.00017977	62.323	0.00085645	62.382	0.00092766
53.19	0.60016	53.19	1.09955	53.19	1.40991		62.516	0.00025022	62.358	0.00058477	62.417	0.00114
53.22	0.60013	53.2201	1.09924	53.2201	1.40991		62.551	0.0002684	62.393	0.00082317	62.452	0.00094499
53.25	0.60016	53.2501	1.09894	53.2501	1.40991		62.586	2.7444e-05	62.428	0.00092981	62.487	0.00095106
53.28	0.60013	53.2801	1.09924	53.2801	1.4093		62.62	0.00020167	62.462	0.00102	62.522	0.00090427
53.31	0.60022	53.31	1.09894	53.31	1.4093		62.655	0.00012401	62.497	0.00096957	62.556	0.00059943
53.34	0.60016	53.34	1.10016	53.34	1.40961		62.69	8.8665e-05	62.532	0.00095018	62.591	0.00097618
53.37	0.60016	53.37	1.09955	53.37	1.4093		62.725	7.9706e-05	62.567	0.00121	62.626	0.00099091
53.4	0.6001	53.4001	1.10046	53.4001	1.40991		62.76	7.199e-05	62.602	0.00116	62.661	0.00095365
53.43	0.60016	53.4301	1.09985	53.4301	1.40991		62.795	-5.9396e-05	62.637	0.0009728	62.696	0.00109
53.46	0.60016	53.4601	1.09924	53.4601	1.409		62.83	6.0045e-05	62.672	0.00116	62.731	0.00078907
53.49	0.60013	53.49	1.09894	53.49	1.41022		62.865	0.00032119	62.707	0.00121	62.766	0.00105
53.52	0.60022	53.52	1.09924	53.52	1.40991		62.9	-1.2122e-05	62.742	0.00085128	62.801	0.00070593
53.55	0.6001	53.55	1.09924	53.55	1.40961		62.935	0.0001377	62.777	0.0008962	62.836	0.00080899
53.58	0.6001	53.58	1.09955	53.58	1.40991		62.97	-6.4124e-05	62.812	0.00111	62.87	0.00080292
53.61	0.60013	53.6101	1.09924	53.6101	1.41022		63.004	0.00015612	62.846	0.00084159	62.905	0.00089301
53.64	0.60013	53.6401	1.09894	53.6401	1.409		63.039	9.0408e-05	62.881	0.00090266	62.94	0.00086529
53.67	0.60022	53.6701	1.10016	53.6701	1.40991		63.074	2.3711e-05	62.916	0.00107	62.975	0.00108
53.7	0.60016	53.7	1.09985	53.7	1.40961		63.109	9.9617e-05	62.951	0.00102	63.01	0.0006029
53.73	0.60016	53.73	1.09924	53.73	1.40991		63.144	4.4864e-05	62.986	0.00085225	63.045	0.00052672
53.76	0.60016	53.76	1.09985	53.76	1.40961		63.179	5.2081e-05	63.021	0.00088554	63.08	0.00111
53.79	0.60016	53.7901	1.09985	53.7901	1.4093		63.214	4.0882e-05	63.056	0.00085936	63.115	0.00109
53.82	0.60019	53.8201	1.09955	53.8201	1.40991		63.249	-3.4126e-06	63.091	0.00101	63.15	0.00094412
53.85	0.60016	53.8501	1.09955	53.8501	1.40991		63.284	-0.00010393	63.126	0.00099769	63.185	0.00082111
53.88	0.60019	53.88	1.09924	53.88	1.40991		63.318	-2.6056e-05	63.16	0.00096375	63.22	0.0013
53.91	0.60016	53.91	1.09924	53.91	1.4093		63.353	-0.00022233	63.195	0.00095664	63.254	0.00080639
53.94	0.60019	53.94	1.09955	53.94	1.41022		63.388	-8.8256e-05	63.23	0.00078149	63.289	0.00125
53.97	0.60013	53.9701	1.09924	53.9701	1.409		63.423	-0.00014945	63.265	0.00092496	63.324	0.00106
54	0.60019	54.0001	1.09955	54.0001	1.4093		63.458	1.0664e-06	63.3	0.00092755	63.359	0.00096752
54.03	0.60016	54.0301	1.09924	54.0301	1.40961		63.563	3.2172e-05	63.399	0.00089911	63.456	0.00113
54.06	0.60022	54.06	1.09955	54.06	1.4093		63.598	-4.5215e-05	63.434	0.00072624	63.491	0.00102
54.09	0.60007	54.09	1.09924	54.09	1.40961		63.633	-6.1884e-05	63.469	0.00095923	63.526	0.00091987
54.12	0.60016	54.12	1.09985	54.12	1.40991		63.668	-8.1042e-05	63.504	0.00098314	63.561	0.00121
54.15	0.60016	54.1501	1.09924	54.1501	1.40991		63.703	-7.0344e-05	63.539	0.00097151	63.596	0.00071805
54.18	0.60013	54.1801	1.09924	54.1801	1.40991		63.738	5.1832e-05	63.574	0.00076016	63.63	0.00090774
54.21	0.60007	54.2101	1.09894	54.2101	1.409		63.772	-9.7461e-05	63.608	0.00104	63.665	0.00048864
54.24	0.60016	54.24	1.09955	54.24	1.40961		63.807	-0.00011264	63.643	0.00086744	63.7	0.0012
54.27	0.60013	54.27	1.09985	54.27	1.40991		63.842	3.3914e-05	63.678	0.00075758	63.735	0.00086789
54.3	0.60022	54.3	1.09985	54.3	1.409		63.877	4.9841e-05	63.713	0.00094436	63.77	0.00082458
54.33	0.60022	54.33	1.09955	54.33	1.41022		63.912	-0.00014373	63.748	0.0009922	63.805	0.00064619
54.36	0.60013	54.3601	1.09985	54.3601	1.40961		63.947	-3.4126e-06	63.783	0.00080443	63.84	0.0006687
54.39	0.60019	54.3901	1.09985	54.3901	1.40961		63.982	3.4412e-05	63.818	0.00074821	63.875	0.00101
54.42	0.60013	54.4201	1.09955	54.4201	1.40961		64.017	-3.1638e-06	63.853	0.00087002	63.91	0.00075789
54.45	0.60016	54.45	1.09955	54.45	1.40991		64.052	7.0746e-05	63.888	0.00121	63.945	0.00086009
54.48	0.60016	54.48	1.09955	54.48	1.40961		64.086	9.0293e-06	63.922	0.00093304	63.98	0.0009216
54.51	0.60013	54.51	1.09985	54.51	1.41022		64.121	-0.00013005	63.957	0.00099963	64.014	0.00091727
54.54	0.60016	54.5401	1.09955	54.5401	1.40961		64.156	-3.2525e-05	63.992	0.00102	64.049	0.00106
54.57	0.60016	54.5701	1.09955	54.5701	1.40991		64.191	0.00012301	64.027	0.00096504	64.084	0.00051633
54.6	0.60019	54.6001	1.09924	54.6001	1.40991		64.226	9.6381e-05	64.062	0.00108	64.119	0.00078647
54.63	0.60016	54.63	1.09924	54.63	1.40961		64.261	9.8123e-05	64.097	0.0011	64.154	0.00112
54.66	0.60016	54.66	1.09924	54.66	1.41022		64.296	6.3529e-05	64.132	0.00089588	64.189	0.0007371
54.69	0.60019	54.69	1.09985	54.69	1.40961		64.331	4.561e-05	64.167	0.00103	64.224	0.00108
54.72	0.6001	54.7201	1.09985	54.7201	1.4093		64.366	1.525e-05	64.202	0.00075855	64.259	0.00107
54.75	0.60019	54.7501	1.09985	54.7501	1.40991		64.401	-7.6812e-05	64.237	0.00099543	64.294	0.00118
54.78	0.60016	54.7801	1.09955	54.7801	1.40991		64.436	2.7444e-05	64.272	0.00095502	64.328	0.00083757
54.81	0.60016	54.81	1.10016	54.81	1.4093		64.47	0.0001377	64.306	0.00087293	64.363	0.00122
54.84	0.60016	54.84	1.09924	54.84	1.40961		64.505	-0.00024248	64.341	0.00106	64.398	0.00122
54.87	0.60013	54.87	1.09955	54.87	1.40961		64.54	-4.2726e-05	64.376	0.00093531	64.433	0.00102
54.9	0.60016	54.9001	1.09924	54.9001	1.4093		64.575	2.8937e-05	64.411	0.00103	64.468	0.00111
54.93	0.60013	54.9301	1.09924	54.9301	1.41022		64.678	4.3868e-05	64.513	0.00089168	64.566	0.00091207
54.96	0.60013	54.9601	1.09924	54.9601	1.40991		64.713	9.0657e-05	64.548	0.00101	64.601	0.0008471
54.99	0.6001	54.99	1.09985	54.99	1.40961		64.748	8.176e-07	64.583	0.00101	64.636	0.00093806
55.02	0.60016	55.02	1.09955	55.02	1.409		64.783	0.00016458	64.618	0.0009269	64.671	0.00095279
55.05	0.60019	55.05	1.09924	55.05	1.409		64.818	0.00010459	64.653	0.0009686	64.706	0.00085316
55.08	0.60013	55.08	1.09955	55.08	1.40961		64.852	4.5859e-05	64.688	0.00095244	64.74	0.00070073
55.11	0.60016	55.1101	1.09985	55.1101	1.40991		64.887	0.00041159	64.722	0.00112	64.775	0.0013
55.14	0.60013	55.1401	1.09924	55.1401	1.40991		64.922	0.00016807	64.757	0.00111	64.81	0.00074143
55.17	0.60016	55.1701	1.10016	55.1701	1.40991		64.957	0.00020043	64.792	0.00108	64.845	0.00074923
55.2	0.60013	55.2	1.09985	55.2	1.40991		64.992	0.00024475	64.827	0.00101	64.88	0.00121
55.23	0.60016	55.23	1.09955	55.23	1.40991		65.027	0.00030077	64.862	0.00082834	64.915	0.00087135
55.26	0.60016	55.26	1.09924	55.26	1.40961		65.062	9.3394e-05	64.897	0.00079247	64.95	0.00089734
55.29	0.60016	55.2901	1.09924	55.2901	1.40961		65.097	2.62e-05	64.932	0.00091527	64.985	0.00058558
55.32	0.60019	55.3201	1.09985	55.3201	1.40961		65.132	0.00015288	64.967	0.00116	65.02	0.00097965
55.35	0.60016	55.3501	1.09955	55.3501	1.41022		65.167	4.5859e-05	65.002	0.00106	65.055	0.00065225
55.38	0.60016	55.38	1.09985	55.38	1.41022		65.202	6.2036e-05	65.036	0.00123	65.09	0.0007397
55.41	0.60016	55.41	1.09955	55.41	1.4093		65.236	0.00023404	65.071	0.00085581	65.124	0.00063753
55.44	0.60019	55.44	1.09924	55.44	1.409		65.271	-0.00015194	65.106	0.00106	65.159	0.00076482
55.47	0.60016	55.4701	1.09955	55.4701	1.40961		65.306	0.00020143	65.141	0.00091559	65.194	0.00071372
55.5	0.60016	55.5001	1.09955	55.5001	1.40961		65.341	0.00010858	65.176	0.00104	65.229	0.00105
55.53	0.60025	55.5301	1.09955	55.5301	1.4093		65.376	-3.3769e-05	65.211	0.00103	65.264	0.00070247
55.56	0.60019	55.56	1.09894	55.56	1.40961		65.411	-1.7347e-05	65.246	0.00089006	65.299	0.00080379
55.59	0.60022	55.59	1.09924	55.59	1.40991		65.446	7.6719e-05	65.281	0.00086453	65.334	0.00137
55.62	0.60019	55.62	1.09955	55.62	1.4093		65.481	0.0001611	65.316	0.00098024	65.369	0.00112
55.65	0.60019	55.6501	1.09924	55.6501	1.40991		65.516	-0.00015592	65.351	0.00099834	65.404	0.00136
55.68	0.6001	55.6801	1.09985	55.6801	1.40991		65.55	2.819e-05	65.386	0.00083545	65.438	0.0009164
55.71	0.60025	55.7101	1.09924	55.7101	1.41022		65.585	9.3643e-05	65.42	0.00094727	65.473	0.00105
55.74	0.60022	55.74	1.09985	55.74	1.40961		65.62	0.00011804	65.455	0.00115	65.508	0.00066697
55.77	0.60016	55.77	1.09955	55.77	1.40991		65.655	-5.2928e-05	65.49	0.00101	65.543	0.0007423
55.8	0.60016	55.8	1.09894	55.8	1.41052		65.69	0.00028757	65.525	0.0011	65.578	0.00085143
55.83	0.60016	55.83	1.09955	55.83	1.4093		65.794	0.00010858	65.624	0.00111	65.679	0.00081505
55.86	0.60016	55.8601	1.09924	55.8601	1.4093		65.829	0.00014392	65.659	0.00091495	65.714	0.00105
55.89	0.60016	55.8901	1.09985	55.8901	1.4093		65.864	9.3892e-05	65.694	0.00103	65.749	0.00123
55.92	0.60019	55.9201	1.09955	55.9201	1.40991		65.899	0.0001499	65.729	0.00114	65.784	0.00107
55.95	0.60013	55.95	1.09985	55.95	1.40961		65.934	0.00029205	65.763	0.00083997	65.819	0.00109
55.98	0.60022	55.98	1.09955	55.98	1.40991		65.969	1.2015e-05	65.798	0.00097151	65.854	0.00105
56.01	0.60019	56.01	1.09924	56.01	1.40991		66.004	0.00017479	65.833	0.00127	65.888	0.00086356
56.04	0.60019	56.0401	1.09894	56.0401	1.40991		66.039	0.00016334	65.868	0.00083609	65.923	0.00089907
56.07	0.60016	56.0701	1.09894	56.0701	1.409		66.073	0.00016632	65.903	0.00111	65.958	0.00119
56.1	0.60019	56.1001	1.09924	56.1001	1.40961		66.108	6.1538e-05	65.938	0.00095923	65.993	0.00121
56.13	0.60019	56.13	1.09955	56.13	1.40991		66.143	-3.8745e-05	65.973	0.00090202	66.028	0.00101
56.16	0.60019	56.16	1.09955	56.16	1.40961		66.178	-1.9835e-05	66.008	0.00096698	66.063	0.00112
56.19	0.60019	56.19	1.09985	56.19	1.40961		66.213	-1.7098e-05	66.042	0.00088812	66.098	0.00123
56.22	0.60016	56.2201	1.10016	56.2201	1.40961		66.248	0.0002206	66.077	0.00086647	66.133	0.00124
56.25	0.60019	56.2501	1.09955	56.2501	1.40961		66.283	0.00016632	66.112	0.0009631	66.168	0.00079773
56.28	0.60013	56.2801	1.10016	56.2801	1.4093		66.318	-7.6315e-05	66.147	0.00086712	66.202	0.0007856
56.31	0.60019	56.31	1.09955	56.31	1.4093		66.353	0.00013645	66.182	0.000945	66.237	0.00131
56.34	0.60016	56.34	1.10016	56.34	1.40961		66.388	-7.4573e-05	66.217	0.00108	66.272	0.00091207
56.37	0.60013	56.37	1.09955	56.37	1.4093		66.423	9.5137e-05	66.252	0.00080443	66.307	0.00089821
56.4	0.60013	56.4001	1.09924	56.4001	1.40961		66.458	6.7511e-05	66.286	0.00096666	66.342	0.00121
56.43	0.60016	56.4301	1.09955	56.4301	1.41052		66.493	-2.929e-05	66.321	0.00104	66.377	0.00052845
56.46	0.60019	56.4601	1.09985	56.4601	1.40961		66.528	0.00022806	66.356	0.00107	66.412	0.00103
56.49	0.60016	56.49	1.10016	56.49	1.4093		66.563	3.4909e-05	66.391	0.00085677	66.447	0.00075962
56.52	0.60019	56.52	1.09894	56.52	1.4093		66.597	1.1269e-05	66.426	0.00102	66.482	0.00117
56.55	0.60013	56.55	1.09985	56.55	1.40991		66.632	5.0478e-06	66.461	0.00105	66.517	0.0011
56.58	0.60007	56.58	1.09985	56.58	1.4093		66.667	-1.9338e-05	66.496	0.00105	66.552	0.00114
56.61	0.60016	56.6101	1.09955	56.6101	1.409		66.702	1.7988e-05	66.531	0.0012	66.586	0.0013
56.64	0.60022	56.6401	1.09894	56.6401	1.40991		66.737	-0.00012383	66.565	0.00114	66.621	0.00104
56.67	0.60019	56.6701	1.09955	56.6701	1.40961		66.772	-3.6755e-05	66.6	0.00082543	66.656	0.0011
56.7	0.6001	56.7	1.09955	56.7	1.4093		66.807	3.3167e-05	66.635	0.00092787	66.691	0.00067822
56.73	0.60019	56.73	1.09985	56.73	1.40961		66.914	7.3484e-05	66.741	0.00077923	66.791	0.00089907
56.76	0.60013	56.76	1.09955	56.76	1.4093		66.949	0.00010011	66.776	0.00098541	66.826	0.00106
56.79	0.60019	56.7901	1.09955	56.7901	1.4093		66.984	9.3892e-05	66.811	0.00094856	66.861	0.00133
56.82	0.60019	56.8201	1.09985	56.8201	1.40991		67.019	9.1403e-05	66.846	0.00105	66.896	0.00127
56.85	0.60016	56.8501	1.09985	56.8501	1.40961		67.053	-0.00012483	66.881	0.00108	66.931	0.00112
56.88	0.60019	56.88	1.09985	56.88	1.4093		67.088	0.0002435	66.916	0.00103	66.966	0.00071632
56.91	0.60016	56.91	1.09894	56.91	1.40961		67.123	3.5548e-06	66.95	0.0009059	67	0.00093286
56.94	0.60025	56.94	1.09924	56.94	1.40961		67.158	0.00025122	66.985	0.00093498	67.035	0.00129
56.97	0.60013	56.9701	1.09924	56.9701	1.409		67.193	0.00020566	67.02	0.00084288	67.07	0.00075442
57	0.6001	57.0001	1.09955	57.0001	1.409		67.228	9.5269e-06	67.055	0.00079958	67.105	0.00141
57.03	0.6001	57.0301	1.09924	57.0301	1.41052		67.263	0.00013148	67.09	0.00095696	67.14	0.00131
57.06	0.60022	57.06	1.09985	57.06	1.41022		67.298	0.00017255	67.125	0.00105	67.175	0.00126
57.09	0.60016	57.09	1.09894	57.09	1.40961		67.332	0.00012102	67.16	0.00085839	67.21	0.00131
57.12	0.60019	57.12	1.09955	57.12	1.40961		67.367	-2.1328e-05	67.195	0.00066228	67.245	0.00107
57.15	0.60013	57.1501	1.09955	57.1501	1.40991		67.402	-0.00014323	67.23	0.00102	67.28	0.00141
57.18	0.60016	57.1801	1.09955	57.1801	1.4093		67.437	5.0478e-06	67.264	0.00095308	67.314	0.00116
57.21	0.60013	57.2101	1.09924	57.2101	1.41022		67.472	2.4706e-05	67.299	0.00107	67.349	0.00113
57.24	0.60016	57.24	1.09955	57.24	1.40991		67.507	0.00023279	67.334	0.00085484	67.384	0.00106
57.27	0.60013	57.27	1.09955	57.27	1.40961		67.542	1.2264e-05	67.369	0.0009909	67.419	0.0008419
57.3	0.60016	57.3	1.09955	57.3	1.40961		67.576	0.0001036	67.404	0.00092917	67.454	0.00095712
57.33	0.60016	57.33	1.09955	57.33	1.41022		67.611	0.00016483	67.439	0.00104	67.489	0.00099698
57.36	0.60019	57.3601	1.09955	57.3601	1.40961		67.646	7.1096e-08	67.474	0.00084223	67.524	0.00095279
57.39	0.60019	57.3901	1.09955	57.3901	1.41022		67.681	-4.5712e-05	67.509	0.00102	67.559	0.00115
57.42	0.60016	57.4201	1.09985	57.4201	1.40961		67.716	-4.6956e-05	67.544	0.00104	67.594	0.00083064
57.45	0.60019	57.45	1.09985	57.45	1.40961		67.751	1.0025e-05	67.579	0.00086938	67.629	0.00113
57.48	0.60016	57.48	1.09924	57.48	1.40961		67.786	0.00018076	67.614	0.00097797	67.664	0.00114
57.51	0.60016	57.51	1.09985	57.51	1.4093		67.821	6.2782e-05	67.648	0.00086905	67.698	0.00129
57.54	0.60019	57.5401	1.09985	57.5401	1.40961		67.855	-2.6056e-05	67.683	0.00118	67.733	0.00113
57.57	0.60019	57.5701	1.09955	57.5701	1.4093		67.89	-2.6802e-05	67.718	0.00080346	67.768	0.00096752
57.6	0.60016	57.6001	1.09955	57.6001	1.40961		67.925	-1.7774e-07	67.753	0.00091527	67.803	0.00104
57.63	0.60019	57.63	1.09924	57.63	1.40961		68.034	8.4683e-05	67.858	0.00104	67.916	0.00115
57.66	0.60019	57.66	1.09924	57.66	1.41022		68.069	0.00034559	67.893	0.00091882	67.951	0.00098225
57.69	0.60022	57.69	1.09894	57.69	1.40961		68.104	0.00026865	67.928	0.00078956	67.986	0.00092246
57.72	0.60016	57.7201	1.09894	57.7201	1.40961		68.139	0.00032293	67.963	0.00108	68.021	0.00081678
57.75	0.60013	57.7501	1.09924	57.7501	1.40961		68.174	1.4504e-05	67.998	0.00113	68.055	0.00095106
57.78	0.60007	57.7801	1.09924	57.7801	1.40961		68.208	0.0002069	68.032	0.00087713	68.09	0.00093286
57.81	0.60019	57.81	1.09955	57.81	1.40961		68.243	0.00010285	68.067	0.00101	68.125	0.00107
57.84	0.6001	57.84	1.09924	57.84	1.40991		68.278	0.00025047	68.102	0.00089685	68.16	0.00115
57.87	0.60016	57.87	1.10016	57.87	1.4093		68.313	0.00020416	68.137	0.00095826	68.195	0.00136
57.9	0.60016	57.9001	1.09955	57.9001	1.40961		68.348	0.00023454	68.172	0.00090622	68.23	0.00131
57.93	0.60019	57.9301	1.09985	57.9301	1.40961		68.383	-2.9539e-05	68.207	0.00093272	68.265	0.00116
57.96	0.60016	57.9601	1.09955	57.9601	1.40961		68.418	4.3868e-05	68.242	0.001	68.3	0.00092073
57.99	0.6001	57.99	1.09985	57.99	1.40961		68.453	-0.00024173	68.277	0.00092012	68.334	0.00102
58.02	0.60013	58.02	1.09985	58.02	1.4093		68.488	7.0248e-05	68.312	0.00077987	68.369	0.00112
58.05	0.60019	58.05	1.09955	58.05	1.40991		68.523	-4.2478e-05	68.347	0.00092529	68.404	0.00133
58.08	0.6001	58.08	1.09955	58.08	1.40961		68.558	0.00013372	68.382	0.00101	68.439	0.00132
58.11	0.60019	58.1101	1.10016	58.1101	1.4093		68.592	5.9547e-05	68.416	0.00099575	68.474	0.00078214
58.14	0.60013	58.1401	1.09955	58.1401	1.40991		68.627	0.00018151	68.451	0.00112	68.509	0.0012
58.17	0.60019	58.1701	1.09924	58.1701	1.4093		68.662	2.819e-05	68.486	0.0009602	68.544	0.00104
58.2	0.60016	58.2	1.09985	58.2	1.40961		68.697	-4.0487e-05	68.521	0.00084967	68.578	0.00096838
58.23	0.60019	58.23	1.09985	58.23	1.40961		68.732	0.00022134	68.556	0.00102	68.613	0.00088954
58.26	0.60016	58.26	1.09894	58.26	1.40961		68.767	7.4479e-05	68.591	0.00111	68.648	0.0009268
58.29	0.6001	58.2901	1.09955	58.2901	1.40961		68.802	-3.4764e-05	68.626	0.00084546	68.683	0.00101
58.32	0.60022	58.3201	1.09924	58.3201	1.40991		68.837	-9.2735e-05	68.661	0.00093854	68.718	0.00113
58.35	0.60016	58.3501	1.09924	58.3501	1.40991		68.872	-4.1482e-05	68.696	0.00094824	68.753	0.00081159
58.38	0.60022	58.38	1.09955	58.38	1.40961		68.906	-6.1497e-06	68.73	0.00099349	68.788	0.00080206
58.41	0.60016	58.41	1.09985	58.41	1.40961		68.941	-6.6612e-05	68.765	0.00103	68.823	0.00117
58.44	0.60016	58.44	1.09894	58.44	1.4093		68.976	-0.00012109	68.8	0.00090784	68.857	0.00103
58.47	0.60022	58.4701	1.09924	58.4701	1.40961		69.011	0.0003426	68.835	0.00092432	68.892	0.00096578
58.5	0.6001	58.5001	1.09924	58.5001	1.40991		69.046	-1.5605e-05	68.87	0.00094985	68.927	0.00082718
58.53	0.60019	58.5301	1.09985	58.5301	1.40991		69.154	-5.8401e-05	68.98	0.00118	69.037	0.00106
58.56	0.60019	58.56	1.10016	58.56	1.40961		69.189	0.00025819	69.015	0.00085387	69.072	0.00089821
58.59	0.60019	58.59	1.09924	58.59	1.4093		69.224	-4.0238e-05	69.05	0.00086518	69.107	0.00073537
58.62	0.60019	58.62	1.09955	58.62	1.40991		69.259	0.00010061	69.085	0.00088069	69.142	0.00090081
58.65	0.60016	58.6501	1.09955	58.6501	1.40991		69.294	-9.97e-05	69.119	0.00093175	69.177	0.00135
58.68	0.60016	58.6801	1.09924	58.6801	1.40961		69.328	-5.2679e-05	69.154	0.00126	69.212	0.00080379
58.71	0.60016	58.7101	1.09985	58.7101	1.40961		69.363	9.887e-05	69.189	0.00098056	69.246	0.00119
58.74	0.60016	58.74	1.09955	58.74	1.40961		69.398	9.3892e-05	69.224	0.00091785	69.281	0.00095452
58.77	0.60019	58.77	1.09985	58.77	1.40961		69.433	0.00017827	69.259	0.0009185	69.316	0.00087742
58.8	0.60016	58.8	1.09924	58.8	1.4093		69.468	7.1096e-08	69.294	0.00086291	69.351	0.00139
58.83	0.60022	58.83	1.09863	58.83	1.40869		69.503	2.1969e-05	69.329	0.00082511	69.386	0.00093546
58.86	0.60022	58.8601	1.09985	58.8601	1.4093		69.538	1.2264e-05	69.364	0.00124	69.421	0.00126
58.89	0.60022	58.8901	1.09955	58.8901	1.40991		69.573	-2.9788e-05	69.398	0.00112	69.456	0.00102
58.92	0.60016	58.9201	1.09924	58.9201	1.4093		69.608	5.9547e-05	69.433	0.00085354	69.491	0.00098138
58.95	0.60019	58.95	1.09924	58.95	1.40991		69.643	-3.3272e-05	69.468	0.00095599	69.526	0.00105
58.98	0.60016	58.98	1.09924	58.98	1.40991		69.678	5.5455e-06	69.503	0.00099963	69.56	0.00109
59.01	0.60016	59.01	1.09924	59.01	1.41022		69.712	6.1787e-05	69.538	0.00085322	69.595	0.00085836
59.04	0.60019	59.0401	1.09955	59.0401	1.4093		69.747	0.00012227	69.573	0.00108	69.63	0.00103
59.07	0.60025	59.0701	1.09955	59.0701	1.40961		69.782	6.2533e-05	69.608	0.00081444	69.665	0.00086009
59.1	0.60013	59.1001	1.09985	59.1001	1.40991		69.817	1.8129e-06	69.642	0.00059381	69.7	0.00058472
59.13	0.60019	59.13	1.09924	59.13	1.409		69.852	8.543e-05	69.677	0.00093628	69.735	0.00103
59.16	0.60019	59.16	1.09985	59.16	1.4093		69.887	9.9617e-05	69.712	0.00109	69.77	0.00103
59.19	0.6001	59.19	1.09924	59.19	1.40961		69.922	2.9186e-05	69.747	0.00088683	69.805	0.00092593
59.22	0.60022	59.2201	1.09985	59.2201	1.40991		69.957	0.00012102	69.782	0.00088683	69.84	0.00103
59.25	0.60019	59.2501	1.09924	59.2501	1.409		69.992	5.7805e-05	69.817	0.00089588	69.875	0.00134
59.28	0.60016	59.2801	1.09924	59.2801	1.4093		70.026	4.6606e-05	69.852	0.00069749	69.91	0.00115
59.31	0.60019	59.31	1.09924	59.31	1.409		70.061	-0.00016612	69.887	0.00090622	69.944	0.00116
59.34	0.60016	59.34	1.09894	59.34	1.4093		70.096	5.1085e-05	69.921	0.00088069	69.979	0.00113
59.37	0.60013	59.37	1.09985	59.37	1.4093		70.131	-3.2027e-05	69.956	0.00079118	70.014	0.0007016
59.4	0.60013	59.4001	1.09894	59.4001	1.40991		70.166	2.3711e-05	69.991	0.00085904	70.049	0.00108
59.43	0.60016	59.4301	1.09985	59.4301	1.4093		70.275	2.3106e-06	70.101	0.00097442	70.153	0.00069641
59.46	0.60019	59.4601	1.09924	59.4601	1.40961		70.31	0.00020118	70.136	0.00084546	70.188	0.00102
59.49	0.60013	59.49	1.09955	59.49	1.40961		70.345	8.5928e-05	70.171	0.00087326	70.223	0.00091553
59.52	0.60022	59.52	1.09955	59.52	1.4093		70.38	0.00013123	70.206	0.00096957	70.258	0.00097358
59.55	0.60022	59.55	1.09924	59.55	1.40991		70.414	0.00010858	70.241	0.00080637	70.293	0.00058991
59.58	0.60019	59.58	1.09985	59.58	1.40961		70.449	-1.9835e-05	70.276	0.00072753	70.328	0.00107
59.61	0.60025	59.6101	1.09955	59.6101	1.40991		70.484	0.00019346	70.31	0.00086453	70.362	0.00080639
59.64	0.60019	59.6401	1.09955	59.6401	1.40991		70.519	3.9638e-05	70.345	0.0012	70.397	0.00081505
59.67	0.60013	59.6701	1.09924	59.6701	1.4093		70.554	6.9999e-05	70.38	0.00070104	70.432	0.00084537
59.7	0.60016	59.7	1.09955	59.7	1.40991		70.589	5.2081e-05	70.415	0.00080055	70.467	0.00058558
59.73	0.60019	59.73	1.09985	59.73	1.40961		70.624	0.00011505	70.45	0.00065356	70.502	0.00063147
59.76	0.60016	59.76	1.09955	59.76	1.409		70.659	0.00016433	70.485	0.00089329	70.537	0.00053365
59.79	0.60016	59.7901	1.09955	59.7901	1.40961		70.693	9.7128e-05	70.52	0.00086453	70.572	0.00109
59.82	0.60013	59.8201	1.09955	59.8201	1.4093		70.728	0.00020392	70.555	0.00099026	70.607	0.00057087
59.85	0.60019	59.8501	1.09955	59.8501	1.40991		70.763	5.1583e-05	70.59	0.0008516	70.642	0.0011
59.88	0.60022	59.88	1.09955	59.88	1.40991		70.798	0.00017554	70.624	0.0007747	70.676	0.00073364
59.91	0.60013	59.91	1.09955	59.91	1.40961		70.833	6.6764e-05	70.659	0.00073464	70.711	0.00038046
59.94	0.60022	59.94	1.09955	59.94	1.409		70.868	2.2716e-05	70.694	0.00084643	70.746	0.00081851
[truncated: 1,335 more rows]

## Sheet: Fig. 3b
Potential profile							Ir L edge signal
Time (s)	Potential (V vs RHE)	Potential (V vs RHE)	Potential (V vs RHE)				Time (s)	Ir L edge fluorescence intensity	Ir L edge fluorescence intensity	Ir L edge fluorescence intensity
0	0.60524	1.1	1.19404				0	0.0136	0.01848	0.01891
2.1	0.60015	1.1	1.39097				2.1	0.01363	0.01852	0.01887
4.2	0.60005	1.1	1.42293				4.2	0.0136	0.01845	0.01947
6.3	0.60006	1.11969	1.43129				6.3	0.01356	0.01847	0.02042
8.4	0.60001	1.11975	1.43381				8.4	0.01355	0.01855	0.02103
10.5	0.59998	1.1198	1.43482				10.5	0.01356	0.01854	0.02126
12.6	0.60001	1.11974	1.43526				12.6	0.01356	0.0185	0.02132
14.7	0.60003	1.11983	1.43553				14.7	0.01358	0.01855	0.02127
16.8	0.60003	1.1198	1.43572				16.8	0.01358	0.01852	0.02122
18.9	0.60005	1.11979	1.43584				18.9	0.0136	0.01851	0.02125
21	0.60003	1.11982	1.43596				21	0.01364	0.01852	0.02129
23.1	0.60001	1.11977	1.43602				23.1	0.01358	0.01856	0.02138
25.2	0.60003	1.1198	1.43608				25.2	0.01364	0.01852	0.02136
27.3	0.6	1.11985	1.43612				27.3	0.01362	0.01852	0.02134
29.4	0.60002	1.11984	1.43623				29.4	0.01359	0.01934	0.02142
31.5	0.78922	1.26065	1.4846				31.5	0.01356	0.01967	0.0213
33.6	0.79699	1.28978	1.48625				33.6	0.01458	0.0199	0.02131
35.7	0.79917	1.29683	1.48711				35.7	0.0147	0.01988	0.02141
37.8	0.79981	1.29862	1.48774				37.8	0.01519	0.01993	0.02153
39.9	0.79997	1.29921	1.48827				39.9	0.01527	0.01992	0.02154
42	0.80007	1.29943	1.48864				42	0.0152	0.01994	0.02154
44.1	0.80004	1.29946	1.48894				44.1	0.01523	0.01996	0.02158
46.2	0.80003	1.29953	1.48923				46.2	0.01527	0.01995	0.02154
48.3	0.80004	1.29964	1.48951				48.3	0.01527	0.01996	0.02155
50.4	0.80005	1.2996	1.48979				50.4	0.01534	0.01995	0.02168
52.5	0.80007	1.29961	1.49006				52.5	0.01531	0.01998	0.02163
54.6	0.80004	1.29969	1.49017				54.6	0.01531	0.01995	0.02169
56.7	0.80007	1.2997	1.4904				56.7	0.01529	0.02003	0.02174
58.8	0.80007	1.29968	1.49052				58.8	0.0153	0.0193	0.02178
60.9	0.66418	1.17795	1.44518				60.9	0.01527	0.01922	0.02177
63	0.60287	1.13314	1.43913				63	0.01531	0.01871	0.02176
65.1	0.60031	1.12317	1.43792				65.1	0.01401	0.01868	0.02176
67.2	0.60015	1.12082	1.43749				67.2	0.01363	0.01869	0.02172
69.3	0.60013	1.12022	1.43727				69.3	0.01364	0.01874	0.02169
71.4	0.60012	1.12002	1.43716				71.4	0.01366	0.01869	0.02179
73.5	0.60009	1.11997	1.43706				73.5	0.01361	0.01871	0.02179
75.6	0.6001	1.11996	1.43704				75.6	0.01355	0.01882	0.02172
77.7	0.60008	1.1199	1.43703				77.7	0.01367	0.01868	0.0217
79.8	0.60006	1.11995	1.43697				79.8	0.01358	0.01877	0.02177
81.9	0.60008	1.11991	1.43699				81.9	0.01364	0.01877	0.02164
84	0.60006	1.11991	1.43699				84	0.01361	0.01871	0.02167
86.1	0.60007	1.1199	1.43698				86.1	0.01357	0.01878	0.02167
88.2	0.60004	1.11993	1.43697				88.2	0.01363	0.01875	0.02171
90.3	0.60004	1.11991	1.437				90.3	0.01357	0.01882	0.02173
92.4	0.6	1.11988	1.437				92.4	0.01362	0.01884	0.02178
94.5	0.60006	1.11988	1.43699				94.5	0.01359	0.01874	0.02175
96.6	0.60005	1.11989	1.43699				96.6	0.01362	0.01876	0.02176
98.7	0.60004	1.1199	1.43699				98.7	0.01362	0.01879	0.02177
100.8	0.60004	1.11989	1.43701				100.8	0.01364	0.01877	0.02171
102.9	0.60009	1.11994	1.43701				102.9	0.01362	0.0188	0.02188
105	0.60003	1.11991	1.43702				105	0.01361	0.01877	0.02177
107.1	0.60003	1.11993	1.43701				107.1	0.01366	0.0188	0.02184
109.2	0.60004	1.1199	1.43701				109.2	0.01362	0.0188	0.02189
111.3	0.60002	1.1199	1.43701				111.3	0.0136	0.01877	0.02186
113.4	0.60001	1.11989	1.43705				113.4	0.0136	0.01878	0.0219
115.5	0.60003	1.11986	1.43704				115.5	0.01363	0.01884	0.02189
117.6	0.60004	1.11988	1.43705				117.6	0.01357	0.01927	0.02192
119.7	0.60005	1.11987	1.43704				119.7	0.01363	0.01982	0.02193
121.8	0.79143	1.26926	1.48806				121.8	0.01433	0.02003	0.02197
123.9	0.79768	1.2926	1.4891				123.9	0.01509	0.02011	0.02201
126	0.79942	1.29784	1.48969				126	0.01527	0.02014	0.02208
128.1	0.7999	1.29912	1.49006				128.1	0.01524	0.0202	0.02202
130.2	0.80004	1.29941	1.49041				130.2	0.01524	0.02018	0.0221
132.3	0.80008	1.29958	1.49069				132.3	0.01527	0.02018	0.02218
134.4	0.80006	1.29962	1.49098				134.4	0.01528	0.0202	0.02223
136.5	0.80011	1.29964	1.4912				136.5	0.01531	0.0202	0.02223
138.6	0.80011	1.29968	1.4913				138.6	0.01524	0.02024	0.0223
140.7	0.80007	1.2997	1.4915				140.7	0.01522	0.02021	0.02234
142.8	0.80008	1.29972	1.49167				142.8	0.01524	0.02023	0.02234
144.9	0.80007	1.29973	1.49178				144.9	0.0153	0.02022	0.02234
147	0.80008	1.29979	1.49185				147	0.0153	0.01998	0.02238
149.1	0.8001	1.2998	1.49201				149.1	0.01527	0.01963	0.02238
151.2	0.64669	1.16607	1.44374				151.2	0.01513	0.01892	0.0224
153.3	0.60152	1.13047	1.4391				153.3	0.01401	0.01899	0.02235
155.4	0.60024	1.12245	1.43805				155.4	0.01367	0.01895	0.02227
157.5	0.60016	1.12062	1.43762				157.5	0.01363	0.01891	0.02232
159.6	0.6001	1.12024	1.43753				159.6	0.01363	0.01894	0.02228
161.7	0.60007	1.12008	1.43741				161.7	0.01366	0.0189	0.02236
163.8	0.60005	1.12002	1.43739				163.8	0.01366	0.01889	0.02233
165.9	0.60007	1.12005	1.43739				165.9	0.01364	0.01893	0.02241
168	0.60005	1.11995	1.43732				168	0.01363	0.01895	0.02241
170.1	0.60005	1.12004	1.43727				170.1	0.01368	0.01894	0.02242
172.2	0.60006	1.11993	1.43732				172.2	0.01362	0.01901	0.02243
174.3	0.60005	1.11993	1.43729				174.3	0.01361	0.01896	0.02253
176.4	0.60006	1.11999	1.43724				176.4	0.01364	0.01889	0.02252
178.5	0.60007	1.11996	1.43724				178.5	0.01365	0.01891	0.02253
180.6	0.60007	1.11996	1.43722				180.6	0.01358	0.01892	0.02253
182.7	0.60007	1.11996	1.43722				182.7	0.01361	0.01887	0.02258
184.8	0.60007	1.11996	1.43722				184.8	0.01364	0.01888	0.0226
186.9	0.60007	1.11996	1.43722				186.9	0.01366	0.01891	0.02258
189	0.60007	1.11996	1.43722				189	0.01368	0.01888	0.02256
191.1	0.60007	1.11996	1.43722				191.1	0.01361	0.01896	0.02256
193.2	0.60007	1.11996					193.2	0.01359	0.01889
195.3	0.60007	1.11996					195.3	0.01363	0.01892
197.4	0.60007	1.11996					197.4	0.0136	0.0189
199.5	0.60007	1.11996					199.5	0.01363	0.01889
201.6	0.60007	1.11996					201.6	0.01365	0.0189
203.7	0.60007	1.11996					203.7	0.01365	0.0189
205.8	0.60007	1.11996					205.8	0.01367	0.01894
		1.11996							0.01894
		1.11996							0.01892

## Sheet: Fig. 3c
Potential profile								O-K edge signal
Time (s)	Potential (V vs RHE)	Time (s)	Potential (V vs RHE)	Time (s)	Potential (V vs RHE)			Time (s)	O-K edge Fluoresence/I0	Average smooth	Time (s)	O-K edge Fluoresence/I0	Average smooth	Time (s)	O-K edge Fluoresence/I0	Average smooth
-1.147	0.61964	-1.159	1.09942	-1.596	1.3195			-1.147	0.000754011	0.000754011	-1.159	0.00076032	0.00076032	-1.596	0.000761731	0.000761731
-1.039	0.61964	-1.051	1.09942	-1.476	1.3195			-1.039	0.000744889	0.000748743	-1.051	0.000762154	0.000760062	-1.476	0.00076083	0.000760688
-0.93	0.61964	-0.94	1.09942	-1.34	1.3195			-0.93	0.00074733	0.000746184	-0.94	0.000757713	0.00076065	-1.34	0.000759502	0.000760107
-0.814	0.61964	-0.842	1.09942	-1.227	1.3195			-0.814	0.000742532	0.000746016	-0.842	0.000760664	0.000760347	-1.227	0.000759288	0.000758294
-0.697	0.61964	-0.732	1.09942	-1.131	1.3195			-0.697	0.00074216	0.000745468	-0.732	0.000762397	0.000760503	-1.131	0.000759187	0.000758895
-0.596	0.61964	-0.575	1.09942	-1.017	1.3195			-0.596	0.000745501	0.000746284	-0.575	0.00075979	0.000760317	-1.017	0.000752101	0.000758887
-0.479	0.61964	-0.476	1.09942	-0.916	1.3195			-0.479	0.000745687	0.000746321	-0.476	0.000759389	0.000760293	-0.916	0.000755416	0.000758991
-0.373	0.61964	-0.353	1.09942	-0.814	1.3195			-0.373	0.000742717	0.000746309	-0.353	0.000763644	0.00076068	-0.814	0.00075693	0.000758949
-0.255	0.61964	-0.228	1.09942	-0.688	1.3195			-0.255	0.000744388	0.00074635	-0.228	0.000758458	0.000760494	-0.688	0.000765074	0.000759203
-0.119	0.61964	-0.101	1.09942	-0.598	1.3195			-0.119	0.000748471	0.00074707	-0.101	0.000756595	0.000760302	-0.598	0.000762316	0.000759194
0	0.61964	0	1.09942	-0.483	1.3195			0	0.000751441	0.000747007	0	0.000762369	0.000760402	-0.483	0.000755388	0.000759591
0.147	0.61972	0.131	1.09951	-0.371	1.3195			0.147	0.0007481	0.000746997	0.131	0.000758672	0.000760484	-0.371	0.000760858	0.000759956
0.288	0.61972	0.241	1.09966	-0.256	1.3195			0.288	0.000744944	0.000746965	0.241	0.000761652	0.00076048	-0.256	0.000758258	0.000760049
0.425	0.61975	0.363	1.09965	-0.122	1.3195			0.425	0.000746402	0.000746958	0.363	0.000761781	0.000760323	-0.122	0.000757859	0.000760094
0.552	0.61986	0.484	1.09959	0	1.3195			0.552	0.000746058	0.000747083	0.484	0.000764603	0.000760554	0	0.000759502	0.000759752
0.674	0.61985	0.603	1.09953	0.117	1.31953			0.674	0.000748155	0.000747232	0.603	0.000761409	0.000760815	0.117	0.000761601	0.000759565
0.79	0.6196	0.716	1.09962	0.257	1.31959			0.79	0.000745158	0.000747535	0.716	0.000756781	0.000760856	0.257	0.000760616	0.00075985
0.88	0.61979	0.838	1.09955	0.377	1.3196			0.88	0.000754383	0.000747663	0.838	0.000763887	0.000760757	0.377	0.000759316	0.000759959
1.01	0.61974	0.935	1.09975	0.497	1.31945			1.01	0.000751998	0.000747597	0.935	0.000753457	0.000760704	0.497	0.000758917	0.000759962
1.133	0.6198	1.06	1.09963	0.618	1.31948			1.133	0.000746216	0.00074751	1.06	0.000760348	0.000760769	0.618	0.000763273	0.000759731
1.251	0.61981	1.197	1.09949	0.735	1.31949			1.251	0.000746615	0.000747571	1.197	0.000762369	0.000760952	0.735	0.000763459	0.000759659
1.397	0.61981	1.307	1.09957	0.876	1.31942			1.397	0.000748072	0.000747549	1.307	0.00076032	0.000761114	0.876	0.000765845	0.00075984
1.514	0.61983	1.433	1.09951	0.993	1.31952			1.514	0.000745715	0.000747588	1.433	0.000762369	0.000760992	0.993	0.000761731	0.00075993
1.623	0.61965	1.537	1.09963	1.11	1.3197			1.623	0.000748415	0.000747525	1.537	0.000761996	0.000761079	1.11	0.00076083	0.000759914
1.763	0.61982	1.66	1.09965	1.236	1.31952			1.763	0.000744759	0.000747455	1.66	0.000758858	0.000761066	1.236	0.000761387	0.000759774
1.913	0.61969	1.769	1.09941	1.365	1.31943			1.913	0.000746402	0.000747368	1.769	0.000755878	0.000761075	1.365	0.000762316	0.000759745
2.027	0.61971	1.893	1.09947	1.469	1.31948			2.027	0.000747357	0.000747191	1.893	0.00076085	0.000761135	1.469	0.000759001	0.000759756
2.164	0.61976	2.016	1.09971	1.588	1.31949			2.164	0.000748128	0.000747222	2.016	0.000764231	0.000761096	1.588	0.00075523	0.000759748
2.299	0.61988	2.149	1.09964	1.706	1.31944			2.299	0.000749399	0.000747194	2.149	0.000763114	0.000761217	1.706	0.000755045	0.000759761
2.421	0.61984	2.275	1.09958	1.802	1.31956			2.421	0.000750142	0.000747274	2.275	0.000764045	0.000761243	1.802	0.000754144	0.000759821
2.527	0.61964	2.413	1.09973	1.928	1.31958			2.527	0.000748657	0.000747392	2.413	0.000765162	0.000761148	1.928	0.000759558	0.0007598
2.655	0.61972	2.525	1.09938	2.065	1.3195			2.655	0.000753854	0.000747411	2.525	0.000763543	0.000761125	2.065	0.000765288	0.000759979
2.761	0.61989	2.654	1.09954	2.201	1.31954			2.761	0.000750596	0.000747415	2.654	0.000759417	0.000761214	2.201	0.000763245	0.000759974
2.863	0.61987	2.76	1.09941	2.306	1.31951			2.863	0.000749	0.000747442	2.76	0.000761065	0.000761055	2.306	0.000760644	0.000759959
2.977	0.61983	2.865	1.09955	2.421	1.31948			2.977	0.000750568	0.00074745	2.865	0.00075721	0.000761135	2.421	0.000762873	0.000759837
3.092	0.61971	2.982	1.0996	2.542	1.31938			3.092	0.000749399	0.000747401	2.982	0.000762741	0.000761239	2.542	0.000759401	0.00075979
3.251	0.61977	3.109	1.09957	2.645	1.31949			3.251	0.000743487	0.000747336	3.109	0.00075681	0.000761204	2.645	0.000760644	0.000759988
3.362	0.61978	3.235	1.09955	2.762	1.31947			3.362	0.000744016	0.000747319	3.235	0.000761122	0.000761211	2.762	0.000752872	0.000760017
3.47	0.61977	3.346	1.09958	2.903	1.31943			3.47	0.000747756	0.000747294	3.346	0.000762798	0.000761208	2.903	0.000758044	0.00076005
3.593	0.61968	3.471	1.09961	3.044	1.31962			3.593	0.000747014	0.000747361	3.471	0.000762612	0.000761231	3.044	0.000758787	0.000760146
3.713	0.61982	3.579	1.09961	3.179	1.3196			3.713	0.000750513	0.000747384	3.579	0.000766437	0.000761067	3.179	0.000757729	0.000760162
3.832	0.6198	3.689	1.09951	3.311	1.31957			3.832	0.000746856	0.000747315	3.689	0.000765162	0.000760985	3.311	0.000763087	0.000760038
3.979	0.61961	3.813	1.09946	3.427	1.3196			3.979	0.000747357	0.000747447	3.813	0.000763701	0.000760956	3.427	0.000764016	0.000760065
4.129	0.61984	3.925	1.09966	3.539	1.31957			4.129	0.000748898	0.000747274	3.925	0.000760692	0.000760705	3.539	0.00076343	0.000760159
4.258	0.61975	4.027	1.09954	3.673	1.31946			4.258	0.000747942	0.000747187	4.027	0.000756065	0.000760742	3.673	0.000760273	0.000760216
4.377	0.61977	4.155	1.09962	3.78	1.31959			4.377	0.000746058	0.000747127	4.155	0.000763672	0.00076065	3.78	0.00075993	0.00076022
4.49	0.61974	4.297	1.0996	3.904	1.31956			4.49	0.000746169	0.000747099	4.297	0.000762397	0.000760571	3.904	0.000759187	0.000760242
4.591	0.61978	4.439	1.09963	4.029	1.31969			4.591	0.000743831	0.000747148	4.439	0.000764073	0.000760547	4.029	0.000756772	0.000760207
4.744	0.61977	4.545	1.09962	4.154	1.31957			4.744	0.000747756	0.000747207	4.545	0.000757425	0.000760456	4.154	0.000756215	0.00076019
4.869	0.61977	4.664	1.09959	4.261	1.31956			4.869	0.000745687	0.000747268	4.664	0.000762984	0.000760402	4.261	0.000755315	0.000760115
4.99	0.61975	4.764	1.0996	4.373	1.31955			4.99	0.000744814	0.000747411	4.764	0.000759603	0.000760425	4.373	0.000762716	0.000760072
5.127	0.61977	4.882	1.09965	4.512	1.31948			5.127	0.000745	0.000747441	4.882	0.000763385	0.00076048	4.512	0.000762316	0.000760041
5.229	0.61972	5.02	1.09963	4.645	1.31955			5.229	0.000746457	0.000747486	5.02	0.00076019	0.000760377	4.645	0.000760431	0.000760056
5.316	0.61964	5.146	1.09948	4.789	1.31959			5.316	0.0007459	0.000747484	5.146	0.000763858	0.000760421	4.789	0.000760144	0.000760232
5.437	0.61966	5.256	1.09951	4.923	1.31952			5.437	0.000746615	0.000747384	5.256	0.000761996	0.000760346	4.923	0.000762373	0.000760434
5.545	0.61969	5.371	1.09964	5.047	1.31949			5.545	0.000748155	0.000747424	5.371	0.000757555	0.000760245	5.047	0.000758072	0.000760695
5.683	0.61976	5.5	1.09972	5.171	1.31948			5.683	0.000746485	0.000747379	5.5	0.000758644	0.000760221	5.171	0.000761258	0.000760823
5.803	0.6196	5.638	1.09967	5.259	1.31956			5.803	0.0007459	0.000747187	5.638	0.000763915	0.000760258	5.259	0.000755157	0.000760876
5.925	0.61961	5.753	1.09966	5.396	1.31954			5.925	0.000744072	0.000747118	5.753	0.000755506	0.000760336	5.396	0.000756187	0.000760811
6.066	0.61979	5.873	1.09971	5.51	1.31949			6.066	0.000744814	0.000747149	5.873	0.000762583	0.000760356	5.51	0.000758815	0.000760813
6.184	0.6198	5.971	1.09967	5.633	1.31958			6.184	0.000745956	0.000746968	5.971	0.000761895	0.000760433	5.633	0.00075993	0.000760712
6.327	0.6198	6.086	1.09971	5.741	1.31959			6.327	0.000748155	0.000746928	6.086	0.000760563	0.00076035	5.741	0.000765473	0.000760713
6.464	0.61972	6.19	1.09977	5.847	1.3195			6.464	0.000747227	0.00074697	6.19	0.000759045	0.000760445	5.847	0.000762373	0.000760697
6.574	0.61973	6.34	1.09955	5.958	1.31961			6.574	0.000743673	0.000747088	6.34	0.000761494	0.000760438	5.958	0.00075993	0.000760857
6.688	0.61975	6.456	1.09959	6.063	1.31957			6.688	0.000749798	0.000747132	6.456	0.000762927	0.000760395	6.063	0.000762744	0.000760939
6.793	0.61975	6.565	1.09959	6.193	1.31947			6.793	0.000747227	0.000747085	6.565	0.000756251	0.000760353	6.193	0.000760301	0.000760977
6.916	0.61971	6.683	1.09959	6.31	1.31957			6.916	0.000744629	0.000746989	6.683	0.00075721	0.000760241	6.31	0.000755315	0.000761189
7.034	0.61973	6.805	1.09962	6.442	1.31944			7.034	0.000751896	0.000747029	6.805	0.00075532	0.000760125	6.442	0.000762001	0.000761306
7.155	0.61976	6.922	1.09965	6.569	1.31944			7.155	0.000745557	0.000747121	6.922	0.000751092	0.000760072	6.569	0.000764073	0.000761314
7.278	0.61958	7.03	1.09957	6.677	1.3194			7.278	0.000747598	0.000747162	7.03	0.00075532	0.000760135	6.677	0.000761844	0.000761199
7.372	0.61958	7.131	1.09974	6.797	1.31965			7.372	0.000743144	0.000747275	7.131	0.000755692	0.000760275	6.797	0.000763487	0.000761246
7.478	0.61964	7.232	1.09954	6.929	1.31952			7.478	0.000745158	0.00074728	7.232	0.000758328	0.000760276	6.929	0.000764573	0.000761224
7.622	0.61967	7.35	1.09957	7.052	1.31945			7.622	0.000750568	0.000747304	7.35	0.000759073	0.000760324	7.052	0.000764044	0.000761243
7.757	0.61961	7.47	1.09964	7.159	1.31944			7.757	0.00074874	0.000747374	7.47	0.000757769	0.00076026	7.159	0.000760887	0.000761306
7.897	0.61973	7.592	1.09954	7.276	1.31944			7.897	0.000751524	0.000747434	7.592	0.000759231	0.000760216	7.276	0.000756986	0.000761418
8.017	0.6198	7.707	1.09955	7.396	1.31953			8.017	0.000752053	0.000747549	7.707	0.000760032	0.000760147	7.396	0.000759215	0.000761518
8.154	0.6197	7.858	1.09955	7.498	1.3196			8.154	0.000747942	0.000747553	7.858	0.0007587	0.000760199	7.498	0.000760701	0.000761515
8.296	0.61958	7.987	1.09964	7.6	1.31957			8.296	0.000749668	0.000747571	7.987	0.000755562	0.000760075	7.6	0.000759772	0.000761382
8.406	0.61977	8.086	1.09963	7.725	1.3195			8.406	0.000747998	0.000747544	8.086	0.000766494	0.000760163	7.725	0.00076423	0.000761304
8.506	0.6198	8.197	1.09955	7.862	1.31953			8.506	0.000744285	0.000747469	8.197	0.000759287	0.000760077	7.862	0.000765345	0.000761271
8.647	0.61978	8.331	1.09967	7.959	1.31964			8.647	0.000752211	0.000747434	8.331	0.000758887	0.000760017	7.959	0.000767445	0.000761366
8.751	0.61986	8.456	1.09953	8.086	1.31956			8.751	0.000746327	0.000747365	8.456	0.000763915	0.00076012	8.086	0.000766059	0.000761465
8.857	0.61984	8.546	1.09964	8.209	1.31965			8.857	0.000744099	0.000747376	8.546	0.000765462	0.000760265	8.209	0.000768002	0.000761454
8.971	0.6198	8.659	1.09967	8.352	1.31955			8.971	0.000747042	0.000747322	8.659	0.000763385	0.000760328	8.352	0.000759958	0.000761532
9.11	0.61977	8.786	1.09972	8.477	1.31948			9.11	0.000750624	0.000747385	8.786	0.000762081	0.000760545	8.477	0.000760729	0.000761614
9.226	0.61973	8.919	1.09965	8.586	1.3194			9.226	0.000741315	0.000747451	8.919	0.000761122	0.000760554	8.586	0.000757729	0.000761684
9.33	0.61962	9.049	1.09959	8.699	1.31959			9.33	0.000747385	0.00074747	9.049	0.000758514	0.000760523	8.699	0.000759429	0.000761715
9.443	0.61962	9.152	1.09974	8.825	1.31963			9.443	0.000745584	0.000747551	9.152	0.00076168	0.000760519	8.825	0.000759829	0.000761673
9.597	0.61978	9.286	1.09952	8.979	1.31943			9.597	0.000750039	0.00074753	9.286	0.000760749	0.000760595	8.979	0.000761044	0.00076164
9.746	0.6197	9.409	1.09964	9.089	1.31952			9.746	0.000750012	0.000747626	9.409	0.00076062	0.000760595	9.089	0.000762215	0.000761634
9.856	0.61972	9.536	1.09962	9.182	1.31963			9.856	0.000744629	0.000747591	9.536	0.000760433	0.000760561	9.182	0.000760758	0.000761569
9.988	0.61973	9.632	1.09967	9.305	1.31956			9.988	0.000745584	0.000747602	9.632	0.000760749	0.000760737	9.305	0.000768531	0.000761527
10.093	0.61979	9.758	1.09966	9.445	1.31954			10.093	0.000748926	0.000747675	9.758	0.000759259	0.000760873	9.445	0.000769059	0.000761499
10.22	0.61979	9.852	1.09966	9.566	1.31957			10.22	0.000752053	0.000747607	9.852	0.000760964	0.000761036	9.566	0.000764416	0.000761514
10.338	0.61981	9.991	1.09965	9.702	1.31966			10.338	0.000750968	0.000747688	9.991	0.000763944	0.000761259	9.702	0.000757572	0.00076146
10.457	0.61971	10.123	1.09951	9.831	1.31967			10.457	0.000753724	0.000747799	10.123	0.00076317	0.000761417	9.831	0.000762643	0.000761395
10.576	0.6197	10.229	1.09966	9.938	1.31942			10.576	0.000746327	0.000747912	10.229	0.000763729	0.000761471	9.938	0.000758844	0.000761356
10.704	0.61971	10.35	1.09966	10.064	1.3195			10.704	0.000747385	0.000747917	10.35	0.000764875	0.000761438	10.064	0.000760144	0.000761315
10.813	0.61997	10.462	1.09966	10.18	1.31956			10.813	0.000747413	0.000747915	10.462	0.000760806	0.00076142	10.18	0.000759958	0.000761367
10.918	0.6198	10.605	1.09967	10.292	1.31963			10.918	0.000750782	0.00074789	10.605	0.000755162	0.00076137	10.292	0.000761973	0.000761376
11.055	0.61967	10.69	1.09965	10.417	1.31944			11.055	0.000751552	0.000747832	10.69	0.000759474	0.000761368	10.417	0.000760386	0.00076144
11.194	0.61981	10.802	1.09963	10.521	1.31943			11.194	0.000745027	0.000747753	10.802	0.000762268	0.000761318	10.521	0.000762587	0.000761401
11.317	0.61983	10.93	1.09959	10.669	1.31955			11.317	0.000745928	0.000747759	10.93	0.000757052	0.000761363	10.669	0.000755528	0.000761286
11.433	0.61983	11.083	1.09959	10.83	1.31954			11.433	0.000745083	0.000747738	11.083	0.00076466	0.000761476	10.83	0.000756429	0.00076129
11.558	0.61979	11.224	1.09976	10.944	1.3195			11.558	0.000742057	0.000747705	11.224	0.000759502	0.000761311	10.944	0.000758472	0.000761167
11.676	0.61979	11.344	1.09966	11.057	1.31948			11.676	0.000744814	0.00074787	11.344	0.000758915	0.000761384	11.057	0.000767202	0.000761063
11.818	0.61979	11.465	1.09955	11.195	1.31951			11.818	0.000744656	0.000747853	11.465	0.000762826	0.000761535	11.195	0.000763144	0.00076099
11.918	0.61979	11.589	1.09958	11.321	1.31947			11.918	0.000747042	0.000747916	11.589	0.000766021	0.000761537	11.321	0.000760701	0.000760888
12.031	0.61978	11.728	1.09968	11.441	1.31953			12.031	0.000743171	0.000748076	11.728	0.000767139	0.000761424	11.441	0.000759114	0.000760815
12.163	0.6198	11.87	1.09951	11.561	1.31961			12.163	0.000747283	0.000748136	11.87	0.00076658	0.000761301	11.561	0.000760358	0.000760833
12.303	0.61971	12.007	1.09968	11.68	1.31957			12.303	0.000748183	0.000748052	12.007	0.000763041	0.000761222	11.68	0.000762429	0.000760819
12.42	0.61978	12.11	1.09972	11.815	1.31939			12.42	0.000746884	0.000748126	12.11	0.000760275	0.000761186	11.815	0.000761501	0.000760892
12.55	0.61979	12.243	1.0996	11.96	1.31943			12.55	0.000752295	0.00074812	12.243	0.000760405	0.000761304	11.96	0.000763301	0.000760947
12.675	0.61978	12.378	1.09957	12.066	1.31944			12.675	0.000746169	0.000748172	12.378	0.000762883	0.000761273	12.066	0.000760729	0.000760988
12.8	0.61983	12.483	1.09969	12.185	1.31949			12.8	0.000748554	0.000748136	12.483	0.000761522	0.000761307	12.185	0.000759587	0.00076107
12.928	0.61976	12.589	1.09962	12.282	1.31954			12.928	0.000748025	0.000748141	12.589	0.000761178	0.000761329	12.282	0.000759429	0.000761
13.027	0.61988	12.717	1.09959	12.412	1.31956			13.027	0.000747784	0.000748211	12.717	0.000765248	0.000761322	12.412	0.000758157	0.000761025
13.135	0.61988	12.827	1.09971	12.496	1.31957			13.135	0.000748369	0.000748154	12.827	0.00076413	0.00076125	12.496	0.000753885	0.000760901
13.275	0.6199	12.948	1.09969	12.591	1.31954			13.275	0.000748424	0.000748184	12.948	0.000763628	0.000761255	12.591	0.000762772	0.000760749
13.399	0.61989	13.078	1.09964	12.721	1.31965			13.399	0.000749696	0.000748084	13.078	0.000762482	0.000761297	12.721	0.000761343	0.000760671
13.51	0.61987	13.204	1.0997	12.837	1.31962			13.51	0.000753223	0.000748037	13.204	0.000763385	0.000761269	12.837	0.000758528	0.000760646
13.638	0.61981	13.332	1.09966	12.973	1.31948			13.638	0.000748926	0.000747791	13.332	0.000758413	0.000761271	12.973	0.000761501	0.000760602
13.779	0.61974	13.462	1.09967	13.092	1.3195			13.779	0.000745426	0.000747872	13.462	0.000756652	0.000761178	13.092	0.000762486	0.000760731
13.916	0.61987	13.573	1.0997	13.22	1.31939			13.916	0.000750466	0.000747922	13.573	0.00075817	0.000761055	13.22	0.000766673	0.000760746
14.044	0.61982	13.699	1.09962	13.332	1.3195			14.044	0.000747441	0.000747963	13.699	0.00075519	0.000761064	13.332	0.000761371	0.000760728
14.142	0.61973	13.817	1.09961	13.465	1.31952			14.142	0.000748582	0.000747888	13.817	0.000759158	0.000761175	13.465	0.000760228	0.000760737
14.269	0.61971	13.942	1.09958	13.578	1.31952			14.269	0.000748025	0.000747819	13.942	0.000757453	0.000761225	13.578	0.000757228	0.000760832
14.388	0.61978	14.083	1.09964	13.689	1.31955			14.388	0.000748239	0.000747874	14.083	0.000760992	0.000761134	13.689	0.000754813	0.000760774
14.481	0.61973	14.187	1.09962	13.801	1.31947			14.481	0.000748582	0.000747982	14.187	0.000761365	0.000761136	13.801	0.000760014	0.000760814
14.592	0.61964	14.318	1.09953	13.906	1.31946			14.592	0.000746355	0.000748127	14.318	0.00075804	0.000761048	13.906	0.000757943	0.000760941
14.725	0.61973	14.419	1.09959	14.012	1.3195			14.725	0.000752666	0.000748248	14.419	0.000763013	0.000761136	14.012	0.000760014	0.000760968
14.835	0.61977	14.53	1.09968	14.145	1.31961			14.835	0.000751367	0.000748294	14.53	0.000766609	0.000761163	14.145	0.00076373	0.000760799
14.952	0.61963	14.656	1.09961	14.261	1.31957			14.952	0.000749538	0.000748306	14.656	0.000764001	0.000761179	14.261	0.000760887	0.000760675
15.074	0.61974	14.762	1.09961	14.35	1.31961			15.074	0.000752267	0.000748282	14.762	0.000759716	0.000761115	14.35	0.000764287	0.000760654
15.209	0.61969	14.879	1.09955	14.485	1.31963			15.209	0.000750067	0.000748345	14.879	0.000757109	0.00076095	14.485	0.000760858	0.000760642
15.335	0.6196	15.01	1.09961	14.618	1.31967			15.335	0.000746355	0.000748379	15.01	0.00075804	0.000760849	14.618	0.000759986	0.000760636
15.445	0.61961	15.127	1.09953	14.726	1.31953			15.445	0.000745083	0.000748452	15.127	0.000759287	0.00076077	14.726	0.000761472	0.000760513
15.545	0.61975	15.249	1.09955	14.842	1.31964			15.545	0.000747097	0.000748581	15.249	0.000764531	0.000760629	14.842	0.000762244	0.000760421
15.644	0.61972	15.361	1.09975	14.965	1.31954			15.644	0.000748239	0.000748512	15.361	0.000760089	0.000760582	14.965	0.0007619	0.000760278
15.753	0.61974	15.462	1.09968	15.086	1.31948			15.753	0.000748183	0.000748491	15.462	0.000762511	0.000760546	15.086	0.000765216	0.000760212
15.898	0.6197	15.597	1.0997	15.199	1.31948			15.898	0.000750253	0.000748423	15.597	0.000761737	0.000760492	15.199	0.000758658	0.000760214
15.997	0.61968	15.714	1.09971	15.322	1.31946			15.997	0.000748239	0.000748428	15.714	0.000760061	0.000760391	15.322	0.000762029	0.00076027
16.12	0.61956	15.841	1.09953	15.497	1.31956			16.12	0.000742642	0.000748401	15.841	0.000757109	0.000760326	15.497	0.000762215	0.000760325
16.23	0.61962	15.97	1.09949	15.608	1.31944			16.23	0.000750466	0.000748387	15.97	0.000759502	0.000760265	15.608	0.000761315	0.000760447
16.334	0.61971	16.096	1.09972	15.74	1.31954			16.334	0.000746939	0.000748336	16.096	0.000763098	0.00076023	15.74	0.000760414	0.000760269
16.452	0.61968	16.251	1.0996	15.861	1.31965			16.452	0.000748582	0.000748257	16.251	0.000762539	0.000760238	15.861	0.000756327	0.000760232
16.572	0.61969	16.39	1.09963	15.984	1.31973			16.572	0.000741184	0.000748182	16.39	0.000763256	0.000760203	15.984	0.000760414	0.000760234
16.668	0.61964	16.512	1.09939	16.098	1.31969			16.668	0.000750466	0.00074811	16.512	0.000759	0.000760295	16.098	0.000765401	0.000760193
16.794	0.61956	16.64	1.09957	16.209	1.31954			16.794	0.000749937	0.000748118	16.64	0.000758599	0.000760324	16.209	0.000760887	0.000760039
16.918	0.61969	16.774	1.09951	16.319	1.31958			16.918	0.000749483	0.000748042	16.774	0.000761235	0.000760289	16.319	0.000759058	0.00075987
17.046	0.61969	16.874	1.09962	16.426	1.31975			17.046	0.000746967	0.000748037	16.874	0.000760862	0.000760502	16.426	0.000762458	0.000759872
17.159	0.61961	16.993	1.0996	16.543	1.31971			17.159	0.000748025	0.000748005	16.993	0.00076198	0.000760529	16.543	0.000765187	0.000759939
17.279	0.61957	17.104	1.09966	16.667	1.31953			17.279	0.000747867	0.000747973	17.104	0.000757667	0.000760581	16.667	0.000759643	0.000759965
17.375	0.6197	17.23	1.09966	16.784	1.31946			17.375	0.000751395	0.00074794	17.23	0.000757137	0.000760633	16.784	0.000757572	0.000760017
17.497	0.61957	17.345	1.09982	16.883	1.31953			17.497	0.000752509	0.00074793	17.345	0.000760146	0.000760682	16.883	0.000762902	0.000759991
17.618	0.6196	17.473	1.09957	16.988	1.31958			17.618	0.000748239	0.000747957	17.473	0.000764029	0.000760771	16.988	0.000759857	0.000760115
17.751	0.61971	17.601	1.09957	17.091	1.31961			17.751	0.000747153	0.000747832	17.601	0.000760275	0.000760743	17.091	0.000758557	0.000760095
17.871	0.61965	17.704	1.09955	17.202	1.31945			17.871	0.000745268	0.000747698	17.704	0.000763628	0.000760604	17.202	0.000756829	0.000760149
17.998	0.61954	17.827	1.09966	17.315	1.3196			17.998	0.000745825	0.000747604	17.827	0.000762754	0.000760488	17.315	0.000759643	0.000760127
18.111	0.61967	17.943	1.09958	17.417	1.31951			18.111	0.000746382	0.000747543	17.943	0.000758757	0.000760416	17.417	0.000758528	0.000760075
18.236	0.61987	18.043	1.09951	17.519	1.31954			18.236	0.000748981	0.000747496	18.043	0.000761421	0.000760569	17.519	0.000760014	0.000760075
18.332	0.61977	18.161	1.09943	17.669	1.3195			18.332	0.000751924	0.000747548	18.161	0.000759	0.000760694	17.669	0.00075617	0.000760135
18.426	0.61977	18.313	1.0994	17.789	1.3196			18.426	0.000753437	0.00074761	18.313	0.000753067	0.000760784	17.789	0.000756829	0.000760252
18.544	0.61958	18.44	1.09955	17.909	1.31961			18.544	0.000748796	0.00074765	18.44	0.00075804	0.000760753	17.909	0.000755984	0.000760235
18.666	0.61949	18.549	1.09955	18.022	1.31947			18.666	0.000745083	0.000747508	18.549	0.00076102	0.000760797	18.022	0.000757386	0.000760278
18.787	0.61969	18.679	1.09961	18.117	1.31959			18.787	0.00074511	0.00074743	18.679	0.000758785	0.000760761	18.117	0.000759671	0.000760231
18.899	0.61971	18.759	1.09962	18.204	1.31955			18.899	0.000748266	0.000747449	18.759	0.000756019	0.000760741	18.204	0.000762272	0.000760284
18.999	0.61985	18.871	1.09962	18.31	1.31959			18.999	0.00074641	0.000747438	18.871	0.000761952	0.000760691	18.31	0.000761	0.000760279
19.113	0.61978	18.988	1.09969	18.402	1.31958			19.113	0.000747682	0.000747545	18.988	0.00076102	0.000760749	18.402	0.000760071	0.000760304
19.238	0.61968	19.081	1.09971	18.499	1.31952			19.238	0.000745825	0.000747415	19.081	0.000761822	0.000760809	18.499	0.000753699	0.000760344
19.348	0.61972	19.199	1.09951	18.62	1.31958			19.348	0.00074564	0.000747474	19.199	0.000762883	0.000760766	18.62	0.000759485	0.000760315
19.474	0.61967	19.303	1.09966	18.749	1.31959			19.474	0.000749408	0.000747446	19.303	0.000761608	0.000760744	18.749	0.000758585	0.000760343
19.598	0.61966	19.451	1.09961	18.895	1.31965			19.598	0.000745241	0.000747595	19.451	0.000763126	0.000760697	18.895	0.000759457	0.000760318
19.706	0.61978	19.571	1.09948	19.031	1.31956			19.706	0.000745853	0.000747487	19.571	0.000758097	0.000760756	19.031	0.000754628	0.000760227
19.82	0.61992	19.683	1.09968	19.137	1.31959			19.82	0.000746596	0.000747388	19.683	0.000756392	0.000760734	19.137	0.000758028	0.000760284
19.942	0.61971	19.796	1.09952	19.238	1.31953			19.942	0.000747153	0.000747339	19.796	0.000766078	0.000760704	19.238	0.000761501	0.000760379
20.055	0.61972	19.92	1.09957	19.366	1.31962			20.055	0.000746967	0.000747405	19.92	0.000760518	0.000760682	19.366	0.000763601	0.000760455
20.172	0.61968	20.03	1.09965	19.484	1.31949			20.172	0.00074641	0.000747352	20.03	0.000760117	0.000760715	19.484	0.000758585	0.000760444
20.285	0.61962	20.137	1.09967	19.576	1.31942			20.285	0.00074654	0.000747346	20.137	0.000763657	0.000760865	19.576	0.000757442	0.000760372
20.41	0.61979	20.278	1.09965	19.684	1.31948			20.41	0.000748081	0.00074727	20.278	0.000763843	0.000761029	19.684	0.000758714	0.000760453
20.537	0.61978	20.398	1.0997	19.801	1.3196			20.537	0.000747737	0.000747256	20.398	0.000762567	0.000761191	19.801	0.000764258	0.000760397
20.659	0.6198	20.503	1.09955	19.929	1.31976			20.659	0.000746252	0.000747297	20.503	0.000761608	0.00076122	19.929	0.000758985	0.000760401
20.767	0.61975	20.619	1.09949	20.026	1.31952			20.767	0.000744581	0.000747319	20.619	0.00075953	0.000761218	20.026	0.000766516	0.000760491
20.891	0.61958	20.738	1.0997	20.144	1.31941			20.891	0.000744711	0.000747371	20.738	0.00075804	0.000761128	20.144	0.000759728	0.000760486
21.012	0.61967	20.845	1.09966	20.273	1.31943			21.012	0.000749167	0.000747369	20.845	0.000756047	0.000761073	20.273	0.000761658	0.000760424
21.147	0.61966	20.973	1.09964	20.405	1.31951			21.147	0.000747682	0.000747301	20.973	0.000764932	0.000761136	20.405	0.000760842	0.000760439
21.246	0.61969	21.085	1.09955	20.519	1.31941			21.246	0.000748981	0.000747218	21.085	0.00076443	0.000761139	20.519	0.000763043	0.000760534
21.373	0.61982	21.179	1.09962	20.621	1.31969			21.373	0.000748239	0.000747073	21.179	0.000763871	0.000761109	20.621	0.000767473	0.000760622
21.48	0.61974	21.29	1.09953	20.729	1.31982			21.48	0.000749167	0.000746975	21.29	0.00076294	0.000761233	20.729	0.000761343	0.000760721
21.607	0.61986	21.397	1.09964	20.85	1.31964			21.607	0.000740999	0.000746914	21.397	0.000762353	0.0007613	20.85	0.000764101	0.000760971
21.724	0.61973	21.546	1.09955	20.951	1.31955			21.724	0.00074421	0.000746903	21.546	0.000760676	0.000761305	20.951	0.000762829	0.000761067
21.84	0.61981	21.672	1.09966	21.089	1.31952			21.84	0.000751209	0.000746912	21.672	0.000760676	0.000761336	21.089	0.000761343	0.000761079
21.952	0.61976	21.806	1.09962	21.226	1.31947			21.952	0.000747682	0.000746849	21.806	0.000757509	0.000761508	21.226	0.000761771	0.000760944
22.051	0.61969	21.932	1.09952	21.349	1.31965			22.051	0.000748109	0.000746897	21.932	0.000760089	0.000761429	21.349	0.000763515	0.000760875
22.161	0.6198	22.062	1.09962	21.452	1.31968			22.161	0.000743838	0.000746836	22.062	0.000762567	0.000761383	21.452	0.000763358	0.000760802
22.288	0.61971	22.182	1.09962	21.579	1.31959			22.288	0.00074991	0.000746801	22.182	0.000760891	0.000761397	21.579	0.0007589	0.000760862
22.408	0.61984	22.334	1.09949	21.692	1.31961			22.408	0.000747153	0.000746857	22.334	0.000761421	0.000761372	21.692	0.000757785	0.000760839
22.529	0.61981	22.444	1.0996	21.806	1.3195			22.529	0.000748823	0.000746773	22.444	0.000760862	0.000761457	21.806	0.000759142	0.000760773
22.643	0.61981	22.556	1.09964	21.944	1.31962			22.643	0.000744925	0.000746716	22.556	0.000762009	0.000761439	21.944	0.000760758	0.000760748
22.781	0.61974	22.665	1.09967	22.054	1.31961			22.781	0.000744925	0.000746758	22.665	0.000757481	0.000761418	22.054	0.000763758	0.000760865
22.882	0.61986	22.797	1.09977	22.171	1.31963			22.882	0.000746967	0.000746791	22.797	0.000759716	0.000761506	22.171	0.000763915	0.000760924
23.003	0.61981	22.893	1.09964	22.307	1.31955			23.003	0.000750337	0.000746784	22.893	0.000759745	0.000761386	22.307	0.000766359	0.000760976
23.11	0.61975	23.01	1.09954	22.4	1.31963			23.11	0.000745296	0.000746774	23.01	0.000763628	0.000761404	22.4	0.00076463	0.000760913
23.232	0.61971	23.14	1.09964	22.517	1.31957			23.232	0.000747552	0.000746887	23.14	0.000765333	0.000761471	22.517	0.000755956	0.000761008
23.364	0.61977	23.256	1.09952	22.627	1.31945			23.364	0.000747524	0.000746844	23.256	0.000765519	0.000761457	22.627	0.000761715	0.000761132
23.481	0.6198	23.37	1.09962	22.729	1.31954			23.481	0.000751822	0.000746892	23.37	0.000768371	0.000761296	22.729	0.000760043	0.00076125
23.625	0.61994	23.484	1.09964	22.882	1.31953			23.625	0.000750309	0.000746882	23.484	0.000765548	0.000761296	22.882	0.000760043	0.000761161
23.757	0.61984	23.591	1.09956	23.003	1.31953			23.757	0.000748294	0.000746932	23.591	0.000760146	0.00076138	23.003	0.000763172	0.000761244
23.873	0.61979	23.693	1.09973	23.142	1.3196			23.873	0.000747923	0.000747005	23.693	0.000759028	0.000761408	23.142	0.000756541	0.000761133
24.013	0.61986	23.825	1.09961	23.251	1.31966			24.013	0.000745695	0.000747065	23.825	0.000759959	0.000761478	23.251	0.000756513	0.000761179
24.114	0.61981	23.948	1.09964	23.357	1.31955			24.114	0.00074291	0.000747112	23.948	0.00076198	0.000761555	23.357	0.0007593	0.000761164
24.214	0.61972	24.07	1.09955	23.445	1.31945			24.214	0.000744767	0.000747078	24.07	0.000761551	0.00076145	23.445	0.000764844	0.000761113
24.325	0.61973	24.169	1.0995	23.572	1.31963			24.325	0.000744553	0.000747017	24.169	0.000757509	0.000761301	23.572	0.000760657	0.00076103
24.447	0.61973	24.274	1.09967	23.681	1.31965			24.447	0.000748424	0.000746963	24.274	0.000759372	0.000761155	23.681	0.000761872	0.00076095
24.567	0.61964	24.386	1.09963	23.792	1.31956			24.567	0.000745667	0.000746931	24.386	0.00076145	0.000761174	23.792	0.000768745	0.000760984
24.688	0.6196	24.529	1.09956	23.899	1.31946			24.688	0.000744553	0.000747111	24.529	0.000761292	0.000761156	23.899	0.000762244	0.000760922
24.798	0.61992	24.674	1.09966	24.009	1.31954			24.798	0.000745537	0.000747191	24.674	0.000760332	0.00076131	24.009	0.000760285	0.000760938
24.916	0.61981	24.792	1.09962	24.138	1.31961			24.916	0.000745083	0.000747104	24.792	0.000764831	0.000761285	24.138	0.000755427	0.000760943
25.035	0.61981	24.903	1.09963	24.251	1.31957			25.035	0.000748851	0.00074707	24.903	0.000757882	0.00076133	24.251	0.000757442	0.000760969
25.147	0.61983	25.066	1.09959	24.383	1.31963			25.147	0.000744581	0.00074695	25.066	0.000758684	0.00076132	24.383	0.000756356	0.000760815
25.232	0.61984	25.219	1.09963	24.497	1.31966			25.232	0.000743997	0.00074691	25.219	0.000762567	0.000761324	24.497	0.000756755	0.000760714
25.355	0.61977	25.34	1.09964	24.59	1.31957			25.355	0.000748508	0.000746886	25.34	0.000761608	0.000761373	24.59	0.000758343	0.000760766
25.501	0.61969	25.466	1.09963	24.688	1.31961			25.501	0.000745138	0.00074685	25.466	0.000765949	0.000761406	24.688	0.000755185	0.0007608
25.637	0.61981	25.577	1.09962	24.825	1.31967			25.637	0.000742353	0.000746822	25.577	0.000762195	0.000761469	24.825	0.000758213	0.000760863
25.753	0.61979	25.694	1.0997	24.94	1.31939			25.753	0.000747951	0.000746846	25.694	0.000757007	0.000761458	24.94	0.0007606	0.00076084
25.861	0.61966	25.804	1.09972	25.066	1.3196			25.861	0.000748294	0.000746752	25.804	0.000760891	0.000761587	25.066	0.000761	0.000760691
25.982	0.61981	25.924	1.09957	25.197	1.31959			25.982	0.000746809	0.000746764	25.924	0.000759931	0.000761588	25.197	0.000764158	0.00076055
26.104	0.61964	26.054	1.09961	25.337	1.31959			26.104	0.000746438	0.000746688	26.054	0.00076145	0.000761617	25.337	0.000760414	0.000760395
26.21	0.61974	26.155	1.09962	25.45	1.31963			26.21	0.000752165	0.000746722	26.155	0.000763527	0.000761545	25.45	0.000763415	0.000760368
26.347	0.61983	26.267	1.09966	25.581	1.31962			26.347	0.000744368	0.000746543	26.267	0.00076294	0.000761433	25.581	0.000763786	0.000760525
26.475	0.61958	26.376	1.09967	25.708	1.31957			26.475	0.000750522	0.000746478	26.376	0.000755675	0.000761283	25.708	0.000764715	0.000760552
26.585	0.61967	26.496	1.09971	25.831	1.31953			26.585	0.000747208	0.000746344	26.496	0.000762567	0.000761138	25.831	0.000759699	0.000760575
26.693	0.61968	26.609	1.0997	25.971	1.31943			26.693	0.000748851	0.000746414	26.609	0.000765892	0.000761036	25.971	0.000763229	0.000760576
26.803	0.61978	26.714	1.09955	26.098	1.31949			26.803	0.000748294	0.000746439	26.714	0.000760919	0.000761098	26.098	0.000760842	0.000760483
26.939	0.61961	26.845	1.09956	26.201	1.31958			26.939	0.000747737	0.000746559	26.845	0.000761636	0.000761238	26.201	0.000762086	0.000760568
27.07	0.61966	26.97	1.09971	26.308	1.31957			27.07	0.000751608	0.000746629	26.97	0.000759959	0.000761326	26.308	0.000760899	0.000760605
27.202	0.6197	27.099	1.09959	26.439	1.31952			27.202	0.000745908	0.000746739	27.099	0.000759587	0.000761385	26.439	0.000758241	0.000760574
27.316	0.61976	27.226	1.09972	26.579	1.31957			27.316	0.000745881	0.00074683	27.226	0.000756849	0.0007615	26.579	0.000758799	0.000760423
27.433	0.61968	27.362	1.09964	26.696	1.31948			27.433	0.000745509	0.000746911	27.362	0.000756392	0.000761614	26.696	0.000763386	0.000760357
27.549	0.61976	27.49	1.09946	26.815	1.31955			27.549	0.000747524	0.000746902	27.49	0.000763928	0.000761776	26.815	0.0007631	0.000760261
27.689	0.61972	27.606	1.09953	26.932	1.31954			27.689	0.000750179	0.00074687	27.606	0.00076145	0.000761962	26.932	0.000760943	0.000760102
27.799	0.61966	27.728	1.09966	27.048	1.31962			27.799	0.000748266	0.000746853	27.728	0.0007685	0.000762119	27.048	0.000763629	0.00075998
27.923	0.61974	27.838	1.0996	27.176	1.3195			27.923	0.000746809	0.000746922	27.838	0.000759429	0.000762211	27.176	0.000761614	0.000759951
28.038	0.61977	27.945	1.09956	27.313	1.31956			28.038	0.000745908	0.00074704	27.945	0.000759773	0.000762305	27.313	0.0007631	0.000759992
28.155	0.61965	28.062	1.0996	27.442	1.31955			28.155	0.000741982	0.000747037	28.062	0.000759587	0.000762529	27.442	0.000755641	0.000760012
28.236	0.61969	28.161	1.09958	27.583	1.31952			28.236	0.000741796	0.000747035	28.161	0.000762782	0.000762778	27.583	0.000758213	0.000760104
28.347	0.61976	28.277	1.09957	27.684	1.31959			28.347	0.000748693	0.000747016	28.277	0.000763369	0.00076287	27.684	0.000761557	0.000760239
28.486	0.6196	28.387	1.09957	27.81	1.31962			28.486	0.000745351	0.000746914	28.387	0.000763126	0.000762929	27.81	0.000759542	0.000760328
28.619	0.61978	28.502	1.09967	27.925	1.31956			28.619	0.000747394	0.000746863	28.502	0.000764058	0.000762991	27.925	0.000762357	0.000760456
28.724	0.61983	28.634	1.09973	28.062	1.31951			28.724	0.000746122	0.000746871	28.634	0.00076145	0.000763171	28.062	0.000759542	0.000760563
28.854	0.61974	28.743	1.09961	28.185	1.3196			28.854	0.000740153	0.000746795	28.743	0.000764086	0.000763383	28.185	0.00075617	0.000760579
28.994	0.61971	28.865	1.09967	28.307	1.31957			28.994	0.000747552	0.000746767	28.865	0.000759773	0.00076354	28.307	0.000756755	0.000760572
29.12	0.61973	28.975	1.09963	28.436	1.31963			29.12	0.000746465	0.000746786	28.975	0.000761207	0.000763651	28.436	0.000758427	0.000760654
29.242	0.61973	29.087	1.09955	28.561	1.31957			29.242	0.000747022	0.000746806	29.087	0.000759959	0.000763735	28.561	0.000763257	0.000760768
29.383	0.61974	29.192	1.09964	28.691	1.31951			29.383	0.000738427	0.00074669	29.192	0.000759587	0.000763752	28.691	0.000763972	0.000760798
29.497	0.61966	29.296	1.09953	28.8	1.31968			29.497	0.000744237	0.00074674	29.296	0.00075791	0.000763822	28.8	0.000763072	0.000760886
29.606	0.61969	29.408	1.09959	28.945	1.31947			29.606	0.000744952	0.000746606	29.408	0.000760948	0.00076403	28.945	0.000761242	0.000760964
29.713	0.61969	29.544	1.09954	29.058	1.31959			29.713	0.000753892	0.000746621	29.544	0.000760332	0.000764119	29.058	0.000760099	0.000761133
29.813	0.61975	29.666	1.09949	29.17	1.31965			29.813	0.000749566	0.000746501	29.666	0.000763341	0.000764072	29.17	0.000758427	0.000761319
29.946	0.6196	29.792	1.09961	29.251	1.31966			29.946	0.000754078	0.000746338	29.792	0.000766135	0.000764178	29.251	0.000760842	0.000761476
30.106	0.61979	29.917	1.09945	29.377	1.31961			30.106	0.00074925	0.00074625	29.917	0.000764459	0.000764201	29.377	0.000758427	0.000761565
30.215	0.61984	30.035	1.15928	29.48	1.31955			30.215	0.000748536	0.000746156	30.035	0.000764989	0.000764321	29.48	0.000757712	0.000761652
30.345	0.61974	30.15	1.26954	29.598	1.31954			30.345	0.000749408	0.000746156	30.15	0.000767411	0.000764475	29.598	0.000757127	0.000761887
30.449	0.61973	30.25	1.26963	29.725	1.31954			30.449	0.000748666	0.000746259	30.25	0.000763341	0.000764637	29.725	0.000757284	0.00076204
30.56	0.6199	30.375	1.26955	29.85	1.31948			30.56	0.000747951	0.000746209	30.375	0.000767654	0.000764887	29.85	0.000756969	0.000762147
30.673	0.61974	30.516	1.26967	29.953	1.31946			30.673	0.000744052	0.000746177	30.516	0.000770922	0.000764894	29.953	0.000760657	0.000762315
30.784	0.61967	30.64	1.26945	30.085	1.48968			30.784	0.00074368	0.000746134	30.64	0.000769274	0.000765004	30.085	0.00075604	0.000762444
30.926	0.61976	30.782	1.2695	30.201	1.51964			30.926	0.000749065	0.000746	30.782	0.000765018	0.000765023	30.201	0.000758799	0.000762536
31.031	0.61968	30.907	1.26946	30.298	1.51946			31.031	0.000751107	0.000745993	30.907	0.000769675	0.000765268	30.298	0.000757527	0.000762703
31.142	0.61975	31.038	1.26963	30.426	1.51955			31.142	0.000748693	0.000746074	31.038	0.000769302	0.000765463	30.426	0.000758427	0.000762718
31.277	0.61989	31.135	1.26964	30.557	1.51954			31.277	0.000744478	0.000746166	31.135	0.000771352	0.000765525	30.557	0.000761056	0.000763025
31.393	0.61955	31.253	1.26961	30.679	1.51957			31.393	0.000742993	0.00074625	31.253	0.000767253	0.000765579	30.679	0.000763629	0.000763216
31.531	0.61983	31.368	1.26958	30.799	1.51963			31.531	0.000743309	0.000746145	31.368	0.000764645	0.000765619	30.799	0.000762886	0.000763413
31.648	0.61978	31.49	1.26961	30.914	1.51952			31.648	0.000742566	0.00074612	31.49	0.000769116	0.000765752	30.914	0.000761743	0.000763618
31.759	0.61985	31.605	1.26966	31.042	1.51955			31.759	0.000742752	0.000746117	31.605	0.000771352	0.000765814	31.042	0.000763657	0.000763782
31.889	0.61972	31.707	1.26945	31.167	1.51958			31.889	0.000744079	0.000746182	31.707	0.000767812	0.000765917	31.167	0.000761428	0.000763943
32.003	0.61972	31.818	1.26955	31.286	1.51952			32.003	0.000746864	0.000746394	31.818	0.000768901	0.000766026	31.286	0.000760657	0.000764193
32.123	0.6198	31.927	1.26959	31.386	1.51946			32.123	0.000747793	0.000746381	31.927	0.000765577	0.000766126	31.386	0.000768302	0.000764328
32.255	0.61969	32.047	1.26946	31.505	1.51959			32.255	0.000747421	0.000746437	32.047	0.000765734	0.000766308	31.505	0.00076623	0.000764554
32.387	0.61969	32.189	1.26959	31.616	1.51932			32.387	0.00074628	0.00074647	32.189	0.00076443	0.000766407	31.616	0.000764958	0.000764735
32.52	0.6198	32.304	1.26951	31.731	1.51948			32.52	0.000746892	0.000746661	32.304	0.000766508	0.000766507	31.731	0.000768273	0.000764882
32.65	0.61977	32.445	1.26953	31.875	1.51965			32.65	0.00074368	0.000746695	32.445	0.000766293	0.000766679	31.875	0.000768673	0.000765057
32.788	0.61974	32.573	1.26964	31.97	1.51947			32.788	0.000747979	0.000746747	32.573	0.000767067	0.000766763	31.97	0.00076833	0.00076521
32.907	0.61973	32.68	1.26962	32.092	1.51934			32.907	0.000742752	0.000746583	32.68	0.000763527	0.000766869	32.092	0.000772703	0.000765404
33.024	0.61971	32.799	1.26952	32.23	1.51961			33.024	0.000739967	0.000746574	32.799	0.000766322	0.00076695	32.23	0.000768859	0.000765558
33.137	0.61988	32.91	1.26935	32.34	1.51958			33.137	0.000743281	0.000746512	32.91	0.000762782	0.00076692	32.34	0.00076663	0.000765744
33.255	0.61987	33.027	1.26956	32.454	1.51955			33.255	0.000746809	0.000746505	33.027	0.000766078	0.000766894	32.454	0.000765329	0.000766001
33.371	0.61973	33.139	1.26966	32.571	1.51952			33.371	0.000745908	0.000746545	33.139	0.000767439	0.000766986	32.571	0.000770217	0.000766246
33.497	0.61975	33.287	1.26943	32.683	1.51943			33.497	0.000751107	0.000746553	33.287	0.000765147	0.000767005	32.683	0.000766601	0.000766545
33.629	0.61981	33.419	1.26947	32.809	1.51966			33.629	0.000742965	0.000746548	33.419	0.000769116	0.000767027	32.809	0.000768859	0.000766769
33.748	0.61978	33.539	1.26959	32.938	1.5196			33.748	0.000745908	0.000746509	33.539	0.000764301	0.000766939	32.938	0.000771675	0.000766999
33.879	0.61967	33.67	1.26958	33.05	1.51958			33.879	0.000747951	0.000746583	33.67	0.000767038	0.00076687	33.05	0.000767502	0.000767178
33.994	0.61969	33.794	1.26944	33.166	1.51961			33.994	0.000741452	0.000746579	33.794	0.000769489	0.000766787	33.166	0.00076833	0.000767492
34.111	0.61967	33.89	1.26953	33.279	1.5196			34.111	0.000746465	0.000746562	33.89	0.000771939	0.00076687	33.279	0.00077016	0.000767835
34.219	0.6198	34.02	1.26962	33.405	1.51956			34.219	0.000750021	0.000746588	34.02	0.000769704	0.000766791	33.405	0.000763843	0.000768098
34.308	0.61975	34.142	1.26956	33.502	1.51977			34.308	0.000746679	0.000746622	34.142	0.000762754	0.000766788	33.502	0.000771303	0.000768353
34.424	0.61972	34.28	1.26959	33.634	1.51942			34.424	0.000746094	0.000746723	34.28	0.000765548	0.000766726	33.634	0.00076793	0.000768536
34.519	0.61979	34.389	1.26957	33.754	1.51954			34.519	0.000743309	0.000746772	34.389	0.00076539	0.000766671	33.754	0.000771646	0.000768668
34.629	0.61979	34.486	1.26953	33.884	1.51958			34.629	0.000744107	0.000746875	34.486	0.00076989	0.000766686	33.884	0.000769974	0.000768796
34.738	0.61978	34.587	1.26949	34.006	1.51946			34.738	0.000747208	0.000746953	34.587	0.000767253	0.000766595	34.006	0.000770746	0.000768892
34.87	0.61967	34.707	1.26949	34.136	1.51953			34.87	0.000749464	0.000747041	34.707	0.000766694	0.000766534	34.136	0.000767716	0.000768982
34.981	0.61969	34.834	1.26946	34.246	1.51949			34.981	0.000750977	0.000747078	34.834	0.000769646	0.00076664	34.246	0.000768916	0.000769175
35.102	0.61982	34.94	1.26952	34.363	1.51948			35.102	0.000746892	0.000747141	34.94	0.000764888	0.000766666	34.363	0.000763657	0.000769325
35.225	0.61961	35.054	1.26957	34.486	1.51964			35.225	0.000749278	0.00074713	35.054	0.000770449	0.000766683	34.486	0.000769974	0.000769329
35.347	0.6198	35.17	1.26953	34.619	1.51941			35.347	0.000748749	0.000747157	35.17	0.000765046	0.00076675	34.619	0.000772446	0.000769301
35.466	0.6198	35.303	1.26944	34.75	1.51951			35.466	0.000748164	0.000747213	35.303	0.000764645	0.000766712	34.75	0.000771489	0.000769338
35.577	0.61971	35.444	1.26948	34.867	1.51954			35.577	0.000745964	0.000747212	35.444	0.000766694	0.000766643	34.867	0.000771989	0.000769343
35.686	0.61969	35.587	1.26946	34.988	1.51948			35.686	0.000747579	0.000747314	35.587	0.000765232	0.000766561	34.988	0.000769074	0.000769369
35.795	0.6196	35.705	1.2695	35.105	1.51957			35.795	0.000745537	0.000747345	35.705	0.000765763	0.000766525	35.105	0.000769974	0.000769486
35.937	0.61971	35.799	1.26962	35.224	1.51966			35.937	0.000749093	0.00074743	35.799	0.000767439	0.000766526	35.224	0.000766287	0.000769481
36.066	0.61976	35.938	1.26943	35.346	1.51956			36.066	0.000750949	0.000747613	35.938	0.000764617	0.000766505	35.346	0.000770345	0.000769454
36.193	0.61966	36.056	1.26948	35.474	1.51943			36.193	0.000748879	0.00074767	36.056	0.000763155	0.000766552	35.474	0.000771517	0.000769556
36.309	0.61972	36.167	1.26952	35.589	1.51958			36.309	0.000750578	0.000747643	36.167	0.000769675	0.000766525	35.589	0.000770188	0.000769735
36.42	0.61964	36.269	1.26955	35.703	1.5197			36.42	0.000749835	0.000747612	36.269	0.000768371	0.000766362	35.703	0.000772389	0.000769695
36.55	0.61961	36.382	1.26965	35.823	1.5195			36.55	0.000748378	0.000747549	36.382	0.000764459	0.000766397	35.823	0.000768731	0.000769784
36.648	0.61958	36.5	1.26952	35.919	1.51942			36.648	0.000745992	0.000747699	36.5	0.000763155	0.000766298	35.919	0.000768673	0.000769788
36.764	0.61971	36.613	1.26954	36.06	1.51956			36.764	0.000747793	0.000747704	36.613	0.000767439	0.000766371	36.06	0.000769788	0.000769788
36.873	0.61973	36.757	1.26949	36.179	1.51957			36.873	0.000743495	0.000747804	36.757	0.000765018	0.00076628	36.179	0.000772046	0.000769881
36.993	0.61975	36.904	1.26947	36.305	1.51978			36.993	0.000748192	0.000747922	36.904	0.000769274	0.000766171	36.305	0.000776319	0.000769947
37.146	0.61972	37.048	1.26953	36.443	1.51945			37.146	0.000752435	0.000747916	37.048	0.000765605	0.00076604	36.443	0.000770903	0.000770034
37.263	0.61972	37.169	1.26944	36.569	1.5195			37.263	0.00075042	0.000747884	37.169	0.000769145	0.00076608	36.569	0.000771431	0.000770162
37.382	0.61965	37.303	1.26959	36.702	1.51955			37.382	0.00074965	0.000748004	37.303	0.000768185	0.000766216	36.702	0.000770403	0.000770182
37.506	0.61962	37.428	1.26951	36.847	1.51946			37.506	0.000745462	0.000748064	37.428	0.000764487	0.0007662	36.847	0.000770374	0.000770273
37.632	0.61983	37.553	1.26954	36.978	1.51961			37.632	0.000748591	0.000748146	37.553	0.000765419	0.000766201	36.978	0.000769417	0.000770168
37.739	0.61965	37.665	1.26954	37.1	1.51957			37.739	0.000746521	0.000748204	37.665	0.000764459	0.000766113	37.1	0.00076663	0.0007701
37.867	0.61978	37.773	1.2696	37.217	1.51951			37.867	0.000747264	0.000748235	37.773	0.000768213	0.000766088	37.217	0.00076823	0.000770031
37.989	0.61977	37.881	1.2695	37.336	1.51957			37.989	0.000745964	0.000748298	37.881	0.000773215	0.000766033	37.336	0.000771274	0.000770054
38.112	0.61967	38.006	1.2696	37.443	1.51957			38.112	0.000750049	0.000748283	38.006	0.000770234	0.00076591	37.443	0.00076833	0.000770049
38.223	0.61976	38.118	1.26966	37.546	1.51963			38.223	0.000747264	0.000748348	38.118	0.000766479	0.000765986	37.546	0.000768516	0.000770105
38.332	0.61974	38.249	1.26953	37.684	1.51956			38.332	0.000748777	0.000748331	38.249	0.000769145	0.00076598	37.684	0.0007648	0.000769976
38.451	0.61976	38.365	1.2696	37.811	1.51939			38.451	0.00074912	0.0007483	38.365	0.000762495	0.000765986	37.811	0.000766844	0.000769856
38.558	0.61966	38.5	1.2696	37.932	1.51949			38.558	0.000746864	0.000748304	38.5	0.000762997	0.000766115	37.932	0.000768488	0.000769823
38.696	0.61984	38.623	1.26949	38.038	1.51942			38.696	0.000748907	0.000748326	38.623	0.000762094	0.000766127	38.038	0.000770003	0.000769778
38.83	0.61973	38.758	1.26961	38.153	1.51957			38.83	0.00074952	0.000748422	38.758	0.000765232	0.000766167	38.153	0.000774333	0.00076972
38.952	0.6197	38.878	1.26963	38.286	1.51955			38.952	0.000747106	0.000748591	38.878	0.000763556	0.000766116	38.286	0.000772446	0.000769725
39.076	0.61979	39.004	1.2697	38.417	1.51961			39.076	0.000749306	0.000748719	39.004	0.000765261	0.00076611	38.417	0.000767458	0.000769708
39.211	0.6197	39.142	1.26953	38.521	1.51943			39.211	0.000746177	0.000748712	39.142	0.000765204	0.000766224	38.521	0.00077186	0.000769611
39.34	0.61967	39.263	1.2695	38.656	1.51951			39.34	0.000745434	0.000748724	39.263	0.000764674	0.000766367	38.656	0.000774461	0.000769532
39.455	0.61975	39.393	1.26964	38.77	1.51957			39.455	0.000744348	0.000748595	39.393	0.000759113	0.000766379	38.77	0.000768145	0.000769525
39.569	0.61976	39.506	1.26957	38.9	1.51955			39.569	0.000747848	0.000748541	39.506	0.000766938	0.00076646	38.9	0.000771146	0.000769523
39.68	0.61974	39.637	1.26967	39.011	1.51955			39.68	0.000750662	0.000748546	39.637	0.000764086	0.000766614	39.011	0.000769074	0.000769573
39.8	0.61973	39.749	1.26969	39.127	1.51961			39.8	0.000746149	0.000748601	39.749	0.000768027	0.000766765	39.127	0.000771675	0.00076959
39.911	0.61972	39.864	1.26943	39.257	1.51955			39.911	0.00075302	0.000748591	39.864	0.00076241	0.000766847	39.257	0.000772261	0.000769573
40.039	0.61975	40.009	1.26951	39.377	1.51945			40.039	0.000747477	0.00074864	40.009	0.000763928	0.000766925	39.377	0.000771675	0.000769482
40.161	0.61975	40.146	1.26956	39.481	1.51946			40.161	0.000746177	0.000748655	40.146	0.000765232	0.000766893	39.481	0.000774618	0.000769361
40.292	0.6198	40.265	1.26959	39.613	1.5195			40.292	0.000748378	0.000748562	40.265	0.000771753	0.000766936	39.613	0.000770345	0.000769352
40.408	0.61989	40.357	1.26967	39.739	1.51956			40.408	0.000752834	0.000748493	40.357	0.000769704	0.00076698	39.739	0.000772318	0.000769332
40.508	0.61975	40.459	1.26962	39.859	1.51962			40.508	0.00074912	0.000748549	40.459	0.000764731	0.000766981	39.859	0.000772604	0.000769373
40.623	0.61984	40.566	1.26959	39.99	1.51959			40.623	0.000747477	0.000748643	40.566	0.000765419	0.000767033	39.99	0.000766287	0.000769396
40.735	0.6197	40.689	1.26945	40.1	1.51963			40.735	0.000747078	0.000748595	40.689	0.00076539	0.000767037	40.1	0.000766501	0.000769369
40.881	0.61993	40.836	1.26966	40.209	1.5195			40.881	0.000748777	0.000748622	40.836	0.000765978	0.000767063	40.209	0.000767216	0.000769421
41.005	0.61979	40.936	1.26955	40.34	1.51965			41.005	0.000752676	0.00074859	40.936	0.000763928	0.000767072	40.34	0.000768859	0.000769463
41.169	0.61976	41.053	1.2696	40.476	1.51955			41.169	0.000750234	0.000748612	41.053	0.000763369	0.000766905	40.476	0.000768702	0.000769364
41.297	0.61999	41.183	1.26961	40.6	1.51957			41.297	0.000750207	0.000748621	41.183	0.000768772	0.000766712	40.6	0.000766501	0.000769412
41.4	0.61973	41.288	1.26961	40.717	1.51952			41.4	0.000748433	0.000748694	41.288	0.000770105	0.000766612	40.717	0.000763371	0.000769391
41.52	0.61988	41.418	1.26959	40.832	1.51959			41.52	0.000747133	0.000748575	41.418	0.00076539	0.000766535	40.832	0.000766344	0.000769636
41.664	0.61981	41.543	1.26956	40.948	1.51949			41.664	0.000748378	0.000748547	41.543	0.000771223	0.000766556	40.948	0.000769788	0.000769666
41.789	0.6199	41.675	1.26956	41.065	1.51956			41.789	0.000747106	0.000748584	41.675	0.00076731	0.000766634	41.065	0.000769717	0.000769744
41.909	0.61957	41.792	1.26961	41.165	1.51956			41.909	0.000752463	0.00074852	41.792	0.000767253	0.000766743	41.165	0.000766129	0.000769727
42.037	0.6197	41.907	1.26969	41.291	1.5196			42.037	0.000754134	0.000748414	41.907	0.000763183	0.000766774	41.291	0.000770217	0.000769616
42.161	0.61974	42.028	1.26959	41.394	1.51968			42.161	0.000755619	0.000748495	42.028	0.000767095	0.00076688	41.394	0.000765415	0.000769588
42.276	0.61975	42.127	1.2696	41.529	1.5195			42.276	0.000750634	0.000748569	42.127	0.00077042	0.000766837	41.529	0.000765386	0.000769621
42.381	0.61969	42.247	1.26955	41.637	1.51944			42.381	0.000749492	0.000748598	42.247	0.000770478	0.000766827	41.637	0.000767487	0.000769556
42.502	0.61981	42.363	1.26958	41.744	1.51943			42.502	0.000743977	0.000748572	42.363	0.000770263	0.000766831	41.744	0.000769845	0.000769492
42.625	0.61976	42.491	1.2696	41.871	1.51954			42.625	0.000747106	0.000748612	42.491	0.000772527	0.000766963	41.871	0.000772289	0.000769617
42.76	0.6198	42.606	1.2695	41.985	1.51965			42.76	0.000748619	0.00074863	42.606	0.000772312	0.000766961	41.985	0.000771303	0.000769611
42.865	0.61987	42.717	1.26957	42.104	1.51951			42.865	0.000748777	0.000748589	42.717	0.00077085	0.000767024	42.104	0.000769502	0.000769574
42.999	0.6197	42.83	1.26956	42.219	1.51957			42.999	0.000747291	0.000748605	42.83	0.000771595	0.000766945	42.219	0.000768916	0.00076955
43.106	0.61978	42.943	1.26955	42.341	1.51949			43.106	0.000745992	0.000748456	42.943	0.000769016	0.000766982	42.341	0.000767401	0.000769573
43.227	0.6197	43.036	1.26964	42.478	1.51967			43.227	0.000748962	0.000748504	43.036	0.000767626	0.000767046	42.478	0.00077016	0.000769513
43.346	0.6198	43.151	1.26967	42.609	1.5197			43.346	0.00074769	0.000748617	43.151	0.000767841	0.000767047	42.609	0.000770431	0.000769384
43.472	0.61971	43.271	1.26958	42.775	1.51958			43.472	0.000746892	0.000748636	43.271	0.00077138	0.000766957	42.775	0.00077046	0.000769329
43.591	0.61981	43.402	1.26963	42.886	1.5196			43.591	0.000752491	0.00074863	43.402	0.000768213	0.000766891	42.886	0.000772475	0.000769331
43.714	0.61964	43.518	1.2695	42.983	1.51951			43.714	0.00075029	0.000748725	43.518	0.000767124	0.000766906	42.983	0.000771546	0.000769249
43.848	0.6198	43.649	1.26959	43.116	1.51954			43.848	0.000746149	0.00074882	43.649	0.000765634	0.00076698	43.116	0.000768016	0.000769365
43.956	0.61968	43.765	1.26965	43.247	1.51959			43.956	0.000747876	0.000748941	43.765	0.00076582	0.000767116	43.247	0.000769317	0.000769431
44.054	0.61969	43.877	1.26953	43.393	1.51938			44.054	0.00074562	0.000748938	43.877	0.000768643	0.000767191	43.393	0.000770374	0.000769462
44.175	0.61976	43.993	1.26956	43.518	1.51951			44.175	0.000747106	0.000748793	43.993	0.000764702	0.000767206	43.518	0.000766186	0.000769388
44.315	0.61975	44.158	1.26955	43.639	1.51961			44.315	0.000750504	0.00074874	44.158	0.000760417	0.000767301	43.639	0.000770803	0.000769371
44.414	0.61975	44.271	1.26956	43.761	1.51959			44.414	0.000751005	0.000748664	44.271	0.000761348	0.000767295	43.761	0.000767458	0.000769373
44.514	0.61963	44.389	1.26956	43.88	1.51952			44.514	0.000742704	0.000748679	44.389	0.000765232	0.000767197	43.88	0.000777277	0.000769485
44.639	0.61965	44.529	1.26946	44.019	1.5196			44.639	0.000747663	0.000748625	44.529	0.000763584	0.00076721	44.019	0.000768388	0.000769559
44.762	0.61966	44.661	1.26955	44.134	1.51956			44.762	0.000748749	0.000748571	44.661	0.000766966	0.000767232	44.134	0.000772475	0.00076954
44.873	0.61975	44.784	1.26956	44.244	1.51958			44.873	0.000745648	0.000748619	44.784	0.000767654	0.000767325	44.244	0.000769131	0.000769526
45.016	0.61978	44.923	1.26945	44.366	1.51953			45.016	0.000744135	0.000748646	44.923	0.000766809	0.000767382	44.366	0.000768659	0.000769576
45.132	0.61975	45.047	1.26949	44.487	1.51957			45.132	0.000751219	0.000748564	45.047	0.000768958	0.000767496	44.487	0.000771017	0.00076954
45.249	0.61962	45.175	1.2695	44.611	1.51967			45.249	0.000753076	0.000748412	45.175	0.000763054	0.000767534	44.611	0.000769159	0.000769588
45.359	0.61967	45.261	1.26954	44.731	1.51951			45.359	0.000747663	0.00074839	45.261	0.000764702	0.000767524	44.731	0.000768545	0.000769691
45.501	0.61979	45.356	1.2696	44.85	1.51951			45.501	0.000744135	0.000748473	45.356	0.000764888	0.000767465	44.85	0.000771175	0.000769749
45.623	0.61964	45.478	1.26954	44.961	1.5196			45.623	0.000746391	0.000748604	45.478	0.000765848	0.000767408	44.961	0.000774519	0.00076975
45.712	0.61976	45.625	1.26958	45.073	1.51951			45.712	0.000748749	0.000748591	45.625	0.000766809	0.000767245	45.073	0.00077086	0.00076975
45.837	0.61967	45.757	1.26949	45.18	1.51943			45.837	0.000748591	0.000748643	45.757	0.00076731	0.000766943	45.18	0.000767172	0.000769723
45.958	0.61971	45.884	1.26955	45.3	1.51951			45.958	0.00074692	0.000748647	45.884	0.000763985	0.000766895	45.3	0.000770431	0.000769749
46.081	0.6197	46.005	1.26962	45.432	1.51957			46.081	0.000745462	0.000748702	46.005	0.000764329	0.000766739	45.432	0.000773462	0.000769775
46.205	0.61969	46.121	1.26945	45.544	1.51961			46.205	0.000749919	0.000748758	46.121	0.000767153	0.00076672	45.544	0.000768602	0.000769815
46.331	0.61968	46.239	1.26958	45.655	1.5196			46.331	0.000751906	0.000748763	46.239	0.000765289	0.000766686	45.655	0.000768044	0.000769853
46.453	0.61981	46.366	1.26948	45.782	1.51966			46.453	0.000749362	0.000748745	46.366	0.000767153	0.000766596	45.782	0.000767516	0.000769859
46.573	0.6197	46.474	1.26943	45.902	1.51945			46.573	0.000752546	0.000748764	46.474	0.000766379	0.000766495	45.902	0.000772418	0.000769902
46.691	0.61966	46.596	1.26941	46.02	1.51944			46.691	0.000753976	0.000748678	46.596	0.000765476	0.000766481	46.02	0.000768445	0.000769915
46.808	0.61966	46.723	1.26944	46.147	1.51944			46.808	0.000752305	0.000748667	46.723	0.000769173	0.00076645	46.147	0.00077219	0.000769935
46.932	0.61975	46.838	1.26956	46.269	1.51947			46.932	0.000753261	0.000748672	46.838	0.000772341	0.000766421	46.269	0.000769903	0.000770024
47.054	0.61973	46.958	1.26951	46.382	1.5196			47.054	0.000748591	0.000748734	46.958	0.00076979	0.000766414	46.382	0.000768788	0.000769949
47.173	0.61961	47.085	1.26956	46.506	1.5194			47.173	0.000745304	0.000748831	47.085	0.000764702	0.000766272	46.506	0.000765071	0.000769956
47.301	0.61986	47.19	1.26955	46.625	1.51966			47.301	0.000747505	0.000748985	47.19	0.000768242	0.000766226	46.625	0.00076783	0.00077
47.428	0.61976	47.305	1.26945	46.756	1.51955			47.428	0.000746363	0.000749014	47.305	0.000768457	0.000766341	46.756	0.000766586	0.000770008
47.563	0.61972	47.421	1.26955	46.872	1.5196			47.563	0.000749176	0.000749098	47.421	0.000765103	0.000766546	46.872	0.000769131	0.000769955
47.683	0.61971	47.545	1.26946	47.003	1.51956			47.683	0.000744376	0.00074917	47.545	0.000766063	0.000766505	47.003	0.000770117	0.000769679
47.81	0.61968	47.674	1.26947	47.106	1.51944			47.81	0.000745648	0.000749263	47.674	0.000772341	0.000766611	47.106	0.000768788	0.000769713
47.918	0.61971	47.795	1.26954	47.212	1.51975			47.918	0.00074952	0.000749263	47.795	0.000772026	0.000766711	47.212	0.000769002	0.000769746
48.031	0.61968	47.914	1.2696	47.339	1.51969			48.031	0.000753846	0.000749387	47.914	0.000770162	0.000766731	47.339	0.000768688	0.000769791
48.189	0.61989	48.028	1.26942	47.479	1.5196			48.189	0.000749947	0.000749447	48.028	0.000769016	0.000766836	47.479	0.000768388	0.000769845
48.294	0.61987	48.146	1.26949	47.579	1.51958			48.294	0.000747904	0.000749419	48.146	0.000769016	0.000766923	47.579	0.00076783	0.000769941
48.409	0.61987	48.269	1.26957	47.687	1.51952			48.409	0.00074952	0.000749339	48.269	0.000769947	0.000767088	47.687	0.000770646	0.000769984
48.53	0.61992	48.355	1.26952	47.822	1.51957			48.53	0.000753689	0.000749405	48.355	0.000767468	0.000767144	47.822	0.00077046	0.000769957
48.653	0.61973	48.46	1.26953	47.95	1.51965			48.653	0.000750689	0.000749621	48.46	0.000767339	0.000767203	47.95	0.000769903	0.000769991
48.784	0.61978	48.579	1.26953	48.093	1.51973			48.784	0.000746418	0.000749731	48.579	0.0007642	0.000767207	48.093	0.000772289	0.000769875
48.909	0.61969	48.668	1.2696	48.224	1.51954			48.909	0.000751274	0.000749765	48.668	0.000756905	0.000767149	48.224	0.000769903	0.000769929
49.028	0.61981	48.8	1.26954	48.343	1.51943			49.028	0.00074899	0.000749821	48.8	0.000768428	0.000767085	48.343	0.000770832	0.000770046
49.136	0.61987	48.931	1.26949	48.457	1.51952			49.136	0.000750104	0.000749794	48.931	0.000763641	0.000767093	48.457	0.000770246	0.000770097
49.252	0.61984	49.039	1.26963	48.573	1.51959			49.252	0.000748832	0.000749884	49.039	0.000768056	0.000767156	48.573	0.000769431	0.000769999
49.371	0.61973	49.155	1.26954	48.715	1.51954			49.371	0.000749232	0.000749921	49.155	0.000765877	0.000767121	48.715	0.000772132	0.000770043
49.488	0.61986	49.278	1.26959	48.86	1.51951			49.488	0.000746762	0.000749881	49.278	0.00076324	0.000767077	48.86	0.000770703	0.000770107
49.597	0.61983	49.398	1.26958	49.026	1.51967			49.597	0.000747876	0.000749904	49.398	0.000766221	0.000767075	49.026	0.00077269	0.000770227
49.725	0.6197	49.551	1.2695	49.13	1.51948			49.725	0.000748062	0.000749853	49.551	0.000767525	0.000767018	49.13	0.000773119	0.000770261
49.855	0.61973	49.672	1.26955	49.246	1.51955			49.855	0.000749761	0.000749788	49.672	0.000765504	0.000767041	49.246	0.000772561	0.00077029
49.96	0.6198	49.785	1.26961	49.371	1.51967			49.96	0.000746418	0.000749746	49.785	0.000764172	0.000766991	49.371	0.00077259	0.000770265
50.097	0.61987	49.895	1.2695	49.514	1.51966			50.097	0.000751033	0.000749587	49.895	0.000765476	0.000766853	49.514	0.000765472	0.000770195
50.218	0.61978	50.02	1.26957	49.634	1.51961			50.218	0.000750559	0.000749672	50.02	0.000761405	0.000766731	49.634	0.000770703	0.000770178
50.35	0.61967	50.145	1.2695	49.738	1.51956			50.35	0.00075496	0.0007497	50.145	0.000762365	0.000766725	49.738	0.000768445	0.000770197
50.458	0.61982	50.287	1.26961	49.86	1.51965			50.458	0.000751961	0.000749548	50.287	0.000766278	0.000766762	49.86	0.000771203	0.000770201
50.58	0.61992	50.409	1.2695	49.988	1.51953			50.58	0.000755304	0.000749501	50.409	0.000771811	0.00076673	49.988	0.000764757	0.000770216
50.701	0.61992	50.549	1.26958	50.142	1.51971			50.701	0.000746391	0.000749495	50.549	0.000763111	0.000766746	50.142	0.000763213	0.000770199
50.811	0.61989	50.66	1.26946	50.252	1.51959			50.811	0.000752389	0.000749597	50.66	0.000769016	0.000766724	50.252	0.000770117	0.000770213
50.945	0.61973	50.769	1.2696	50.357	1.51957			50.945	0.000748749	0.000749692	50.769	0.000772026	0.000766659	50.357	0.000774176	0.00077017
51.058	0.61971	50.914	1.26961	50.462	1.51962			51.058	0.000751961	0.000749668	50.914	0.000768672	0.00076659	50.462	0.000771418	0.000770145
51.178	0.61978	51.025	1.26943	50.58	1.51956			51.178	0.000747189	0.000749585	51.025	0.000772212	0.000766619	50.58	0.000771418	0.000770126
51.295	0.61981	51.12	1.2697	50.69	1.51948			51.295	0.000749789	0.00074961	51.12	0.000773359	0.000766591	50.69	0.000775906	0.000770134
51.406	0.61963	51.246	1.26963	50.799	1.51951			51.406	0.000749018	0.000749684	51.246	0.000771467	0.000766595	50.799	0.00077136	0.000770206
51.543	0.61975	51.382	1.26964	50.928	1.51957			51.543	0.000751033	0.00074962	51.382	0.000767554	0.000766527	50.928	0.000767144	0.00077021
51.66	0.61972	51.501	1.26958	51.051	1.51955			51.66	0.000755118	0.000749557	51.501	0.000767898	0.00076653	51.051	0.000772904	0.000770178
51.796	0.61979	51.633	1.26953	51.163	1.5195			51.796	0.000752045	0.000749542	51.633	0.000766092	0.000766509	51.163	0.00076863	0.000770125
51.93	0.61967	51.762	1.26958	51.285	1.51964			51.93	0.000750476	0.000749641	51.762	0.000763827	0.000766605	51.285	0.000773619	0.000770094
52.05	0.61966	51.886	1.26947	51.399	1.51968			52.05	0.000751432	0.000749601	51.886	0.000764071	0.000766773	51.399	0.000773119	0.000770157
52.155	0.61969	52.001	1.26981	51.514	1.51959			52.155	0.000745518	0.000749522	52.001	0.000764386	0.000766738	51.514	0.000773061	0.000770126
52.301	0.61983	52.1	1.26971	51.648	1.5196			52.301	0.000750077	0.000749535	52.1	0.000767525	0.000766731	51.648	0.000768445	0.000770109
52.42	0.61963	52.237	1.26956	51.767	1.51956			52.42	0.000751804	0.000749528	52.237	0.000765375	0.000766623	51.767	0.00077086	0.000770046
52.534	0.61982	52.354	1.26959	51.905	1.51953			52.534	0.000749891	0.000749495	52.354	0.000763054	0.000766585	51.905	0.000771289	0.000770025
52.642	0.61979	52.466	1.26964	51.994	1.51953			52.642	0.000750504	0.000749522	52.466	0.000767052	0.000766635	51.994	0.000773619	0.000770011
52.767	0.61971	52.566	1.26959	52.102	1.51957			52.767	0.000749947	0.000749559	52.566	0.000763455	0.00076668	52.102	0.000774176	0.000769856
52.887	0.61971	52.671	1.26963	52.223	1.51965			52.887	0.000750689	0.000749574	52.671	0.000766651	0.000766707	52.223	0.000769931	0.000769714
53.022	0.61968	52.799	1.26969	52.348	1.51975			53.022	0.000750132	0.000749655	52.799	0.000766622	0.000766714	52.348	0.000770889	0.000769624
53.123	0.61961	52.927	1.26944	52.465	1.51973			53.123	0.000745146	0.000749878	52.927	0.000765318	0.0007668	52.465	0.000766372	0.000769584
53.244	0.61955	53.062	1.26958	52.58	1.51966			53.244	0.000752918	0.000749908	53.062	0.00076354	0.000766984	52.58	0.000767887	0.000769632
53.36	0.61966	53.202	1.26966	52.69	1.51963			53.36	0.000746762	0.000750009	53.202	0.000764386	0.000767241	52.69	0.000766057	0.000769629
53.474	0.61966	53.323	1.26951	52.856	1.51949			53.474	0.000739733	0.000749999	53.323	0.000770162	0.000767332	52.856	0.000768044	0.000769666
53.587	0.6198	53.414	1.26955	52.952	1.51954			53.587	0.000744004	0.000750023	53.414	0.000766809	0.000767322	52.952	0.000767358	0.000769597
53.689	0.61967	53.533	1.26956	53.077	1.5196			53.689	0.00074886	0.000749882	53.533	0.000765906	0.000767163	53.077	0.00076823	0.000769668
53.804	0.6197	53.657	1.26952	53.187	1.51978			53.804	0.000749575	0.000749916	53.657	0.000764945	0.000767163	53.187	0.00077086	0.00076979
53.92	0.61974	53.791	1.26951	53.299	1.51963			53.92	0.000750476	0.000749864	53.791	0.000769044	0.000767124	53.299	0.000766586	0.000769839
54.04	0.61971	53.912	1.26972	53.422	1.5194			54.04	0.000748303	0.000749998	53.912	0.000768485	0.000767031	53.422	0.000767701	0.000769734
54.156	0.61963	54.038	1.26951	53.528	1.51952			54.156	0.000749603	0.000750003	54.038	0.000771653	0.000766948	53.528	0.00076773	0.000769735
54.273	0.61976	54.162	1.26945	53.648	1.51963			54.273	0.000751247	0.000750029	54.162	0.000767582	0.000766802	53.648	0.000768816	0.000769717
54.402	0.61979	54.277	1.26951	53.766	1.51959			54.402	0.000751646	0.000749949	54.277	0.000769231	0.000766627	53.766	0.000771475	0.000769681
54.541	0.61968	54.386	1.26962	53.877	1.51957			54.541	0.00074626	0.000749929	54.386	0.000766493	0.000766555	53.877	0.00077086	0.000769715
54.662	0.61968	54.511	1.26956	53.983	1.51957			54.662	0.000750476	0.000749784	54.511	0.000767582	0.000766498	53.983	0.000768845	0.000769786
54.785	0.61975	54.65	1.26955	54.089	1.51959			54.785	0.000749947	0.000749662	54.65	0.000766307	0.000766423	54.089	0.000767172	0.000769754
54.902	0.61992	54.773	1.26953	54.212	1.51941			54.902	0.00075146	0.000749701	54.773	0.000769073	0.000766525	54.212	0.000770703	0.000769791
55.013	0.61963	54.883	1.26956	54.329	1.51953			55.013	0.000749232	0.000749744	54.883	0.000765476	0.00076658	54.329	0.000773148	0.000769757
55.132	0.61968	54.994	1.26959	54.462	1.51967			55.132	0.00074496	0.000749807	54.994	0.000766651	0.000766576	54.462	0.000769216	0.000769715
55.256	0.6196	55.096	1.26962	54.585	1.51954			55.256	0.000750745	0.000749898	55.096	0.000763297	0.000766592	54.585	0.000769374	0.000769719
55.387	0.61978	55.204	1.26955	54.709	1.5195			55.387	0.000748489	0.000749882	55.204	0.000762552	0.000766572	54.709	0.000766243	0.000769818
55.512	0.61979	55.305	1.26959	54.814	1.51956			55.512	0.00074756	0.000749796	55.305	0.000763913	0.000766685	54.814	0.000771046	0.000769727
55.632	0.61975	55.444	1.26942	54.954	1.51969			55.632	0.000748117	0.000749813	55.444	0.000765776	0.0007668	54.954	0.000770017	0.000769651
55.748	0.61969	55.589	1.26945	55.075	1.51956			55.748	0.000749761	0.000749838	55.589	0.000768514	0.000766822	55.075	0.000764785	0.000769595
55.864	0.61963	55.719	1.26951	55.199	1.51953			55.864	0.00074886	0.000749851	55.719	0.000768915	0.000766863	55.199	0.000765872	0.000769545
55.988	0.61973	55.862	1.26948	55.316	1.51945			55.988	0.000753874	0.000749772	55.862	0.000765877	0.000766902	55.316	0.000767973	0.000769673
56.132	0.61972	55.973	1.26954	55.422	1.51955			56.132	0.000757802	0.00074963	55.973	0.000768571	0.000766834	55.422	0.000770517	0.000769667
56.252	0.61974	56.086	1.26952	55.539	1.51962			56.252	0.000752574	0.000749696	56.086	0.000774849	0.000766803	55.539	0.000767944	0.000769673
56.376	0.61965	56.187	1.26945	55.644	1.51969			56.376	0.000755703	0.000749676	56.187	0.000774506	0.000766831	55.644	0.000770546	0.000769641
56.491	0.61968	56.292	1.26957	55.771	1.51962			56.491	0.000754459	0.000749703	56.292	0.000767023	0.000766856	55.771	0.000770331	0.000769675
56.621	0.61965	56.401	1.26953	55.909	1.51974			56.621	0.000753159	0.000749865	56.401	0.000765748	0.000766839	55.909	0.000767673	0.00076976
56.729	0.61975	56.528	1.26958	56.024	1.51972			56.729	0.000748117	0.000750004	56.528	0.000763698	0.000766851	56.024	0.000768373	0.000769889
56.843	0.6197	56.663	1.26961	56.127	1.51961			56.843	0.000748117	0.000750074	56.663	0.000763111	0.000766869	56.127	0.000769431	0.000770007
56.971	0.61967	56.819	1.26959	56.246	1.51967			56.971	0.000749761	0.000750097	56.819	0.000767023	0.000766849	56.246	0.000772619	0.00077018
57.085	0.61976	56.942	1.2696	56.346	1.51964			57.085	0.000755574	0.000750084	56.942	0.000767267	0.00076678	56.346	0.000768845	0.000770345
57.212	0.61978	57.073	1.26957	56.458	1.51949			57.212	0.000752231	0.000750087	57.073	0.000764472	0.000766807	56.458	0.000771446	0.000770473
57.328	0.61981	57.18	1.2695	56.587	1.5195			57.328	0.000748489	0.000750037	57.18	0.000764759	0.000766775	56.587	0.000770517	0.000770517
57.458	0.61974	57.292	1.26964	56.698	1.51951			57.458	0.000745703	0.000750042	57.292	0.000764415	0.000766692	56.698	0.000774048	0.000770529
57.603	0.61988	57.418	1.26944	56.791	1.51953			57.603	0.000747987	0.000750047	57.418	0.000767826	0.000766496	56.791	0.000773119	0.000770493
57.74	0.61966	57.517	1.26969	56.907	1.51959			57.74	0.00074366	0.00075012	57.517	0.00076463	0.000766401	56.907	0.00077076	0.000770401
57.846	0.61969	57.614	1.26947	57.05	1.51956			57.846	0.000748888	0.000750137	57.614	0.000764071	0.000766373	57.05	0.000771261	0.000770526
57.981	0.6199	57.753	1.26963	57.167	1.51968			57.981	0.00075406	0.000750106	57.753	0.00077128	0.000766322	57.167	0.000770546	0.000770606
58.087	0.61978	57.875	1.26952	57.29	1.51964			58.087	0.00075263	0.000749997	57.875	0.000766651	0.000766184	57.29	0.000771875	0.000770556
58.201	0.61969	57.993	1.2695	57.42	1.51958			58.201	0.000754673	0.000749968	57.993	0.000763856	0.000766185	57.42	0.000770946	0.000770495
58.322	0.6198	58.124	1.26962	57.573	1.51962			58.322	0.00075016	0.000750049	58.124	0.000765189	0.000766165	57.573	0.000773305	0.000770617
58.431	0.61988	58.244	1.26948	57.679	1.51961			58.431	0.000749259	0.000750043	58.244	0.000766522	0.000766234	57.679	0.00077349	0.000770754
58.543	0.61985	58.363	1.2696	57.783	1.51954			58.543	0.000747402	0.000750064	58.363	0.000771151	0.00076629	57.783	0.000766215	0.000770879
58.692	0.61974	58.476	1.2696	57.903	1.51959			58.692	0.000750745	0.000750177	58.476	0.000768915	0.000766239	57.903	0.000767415	0.000770909
58.808	0.61977	58.602	1.26951	58.011	1.51959			58.808	0.000751804	0.000750211	58.602	0.00076817	0.000766221	58.011	0.000770732	0.000771001
58.941	0.61978	58.736	1.26953	58.126	1.51969			58.941	0.000750587	0.000750212	58.736	0.000765533	0.000766075	58.126	0.000771632	0.000771078
59.063	0.61982	58.86	1.26962	58.26	1.51954			59.063	0.000746659	0.000750209	58.86	0.000768672	0.000765893	58.26	0.000776492	0.000771221
59.199	0.61977	58.996	1.26974	58.38	1.51956			59.199	0.000742918	0.000750023	58.996	0.000763139	0.000765778	58.38	0.000770546	0.000771276
59.309	0.61979	59.106	1.26948	58.522	1.51965			59.309	0.000748517	0.000749791	59.106	0.000763726	0.000765649	58.522	0.000766672	0.000771208
59.432	0.61981	59.211	1.26935	58.629	1.51963			59.432	0.000751887	0.000749734	59.211	0.000765002	0.000765496	58.629	0.0007663	0.000771177
59.551	0.61994	59.313	1.26952	58.766	1.51956			59.551	0.000748145	0.000749593	59.313	0.000765618	0.000765293	58.766	0.000767758	0.000771058
59.657	0.6199	59.412	1.26955	58.878	1.51948			59.657	0.000747959	0.000749513	59.412	0.000769288	0.00076524	58.878	0.000772375	0.000770888
59.784	0.61978	59.527	1.26951	58.997	1.51949			59.784	0.000751117	0.000749451	59.527	0.000767425	0.000765247	58.997	0.000773948	0.000770806
59.89	0.61974	59.636	1.26955	59.121	1.51949			59.89	0.000752417	0.000749522	59.636	0.000766866	0.000765274	59.121	0.000774262	0.000770635
60.017	0.65427	59.754	1.2695	59.235	1.51944			60.017	0.000750773	0.0007495	59.754	0.000763884	0.000765239	59.235	0.000779681	0.000770525
60.16	0.81979	59.876	1.26945	59.36	1.51946			60.16	0.000749789	0.000749517	59.876	0.000765561	0.000765163	59.36	0.000774977	0.000770343
60.322	0.81974	59.993	1.26946	59.482	1.51943			60.322	0.000748489	0.000749484	59.993	0.000769847	0.000765133	59.482	0.000774234	0.000770242
60.441	0.81971	60.109	1.09957	59.601	1.51959			60.441	0.000747031	0.000749492	60.109	0.000770033	0.000765126	59.601	0.000769988	0.000770112
60.561	0.81971	60.22	1.09953	59.726	1.51955			60.561	0.000751488	0.000749499	60.22	0.000763325	0.000765026	59.726	0.000769431	0.000769979
60.701	0.81982	60.348	1.09966	59.864	1.51959			60.701	0.000751915	0.000749508	60.348	0.000759226	0.000764957	59.864	0.000769645	0.000769812
60.83	0.81974	60.489	1.09968	59.999	1.51951			60.83	0.000750002	0.000749445	60.489	0.000761677	0.000764832	59.999	0.000766143	0.000769674
60.94	0.81977	60.603	1.09965	60.129	1.31958			60.94	0.00075133	0.000749535	60.603	0.000766149	0.000764823	60.129	0.000775249	0.000769578
61.059	0.81977	60.709	1.09975	60.244	1.31957			61.059	0.000748359	0.000749525	60.709	0.000763726	0.000764872	60.244	0.000771261	0.000769508
61.156	0.81979	60.83	1.09964	60.343	1.31948			61.156	0.000745889	0.000749358	60.83	0.000762021	0.000764779	60.343	0.00076813	0.000769387
61.266	0.81976	60.964	1.09958	60.461	1.31956			61.266	0.000747774	0.00074919	60.964	0.000765533	0.000764781	60.461	0.000770046	0.000769308
61.402	0.81979	61.09	1.09965	60.572	1.31955			61.402	0.000749102	0.000749039	61.09	0.00076559	0.000764788	60.572	0.000775406	0.000769203
61.519	0.81967	61.204	1.09965	60.673	1.31958			61.519	0.000750402	0.000749022	61.204	0.000766866	0.00076469	60.673	0.000776364	0.000769139
61.618	0.81963	61.316	1.0997	60.779	1.31952			61.618	0.000749603	0.000748983	61.316	0.000765404	0.000764551	60.779	0.000772647	0.000768952
61.722	0.81967	61.435	1.09956	60.877	1.31952			61.722	0.000753317	0.000749005	61.435	0.000761304	0.000764377	60.877	0.00077259	0.000768975
61.858	0.81995	61.55	1.09966	60.97	1.31954			61.858	0.000749817	0.000748973	61.55	0.000764845	0.000764355	60.97	0.000774663	0.000768965
61.966	0.8199	61.669	1.09958	61.066	1.31948			61.966	0.000749817	0.000748891	61.669	0.000761089	0.00076429	61.066	0.000768745	0.000768868
62.087	0.8198	61.783	1.09963	61.177	1.31948			62.087	0.000748702	0.00074892	61.783	0.000759627	0.000764197	61.177	0.000773176	0.000768746
62.204	0.81986	61.895	1.09978	61.302	1.31941			62.204	0.000744431	0.000748975	61.895	0.00076	0.000764089	61.302	0.00077076	0.000768634
62.336	0.8198	62.008	1.0996	61.45	1.31957			62.336	0.000745944	0.000749107	62.008	0.000761993	0.000764009	61.45	0.000767044	0.000768576
62.471	0.81981	62.139	1.09971	61.592	1.31957			62.471	0.000749659	0.000749103	62.139	0.000767052	0.000764002	61.592	0.000766357	0.000768697
62.59	0.81976	62.26	1.09968	61.701	1.31968			62.59	0.000748544	0.000749053	62.26	0.000764128	0.000763881	61.701	0.00076447	0.000768721
62.726	0.81986	62.394	1.09968	61.835	1.31961			62.726	0.000750346	0.000748998	62.394	0.000764314	0.000763745	61.835	0.000761654	0.000768649
62.845	0.8196	62.532	1.09977	61.938	1.31949			62.845	0.00075003	0.000748902	62.532	0.00076612	0.000763593	61.938	0.000763513	0.000768511
62.983	0.81965	62.679	1.09974	62.052	1.31952			62.983	0.000751702	0.000748818	62.679	0.000765059	0.000763594	62.052	0.000759638	0.000768348
63.123	0.81976	62.794	1.09972	62.163	1.3195			63.123	0.000747031	0.000748673	62.794	0.000761332	0.000763507	62.163	0.000763856	0.000768211
63.24	0.81967	62.892	1.09977	62.289	1.31955			63.24	0.000750615	0.000748637	62.892	0.000763139	0.00076349	62.289	0.000763327	0.000767945
63.363	0.81983	63.018	1.09954	62.4	1.31939			63.363	0.000753874	0.000748649	63.018	0.000765776	0.000763384	62.4	0.000763699	0.000767783
63.492	0.81972	63.142	1.09968	62.506	1.31952			63.492	0.00075263	0.000748723	63.142	0.000764099	0.000763129	62.506	0.000764814	0.00076753
63.594	0.81953	63.259	1.09978	62.626	1.31955			63.594	0.000748888	0.000748655	63.259	0.000759655	0.000763057	62.626	0.000763727	0.000767375
63.718	0.81975	63.387	1.09963	62.757	1.31956			63.718	0.00074613	0.000748612	63.387	0.000760903	0.000762912	62.757	0.000765528	0.000767365
63.836	0.81977	63.516	1.0997	62.88	1.31951			63.836	0.000744802	0.00074856	63.516	0.000761462	0.000762975	62.88	0.000766057	0.000767392
63.945	0.8198	63.65	1.09967	63.017	1.3195			63.945	0.000748229	0.000748547	63.65	0.000764156	0.000763125	63.017	0.0007659	0.000767439
64.053	0.81972	63.788	1.09963	63.141	1.3196			64.053	0.000748359	0.000748426	63.788	0.00076655	0.000763165	63.141	0.000767658	0.000767367
64.175	0.81982	63.917	1.09976	63.263	1.31962			64.175	0.000745545	0.000748303	63.917	0.000766579	0.000763133	63.263	0.000764413	0.000767241
64.314	0.81973	64.03	1.09964	63.395	1.31967			64.314	0.00074406	0.000748345	64.03	0.000766708	0.000763155	63.395	0.000767815	0.000767103
64.417	0.81987	64.177	1.09972	63.503	1.3196			64.417	0.000747003	0.000748339	64.177	0.000764257	0.00076308	63.503	0.000765585	0.000766922
64.524	0.81967	64.313	1.09972	63.625	1.31943			64.524	0.000749287	0.000748242	64.313	0.000760158	0.000762941	63.625	0.000770074	0.000766771
64.639	0.81988	64.445	1.09964	63.737	1.31954			64.639	0.000747244	0.00074817	64.445	0.000759469	0.000762778	63.737	0.000763913	0.000766589
64.748	0.81964	64.555	1.09968	63.859	1.31957			64.748	0.000748572	0.000748077	64.555	0.000762236	0.000762556	63.859	0.000767415	0.00076649
64.861	0.81977	64.664	1.09958	63.977	1.31966			64.861	0.000749102	0.000747969	64.664	0.000767797	0.00076256	63.977	0.000766886	0.000766332
64.971	0.81987	64.802	1.09966	64.116	1.31959			64.971	0.000747588	0.000747952	64.802	0.000764873	0.000762536	64.116	0.0007658	0.000766089
65.104	0.81962	64.926	1.09952	64.24	1.31955			65.104	0.000752073	0.000747905	64.926	0.000760773	0.00076255	64.24	0.0007654	0.000765948
65.221	0.81963	65.05	1.09971	64.368	1.31944			65.221	0.000749473	0.000747929	65.05	0.000763167	0.000762496	64.368	0.000770789	0.00076573
65.336	0.81989	65.18	1.09967	64.493	1.31952			65.336	0.000749659	0.000747882	65.18	0.000759068	0.000762463	64.493	0.000767601	0.000765549
65.45	0.81977	65.278	1.09968	64.603	1.31951			65.45	0.000748331	0.000747924	65.278	0.000763354	0.000762453	64.603	0.000772833	0.000765539
65.613	0.8198	65.394	1.0995	64.71	1.31949			65.613	0.000749315	0.000747902	65.394	0.000758825	0.000762338	64.71	0.000767501	0.000765441
65.746	0.81979	65.496	1.09956	64.825	1.31952			65.746	0.000745359	0.000747873	65.496	0.000758724	0.000762322	64.825	0.000764099	0.000765441
65.877	0.81966	65.617	1.09961	64.958	1.31947			65.877	0.000743028	0.000747868	65.617	0.000761519	0.000762271	64.958	0.000765371	0.000765453
66.005	0.81971	65.727	1.09965	65.073	1.31958			66.005	0.000746873	0.000747967	65.727	0.000767482	0.000762238	65.073	0.000765614	0.000765461
66.142	0.81966	65.831	1.0997	65.207	1.31964			66.142	0.000745016	0.000747964	65.831	0.000762422	0.000762274	65.207	0.000767258	0.000765462
66.26	0.81984	65.942	1.09964	65.312	1.31964			66.26	0.000748916	0.000748092	65.942	0.00076301	0.000762427	65.312	0.000766114	0.00076546
66.381	0.81976	66.052	1.09962	65.427	1.3195			66.381	0.000750402	0.00074815	66.052	0.000760158	0.000762416	65.427	0.000766729	0.000765441
66.508	0.81976	66.184	1.09957	65.541	1.31954			66.508	0.000752287	0.000748076	66.184	0.00075686	0.000762359	65.541	0.000761311	0.000765417
66.621	0.81983	66.302	1.09969	65.649	1.31963			66.621	0.00074353	0.000748044	66.302	0.000766335	0.00076241	65.649	0.000762083	0.000765389
66.748	0.81974	66.435	1.09963	65.767	1.3195			66.748	0.000749287	0.000748107	66.435	0.000755928	0.000762549	65.767	0.000768959	0.000765401
66.843	0.81976	66.543	1.09963	65.869	1.31947			66.843	0.000749287	0.000748151	66.543	0.000762451	0.000762616	65.869	0.000771004	0.000765436
66.945	0.81967	66.665	1.09959	65.976	1.31947			66.945	0.000749315	0.000748138	66.665	0.000769317	0.000762642	65.976	0.000768559	0.000765471
67.065	0.81984	66.803	1.09969	66.116	1.31953			67.065	0.000745174	0.000748083	66.803	0.000768199	0.000762627	66.116	0.000771561	0.000765542
67.164	0.81987	66.919	1.09952	66.247	1.31968			67.164	0.000742099	0.000748005	66.919	0.000762078	0.000762616	66.247	0.000764842	0.000765546
67.267	0.8198	67.023	1.09961	66.378	1.31951			67.267	0.000748043	0.00074806	67.023	0.000763167	0.000762597	66.378	0.000761097	0.000765534
67.403	0.81978	67.15	1.09961	66.51	1.31942			67.403	0.000747458	0.000748036	67.15	0.000761705	0.000762441	66.51	0.00076081	0.000765498
67.517	0.81976	67.267	1.0997	66.635	1.31955			67.517	0.000744142	0.000748049	67.267	0.000758509	0.000762442	66.635	0.000767687	0.000765539
67.664	0.81978	67.389	1.09967	66.761	1.31956			67.664	0.000746715	0.0007481	67.389	0.000758537	0.000762521	66.761	0.000767072	0.000765448
67.769	0.81971	67.517	1.09952	66.865	1.31954			67.769	0.000744858	0.000748199	67.517	0.000754065	0.000762602	66.865	0.000767601	0.00076545
67.887	0.81985	67.61	1.09974	66.953	1.31963			67.887	0.000747829	0.000748284	67.61	0.000761519	0.000762606	66.953	0.000764556	0.000765393
68.011	0.81969	67.719	1.0995	67.048	1.31966			68.011	0.000748944	0.000748205	67.719	0.000763626	0.000762512	67.048	0.000762268	0.00076535
68.14	0.81982	67.83	1.09965	67.171	1.31966			68.14	0.00074743	0.000748218	67.83	0.000761835	0.000762443	67.171	0.000761525	0.000765365
68.272	0.8198	67.96	1.09959	67.295	1.31959			68.272	0.0007499	0.000747968	67.96	0.000756832	0.000762451	67.295	0.000762083	0.000765345
68.375	0.8198	68.081	1.09961	67.392	1.31956			68.375	0.000742072	0.000747809	68.081	0.000758323	0.000762354	67.392	0.000761525	0.000765233
68.483	0.81976	68.202	1.09967	67.518	1.31963			68.483	0.000748043	0.000747708	68.202	0.000761519	0.000762406	67.518	0.000766543	0.000765026
68.606	0.81982	68.313	1.09963	67.636	1.31951			68.606	0.000748572	0.000747705	68.313	0.000761146	0.000762348	67.636	0.000761368	0.000764877
68.723	0.81987	68.419	1.09963	67.751	1.31957			68.723	0.000747059	0.000747647	68.419	0.000763354	0.000762463	67.751	0.00076447	0.000764797
68.839	0.81974	68.559	1.09962	67.868	1.31963			68.839	0.000750086	0.000747801	68.559	0.000761677	0.000762635	67.868	0.00076224	0.000764885
68.945	0.81978	68.669	1.0996	67.979	1.31951			68.945	0.000755073	0.000747925	68.669	0.000764443	0.000762738	67.979	0.000763941	0.000764807
69.061	0.81978	68.794	1.09959	68.084	1.31956			69.061	0.000751544	0.000747934	68.794	0.000766894	0.000762662	68.084	0.000759695	0.000764801
69.165	0.81983	68.929	1.09955	68.204	1.31961			69.165	0.000753587	0.000748034	68.929	0.000769159	0.000762671	68.204	0.000763755	0.000764754
69.304	0.8198	69.037	1.0995	68.35	1.3195			69.304	0.000753559	0.000748082	69.037	0.00076258	0.000762719	68.35	0.000762325	0.000764679
69.397	0.81983	69.163	1.09956	68.463	1.3195			69.397	0.000750086	0.00074808	69.163	0.000762852	0.000762736	68.463	0.000762483	0.000764619
69.52	0.81968	69.265	1.09953	68.6	1.31944			69.52	0.000751015	0.000748168	69.265	0.000766708	0.000762948	68.6	0.000763412	0.000764631
69.653	0.81993	69.376	1.09953	68.715	1.31964			69.653	0.000752073	0.000748347	69.376	0.000766737	0.000762905	68.715	0.000764341	0.00076461
69.783	0.81979	69.494	1.0996	68.83	1.31957			69.783	0.000748386	0.000748319	69.494	0.000764314	0.000763059	68.83	0.000767315	0.000764501
69.879	0.81977	69.614	1.09957	68.947	1.31946			69.879	0.00074417	0.000748277	69.614	0.000762795	0.000763112	68.947	0.000767815	0.00076444
69.993	0.81975	69.747	1.09968	69.071	1.31952			69.993	0.000745415	0.000748166	69.747	0.000763411	0.000763062	69.071	0.000769517	0.000764445
70.096	0.81986	69.847	1.09967	69.22	1.31963			70.096	0.000744356	0.000748189	69.847	0.000765991	0.000763033	69.22	0.000767873	0.000764383
70.21	0.81986	69.963	1.09962	69.332	1.31952			70.21	0.000748386	0.000748298	69.963	0.00076559	0.000763104	69.332	0.000763784	0.000764524
70.323	0.81965	70.079	1.09961	69.439	1.31952			70.323	0.000742815	0.000748244	70.079	0.000758752	0.000763131	69.439	0.000766014	0.000764685
70.439	0.81977	70.182	1.09965	69.549	1.31961			70.439	0.000747671	0.000748255	70.182	0.000764314	0.000763117	69.549	0.000767658	0.000764773
70.573	0.81975	70.296	1.09956	69.676	1.3195			70.573	0.000751887	0.000748277	70.296	0.000764185	0.000763239	69.676	0.000765456	0.000764689
70.694	0.81971	70.401	1.09959	69.781	1.31944			70.694	0.000752315	0.000748246	70.401	0.000763569	0.000763349	69.781	0.00076397	0.000764683
70.79	0.81978	70.515	1.09963	69.891	1.31952			70.79	0.0007529	0.000748341	70.515	0.000762451	0.000763533	69.891	0.000764527	0.000764645
70.905	0.81972	70.634	1.0997	69.995	1.31965			70.905	0.000745071	0.000748351	70.634	0.00076301	0.000763595	69.995	0.000764685	0.000764496
71.026	0.81973	70.769	1.09975	70.114	1.31942			71.026	0.000748229	0.000748403	70.769	0.000761361	0.000763596	70.114	0.0007666	0.000764439
71.127	0.81979	70.893	1.09965	70.203	1.31948			71.127	0.000739313	0.00074851	70.893	0.000761203	0.000763615	70.203	0.000764341	0.000764408
71.23	0.81967	70.993	1.09966	70.302	1.31962			71.23	0.000741384	0.000748427	70.993	0.000758193	0.000763785	70.302	0.000765085	0.000764402
71.356	0.81986	71.126	1.09947	70.422	1.31951			71.356	0.000744486	0.000748522	71.126	0.000761733	0.000763911	70.422	0.000757065	0.000764458
71.49	0.81977	71.277	1.09973	70.547	1.31941			71.49	0.000748201	0.000748577	71.277	0.000760372	0.000763893	70.547	0.000765214	0.00076444
71.608	0.81985	71.396	1.09973	70.647	1.31959			71.608	0.000746343	0.000748607	71.396	0.000764687	0.000763857	70.647	0.000763412	0.000764502
71.721	0.81968	71.508	1.09961	70.759	1.31965			71.721	0.000753243	0.000748576	71.508	0.000767539	0.000763805	70.759	0.000768616	0.000764503
71.834	0.81976	71.62	1.09963	70.876	1.31957			71.834	0.000749343	0.000748595	71.62	0.000766765	0.000763898	70.876	0.000761396	0.000764425
71.933	0.81976	71.766	1.09966	70.995	1.31959			71.933	0.0007473	0.000748381	71.766	0.000763569	0.000763817	70.995	0.000765271	0.00076434
72.075	0.81979	71.893	1.09978	71.109	1.3195			72.075	0.000750114	0.000748215	71.893	0.00076288	0.000763705	71.109	0.00076487	0.000764438
72.187	0.81975	71.992	1.09972	71.233	1.31958			72.187	0.000751386	0.000748044	71.992	0.000765489	0.000763556	71.233	0.000762325	0.00076444
72.3	0.81968	72.084	1.09969	71.331	1.31954			72.3	0.0007503	0.000747853	72.084	0.000760988	0.000763565	71.331	0.000763626	0.000764462
72.419	0.81981	72.192	1.09966	71.443	1.31962			72.419	0.000756772	0.000747901	72.192	0.000767697	0.000763576	71.443	0.000761925	0.000764481
72.531	0.81974	72.314	1.09972	71.553	1.31961			72.531	0.000752658	0.000747915	72.314	0.000764156	0.000763391	71.553	0.000761024	0.000764452
72.656	0.81972	72.416	1.09952	71.666	1.31952			72.656	0.000747885	0.000747906	72.416	0.000763783	0.000763286	71.666	0.000763412	0.000764478
72.765	0.81976	72.543	1.0996	71.808	1.31949			72.765	0.000747142	0.000748028	72.543	0.000765116	0.000763248	71.808	0.000767873	0.000764475
72.875	0.81976	72.648	1.0997	71.918	1.31948			72.875	0.00074364	0.000748162	72.648	0.000766765	0.000763216	71.918	0.00076883	0.0007644
72.986	0.81973	72.77	1.0997	72.031	1.31959			72.986	0.000746343	0.00074827	72.77	0.000766765	0.000763225	72.031	0.000768402	0.000764295
73.114	0.81962	72.888	1.09961	72.171	1.31953			73.114	0.000747671	0.000748277	72.888	0.000765676	0.000763084	72.171	0.000772019	0.000764191
73.239	0.81974	73.031	1.09974	72.299	1.31955			73.239	0.000745257	0.000748314	73.031	0.000764529	0.000762961	72.299	0.000769302	0.000764246
73.348	0.81942	73.152	1.09974	72.412	1.31957			73.348	0.000748043	0.000748479	73.152	0.000761016	0.000762951	72.412	0.000765299	0.000764203
73.47	0.81975	73.255	1.09957	72.516	1.3196			73.47	0.000745257	0.000748548	73.255	0.000764715	0.000762835	72.516	0.00076344	0.000764153
73.6	0.81973	73.376	1.09976	72.626	1.3196			73.6	0.000745126	0.000748583	73.376	0.000764156	0.000762733	72.626	0.000766757	0.000764111
73.734	0.81959	73.489	1.09968	72.752	1.31947			73.734	0.000749687	0.000748521	73.489	0.000763439	0.000762705	72.752	0.000765671	0.000764061
73.841	0.81971	73.615	1.09972	72.869	1.31951			73.841	0.000748386	0.000748452	73.615	0.000764687	0.000762721	72.869	0.000756935	0.000763959
73.975	0.81972	73.739	1.0997	73.032	1.31953			73.975	0.000751572	0.000748507	73.739	0.000763654	0.000762711	73.032	0.00075938	0.000764018
74.097	0.81973	73.842	1.09971	73.16	1.31955			74.097	0.0007529	0.00074841	73.842	0.000762852	0.000762649	73.16	0.000759909	0.000764048
74.214	0.81985	73.961	1.0996	73.288	1.31953			74.214	0.000745656	0.000748575	73.961	0.000765461	0.000762704	73.288	0.000761768	0.000764049
74.347	0.81978	74.053	1.09961	73.399	1.31956			74.347	0.000746928	0.000748728	74.053	0.000764772	0.000762745	73.399	0.000764398	0.000764056
74.449	0.81975	74.158	1.0996	73.514	1.31952			74.449	0.000750829	0.000748849	74.158	0.000760615	0.000762837	73.514	0.000765642	0.000764186
74.573	0.81978	74.284	1.09969	73.623	1.31952			74.573	0.000750114	0.000748811	74.284	0.000759311	0.000762878	73.623	0.000764527	0.000764196
74.695	0.81973	74.436	1.09961	73.719	1.3195			74.695	0.00074547	0.000748791	74.436	0.0007607	0.000762786	73.719	0.000764527	0.000764277
74.812	0.81977	74.554	1.09966	73.845	1.31956			74.812	0.000751042	0.000748664	74.554	0.000766392	0.000762644	73.845	0.000758236	0.000764205
74.919	0.8198	74.676	1.09969	73.961	1.3196			74.919	0.000744198	0.000748627	74.676	0.000760299	0.00076251	73.961	0.000759594	0.000764271
75.047	0.81972	74.805	1.09969	74.08	1.31955			75.047	0.000743028	0.000748617	74.805	0.000761203	0.000762413	74.08	0.000764741	0.000764217
75.168	0.81974	74.917	1.09972	74.202	1.31957			75.168	0.000744913	0.000748538	74.917	0.000761547	0.00076237	74.202	0.00076384	0.000764241
75.301	0.81972	75.055	1.09964	74.351	1.31969			75.301	0.000743799	0.000748439	75.055	0.000763038	0.000762313	74.351	0.00076344	0.000764267
75.411	0.81979	75.154	1.09963	74.436	1.31957			75.411	0.000752528	0.000748366	75.154	0.000763411	0.000762431	74.436	0.00076344	0.000764318
75.529	0.81968	75.281	1.09967	74.545	1.31949			75.529	0.00075173	0.000748233	75.281	0.000757289	0.00076241	74.545	0.000761925	0.000764388
75.658	0.81963	75.398	1.09963	74.674	1.31949			75.658	0.000751628	0.000748128	75.398	0.000761389	0.000762367	74.674	0.000765699	0.000764501
75.783	0.8197	75.522	1.0997	74.811	1.31972			75.783	0.000754572	0.000748119	75.522	0.000762349	0.000762408	74.811	0.000767129	0.000764638
75.919	0.81983	75.632	1.09963	74.933	1.3196			75.919	0.000751042	0.000748276	75.632	0.000761203	0.000762434	74.933	0.000764026	0.000764665
76.042	0.81974	75.757	1.09965	75.039	1.31942			76.042	0.000750885	0.000748407	75.757	0.00076384	0.000762329	75.039	0.000764155	0.000764622
76.197	0.81972	75.884	1.09966	75.172	1.31956			76.197	0.000744727	0.000748536	75.884	0.000758808	0.000762227	75.172	0.000762539	0.000764416
76.317	0.81981	75.99	1.09965	75.294	1.31958			76.317	0.000750272	0.000748613	75.99	0.000759339	0.000762165	75.294	0.0007666	0.000764245
76.443	0.81986	76.114	1.09961	75.396	1.31951			76.443	0.000751228	0.00074869	76.114	0.000758221	0.000762213	75.396	0.000763812	0.000764132
76.553	0.8197	76.234	1.09959	75.515	1.31943			76.553	0.000751228	0.000748717	76.234	0.000758407	0.00076221	75.515	0.000765142	0.000764129
76.678	0.81975	76.366	1.09961	75.658	1.31958			76.678	0.000753643	0.000748696	76.366	0.000758995	0.000762046	75.658	0.000763311	0.000764283
76.806	0.8197	76.479	1.09955	75.756	1.31965			76.806	0.000749157	0.000748755	76.479	0.000762135	0.000762004	75.756	0.000761396	0.0007643
76.954	0.81981	76.576	1.09954	75.899	1.31957			76.954	0.000749371	0.000748787	76.576	0.000763253	0.000761961	75.899	0.000759323	0.00076422
77.065	0.81971	76.716	1.09957	76.006	1.31958			77.065	0.000747913	0.000748741	76.716	0.000762507	0.000761958	76.006	0.000767715	0.0007644
77.184	0.81974	76.827	1.09965	76.142	1.31964			77.184	0.000743269	0.000748571	76.827	0.000758193	0.000761948	76.142	0.000768116	0.000764446
77.298	0.81982	76.947	1.09964	76.254	1.31952			77.298	0.000747699	0.000748434	76.947	0.000764027	0.0007618	76.254	0.000764398	0.000764541
77.411	0.81978	77.061	1.09972	76.379	1.31947			77.411	0.000749213	0.000748537	77.061	0.000760243	0.00076171	76.379	0.000765456	0.000764637
77.541	0.81968	77.182	1.09961	76.517	1.31941			77.541	0.000750671	0.000748516	77.182	0.000766421	0.000761616	76.517	0.000763683	0.000764718
77.661	0.81984	77.307	1.09964	76.643	1.31947			77.661	0.000746241	0.000748423	77.307	0.000762507	0.000761614	76.643	0.000765699	0.000764818
77.791	0.81973	77.452	1.09951	76.784	1.31945			77.791	0.000745312	0.000748372	77.452	0.000759955	0.000761626	76.784	0.000767586	0.000764856
77.881	0.81971	77.579	1.09955	76.901	1.31949			77.881	0.00074677	0.000748515	77.579	0.000760328	0.000761636	76.901	0.000764927	0.000764854
78.007	0.81986	77.721	1.09961	77.026	1.31964			78.007	0.000747486	0.000748479	77.721	0.000759927	0.000761523	77.026	0.000764741	0.000764869
78.123	0.8197	77.822	1.09957	77.15	1.31955			78.123	0.00074677	0.000748628	77.822	0.000758622	0.000761604	77.15	0.000762539	0.000764832
78.239	0.81978	77.941	1.09966	77.276	1.31952			78.239	0.000746055	0.00074871	77.941	0.000760672	0.000761637	77.276	0.000766099	0.000764684
78.352	0.81981	78.054	1.09953	77.387	1.3196			78.352	0.000746371	0.000748719	78.054	0.000762564	0.000761689	77.387	0.000763626	0.000764684
78.468	0.8198	78.167	1.09965	77.504	1.31956			78.468	0.000746585	0.000748807	78.167	0.000767009	0.000761592	77.504	0.000766257	0.000764747
78.571	0.81979	78.299	1.09964	77.617	1.31975			78.571	0.000749956	0.000748743	78.299	0.000766636	0.000761521	77.617	0.000765456	0.000764745
78.691	0.81967	78.421	1.09965	77.707	1.31951			78.691	0.0007473	0.000748697	78.421	0.000761977	0.000761654	77.707	0.000766814	0.000764768
78.808	0.81981	78.547	1.09955	77.828	1.31963			78.808	0.000747458	0.000748624	78.547	0.00076589	0.000761662	77.828	0.000770375	0.000764758
78.933	0.81965	78.667	1.09958	77.943	1.31938			78.933	0.000755129	0.000748574	78.667	0.000766421	0.000761596	77.943	0.000769259	0.000764748
79.059	0.81986	78.769	1.09962	78.06	1.31937			79.059	0.000750327	0.00074849	78.769	0.000761389	0.000761608	78.06	0.000766657	0.00076484
79.175	0.81987	78.902	1.09968	78.164	1.31949			79.175	0.000752928	0.000748531	78.902	0.000761576	0.000761491	78.164	0.000757893	0.000764863
79.335	0.81987	79.034	1.09965	78.288	1.31961			79.335	0.0007516	0.000748634	79.034	0.000762507	0.000761521	78.288	0.000763311	0.000764939
79.48	0.81986	79.154	1.09969	78.413	1.31977			79.48	0.000749185	0.000748574	79.154	0.000767009	0.000761617	78.413	0.000763497	0.000765007
79.599	0.81978	79.249	1.09972	78.533	1.31957			79.599	0.000749426	0.000748596	79.249	0.00076083	0.000761676	78.533	0.00076517	0.00076515
79.732	0.81992	79.362	1.09964	78.65	1.3195			79.732	0.000744198	0.000748539	79.362	0.000756386	0.000761754	78.65	0.000771275	0.000765234
79.839	0.81971	79.49	1.09959	78.772	1.31961			79.839	0.000748098	0.00074834	79.49	0.000762005	0.000761718	78.772	0.000767615	0.000765289
79.96	0.8197	79.626	1.09966	78.877	1.31962			79.96	0.000751312	0.000748276	79.626	0.000761231	0.000761721	78.877	0.000761638	0.000765359
80.082	0.81972	79.721	1.09961	79.001	1.31953			80.082	0.000746055	0.000748212	79.721	0.000764557	0.000761704	79.001	0.000766099	0.000765408
80.199	0.81974	79.842	1.09953	79.13	1.31956			80.199	0.000742897	0.000748195	79.842	0.000763152	0.000761745	79.13	0.000761695	0.000765359
80.3	0.81962	79.956	1.09963	79.252	1.31962			80.3	0.000745897	0.000748196	79.956	0.000755267	0.000761787	79.252	0.000764798	0.000765367
80.418	0.81985	80.072	1.09964	79.368	1.31947			80.418	0.000750913	0.000748215	80.072	0.000760887	0.000761758	79.368	0.000766657	0.000765473
80.546	0.81978	80.208	1.09962	79.466	1.3194			80.546	0.000745897	0.000748232	80.208	0.000759983	0.000761808	79.466	0.000768516	0.00076545
80.673	0.81968	80.32	1.09953	79.594	1.3195			80.673	0.000746083	0.00074816	80.32	0.000760514	0.000761724	79.594	0.000770746	0.000765588
80.783	0.81974	80.438	1.09966	79.73	1.3196			80.783	0.000747513	0.000748205	80.438	0.000759898	0.00076173	79.73	0.000766443	0.000765595
80.901	0.81979	80.545	1.09963	79.843	1.31953			80.901	0.000752742	0.000748238	80.545	0.000761203	0.000761766	79.843	0.000764427	0.000765548
80.997	0.81981	80.678	1.09963	79.95	1.3196			80.997	0.000749213	0.000748301	80.678	0.000760644	0.000761732	79.95	0.000759008	0.000765611
81.104	0.81975	80.807	1.09969	80.063	1.31957			81.104	0.000751813	0.000748339	80.807	0.000764428	0.000761796	80.063	0.000757735	0.000765606
81.237	0.81977	80.942	1.09965	80.164	1.31952			81.237	0.00074717	0.00074838	80.942	0.000762908	0.000761873	80.164	0.000757177	0.000765675
81.344	0.81971	81.057	1.09967	80.293	1.31964			81.344	0.000745395	0.000748516	81.057	0.000764185	0.000761881	80.293	0.00076384	0.000765633
81.493	0.81971	81.166	1.09971	80.401	1.3195			81.493	0.000748284	0.000748481	81.166	0.000758119	0.000761779	80.401	0.000766657	0.000765665
81.649	0.81972	81.298	1.09962	80.549	1.3195			81.649	0.000749241	0.000748578	81.298	0.000759769	0.000761761	80.549	0.000763311	0.000765699
81.765	0.8197	81.416	1.09968	80.668	1.31956			81.765	0.000749426	0.000748542	81.416	0.000764084	0.000761681	80.668	0.000763097	0.000765766
81.923	0.81969	81.536	1.0996	80.763	1.31957			81.923	0.000747885	0.000748613	81.536	0.000761762	0.000761751	80.763	0.000765198	0.000765694
82.06	0.81974	81.655	1.09964	80.867	1.31952			82.06	0.000751999	0.000748736	81.655	0.000758995	0.000761668	80.867	0.000766629	0.000765607
82.205	0.81975	81.765	1.09964	81.006	1.31958			82.205	0.000746798	0.000748544	81.765	0.000761819	0.000761609	81.006	0.000768702	0.000765517
82.318	0.81991	81.891	1.09966	81.122	1.31958			82.318	0.000752956	0.000748494	81.891	0.000757905	0.000761643	81.122	0.000765327	0.000765531
82.421	0.81963	82.01	1.09963	81.23	1.31946			82.421	0.000749984	0.000748451	82.01	0.000760328	0.000761683	81.23	0.000766443	0.000765747
82.551	0.81978	82.126	1.09957	81.355	1.31947			82.551	0.000747197	0.000748449	82.126	0.000764213	0.000761605	81.355	0.00077006	0.000765767
82.701	0.81977	82.237	1.09959	81.475	1.31965			82.701	0.000752371	0.000748414	82.237	0.00076126	0.000761413	81.475	0.000771118	0.000765815
82.827	0.81978	82.356	1.09961	81.575	1.31952			82.827	0.000748312	0.000748367	82.356	0.000762349	0.000761426	81.575	0.000769417	0.000765866
82.944	0.81959	82.461	1.09961	81.707	1.3196			82.944	0.000743482	0.000748401	82.461	0.000757159	0.000761543	81.707	0.000766099	0.000765718
83.063	0.81971	82.577	1.09952	81.831	1.31947			83.063	0.000745897	0.000748365	82.577	0.000762321	0.000761539	81.831	0.000764956	0.000765653
83.178	0.81976	82.692	1.09959	81.914	1.31953			83.178	0.000746111	0.000748353	82.692	0.000762349	0.0007615	81.914	0.000761853	0.000765682
83.321	0.81968	82.809	1.09978	82.058	1.31953			83.321	0.000747039	0.000748329	82.809	0.000764614	0.000761411	82.058	0.000765198	0.000765636
83.448	0.81968	82.928	1.09963	82.152	1.31958			83.448	0.000743324	0.000748409	82.928	0.000760328	0.000761312	82.152	0.000768516	0.00076566
83.574	0.81971	83.032	1.09963	82.288	1.31967			83.574	0.000748656	0.000748441	83.032	0.000762564	0.000761335	82.288	0.000769817	0.00076565
83.699	0.81968	83.145	1.09963	82.396	1.31952			83.699	0.000750114	0.000748442	83.145	0.000762779	0.000761245	82.396	0.000764269	0.000765577
83.847	0.8197	83.268	1.09969	82.511	1.31954			83.847	0.000746984	0.000748529	83.268	0.000762163	0.000761245	82.511	0.000770718	0.000765575
83.963	0.81978	83.373	1.09976	82.623	1.31962			83.963	0.000748553	0.000748705	83.373	0.000762779	0.00076118	82.623	0.000766071	0.000765474
84.076	0.8198	83.508	1.09982	82.748	1.31953			84.076	0.000746984	0.000748797	83.508	0.000761819	0.000761184	82.748	0.000765198	0.000765494
84.194	0.81975	83.617	1.09969	82.845	1.31961			84.194	0.000749984	0.000748706	83.617	0.000758594	0.000761181	82.845	0.000768144	0.000765509
84.294	0.81972	83.731	1.09977	82.987	1.31961			84.294	0.000749426	0.00074874	83.731	0.000763152	0.000761184	82.987	0.000764483	0.000765677
84.414	0.81976	83.833	1.09959	83.107	1.31951			84.414	0.000748869	0.000748639	83.833	0.000762593	0.000761133	83.107	0.000766071	0.000765927
84.533	0.81974	83.963	1.0997	83.226	1.31946			84.533	0.000752956	0.000748651	83.963	0.000761073	0.000761101	83.226	0.000763954	0.000766073
84.653	0.81979	84.07	1.09957	83.352	1.31962			84.653	0.000744625	0.00074871	84.07	0.000757346	0.000761019	83.352	0.000765227	0.000766163
84.759	0.81969	84.16	1.09954	83.463	1.3196			84.759	0.000751498	0.000748765	84.16	0.000766105	0.000761092	83.463	0.000767987	0.00076617
84.887	0.81985	84.28	1.09958	83.575	1.31957			84.887	0.000748126	0.000748755	84.28	0.000762536	0.000761151	83.575	0.000768916	0.000766226
84.997	0.81972	84.397	1.09966	83.7	1.31962			84.997	0.000750913	0.000748658	84.397	0.000765575	0.000761192	83.7	0.000763125	0.000766268
85.091	0.81976	84.5	1.09969	83.831	1.31943			85.091	0.000753727	0.000748633	84.5	0.000761661	0.000761241	83.831	0.000765942	0.000766309
85.21	0.81964	84.613	1.0996	83.94	1.31955			85.21	0.000745368	0.000748583	84.613	0.000763367	0.000761297	83.94	0.000764641	0.000766271
85.321	0.81983	84.728	1.09959	84.065	1.31954			85.321	0.000747755	0.000748596	84.728	0.000763123	0.000761323	84.065	0.000767401	0.00076625
85.445	0.81965	84.855	1.09977	84.175	1.31947			85.445	0.000750727	0.00074844	84.855	0.000763626	0.000761415	84.175	0.000768916	0.00076619
85.565	0.81969	84.958	1.09963	84.292	1.31953			85.565	0.000751498	0.000748434	84.958	0.00075852	0.000761482	84.292	0.000764297	0.000766035
85.697	0.81959	85.075	1.09962	84.415	1.31949			85.697	0.000747411	0.000748417	85.075	0.000757216	0.000761461	84.415	0.000765942	0.000765806
85.817	0.8197	85.203	1.09973	84.502	1.31956			85.817	0.000747039	0.000748226	85.203	0.000761503	0.000761506	84.502	0.000767801	0.000765589
85.925	0.81972	85.32	1.0997	84.63	1.31945			85.925	0.000745925	0.000748175	85.32	0.000762378	0.000761504	84.63	0.000763711	0.000765321
86.049	0.81982	85.44	1.09969	84.75	1.31959			86.049	0.000746296	0.000748209	85.44	0.00076179	0.000761582	84.75	0.000764297	0.000765271
86.183	0.81979	85.569	1.09964	84.873	1.31965			86.183	0.000750699	0.000748278	85.569	0.000759266	0.000761515	84.873	0.000763125	0.000765217
86.314	0.81983	85.709	1.09958	84.973	1.31962			86.314	0.000744783	0.000748289	85.709	0.000759983	0.000761385	84.973	0.00076374	0.000765257
86.43	0.81967	85.848	1.09976	85.098	1.31955			86.43	0.000747012	0.000748355	85.848	0.000758091	0.0007612	85.098	0.000762939	0.000765228
86.537	0.81974	85.95	1.09974	85.217	1.3195			86.537	0.000747541	0.00074852	85.95	0.00075647	0.000761136	85.217	0.000764297	0.000765124
86.655	0.81982	86.08	1.09969	85.322	1.31943			86.655	0.00075094	0.000748497	86.08	0.000756284	0.000761086	85.322	0.000762939	0.000765106
86.78	0.81984	86.196	1.09984	85.441	1.3196			86.78	0.000750355	0.00074844	86.196	0.000759983	0.000761086	85.441	0.000768416	0.000765173
86.911	0.81974	86.32	1.09965	85.54	1.31951			86.911	0.000755027	0.00074851	86.32	0.000757187	0.000761036	85.54	0.000765599	0.000765057
87.023	0.8198	86.419	1.09982	85.686	1.31954			87.023	0.000752213	0.000748558	86.419	0.000760141	0.000761062	85.686	0.000767429	0.000764986
87.173	0.81983	86.55	1.09976	85.825	1.31964			87.173	0.000748098	0.000748636	86.55	0.000761045	0.000760925	85.825	0.000765198	0.00076507
87.294	0.81972	86.668	1.09969	85.956	1.31944			87.294	0.00075094	0.000748543	86.668	0.000760757	0.000760854	85.956	0.000767586	0.000765115
87.406	0.81978	86.788	1.09966	86.068	1.31958			87.406	0.000746696	0.000748445	86.788	0.000761847	0.000760884	86.068	0.000770461	0.000765057
87.525	0.81972	86.884	1.09972	86.214	1.31946			87.525	0.000747782	0.000748406	86.884	0.000761288	0.000760986	86.214	0.000764641	0.000765063
87.654	0.81977	86.984	1.09964	86.341	1.31957			87.654	0.000748368	0.000748371	86.984	0.000760012	0.00076101	86.341	0.000768416	0.000765083
87.776	0.81989	87.099	1.09968	86.46	1.31955			87.776	0.000751126	0.000748458	87.099	0.000761819	0.00076107	86.46	0.000767029	0.000765142
87.907	0.8198	87.207	1.09962	86.602	1.31956			87.907	0.000748711	0.000748405	87.207	0.000762779	0.000760856	86.602	0.000766156	0.000764998
88.027	0.81977	87.335	1.09979	86.734	1.31948			88.027	0.000744466	0.000748354	87.335	0.000766162	0.000760792	86.734	0.000765227	0.000764987
88.151	0.81988	87.465	1.09963	86.845	1.3194			88.151	0.00074664	0.00074833	87.465	0.00076427	0.000760734	86.845	0.0007673	0.000765057
88.292	0.8198	87.597	1.09958	86.957	1.31941			88.292	0.000749454	0.000748268	87.597	0.000761847	0.000760727	86.957	0.000764698	0.00076501
88.422	0.81982	87.714	1.09968	87.079	1.31957			88.422	0.000747439	0.000748294	87.714	0.00076318	0.000760665	87.079	0.000767644	0.000764949
88.528	0.81977	87.821	1.09959	87.205	1.3197			88.528	0.000744996	0.000748248	87.821	0.000762593	0.000760656	87.205	0.000762253	0.000764834
88.677	0.81974	87.938	1.09971	87.33	1.31959			88.677	0.000749668	0.000748108	87.938	0.000763711	0.000760625	87.33	0.000758563	0.000764765
88.77	0.81979	88.075	1.09963	87.448	1.31944			88.77	0.000746324	0.000748078	88.075	0.00076318	0.000760677	87.448	0.000758377	0.000764816
88.892	0.81978	88.198	1.09962	87.586	1.31952			88.892	0.000742636	0.000747999	88.198	0.000763553	0.000760853	87.586	0.000760022	0.000764817
89.015	0.81983	88.297	1.09962	87.725	1.31956			89.015	0.000745739	0.000747986	88.297	0.000762248	0.000760973	87.725	0.000755746	0.000764832
89.132	0.81975	88.41	1.09978	87.861	1.31958			89.132	0.000745182	0.000747986	88.41	0.00076113	0.000761033	87.861	0.000763554	0.000764924
89.253	0.81993	88.524	1.09968	87.992	1.31967			89.253	0.000749454	0.000748019	88.524	0.000758865	0.000761071	87.992	0.000762196	0.00076492
89.352	0.81979	88.632	1.09963	88.089	1.31971			89.352	0.000746668	0.000748033	88.632	0.000755725	0.000761193	88.089	0.000763897	0.000764977
89.493	0.81986	88.743	1.09975	88.226	1.31947			89.493	0.000750411	0.000748133	88.743	0.000755194	0.000761274	88.226	0.00076374	0.000764982
89.639	0.81983	88.867	1.09957	88.337	1.31948			89.639	0.000751711	0.000748356	88.867	0.000757058	0.000761334	88.337	0.000763182	0.000765046
89.761	0.81982	88.973	1.09959	88.466	1.31961			89.761	0.000747466	0.000748533	88.973	0.000760012	0.00076136	88.466	0.000768945	0.000765109
89.878	0.81981	89.106	1.09968	88.609	1.31956			89.878	0.000747225	0.000748636	89.106	0.000762779	0.000761427	88.609	0.000767644	0.000765224
89.991	0.81978	89.224	1.09958	88.71	1.31948			89.991	0.000750569	0.00074864	89.224	0.000759639	0.000761436	88.71	0.000764827	0.000765177
90.104	0.81969	89.33	1.09976	88.804	1.31945			90.104	0.000750968	0.000748575	89.33	0.000764084	0.000761536	88.804	0.000762439	0.000765079
90.223	0.81974	89.443	1.09971	88.943	1.31948			90.223	0.000750968	0.000748584	89.443	0.000754821	0.000761599	88.943	0.000769474	0.000765008
90.347	0.81969	89.582	1.09967	89.073	1.31958			90.347	0.000745237	0.000748622	89.582	0.000754979	0.000761627	89.073	0.000770432	0.000764998
90.474	0.8197	89.703	1.09972	89.171	1.31959			90.474	0.000744439	0.000748667	89.703	0.000764671	0.000761653	89.171	0.000761537	0.000764978
90.578	0.81975	89.816	1.09971	89.298	1.31954			90.578	0.000746881	0.000748718	89.816	0.00076784	0.000761596	89.298	0.000766371	0.000764996
90.679	0.8198	89.923	1.09961	89.402	1.31954			90.679	0.000751182	0.000748767	89.923	0.000762277	0.000761645	89.402	0.000765013	0.000765063
90.799	0.81985	90.036	1.09965	89.508	1.31943			90.799	0.000749083	0.000748816	90.036	0.000760413	0.000761741	89.508	0.00076823	0.000765038
90.913	0.81968	90.142	1.09961	89.604	1.31939			90.913	0.000748767	0.000748733	90.142	0.000755194	0.000761659	89.604	0.000760608	0.00076501
91.03	0.81982	90.243	1.09957	89.724	1.31961			91.03	0.000745553	0.000748774	90.243	0.000759266	0.000761507	89.724	0.000768387	0.000764934
91.15	0.81964	90.366	1.09959	89.851	1.31947			91.15	0.000749668	0.000748913	90.366	0.000762621	0.00076136	89.851	0.000766686	0.000764975
91.28	0.81979	90.498	1.09974	89.976	1.31957			91.28	0.000750569	0.00074894	90.498	0.000761316	0.000761416	89.976	0.000763554	0.000764907
91.397	0.8198	90.618	1.09944	90.102	1.31958			91.397	0.000746668	0.000748966	90.618	0.000760198	0.000761488	90.102	0.000761537	0.000764848
91.522	0.81969	90.741	1.09957	90.207	1.31946			91.522	0.000745423	0.000748989	90.741	0.000762649	0.000761448	90.207	0.000761509	0.000764805
91.626	0.81988	90.86	1.09966	90.328	1.31949			91.626	0.000743565	0.000749023	90.86	0.000762062	0.000761442	90.328	0.000765413	0.00076486
91.76	0.81977	90.994	1.09966	90.444	1.31954			91.76	0.000750012	0.000748947	90.994	0.000761158	0.000761465	90.444	0.0007669	0.000764896
91.852	0.81974	91.114	1.09965	90.554	1.31964			91.852	0.000743352	0.00074898	91.114	0.000766162	0.000761514	90.554	0.000765971	0.000765072
91.963	0.81964	91.247	1.09964	90.662	1.31963			91.963	0.00074638	0.000749104	91.247	0.000767654	0.000761508	90.662	0.000768573	0.000765252
92.093	0.81985	91.361	1.0997	90.767	1.31957			92.093	0.000745953	0.000749163	91.361	0.000765445	0.000761425	90.767	0.000768387	0.000765482
92.223	0.81981	91.482	1.09971	90.896	1.31947			92.223	0.000747968	0.000749256	91.482	0.000763739	0.000761425	90.896	0.000764112	0.000765695
92.368	0.81971	91.613	1.0996	91.011	1.31949			92.368	0.000751424	0.00074922	91.613	0.000765445	0.000761441	91.011	0.000766027	0.000765758
92.51	0.81965	91.725	1.09965	91.129	1.31951			92.51	0.000749854	0.000749287	91.725	0.000764141	0.000761626	91.129	0.000764011	0.000765756
92.625	0.81981	91.831	1.09966	91.257	1.31955			92.625	0.000758371	0.000749218	91.831	0.000761158	0.000761722	91.257	0.000766185	0.000765787
92.767	0.81974	91.967	1.09958	91.366	1.31954			92.767	0.000756569	0.000749154	91.967	0.000757803	0.00076177	91.366	0.000767543	0.0007657
92.893	0.81981	92.082	1.09969	91.482	1.31954			92.893	0.000756226	0.000749176	92.082	0.000759667	0.000761732	91.482	0.000768787	0.000765662
93.019	0.81965	92.197	1.0997	91.595	1.31961			93.019	0.000750569	0.000749243	92.197	0.000760441	0.000761586	91.595	0.000765999	0.000765582
93.145	0.81969	92.324	1.09956	91.7	1.31962			93.145	0.000751711	0.000749256	92.324	0.000762305	0.000761592	91.7	0.000760608	0.000765566
93.273	0.81968	92.44	1.09959	91.829	1.31968			93.273	0.00075264	0.000749289	92.44	0.000763367	0.000761473	91.829	0.000763797	0.000765578
93.405	0.81977	92.557	1.09959	91.95	1.31961			93.405	0.000750039	0.000749286	92.557	0.000762463	0.000761554	91.95	0.000764698	0.000765427
93.547	0.81983	92.657	1.09956	92.065	1.31962			93.547	0.000753226	0.000749323	92.657	0.00076209	0.000761746	92.065	0.000766585	0.000765271
93.684	0.81989	92.743	1.09964	92.198	1.31954			93.684	0.000749324	0.000749486	92.743	0.000758921	0.000761663	92.198	0.00077139	0.000765352
93.799	0.81972	92.877	1.0996	92.325	1.31952			93.799	0.000750281	0.000749526	92.877	0.000763796	0.000761631	92.325	0.000768015	0.000765305
93.925	0.81972	92.983	1.09963	92.435	1.3196			93.925	0.000750838	0.000749592	92.983	0.000764915	0.000761753	92.435	0.000767143	0.000765371
94.06	0.81974	93.101	1.09946	92.557	1.31972			94.06	0.000746909	0.000749642	93.101	0.000757617	0.000761844	92.557	0.000765627	0.000765401
94.218	0.81974	93.244	1.09968	92.666	1.31959			94.218	0.000750783	0.000749701	93.244	0.000755035	0.000762042	92.666	0.000762281	0.000765489
94.329	0.81972	93.37	1.09965	92.803	1.31969			94.329	0.000751581	0.000749911	93.37	0.000758679	0.00076216	92.803	0.000767329	0.000765487
94.452	0.81968	93.485	1.09965	92.911	1.31957			94.452	0.000748024	0.000749951	93.485	0.000767123	0.000762187	92.911	0.000763797	0.000765485
94.563	0.81973	93.616	1.09964	93.015	1.31964			94.563	0.000750755	0.000749903	93.616	0.000765503	0.000762236	93.015	0.000761723	0.000765475
94.696	0.81984	93.738	1.09968	93.152	1.31964			94.696	0.000748609	0.000749966	93.738	0.000761158	0.000762362	93.152	0.000765441	0.000765524
94.819	0.81982	93.857	1.09964	93.269	1.31945			94.819	0.000746751	0.00075006	93.857	0.000762277	0.00076237	93.269	0.000765041	0.000765605
94.934	0.81975	93.946	1.09956	93.395	1.31937			94.934	0.000745795	0.000750166	93.946	0.000764886	0.00076236	93.395	0.000760422	0.000765643
95.048	0.81986	94.053	1.09957	93.517	1.31951			95.048	0.000748024	0.000750061	94.053	0.000765689	0.000762404	93.517	0.000767329	0.000765717
95.157	0.81983	94.164	1.0996	93.643	1.31949			95.157	0.000748953	0.000750125	94.164	0.000763209	0.000762405	93.643	0.000769216	0.000765715
95.286	0.81985	94.298	1.09961	93.76	1.31954			95.286	0.000748739	0.000750198	94.298	0.000758018	0.000762314	93.76	0.000767486	0.000765596
95.423	0.81967	94.423	1.09965	93.898	1.31954			95.423	0.000749909	0.000750177	94.423	0.000761158	0.00076222	93.898	0.000774393	0.000765513
95.543	0.81973	94.531	1.09952	94.018	1.31964			95.543	0.000747624	0.000750179	94.531	0.000759695	0.0007622	94.018	0.000765441	0.000765423
95.663	0.81978	94.668	1.09968	94.122	1.31964			95.663	0.000750095	0.000750127	94.668	0.000765158	0.000762142	94.122	0.000763797	0.000765521
95.798	0.81973	94.794	1.09966	94.258	1.31963			95.798	0.000746909	0.000750037	94.794	0.000760068	0.000762128	94.258	0.000765284	0.000765492
95.911	0.81976	94.914	1.09969	94.402	1.31952			95.911	0.000748423	0.000749847	94.914	0.000759509	0.000762174	94.402	0.000758749	0.000765482
96.021	0.81972	95.032	1.09957	94.522	1.31954			96.021	0.000748609	0.000749731	95.032	0.000758046	0.000762298	94.522	0.000767014	0.000765398
96.141	0.81969	95.127	1.09956	94.661	1.31966			96.141	0.000750625	0.000749604	95.127	0.00075538	0.000762393	94.661	0.000763582	0.000765239
96.284	0.81977	95.236	1.09971	94.779	1.31949			96.284	0.00075121	0.000749627	95.236	0.00075991	0.000762463	94.779	0.000763982	0.000765182
96.419	0.8198	95.375	1.09971	94.894	1.31948			96.419	0.000752668	0.000749573	95.375	0.000758046	0.000762379	94.894	0.000763053	0.000765222
96.535	0.81983	95.475	1.09975	95.011	1.31964			96.535	0.00075081	0.000749502	95.475	0.00075895	0.000762326	95.011	0.00076178	0.000765189
96.678	0.81983	95.591	1.09966	95.126	1.31957			96.678	0.000747123	0.000749346	95.591	0.000764728	0.00076236	95.126	0.000762467	0.000765169
96.778	0.8198	95.701	1.09955	95.244	1.31942			96.778	0.00075277	0.000749128	95.701	0.000760441	0.000762468	95.244	0.000765656	0.000765141
96.899	0.81982	95.811	1.09959	95.378	1.31971			96.899	0.000748925	0.000749129	95.811	0.000766248	0.000762578	95.378	0.000763982	0.000765094
97.027	0.81988	95.909	1.09958	95.51	1.31947			97.027	0.000754554	0.00074903	95.909	0.000768456	0.000762626	95.51	0.000768416	0.000765048
97.149	0.81988	96.008	1.09968	95.614	1.31954			97.149	0.000751609	0.00074902	96.008	0.000765073	0.000762561	95.614	0.000769717	0.000764965
97.266	0.81977	96.124	1.09961	95.72	1.31963			97.266	0.000751767	0.000749039	96.124	0.000765288	0.000762613	95.72	0.000765126	0.00076494
97.377	0.81974	96.241	1.09952	95.828	1.31959			97.377	0.000756254	0.000748903	96.241	0.000765288	0.000762691	95.828	0.000768287	0.000764932
97.501	0.81981	96.363	1.09953	95.958	1.31958			97.501	0.000751739	0.000748804	96.363	0.000764011	0.000762725	95.958	0.000766557	0.000764983
97.621	0.82001	96.472	1.09961	96.059	1.31959			97.621	0.000748107	0.000748859	96.472	0.000763825	0.000762657	96.059	0.000763081	0.000765037
97.734	0.8197	96.597	1.0995	96.173	1.31949			97.734	0.000749882	0.0007488	96.597	0.000766621	0.000762646	96.173	0.000764011	0.000765089
97.879	0.8198	96.712	1.09961	96.279	1.31954			97.879	0.000750225	0.000748752	96.712	0.000763051	0.000762731	96.279	0.000765656	0.000765126
98.02	0.81987	96.829	1.09956	96.402	1.3195			98.02	0.000748981	0.000748742	96.829	0.000761559	0.000762627	96.402	0.000767357	0.000765182
98.14	0.81979	96.964	1.09961	96.515	1.31944			98.14	0.000744652	0.00074874	96.964	0.000763395	0.00076257	96.515	0.000770646	0.000765313
98.249	0.81985	97.099	1.09957	96.616	1.31972			98.249	0.000746621	0.000748762	97.099	0.00076622	0.000762471	96.616	0.000765899	0.000765269
98.373	0.81973	97.232	1.09963	96.733	1.31953			98.373	0.000750095	0.000748785	97.232	0.000763022	0.000762443	96.733	0.000762467	0.000765251
98.488	0.81988	97.346	1.0996	96.86	1.31953			98.488	0.000744866	0.000748721	97.346	0.000760627	0.000762546	96.86	0.000764168	0.000765244
98.586	0.81984	97.469	1.09954	97.003	1.31939			98.586	0.000748079	0.000748626	97.469	0.000762706	0.000762667	97.003	0.000759521	0.000765165
98.685	0.81985	97.594	1.09946	97.129	1.31949			98.685	0.000748795	0.000748605	97.594	0.000762491	0.000762697	97.129	0.000771047	0.000765235
98.806	0.81978	97.714	1.0996	97.27	1.31948			98.806	0.000745265	0.000748588	97.714	0.000763452	0.0007627	97.27	0.000762524	0.000765327
98.914	0.81963	97.836	1.0996	97.404	1.31964			98.914	0.000748665	0.000748575	97.836	0.00076348	0.000762778	97.404	0.000765656	0.000765441
99.045	0.81984	97.947	1.09962	97.506	1.31959			99.045	0.000750653	0.000748567	97.947	0.000764112	0.000762874	97.506	0.000763267	0.000765638
99.149	0.81985	98.06	1.09957	97.615	1.31949			99.149	0.000749752	0.000748436	98.06	0.000764542	0.000762922	97.615	0.000760664	0.000765685
99.272	0.81982	98.175	1.09953	97.734	1.31966			99.272	0.000751739	0.000748418	98.175	0.000763983	0.000763099	97.734	0.000763081	0.000765697
99.395	0.81985	98.278	1.09951	97.833	1.31964			99.395	0.000748953	0.000748351	98.278	0.000758046	0.000763165	97.833	0.000762681	0.000765646
99.519	0.81976	98.393	1.09964	97.966	1.3196			99.519	0.000749008	0.0007484	98.393	0.000760656	0.000763334	97.966	0.000762123	0.000765655
99.662	0.81975	98.523	1.09959	98.095	1.31963			99.662	0.000742107	0.000748488	98.523	0.000764226	0.000763608	98.095	0.000763667	0.000765735
99.778	0.81975	98.651	1.09966	98.203	1.31958			99.778	0.000742107	0.000748533	98.651	0.000767553	0.000763701	98.203	0.000765126	0.000765849
99.886	0.81974	98.784	1.09961	98.332	1.31964			99.886	0.000749352	0.000748461	98.784	0.00076457	0.000763787	98.332	0.000769002	0.000765901
99.982	0.81973	98.911	1.09957	98.448	1.31951			99.982	0.000745265	0.000748437	98.911	0.00076622	0.000763751	98.448	0.000765684	0.000765843
100.11	0.81967	99.017	1.09956	98.576	1.31961			100.11	0.000750281	0.000748314	99.017	0.000761616	0.000763657	98.576	0.000762895	0.000765807
100.214	0.81975	99.134	1.0996	98.701	1.31954			100.214	0.000747921	0.000748238	99.134	0.000760283	0.000763637	98.701	0.000764383	0.000765768
100.314	0.81971	99.258	1.09956	98.807	1.31952			100.314	0.000743806	0.000748232	99.258	0.000758978	0.000763602	98.807	0.000761881	0.000765848
100.456	0.81979	99.38	1.09952	98.943	1.31959			100.456	0.000746565	0.000748097	99.38	0.000760441	0.000763625	98.943	0.000769903	0.000765764
100.594	0.81974	99.51	1.09959	99.056	1.31963			100.594	0.000750838	0.000748037	99.51	0.000763638	0.000763632	99.056	0.000766557	0.000765809
100.711	0.81974	99.625	1.09962	99.168	1.31951			100.711	0.000747708	0.000748095	99.625	0.000764915	0.000763622	99.168	0.000764354	0.000765919
100.836	0.81979	99.726	1.09967	99.279	1.31959			100.836	0.000746194	0.000748015	99.726	0.000765531	0.000763469	99.279	0.000767329	0.000765923
100.956	0.81977	99.858	1.09975	99.397	1.31951			100.956	0.000746249	0.000747908	99.858	0.000756956	0.000763413	99.397	0.000767915	0.000765858
101.067	0.81975	99.966	1.09964	99.506	1.31945			101.067	0.000745664	0.000747928	99.966	0.000761961	0.000763487	99.506	0.000767114	0.000765804
101.206	0.81972	100.084	1.09949	99.609	1.31956			101.206	0.000749166	0.000748028	100.084	0.000760684	0.00076354	99.609	0.000765069	0.000765743
101.335	0.81979	100.204	1.09983	99.732	1.31969			101.335	0.000750095	0.000748075	100.204	0.000761774	0.000763515	99.732	0.000768287	0.000765744
101.461	0.81973	100.321	1.09954	99.86	1.31961			101.461	0.000745478	0.000748076	100.321	0.000763266	0.000763539	99.86	0.000767143	0.000765876
101.589	0.81989	100.426	1.09955	99.969	1.31955			101.589	0.000745079	0.000748228	100.426	0.000767338	0.000763587	99.969	0.000770361	0.000766018
101.725	0.81961	100.56	1.09959	100.097	1.31958			101.725	0.000746565	0.000748247	100.56	0.000761215	0.000763506	100.097	0.000769031	0.000766162
101.858	0.81977	100.702	1.09959	100.216	1.31957			101.858	0.000749194	0.000748205	100.702	0.000765316	0.000763489	100.216	0.000768473	0.000766082
102.008	0.81973	100.797	1.09959	100.349	1.31958			102.008	0.000746249	0.000748246	100.797	0.00076404	0.000763409	100.349	0.000771076	0.000766159
102.131	0.8196	100.917	1.09967	100.466	1.31955			102.131	0.000748052	0.000748312	100.917	0.000764413	0.000763372	100.466	0.000768816	0.000766182
102.237	0.8197	101.026	1.09957	100.57	1.31961			102.237	0.000741893	0.000748199	101.026	0.000760469	0.000763312	100.57	0.000769402	0.000766167
102.401	0.81976	101.152	1.0996	100.709	1.31952			102.401	0.000749724	0.000748149	101.152	0.000764413	0.000763178	100.709	0.000764197	0.00076621
102.503	0.81974	101.269	1.09967	100.818	1.31946			102.503	0.00074781	0.000747997	101.269	0.000763266	0.000763066	100.818	0.000761408	0.000766251
102.601	0.81977	101.384	1.09969	100.93	1.31958			102.601	0.000755139	0.000747995	101.384	0.000766678	0.000763073	100.93	0.000763482	0.000766274
102.725	0.81958	101.51	1.09956	101.051	1.3196			102.725	0.000755325	0.00074807	101.51	0.00077293	0.000763125	101.051	0.00076587	0.000766325
102.842	0.81979	101.632	1.09963	101.159	1.31955			102.842	0.000749408	0.000748228	101.632	0.000769475	0.00076303	101.159	0.000768287	0.000766361
102.969	0.81977	101.78	1.09965	101.281	1.31961			102.969	0.000749064	0.000748426	101.78	0.000764814	0.000762909	101.281	0.000768287	0.000766383
103.091	0.81966	101.942	1.09951	101.409	1.31962			103.091	0.000747736	0.000748307	101.942	0.000764413	0.00076294	101.409	0.000761065	0.000766288
103.208	0.81963	102.07	1.09958	101.532	1.31947			103.208	0.000748265	0.000748316	102.07	0.000763667	0.000762918	101.532	0.000766557	0.000766245
103.332	0.81971	102.202	1.0994	101.648	1.31957			103.332	0.000747763	0.00074824	102.202	0.000764068	0.000762911	101.648	0.000767729	0.000766286
103.454	0.8198	102.333	1.09965	101.763	1.31955			103.454	0.000751424	0.000748322	102.333	0.00076348	0.000762893	101.763	0.000769216	0.000766294
103.558	0.81978	102.429	1.0996	101.87	1.31946			103.558	0.00074938	0.000748407	102.429	0.000766463	0.00076293	101.87	0.000764011	0.000766322
103.688	0.81972	102.55	1.09958	102.025	1.31957			103.688	0.000748692	0.000748448	102.55	0.000764356	0.000762924	102.025	0.000768845	0.000766176
103.812	0.81982	102.67	1.09958	102.156	1.31962			103.812	0.000751052	0.000748372	102.67	0.000763322	0.000762849	102.156	0.000768687	0.000766137
103.901	0.81964	102.793	1.09977	102.278	1.31964			103.901	0.000745822	0.000748315	102.793	0.000758848	0.000762814	102.278	0.000764197	0.0007662
104.036	0.81979	102.901	1.09966	102.388	1.31952			104.036	0.000744735	0.000748309	102.901	0.000760153	0.000762759	102.388	0.000762338	0.000766186
104.153	0.81973	103.014	1.09937	102.516	1.31956			104.153	0.000749993	0.000748375	103.014	0.000765373	0.000762796	102.516	0.000764597	0.00076618
104.28	0.81969	103.135	1.09959	102.639	1.31945			104.28	0.000749752	0.000748313	103.135	0.000766062	0.000762878	102.639	0.000767572	0.000766052
104.42	0.81985	103.273	1.09967	102.742	1.31954			104.42	0.000749064	0.000748231	103.273	0.000764943	0.000762955	102.742	0.000765927	0.000765994
104.527	0.81978	103.422	1.09966	102.852	1.31957			104.527	0.000750123	0.000748168	103.422	0.000764255	0.000763085	102.852	0.000769216	0.000765973
104.631	0.81977	103.541	1.09955	102.954	1.31959			104.631	0.000752594	0.00074818	103.541	0.000763079	0.000763008	102.954	0.000771419	0.000765959
104.76	0.81966	103.651	1.09959	103.056	1.31965			104.76	0.000749092	0.000748282	103.651	0.000758605	0.00076295	103.056	0.000766828	0.000765787
104.871	0.81976	103.78	1.09969	103.143	1.31965			104.871	0.000746621	0.00074829	103.78	0.000761616	0.000762992	103.143	0.000766986	0.000765686
104.963	0.81977	103.899	1.09959	103.282	1.31955			104.963	0.000747364	0.000748274	103.899	0.000759351	0.000762883	103.282	0.000766456	0.00076553
105.073	0.81967	104.012	1.09952	103.407	1.31948			105.073	0.000752037	0.000748391	104.012	0.000761616	0.000762888	103.407	0.0007668	0.000765366
105.235	0.81982	104.132	1.09963	103.535	1.31965			105.235	0.000744893	0.000748363	104.132	0.000761057	0.000762922	103.535	0.000762524	0.000765291
105.378	0.8197	104.251	1.09958	103.652	1.31954			105.378	0.000747178	0.000748463	104.251	0.000757673	0.000762982	103.652	0.000762867	0.000765302
105.498	0.8197	104.367	1.09959	103.787	1.31966			105.498	0.000743992	0.00074841	104.367	0.000758289	0.00076303	103.787	0.000765155	0.000765478
105.63	0.8198	104.482	1.09971	103.925	1.3195			105.63	0.000748878	0.000748387	104.482	0.000758419	0.000763005	103.925	0.000763853	0.000765694
105.739	0.81979	104.61	1.09956	104.027	1.31957			105.739	0.000752808	0.00074821	104.61	0.000763294	0.000762885	104.027	0.000764755	0.000765839
105.845	0.81975	104.718	1.0996	104.175	1.31951			105.845	0.000750179	0.000748087	104.718	0.000759351	0.000762638	104.175	0.000765498	0.000765842
105.963	0.81973	104.823	1.0995	104.297	1.31961			105.963	0.000752223	0.00074812	104.823	0.00076143	0.000762422	104.297	0.000766242	0.000765785
106.07	0.81977	104.963	1.09961	104.412	1.31955			106.07	0.000743249	0.000748131	104.963	0.000766119	0.000762309	104.412	0.000764168	0.000765738
106.178	0.81978	105.076	1.09966	104.53	1.31963			106.178	0.00074572	0.000748237	105.076	0.00076513	0.000762335	104.53	0.000763482	0.000765851
106.296	0.81964	105.187	1.09954	104.626	1.31966			106.296	0.000746407	0.000748267	105.187	0.000761243	0.000762262	104.626	0.000764997	0.00076579
106.388	0.81986	105.313	1.09962	104.73	1.31956			106.388	0.000752139	0.000748318	105.313	0.000759379	0.000762172	104.73	0.000764755	0.000765696
106.507	0.81984	105.434	1.0995	104.859	1.3195			106.507	0.000748107	0.000748336	105.434	0.000760842	0.000762088	104.859	0.000763324	0.000765657
106.628	0.81975	105.564	1.09952	104.98	1.31956			106.628	0.000748665	0.000748381	105.564	0.000760153	0.000761989	104.98	0.000762467	0.000765585
106.762	0.81976	105.695	1.09941	105.081	1.31953			106.762	0.000746965	0.000748417	105.695	0.00075978	0.00076197	105.081	0.000764569	0.000765526
106.884	0.8197	105.839	1.09966	105.183	1.31951			106.884	0.000744791	0.000748386	105.839	0.000763136	0.000761934	105.183	0.000767572	0.000765474
107.007	0.81985	105.953	1.09963	105.311	1.31954			107.007	0.000745905	0.000748457	105.953	0.000762735	0.000761956	105.311	0.000766614	0.0007655
107.126	0.81978	106.06	1.09972	105.413	1.31951			107.126	0.000749621	0.000748561	106.06	0.000758848	0.000762055	105.413	0.0007676	0.000765504
107.235	0.81971	106.179	1.09967	105.551	1.31961			107.235	0.000742478	0.000748629	106.179	0.000766119	0.000761996	105.551	0.000760563	0.000765567
107.334	0.8196	106.306	1.09976	105.672	1.31963			107.334	0.000744976	0.000748624	106.306	0.000764627	0.000761961	105.672	0.000762152	0.00076541
107.445	0.81977	106.42	1.09951	105.785	1.31949			107.445	0.00074689	0.000748605	106.42	0.000768385	0.000761999	105.785	0.0007672	0.000765361
107.575	0.81978	106.525	1.09961	105.922	1.31955			107.575	0.000746091	0.000748542	106.525	0.000759351	0.000761984	105.922	0.000766428	0.000765249
107.709	0.81976	106.621	1.09957	106.049	1.31954			107.709	0.000750281	0.000748494	106.621	0.000764384	0.00076199	106.049	0.000761594	0.000765143
107.847	0.81969	106.749	1.09969	106.175	1.31961			107.847	0.000746965	0.000748479	106.749	0.000763351	0.000762153	106.175	0.000763853	0.000765133
107.963	0.81967	106.882	1.09962	106.305	1.31963			107.963	0.000748404	0.000748559	106.882	0.00075978	0.000762157	106.305	0.000760535	0.000765114
108.112	0.81979	106.979	1.09963	106.453	1.31962			108.112	0.000752195	0.000748567	106.979	0.000764283	0.000762148	106.453	0.000762709	0.000765096
108.247	0.81973	107.103	1.09967	106.589	1.3195			108.247	0.000746621	0.000748521	107.103	0.000766147	0.000762072	106.589	0.000764969	0.000765001
108.369	0.81978	107.221	1.09976	106.717	1.31953			108.369	0.000746992	0.000748385	107.221	0.000763509	0.000762135	106.717	0.00076996	0.000765088
108.487	0.81971	107.331	1.09957	106.836	1.31963			108.487	0.00074702	0.000748433	107.331	0.000766865	0.000762349	106.836	0.000773207	0.000765152
108.643	0.81983	107.448	1.09968	106.958	1.31955			108.643	0.000746649	0.000748628	107.448	0.000762018	0.000762503	106.958	0.000772406	0.000765183
108.779	0.81968	107.586	1.09957	107.08	1.31959			108.779	0.000746119	0.000748716	107.586	0.000760526	0.000762527	107.08	0.00077089	0.000765172
108.906	0.81976	107.715	1.09973	107.214	1.31962			108.906	0.000749064	0.00074869	107.715	0.00076034	0.000762532	107.214	0.000765999	0.000765125
109.003	0.81995	107.847	1.0997	107.328	1.31947			109.003	0.00075108	0.000748677	107.847	0.000758475	0.000762556	107.328	0.000765398	0.000765105
109.119	0.81974	107.989	1.09956	107.441	1.3196			109.119	0.000749621	0.000748641	107.989	0.000759063	0.000762618	107.441	0.000765899	0.000765094
109.222	0.81982	108.104	1.09972	107.538	1.31952			109.222	0.000753152	0.000748773	108.104	0.000765717	0.000762623	107.538	0.0007668	0.000765174
109.315	0.81983	108.205	1.09953	107.661	1.31954			109.315	0.000749807	0.000748806	108.205	0.000759967	0.000762654	107.661	0.000763482	0.000765218
109.427	0.81977	108.319	1.09961	107.79	1.31949			109.427	0.000750337	0.000748775	108.319	0.000759464	0.00076261	107.79	0.000762924	0.000765291
109.538	0.81987	108.423	1.09973	107.885	1.31945			109.538	0.000752353	0.000748752	108.423	0.000759193	0.000762654	107.885	0.000767228	0.000765335
109.656	0.81973	108.511	1.09962	107.996	1.31963			109.656	0.000751693	0.000748866	108.511	0.00076143	0.000762662	107.996	0.000760321	0.000765356
109.784	0.81981	108.635	1.09958	108.102	1.31973			109.784	0.000750523	0.000748885	108.635	0.000763351	0.000762765	108.102	0.00076587	0.00076542
109.926	0.81976	108.765	1.09967	108.226	1.31955			109.926	0.000749436	0.000748988	108.765	0.000761487	0.000762912	108.226	0.000766027	0.000765428
110.073	0.81977	108.882	1.09976	108.365	1.31967			110.073	0.000749491	0.000749017	108.882	0.000759967	0.000763067	108.365	0.000765527	0.000765464
110.203	0.8198	109.02	1.09964	108.486	1.31958			110.203	0.000749993	0.000749065	109.02	0.000765215	0.000763174	108.486	0.000762524	0.000765406
110.324	0.81987	109.144	1.0995	108.608	1.31954			110.324	0.000753495	0.00074903	109.144	0.00076239	0.000763262	108.608	0.000767786	0.000765348
110.431	0.81978	109.258	1.09956	108.738	1.31954			110.431	0.000749463	0.000749058	109.258	0.000764255	0.000763271	108.738	0.000759577	0.000765399
110.568	0.81984	109.37	1.09959	108.844	1.31955			110.568	0.000748135	0.000749113	109.37	0.000766893	0.000763202	108.844	0.000763453	0.000765415
110.697	0.81978	109.51	1.09949	108.953	1.31962			110.697	0.00074689	0.000749219	109.51	0.000763509	0.000763176	108.953	0.000763482	0.000765363
110.815	0.81983	109.614	1.09962	109.054	1.31953			110.815	0.000750151	0.000749366	109.614	0.000763351	0.000763331	109.054	0.000766027	0.000765393
110.946	0.81975	109.737	1.09963	109.19	1.31958			110.946	0.000748321	0.000749448	109.737	0.000766922	0.000763231	109.19	0.000766299	0.000765423
111.059	0.81978	109.855	1.09962	109.316	1.31957			111.059	0.000750708	0.000749534	109.855	0.000761831	0.000763153	109.316	0.000766027	0.000765486
111.187	0.81964	109.987	1.09958	109.451	1.31961			111.187	0.000747763	0.000749494	109.987	0.000758877	0.000763224	109.451	0.000765527	0.000765624
111.31	0.81971	110.118	1.09959	109.567	1.31969			111.31	0.000749677	0.00074951	110.118	0.00075773	0.000763158	109.567	0.000761966	0.000765724
111.428	0.81977	110.236	1.09955	109.684	1.31957			111.428	0.000737971	0.000749595	110.236	0.000764283	0.000763002	109.684	0.000766986	0.00076584
111.531	0.81988	110.374	1.09958	109.825	1.31951			111.531	0.000749649	0.000749701	110.374	0.000768571	0.000763017	109.825	0.000766084	0.000765768
111.642	0.8198	110.471	1.09956	109.941	1.3196			111.642	0.000753923	0.000749757	110.471	0.000766147	0.00076292	109.941	0.000766771	0.000765597
111.749	0.81975	110.595	1.09959	110.062	1.31949			111.749	0.000753337	0.000749834	110.595	0.000759651	0.00076296	110.062	0.000763296	0.000765462
111.853	0.81964	110.71	1.09955	110.181	1.31951			111.853	0.000751507	0.000749863	110.71	0.000763566	0.000763049	110.181	0.000762338	0.000765365
111.962	0.81992	110.816	1.09953	110.308	1.31964			111.962	0.000749491	0.000750002	110.816	0.000760554	0.000763104	110.308	0.000764468	0.00076532
112.083	0.81974	110.918	1.09955	110.422	1.31946			112.083	0.000750393	0.000749953	110.918	0.000764627	0.000763186	110.422	0.000765713	0.000765279
112.21	0.81961	111.044	1.09963	110.561	1.31954			112.21	0.000749993	0.000749912	111.044	0.000766334	0.000763234	110.561	0.000768215	0.000765331
112.316	0.81988	111.17	1.09963	110.711	1.31959			112.316	0.00074742	0.000749812	111.17	0.000766707	0.000763059	110.711	0.000765741	0.000765329
112.468	0.8197	111.276	1.0996	110.848	1.31965			112.468	0.000744818	0.000749835	111.276	0.000759035	0.000763027	110.848	0.000768716	0.000765301
112.611	0.81971	111.412	1.09972	110.984	1.31955			112.611	0.00075095	0.00074975	111.412	0.000761616	0.000763078	110.984	0.000767014	0.000765389
112.747	0.81975	111.521	1.09967	111.106	1.31958			112.747	0.000753923	0.000749581	111.521	0.000761272	0.000763157	111.106	0.000764383	0.000765392
112.845	0.81977	111.635	1.09966	111.234	1.31957			112.845	0.000749649	0.000749563	111.635	0.000765402	0.00076311	111.234	0.000765741	0.00076555
112.981	0.81964	111.751	1.09971	111.334	1.31954			112.981	0.000752195	0.000749633	111.751	0.000767266	0.000763009	111.334	0.000764969	0.000765555
113.107	0.81969	111.86	1.09974	111.466	1.31955			113.107	0.000746305	0.000749653	111.86	0.000771023	0.000762984	111.466	0.000769431	0.000765604
113.226	0.81956	111.979	1.09971	111.574	1.31948			113.226	0.000748321	0.000749676	111.979	0.000768198	0.00076305	111.574	0.000763639	0.000765543
113.356	0.81974	112.099	1.09957	111.695	1.31954			113.356	0.000747875	0.000749541	112.099	0.000763322	0.000763043	111.695	0.000764654	0.000765485
113.48	0.81977	112.214	1.09952	111.82	1.31956			113.48	0.000743889	0.000749378	112.214	0.000766577	0.000763037	111.82	0.000763138	0.00076547
113.583	0.81979	112.353	1.09963	111.962	1.31953			113.583	0.000747791	0.000749395	112.353	0.000761114	0.000762981	111.962	0.000762952	0.000765583
113.716	0.81976	112.512	1.09961	112.065	1.31952			113.716	0.000752279	0.000749435	112.512	0.000767051	0.000762926	112.065	0.000764597	0.00076564
113.836	0.81975	112.631	1.09965	112.184	1.31963			113.836	0.000753579	0.000749444	112.631	0.000767266	0.000762895	112.184	0.000767944	0.000765699
113.952	0.81975	112.762	1.09969	112.325	1.31957			113.952	0.00075448	0.000749445	112.762	0.000759278	0.000762841	112.325	0.000763138	0.000765767
114.074	0.81979	112.866	1.09962	112.446	1.31953			114.074	0.000751322	0.000749483	112.866	0.000759408	0.000762738	112.446	0.000767043	0.000765752
114.179	0.81981	113.011	1.09953	112.558	1.31955			114.179	0.00074636	0.000749456	113.011	0.000763379	0.000762655	112.558	0.000767572	0.000765758
114.287	0.81982	113.146	1.09964	112.691	1.31959			114.287	0.000753022	0.000749458	113.146	0.000760927	0.000762623	112.691	0.000767786	0.000765694
114.415	0.81974	113.274	1.0996	112.799	1.31949			114.415	0.00075095	0.000749516	113.274	0.000758187	0.00076273	112.799	0.000770918	0.000765757
114.531	0.81976	113.413	1.09962	112.918	1.31968			114.531	0.000752436	0.00074979	113.413	0.000764283	0.000762647	112.918	0.000766299	0.000765737
114.673	0.81968	113.538	1.09963	113.042	1.3195			114.673	0.000749863	0.000749841	113.538	0.000761888	0.000762501	113.042	0.000764468	0.000765709
114.798	0.81971	113.635	1.09974	113.149	1.31938			114.798	0.000750578	0.000749594	113.635	0.000764097	0.000762464	113.149	0.000765527	0.00076567
114.916	0.81959	113.747	1.09966	113.263	1.31954			114.916	0.000747578	0.000749421	113.747	0.000765029	0.000762523	113.263	0.000765927	0.000765721
115.036	0.81963	113.862	1.09949	113.376	1.31961			115.036	0.000756153	0.000749251	113.862	0.000763165	0.000762513	113.376	0.000763696	0.000765784
115.133	0.81964	113.973	1.09968	113.489	1.31948			115.133	0.000748618	0.000749139	113.973	0.000762662	0.000762598	113.489	0.000763324	0.000765824
115.226	0.81974	114.067	1.09958	113.619	1.31961			115.226	0.000747503	0.000749089	114.067	0.000761487	0.000762512	113.619	0.00076853	0.00076581
115.335	0.81968	114.194	1.09964	113.757	1.31956			115.335	0.000748033	0.000749021	114.194	0.000756826	0.000762458	113.757	0.000766728	0.000765769
115.444	0.81974	114.309	1.09949	113.909	1.31952			115.444	0.000751006	0.000749003	114.309	0.000758317	0.00076247	113.909	0.000762023	0.000765788
115.547	0.8196	114.428	1.0997	114.033	1.31952			115.547	0.000745989	0.000749007	114.428	0.000762074	0.000762559	114.033	0.000767414	0.000765755
115.658	0.81973	114.548	1.09964	114.178	1.31947			115.658	0.000743759	0.000748925	114.548	0.000763193	0.000762532	114.178	0.000767414	0.00076568
115.777	0.81969	114.66	1.09959	114.259	1.31951			115.777	0.000750764	0.00074881	114.66	0.000759063	0.000762549	114.259	0.000768373	0.000765714
115.914	0.8197	114.759	1.09956	114.379	1.31961			115.914	0.000754081	0.000748811	114.759	0.000758187	0.000762451	114.379	0.000766113	0.000765689
116.066	0.81969	114.854	1.0996	114.507	1.31948			116.066	0.000750476	0.000748697	114.854	0.00076021	0.000762429	114.507	0.00076853	0.000765624
116.169	0.81979	114.993	1.0997	114.589	1.31967			116.169	0.000750634	0.000748694	114.993	0.000763351	0.00076232	114.589	0.000762394	0.000765571
116.291	0.81976	115.103	1.09961	114.702	1.3195			116.291	0.000743118	0.000748655	115.103	0.000764842	0.000762215	114.702	0.000759577	0.0007655
116.4	0.81972	115.207	1.09954	114.84	1.31948			116.4	0.00074519	0.000748621	115.207	0.000762103	0.00076222	114.84	0.000767014	0.00076546
116.509	0.81967	115.339	1.09964	114.972	1.31943			116.509	0.000750318	0.000748721	115.339	0.000761357	0.000762191	114.972	0.000765369	0.000765617
116.63	0.81979	115.481	1.09956	115.08	1.31954			116.63	0.000750207	0.000748821	115.481	0.000764125	0.000762261	115.08	0.000766327	0.000765683
116.759	0.8198	115.582	1.09955	115.216	1.31949			116.759	0.000747317	0.000748763	115.582	0.000761916	0.000762091	115.216	0.000766513	0.000765757
116.884	0.8198	115.726	1.09952	115.34	1.31958			116.884	0.000750207	0.000748616	115.726	0.000760583	0.000761963	115.34	0.000769488	0.000765704
117.029	0.81998	115.846	1.0996	115.46	1.31958			117.029	0.000750262	0.000748495	115.846	0.000761701	0.000761975	115.46	0.000765555	0.000765755
117.18	0.81969	115.958	1.09957	115.574	1.31949			117.18	0.000749333	0.000748519	115.958	0.0007576	0.000761972	115.574	0.000766327	0.000765723
117.289	0.81964	116.082	1.09955	115.679	1.31965			117.289	0.000747847	0.000748613	116.082	0.000757227	0.000761951	115.679	0.000762237	0.000765712
117.415	0.81973	116.231	1.09965	115.805	1.31939			117.415	0.000752678	0.000748669	116.231	0.000763193	0.000761978	115.805	0.000765212	0.000765677
117.533	0.81972	116.34	1.09964	115.968	1.31956			117.533	0.000751935	0.00074867	116.34	0.000760023	0.000762062	115.968	0.000765955	0.000765473
117.653	0.81969	116.462	1.09953	116.078	1.31951			117.653	0.000752251	0.00074855	116.462	0.000761142	0.000761967	116.078	0.000764626	0.000765374
117.783	0.81966	116.611	1.09957	116.217	1.3196			117.783	0.000741288	0.000748565	116.611	0.000764283	0.000761909	116.217	0.000764811	0.000765302
117.895	0.81975	116.707	1.09962	116.327	1.31955			117.895	0.000744557	0.000748479	116.707	0.000762634	0.000761805	116.327	0.000765899	0.000765318
117.99	0.81978	116.803	1.09976	116.462	1.31947			117.99	0.00074283	0.000748383	116.803	0.000763035	0.000761708	116.462	0.000765555	0.0007653
118.141	0.81973	116.917	1.0996	116.577	1.31963			118.141	0.000743759	0.000748242	116.917	0.000764899	0.000761669	116.577	0.000766513	0.000765287
118.268	0.81975	117.028	1.09956	116.693	1.31961			118.268	0.000747847	0.00074822	117.028	0.000760238	0.00076171	116.693	0.000764997	0.000765379
118.394	0.81993	117.14	1.09963	116.789	1.31968			118.394	0.000746546	0.00074822	117.14	0.000763594	0.00076178	116.789	0.000766113	0.000765293
118.512	0.81978	117.275	1.09957	116.919	1.31966			118.512	0.000746491	0.00074817	117.275	0.000767323	0.00076188	116.919	0.000766699	0.000765193
118.641	0.81984	117.409	1.09943	117.035	1.31945			118.641	0.000745032	0.000748031	117.409	0.000763594	0.000762054	117.035	0.000767043	0.000765212
118.742	0.81977	117.526	1.09961	117.156	1.31959			118.742	0.00074676	0.000748025	117.526	0.000760238	0.000762117	117.156	0.000763166	0.000765173
118.866	0.81976	117.626	1.09966	117.279	1.31954			118.866	0.00074806	0.000748142	117.626	0.000762103	0.000762106	117.279	0.000766141	0.000765148
119	0.81971	117.74	1.09968	117.391	1.31954			119	0.000749705	0.000748135	117.74	0.000760396	0.00076221	117.391	0.000764468	0.000764996
119.107	0.8198	117.861	1.09973	117.516	1.31962			119.107	0.00074636	0.000747965	117.861	0.000766176	0.000762447	117.516	0.000761622	0.000764891
119.24	0.8198	117.983	1.09962	117.647	1.31961			119.24	0.000746147	0.000747929	117.983	0.00076543	0.000762639	117.647	0.000766728	0.00076484
119.347	0.81984	118.117	1.09962	117.752	1.31951			119.347	0.000746332	0.000747904	118.117	0.000762849	0.000762705	117.752	0.000760034	0.000764947
119.435	0.81973	118.243	1.09956	117.88	1.31958			119.435	0.000746147	0.000748034	118.243	0.000763594	0.000762824	117.88	0.000762609	0.000765123
119.559	0.81974	118.389	1.09965	118.001	1.31971			119.559	0.00074899	0.000748094	118.389	0.000765086	0.000762971	118.001	0.000771162	0.000764949
119.691	0.81985	118.502	1.09955	118.105	1.31943			119.691	0.00075292	0.000748097	118.502	0.000764713	0.000763101	118.105	0.000766299	0.000764869
119.843	0.81984	118.611	1.09966	118.23	1.31955			119.843	0.000749278	0.000748056	118.611	0.000758346	0.000763141	118.23	0.000768401	0.000764869
119.953	0.81983	118.759	1.09944	118.362	1.31955			119.953	0.000746119	0.00074798	118.759	0.000760769	0.000763153	118.362	0.000765212	0.000764833
120.064	0.69159	118.878	1.09953	118.508	1.3195			120.064	0.000748274	0.000747961	118.878	0.000759865	0.000763293	118.508	0.00076577	0.000764829
120.171	0.61971	118.994	1.09975	118.614	1.31966			120.171	0.000752548	0.000747892	118.994	0.000759278	0.000763426	118.614	0.000765398	0.000764964
120.275	0.61973	119.126	1.09969	118.706	1.31945			120.275	0.000751164	0.000747892	119.126	0.000762289	0.000763589	118.706	0.000767014	0.00076507
120.4	0.61967	119.243	1.09956	118.826	1.31951			120.4	0.000755865	0.000747835	119.243	0.000762318	0.000763747	118.826	0.000766012	0.000765142
120.532	0.61975	119.369	1.09958	118.948	1.31961			120.532	0.000751006	0.000747651	119.369	0.000762476	0.000763726	118.948	0.000760507	0.000765197
120.656	0.61982	119.501	1.09953	119.088	1.31953			120.656	0.000746332	0.000747403	119.501	0.000759436	0.00076381	119.088	0.00076125	0.000765292
120.765	0.61979	119.636	1.09954	119.203	1.31958			120.765	0.000750634	0.000747245	119.636	0.000758905	0.00076396	119.203	0.000760778	0.000765449
120.882	0.61986	119.737	1.09965	119.32	1.31958			120.882	0.000746202	0.000747348	119.737	0.000758803	0.000764049	119.32	0.000766327	0.000765686
120.992	0.6199	119.859	1.09975	119.436	1.31952			120.992	0.000742644	0.000747344	119.859	0.00076008	0.000764101	119.436	0.000765054	0.000765873
121.138	0.61978	119.98	1.0997	119.553	1.31953			121.138	0.000748962	0.000747496	119.98	0.000761171	0.00076423	119.553	0.000763009	0.000766083
121.269	0.61967	120.115	1.26938	119.673	1.31953			121.269	0.000747531	0.000747569	120.115	0.000764742	0.00076438	119.673	0.000768029	0.000766214
121.379	0.61975	120.232	1.26962	119.804	1.31947			121.379	0.000747475	0.00074753	120.232	0.000765057	0.000764563	119.804	0.000764125	0.000766251
121.484	0.61971	120.356	1.26962	119.919	1.3196			121.484	0.000745486	0.000747524	120.356	0.000761945	0.000764717	119.919	0.000761651	0.000766296
121.609	0.61972	120.472	1.26953	120.029	1.3776			121.609	0.000743944	0.000747559	120.472	0.000767194	0.000764717	120.029	0.000762981	0.00076642
121.737	0.61977	120.594	1.26971	120.144	1.51973			121.737	0.000745645	0.000747673	120.594	0.000765272	0.000764824	120.144	0.000765398	0.00076645
121.846	0.61979	120.698	1.2696	120.262	1.51964			121.846	0.000749733	0.000747586	120.698	0.000762662	0.000764976	120.262	0.000766141	0.000766685
121.981	0.61966	120.83	1.26962	120.38	1.51962			121.981	0.00075042	0.000747601	120.83	0.00076434	0.000765123	120.38	0.00076062	0.000766598
122.104	0.61973	120.945	1.26953	120.481	1.51956			122.104	0.000745431	0.000747475	120.945	0.000770306	0.000765302	120.481	0.000760778	0.000766698
122.235	0.61975	121.074	1.26943	120.594	1.51953			122.235	0.000748618	0.000747501	121.074	0.000769962	0.000765308	120.594	0.000765955	0.00076687
122.372	0.61973	121.203	1.26946	120.716	1.51956			122.372	0.000749361	0.000747576	121.203	0.000766764	0.000765448	120.716	0.000767843	0.000766929
122.496	0.61977	121.338	1.26958	120.833	1.51958			122.496	0.000749733	0.000747745	121.338	0.000770895	0.000765566	120.833	0.00076853	0.000767079
122.596	0.61973	121.475	1.26944	120.936	1.51957			122.596	0.000748246	0.000747849	121.475	0.000769589	0.000765739	120.936	0.000758146	0.000767214
122.725	0.61975	121.564	1.2694	121.058	1.51957			122.725	0.000750476	0.000747896	121.564	0.000767969	0.000765699	121.058	0.000761307	0.000767189
122.85	0.61966	121.667	1.2694	121.161	1.5195			122.85	0.000748116	0.000747861	121.667	0.000766205	0.000765773	121.161	0.000766327	0.000767336
122.961	0.61968	121.751	1.26945	121.301	1.51942			122.961	0.000743442	0.000747804	121.751	0.000762504	0.000765909	121.301	0.000764682	0.000767439
123.079	0.61967	121.892	1.26956	121.437	1.51948			123.079	0.000749231	0.000747876	121.892	0.000767725	0.000766013	121.437	0.000769274	0.000767571
123.179	0.61972	122.019	1.26962	121.563	1.51947			123.179	0.00074676	0.000747944	122.019	0.000768499	0.000766236	121.563	0.000772434	0.000767641
123.281	0.61993	122.174	1.26947	121.686	1.51955			123.281	0.000749361	0.000747927	122.174	0.000765889	0.000766388	121.686	0.000771719	0.000767766
123.372	0.61986	122.291	1.2695	121.8	1.51964			123.372	0.000744901	0.000747888	122.291	0.000765272	0.000766456	121.8	0.000765927	0.000767806
123.477	0.6197	122.448	1.26952	121.93	1.51948			123.477	0.000743284	0.000747747	122.448	0.000762131	0.000766503	121.93	0.000768001	0.000767986
123.583	0.61982	122.566	1.26951	122.072	1.51961			123.583	0.000739326	0.000747716	122.566	0.00076434	0.000766562	122.072	0.00077079	0.000768291
123.707	0.61975	122.695	1.26953	122.176	1.51941			123.707	0.000744158	0.000747844	122.695	0.000768786	0.000766732	122.176	0.000772649	0.000768594
123.826	0.61983	122.807	1.26967	122.325	1.51964			123.826	0.000746574	0.000747765	122.807	0.000768786	0.00076696	122.325	0.000776897	0.000768923
123.957	0.61962	122.913	1.2696	122.445	1.5196			123.957	0.000744344	0.000747803	122.913	0.000765301	0.00076718	122.445	0.000775438	0.000769099
124.063	0.61978	123.021	1.26951	122.593	1.51956			124.063	0.000750578	0.000747877	123.021	0.000769618	0.000767373	122.593	0.00077624	0.000769307
124.183	0.61977	123.151	1.26945	122.711	1.51956			124.183	0.000747503	0.000747918	123.151	0.000772573	0.000767532	122.711	0.000773236	0.000769424
124.293	0.61972	123.283	1.26956	122.835	1.51964			124.293	0.00074583	0.000747915	123.283	0.000769561	0.000767557	122.835	0.000766857	0.000769581
124.407	0.61985	123.406	1.26936	122.933	1.5196			124.407	0.00074623	0.000747942	123.406	0.000771425	0.000767591	122.933	0.000768401	0.000769815
124.543	0.61978	123.528	1.26956	123.069	1.51956			124.543	0.000748302	0.000747956	123.528	0.000767352	0.000767737	123.069	0.00077305	0.00077
124.675	0.61965	123.635	1.26963	123.206	1.51942			124.675	0.000750848	0.000747863	123.635	0.000769059	0.000767758	123.206	0.000768587	0.000770133
124.802	0.61979	123.752	1.26943	123.358	1.5195			124.802	0.0007423	0.000747912	123.752	0.000767969	0.000767803	123.358	0.000775124	0.000770236
124.917	0.6197	123.86	1.26942	123.483	1.51949			124.917	0.000748832	0.000747876	123.86	0.000769589	0.000767859	123.483	0.000761707	0.000770411
125.047	0.61983	123.983	1.26956	123.596	1.51938			125.047	0.000743284	0.000747855	123.983	0.000769561	0.000767845	123.596	0.000769545	0.000770556
125.182	0.61969	124.087	1.2695	123.732	1.51974			125.182	0.000747689	0.000747907	124.087	0.000766448	0.000767762	123.732	0.000770418	0.000770756
125.281	0.61969	124.205	1.26976	123.863	1.51954			125.281	0.000749947	0.000747989	124.205	0.000772573	0.000767734	123.863	0.00076976	0.000770961
125.395	0.61979	124.341	1.26969	124.001	1.51955			125.395	0.000754964	0.000747972	124.341	0.000768872	0.000767731	124.001	0.000767657	0.000770984
125.519	0.61981	124.477	1.26957	124.121	1.51972			125.519	0.000751461	0.000747959	124.477	0.000772415	0.000767662	124.121	0.000769517	0.000771039
125.637	0.61973	124.591	1.26961	124.234	1.51956			125.637	0.000751405	0.000748026	124.591	0.000763063	0.000767553	124.234	0.000769889	0.000771248
125.763	0.61973	124.714	1.26948	124.374	1.51946			125.763	0.00075109	0.00074799	124.714	0.000768471	0.000767501	124.374	0.000773793	0.000771468
125.903	0.61962	124.816	1.26964	124.508	1.51963			125.903	0.000746416	0.00074802	124.816	0.000765272	0.000767561	124.508	0.000773636	0.000771557
126.002	0.61968	124.928	1.26936	124.613	1.51961			126.002	0.000749761	0.000748108	124.928	0.000766075	0.000767641	124.613	0.000771963	0.000771696
126.126	0.61987	125.047	1.26939	124.741	1.51956			126.126	0.000751749	0.000748122	125.047	0.000771239	0.000767514	124.741	0.000769302	0.000771698
126.259	0.61971	125.164	1.26946	124.852	1.51957			126.259	0.000751675	0.000748154	125.164	0.000767065	0.000767412	124.852	0.000771777	0.000771787
126.37	0.61973	125.291	1.26954	124.97	1.51963			126.37	0.000749175	0.00074814	125.291	0.000765731	0.00076736	124.97	0.000769088	0.000771847
126.498	0.61979	125.408	1.26962	125.094	1.51968			126.498	0.000748674	0.000748222	125.408	0.000764742	0.000767302	125.094	0.000775195	0.00077193
126.628	0.6197	125.504	1.26956	125.196	1.51954			126.628	0.000749417	0.000748422	125.504	0.000765459	0.000767375	125.196	0.000776054	0.000771935
126.751	0.61969	125.613	1.2696	125.309	1.5196			126.751	0.000752892	0.00074873	125.613	0.000768098	0.000767377	125.309	0.000776711	0.000771884
126.841	0.61962	125.72	1.26955	125.44	1.51952			126.841	0.000746601	0.000748873	125.72	0.00077055	0.000767334	125.44	0.000777541	0.000771878
126.985	0.61962	125.818	1.26947	125.569	1.51948			126.985	0.000748116	0.000748951	125.818	0.000769991	0.000767238	125.569	0.000775281	0.000771836
127.094	0.61982	125.942	1.2695	125.699	1.5196			127.094	0.000746443	0.000749037	125.942	0.000769934	0.000767319	125.699	0.000775653	0.000771751
127.218	0.61968	126.063	1.26961	125.821	1.51967			127.218	0.000751062	0.000748948	126.063	0.000769274	0.000767228	125.821	0.000768988	0.000771668
127.316	0.61964	126.176	1.26944	125.956	1.51971			127.316	0.000747345	0.000748934	126.176	0.000766018	0.000767112	125.956	0.000776054	0.000771647
127.429	0.61978	126.285	1.26946	126.064	1.51962			127.429	0.000748859	0.000748981	126.285	0.000766821	0.000767116	126.064	0.000776054	0.000771759
127.547	0.61969	126.401	1.26952	126.18	1.51955			127.547	0.000746202	0.000748974	126.401	0.000769403	0.000767015	126.18	0.00077109	0.00077181
127.673	0.61975	126.528	1.26963	126.291	1.51951			127.673	0.000739223	0.000748891	126.528	0.000768256	0.000766957	126.291	0.00076976	0.000771775
127.794	0.6196	126.661	1.26963	126.41	1.51952			127.794	0.000748116	0.000748785	126.661	0.000767538	0.000766888	126.41	0.000770632	0.000771765
127.924	0.61961	126.781	1.26951	126.538	1.51965			127.924	0.000747902	0.000748822	126.781	0.000765544	0.00076691	126.538	0.000775095	0.000771663
128.05	0.6198	126.919	1.26949	126.676	1.51964			128.05	0.000749361	0.000748717	126.919	0.000763623	0.000766936	126.676	0.000768029	0.000771865
128.16	0.61975	127.032	1.26964	126.8	1.51968			128.16	0.000748088	0.000748823	127.032	0.000766075	0.00076697	126.8	0.000770976	0.000771815
128.283	0.61973	127.161	1.26956	126.93	1.51953			128.283	0.00075279	0.000748905	127.161	0.000768499	0.000767007	126.93	0.000776397	0.00077186
128.402	0.61982	127.277	1.26941	127.037	1.51956			128.402	0.000748488	0.000748812	127.277	0.000766635	0.000766894	127.037	0.000768988	0.000771941
128.523	0.61975	127.393	1.26935	127.156	1.51962			128.523	0.000749073	0.000748627	127.393	0.000767381	0.000766855	127.156	0.000771348	0.000772047
128.65	0.61977	127.519	1.26966	127.268	1.51962			128.65	0.000751647	0.000748606	127.519	0.000764024	0.000766699	127.268	0.000768802	0.000772187
128.768	0.61985	127.661	1.26962	127.401	1.51955			128.768	0.000748674	0.000748534	127.661	0.000765329	0.000766722	127.401	0.000772521	0.000772258
128.892	0.61972	127.769	1.26957	127.523	1.51954			128.892	0.000749603	0.000748495	127.769	0.000769245	0.000766642	127.523	0.000770904	0.000772327
129.025	0.6197	127.888	1.26955	127.622	1.51966			129.025	0.00074793	0.000748577	127.888	0.000766606	0.000766643	127.622	0.000771748	0.000772347
129.143	0.61986	127.999	1.26956	127.766	1.51954			129.143	0.000749947	0.000748487	127.999	0.000761256	0.000766647	127.766	0.00076936	0.000772453
129.26	0.61973	128.104	1.2696	127.891	1.51967			129.26	0.000748432	0.000748406	128.104	0.000763278	0.000766595	127.891	0.000777012	0.000772498
129.368	0.61979	128.237	1.26955	128.001	1.51949			129.368	0.000748646	0.000748333	128.237	0.00076325	0.000766627	128.001	0.000774781	0.000772484
129.502	0.61963	128.361	1.26944	128.102	1.51952			129.502	0.000749045	0.000748334	128.361	0.000762318	0.000766747	128.102	0.000770161	0.000772544
129.629	0.61973	128.495	1.2695	128.202	1.51974			129.629	0.000753505	0.00074829	128.495	0.000765832	0.000766807	128.202	0.000768244	0.000772572
129.747	0.61983	128.611	1.26969	128.306	1.51946			129.747	0.00075502	0.000748257	128.611	0.000764426	0.00076675	128.306	0.000768187	0.000772578
129.852	0.61967	128.73	1.26955	128.436	1.51953			129.852	0.000751461	0.000748127	128.73	0.000766635	0.00076655	128.436	0.000772335	0.000772536
129.978	0.61972	128.844	1.26954	128.56	1.51959			129.978	0.00075056	0.000748081	128.844	0.000763866	0.000766437	128.56	0.000774752	0.000772427
130.08	0.61977	128.956	1.26962	128.699	1.51964			130.08	0.000748701	0.000748163	128.956	0.00076946	0.000766327	128.699	0.00077109	0.000772315
130.197	0.6198	129.082	1.26954	128.809	1.51952			130.197	0.000746044	0.000748301	129.082	0.000764957	0.000766227	128.809	0.00077202	0.000772182
130.321	0.61994	129.195	1.26956	128.907	1.51961			130.321	0.000746815	0.000748266	129.195	0.000766635	0.000766205	128.907	0.000772177	0.000772302
130.438	0.61968	129.305	1.2696	129.024	1.51963			130.438	0.000748199	0.000748311	129.305	0.000769805	0.000766257	129.024	0.000772549	0.000772222
130.547	0.61969	129.44	1.26961	129.134	1.5195			130.547	0.000745914	0.000748366	129.44	0.000766262	0.000766199	129.134	0.000771033	0.000772131
130.674	0.61971	129.552	1.2695	129.266	1.5196			130.674	0.000744055	0.000748409	129.552	0.000764397	0.000766131	129.266	0.000771248	0.000772203
130.811	0.61968	129.702	1.26965	129.37	1.51951			130.811	0.000745459	0.000748588	129.702	0.000765544	0.000766044	129.37	0.000768058	0.000772335
130.968	0.61981	129.839	1.26969	129.482	1.51972			130.968	0.000744186	0.000748657	129.839	0.000769087	0.000766082	129.482	0.000769917	0.000772408
131.099	0.61982	129.955	1.26955	129.591	1.51943			131.099	0.00074347	0.000748698	129.955	0.000770923	0.000766093	129.591	0.000772049	0.000772383
131.225	0.61977	130.076	1.26958	129.686	1.51956			131.225	0.000748674	0.000748743	130.076	0.000771296	0.000766121	129.686	0.000766971	0.000772399
131.341	0.61978	130.196	1.26958	129.818	1.5195			131.341	0.000751861	0.000748686	130.196	0.000768313	0.000766115	129.818	0.000772735	0.000772376
131.454	0.61977	130.307	1.2695	129.954	1.51953			131.454	0.000745226	0.000748508	130.307	0.000766821	0.000766181	129.954	0.000773851	0.000772294
131.591	0.61984	130.388	1.26956	130.068	1.51954			131.591	0.000745542	0.000748506	130.388	0.00076685	0.000766259	130.068	0.000773107	0.000772441
131.701	0.61977	130.489	1.26968	130.175	1.51954			131.701	0.000750346	0.000748515	130.489	0.000764454	0.000766205	130.175	0.00077664	0.000772446
131.817	0.61984	130.613	1.26958	130.27	1.51959			131.817	0.000747772	0.000748436	130.613	0.000764239	0.000766318	130.27	0.000773479	0.000772549
131.955	0.61972	130.724	1.26959	130.411	1.51956			131.955	0.000749101	0.000748473	130.724	0.000764397	0.000766345	130.411	0.000777355	0.000772641
132.073	0.61981	130.832	1.26967	130.539	1.51966			132.073	0.000750588	0.000748471	130.832	0.000765358	0.000766331	130.539	0.000774652	0.00077259
132.189	0.61974	130.952	1.26957	130.664	1.51963			132.189	0.00074517	0.000748534	130.952	0.000766262	0.000766357	130.664	0.000777355	0.000772551
132.308	0.61984	131.086	1.26961	130.766	1.51961			132.308	0.000747586	0.000748594	131.086	0.000768585	0.00076642	130.766	0.00077162	0.000772557
132.43	0.61977	131.21	1.26955	130.892	1.5195			132.43	0.000747958	0.00074867	131.21	0.000768686	0.000766549	130.892	0.000771033	0.000772557
132.554	0.61992	131.323	1.2697	131.007	1.51956			132.554	0.000749259	0.000748716	131.323	0.000771884	0.0007667	131.007	0.000772149	0.000772529
132.676	0.61988	131.431	1.26946	131.186	1.51968			132.676	0.000746416	0.00074883	131.431	0.000767782	0.000766821	131.186	0.000776611	0.000772642
132.82	0.61987	131.556	1.26954	131.312	1.5195			132.82	0.000747744	0.000748766	131.556	0.000762561	0.00076691	131.312	0.000776355	0.000772847
132.958	0.61977	131.686	1.26959	131.424	1.51954			132.958	0.000746258	0.000748712	131.686	0.000757871	0.00076687	131.424	0.000774595	0.000772881
133.087	0.61981	131.814	1.26959	131.536	1.51957			133.087	0.000744269	0.000748651	131.814	0.000764799	0.000766823	131.536	0.000771963	0.000772872
133.199	0.61972	131.97	1.26964	131.635	1.51967			133.199	0.000752261	0.000748637	131.97	0.000764397	0.000766932	131.635	0.000769574	0.000772876
133.321	0.61971	132.063	1.26968	131.783	1.51946			133.321	0.000753505	0.000748666	132.063	0.000764827	0.000766892	131.783	0.000768859	0.000772937
133.447	0.61969	132.172	1.26961	131.894	1.51963			133.447	0.000749259	0.000748756	132.172	0.000768126	0.000767035	131.894	0.000775124	0.000772933
133.555	0.61976	132.314	1.26966	132.013	1.5196			133.555	0.000749631	0.000748808	132.314	0.000768714	0.000767104	132.013	0.000771963	0.000772885
133.686	0.61981	132.455	1.26961	132.141	1.51959			133.686	0.000751703	0.000748771	132.455	0.000763838	0.000767021	132.141	0.000771434	0.000772841
133.823	0.61988	132.572	1.26957	132.286	1.51956			133.823	0.000748357	0.00074876	132.572	0.000765946	0.000767076	132.286	0.000774781	0.000772903
133.922	0.6197	132.691	1.2695	132.422	1.51945			133.922	0.000748357	0.00074875	132.691	0.000763809	0.000767132	132.422	0.000776454	0.000773005
134.058	0.6198	132.807	1.26957	132.546	1.51963			134.058	0.000751647	0.000748734	132.807	0.000769489	0.000767288	132.546	0.000774351	0.000773149
134.177	0.61981	132.94	1.2696	132.684	1.51946			134.177	0.000749974	0.00074886	132.94	0.000766104	0.000767252	132.684	0.000773851	0.000773252
134.309	0.61977	133.077	1.26963	132.812	1.51944			134.309	0.000751703	0.000748935	133.077	0.000765014	0.000767139	132.812	0.00076883	0.000773222
134.469	0.61988	133.177	1.26952	132.944	1.51958			134.469	0.000745142	0.000748798	133.177	0.000765788	0.000767067	132.944	0.000769817	0.000773251
134.594	0.61974	133.301	1.2696	133.065	1.51949			134.594	0.000743711	0.000748679	133.301	0.000771856	0.00076706	133.065	0.000772206	0.000773178
134.697	0.61983	133.435	1.26972	133.184	1.51952			134.697	0.000748413	0.000748697	133.435	0.000770637	0.000767083	133.184	0.000776483	0.000773127
134.836	0.61965	133.558	1.26956	133.307	1.51955			134.836	0.0007495	0.000748738	133.558	0.000764612	0.000767112	133.307	0.000771591	0.000773098
134.97	0.61978	133.67	1.26955	133.439	1.51948			134.97	0.000747614	0.000748707	133.67	0.000769805	0.000767237	133.439	0.000774066	0.00077292
135.1	0.61982	133.799	1.26964	133.585	1.51947			135.1	0.000750588	0.000748613	133.799	0.000766692	0.000767209	133.585	0.000777227	0.000772847
135.238	0.61971	133.949	1.26975	133.696	1.51966			135.238	0.000749473	0.000748523	133.949	0.000768528	0.000767276	133.696	0.000768272	0.000772673
135.354	0.61978	134.08	1.26955	133.806	1.51973			135.354	0.000751145	0.000748385	134.08	0.00076794	0.000767218	133.806	0.000769789	0.000772603
135.476	0.61982	134.182	1.26948	133.936	1.51956			135.476	0.000753032	0.00074833	134.182	0.000764454	0.000767223	133.936	0.000769631	0.000772388
135.6	0.61978	134.297	1.26955	134.056	1.51972			135.6	0.000752288	0.000748305	134.297	0.000769891	0.000767207	134.056	0.000777012	0.000772363
135.718	0.61971	134.411	1.26955	134.182	1.51957			135.718	0.000750987	0.000748281	134.411	0.000770952	0.000767252	134.182	0.000773379	0.000772401
135.848	0.61979	134.531	1.26962	134.331	1.51955			135.848	0.000754863	0.000748268	134.531	0.000768471	0.000767106	134.331	0.000775925	0.000772428
135.97	0.61969	134.661	1.26972	134.445	1.5196			135.97	0.000750244	0.00074834	134.661	0.000770393	0.000767088	134.445	0.000778686	0.000772188
136.093	0.61969	134.784	1.26966	134.566	1.51955			136.093	0.000752261	0.000748345	134.784	0.000762374	0.000767154	134.566	0.000769917	0.00077211
136.222	0.61975	134.898	1.26964	134.677	1.51949			136.222	0.000748357	0.000748288	134.898	0.000764239	0.000767294	134.677	0.000771863	0.000772089
136.328	0.61964	135.035	1.2696	134.8	1.51976			136.328	0.000749844	0.000748332	135.035	0.000769403	0.000767312	134.8	0.000774967	0.000772156
136.452	0.61975	135.152	1.26955	134.917	1.51955			136.452	0.000750188	0.000748303	135.152	0.000767409	0.000767364	134.917	0.000774223	0.000772193
136.557	0.61982	135.293	1.26948	135.036	1.51958			136.557	0.000750616	0.000748207	135.293	0.000772257	0.000767495	135.036	0.000771806	0.000772253
136.657	0.61977	135.456	1.26952	135.134	1.51964			136.657	0.000749473	0.000748175	135.456	0.000770177	0.000767478	135.134	0.000769703	0.000772138
136.778	0.61975	135.582	1.2696	135.245	1.5196			136.778	0.000746313	0.00074813	135.582	0.000765544	0.000767464	135.245	0.000770318	0.000772095
136.917	0.61968	135.7	1.26961	135.36	1.51955			136.917	0.000745384	0.000748109	135.7	0.000769087	0.0007676	135.36	0.000774223	0.000772044
137.021	0.61983	135.823	1.26955	135.469	1.51957			137.021	0.000743525	0.000748164	135.823	0.000767223	0.000767614	135.469	0.000776426	0.000771925
137.158	0.61965	135.944	1.26961	135.582	1.51957			137.158	0.00074464	0.000748204	135.944	0.000773534	0.000767587	135.582	0.000775396	0.000771775
137.264	0.61982	136.07	1.26953	135.712	1.51977			137.264	0.000750644	0.000748104	136.07	0.000767223	0.000767459	135.712	0.000775182	0.000771726
137.375	0.61978	136.183	1.26955	135.849	1.51956			137.375	0.00074727	0.000748131	136.183	0.000765171	0.000767429	135.849	0.000770504	0.000771662
137.471	0.61975	136.298	1.26963	135.968	1.51957			137.471	0.000741694	0.000748035	136.298	0.000767624	0.000767429	135.968	0.000768458	0.000771781
137.603	0.61974	136.416	1.26943	136.091	1.51948			137.603	0.000745783	0.000748017	136.416	0.000767969	0.00076741	136.091	0.000769016	0.000771818
137.712	0.61982	136.528	1.26964	136.219	1.51959			137.712	0.000746127	0.000748128	136.528	0.000767997	0.000767268	136.219	0.000771248	0.00077184
137.841	0.61978	136.641	1.26951	136.319	1.51959			137.841	0.000747642	0.000748127	136.641	0.000768341	0.000767234	136.319	0.00077162	0.000771774
137.965	0.61966	136.744	1.2695	136.41	1.5196			137.965	0.000748785	0.000748091	136.744	0.000770823	0.000767219	136.41	0.000767557	0.000771768
138.066	0.61967	136.863	1.26964	136.522	1.51965			138.066	0.000742968	0.00074803	136.863	0.000762804	0.00076714	136.522	0.000769789	0.000771652
138.206	0.61982	137.002	1.26947	136.622	1.51952			138.206	0.00074451	0.000747974	137.002	0.000767811	0.000767235	136.622	0.000768487	0.00077155
138.318	0.61966	137.107	1.26957	136.76	1.51959			138.318	0.000743553	0.000747958	137.107	0.000762403	0.000767155	136.76	0.000771062	0.00077153
138.434	0.61962	137.227	1.26963	136.877	1.51966			138.434	0.000742382	0.000747806	137.227	0.000766505	0.000767149	136.877	0.000766413	0.000771454
138.582	0.61987	137.369	1.26956	137.003	1.51953			138.582	0.000746313	0.000747697	137.369	0.000767753	0.000767182	137.003	0.000770318	0.000771528
138.715	0.61969	137.509	1.26956	137.152	1.51962			138.715	0.00074674	0.000747614	137.509	0.000770981	0.000767097	137.152	0.000772979	0.000771413
138.865	0.61979	137.638	1.2696	137.282	1.51958			138.865	0.000748571	0.000747487	137.638	0.000764454	0.00076704	137.282	0.000773508	0.000771468
139.005	0.61969	137.776	1.26957	137.426	1.51954			139.005	0.000750086	0.000747384	137.776	0.00076685	0.000766975	137.426	0.000764396	0.000771388
139.112	0.61976	137.878	1.26949	137.573	1.5195			139.112	0.000748014	0.000747355	137.878	0.000765946	0.000766911	137.573	0.000772392	0.000771276
139.208	0.61975	137.988	1.26958	137.699	1.51955			139.208	0.000743339	0.000747218	137.988	0.000764985	0.000767043	137.699	0.000773508	0.000771358
139.326	0.61975	138.098	1.26957	137.827	1.51956			139.326	0.000746499	0.000747204	138.098	0.000765731	0.000767101	137.827	0.000775396	0.00077122
139.447	0.61975	138.234	1.26957	137.978	1.51966			139.447	0.000750802	0.000747085	138.234	0.000767036	0.000767026	137.978	0.000771462	0.000771138
139.572	0.61982	138.362	1.26956	138.104	1.51945			139.572	0.000748599	0.000747032	138.362	0.00077154	0.00076702	138.104	0.000771892	0.000771118
139.693	0.6198	138.488	1.26949	138.225	1.5197			139.693	0.000747642	0.000746967	138.488	0.000767251	0.000766881	138.225	0.000769259	0.000771149
139.781	0.61974	138.591	1.26955	138.355	1.51962			139.781	0.000747326	0.000746972	138.591	0.000767997	0.000766824	138.355	0.00076976	0.000771184
139.912	0.6198	138.695	1.26958	138.497	1.51959			139.912	0.000750644	0.000747009	138.695	0.000770794	0.000766933	138.497	0.00076883	0.000771196
140.019	0.61996	138.806	1.26954	138.626	1.51958			140.019	0.000751145	0.000747043	138.806	0.000766663	0.000766901	138.626	0.000768701	0.000771107
140.142	0.61966	138.918	1.2696	138.736	1.51952			140.142	0.000750402	0.000747219	138.918	0.000762403	0.000766922	138.736	0.00076883	0.000771062
140.266	0.61974	139.034	1.26958	138.849	1.51962			140.266	0.000746554	0.000747245	139.034	0.000762962	0.000766786	138.849	0.000771863	0.000770964
140.391	0.6199	139.169	1.26968	138.978	1.51957			140.391	0.000751359	0.00074722	139.169	0.000764584	0.000766705	138.978	0.00077059	0.000771005
140.492	0.61981	139.293	1.26962	139.106	1.5197			140.492	0.000746768	0.000747268	139.293	0.000765014	0.00076675	139.106	0.000774867	0.00077109
140.594	0.61975	139.436	1.26959	139.246	1.51942			140.594	0.000744269	0.000747433	139.436	0.000764799	0.000766777	139.246	0.000771706	0.000771135
140.71	0.61977	139.59	1.26971	139.347	1.5196			140.71	0.000749342	0.000747506	139.59	0.000764641	0.000766741	139.347	0.000773322	0.000771264
140.823	0.61979	139.731	1.26956	139.485	1.51955			140.823	0.000748385	0.000747515	139.731	0.000768901	0.000766742	139.485	0.000773165	0.000771273
140.949	0.61977	139.848	1.26957	139.594	1.51957			140.949	0.000747642	0.000747523	139.848	0.000763838	0.000766793	139.594	0.000771276	0.000771285
141.063	0.61975	139.975	1.26965	139.702	1.51946			141.063	0.00074451	0.000747557	139.975	0.000765788	0.000766739	139.702	0.000768115	0.000771341
141.178	0.6198	140.099	1.26967	139.828	1.51963			141.178	0.000747753	0.000747617	140.099	0.00077154	0.000766775	139.828	0.000772049	0.000771407
141.289	0.61985	140.23	1.26947	139.977	1.51956			141.289	0.000748627	0.000747632	140.23	0.000764426	0.000766701	139.977	0.000767242	0.000771506
141.391	0.61974	140.345	1.26964	140.106	1.51952			141.391	0.000743395	0.00074775	140.345	0.000767624	0.000766774	140.106	0.000765912	0.000771595
141.491	0.61973	140.453	1.26957	140.225	1.51963			141.491	0.000747484	0.000747895	140.453	0.000766132	0.000766764	140.225	0.000773408	0.000771741
141.593	0.61971	140.557	1.26958	140.352	1.51957			141.593	0.000748069	0.000747988	140.557	0.000765573	0.000766739	140.352	0.000771148	0.000771899
141.683	0.61974	140.692	1.26956	140.474	1.51961			141.683	0.00074451	0.000747988	140.692	0.000768026	0.000766684	140.474	0.000776169	0.000771968
141.806	0.61974	140.828	1.2696	140.583	1.51957			141.806	0.000749584	0.000747979	140.828	0.0007652	0.000766751	140.583	0.000771863	0.000771988
141.932	0.61978	140.949	1.26965	140.713	1.51951			141.932	0.000748785	0.000747939	140.949	0.000767093	0.000766707	140.713	0.000772979	0.000772116
142.056	0.61994	141.087	1.2695	140.822	1.51959			142.056	0.000745253	0.000747913	141.087	0.000769116	0.000766715	140.822	0.000774095	0.000772117
142.197	0.61978	141.214	1.26957	140.936	1.51954			142.197	0.000747642	0.000748105	141.214	0.000767223	0.000766738	140.936	0.000764825	0.000772133
142.327	0.61968	141.339	1.26949	141.057	1.51958			142.327	0.000743794	0.000748184	141.339	0.000765573	0.000766778	141.057	0.000770804	0.000772085
142.442	0.61976	141.45	1.26963	141.148	1.51957			142.442	0.000747484	0.000748146	141.45	0.000767065	0.00076678	141.148	0.000773193	0.000772126
142.572	0.61989	141.602	1.26968	141.257	1.51955			142.572	0.000747298	0.000748077	141.602	0.0007652	0.000766616	141.257	0.000773379	0.000772079
142.713	0.61976	141.743	1.26945	141.352	1.51957			142.713	0.000749742	0.000747991	141.743	0.000767251	0.000766616	141.352	0.000771491	0.000772101
142.83	0.61971	141.859	1.26953	141.444	1.51965			142.83	0.000748172	0.000747965	141.859	0.000771138	0.000766628	141.444	0.000770904	0.00077211
142.961	0.61985	141.968	1.26958	141.544	1.51963			142.961	0.000747112	0.000747857	141.968	0.000767409	0.000766642	141.544	0.000769689	0.000772225
143.07	0.61977	142.086	1.2695	141.695	1.51962			143.07	0.000752502	0.000747716	142.086	0.000768341	0.000766643	141.695	0.000774123	0.000772379
143.206	0.61972	142.18	1.26949	141.803	1.51961			143.206	0.000745997	0.000747681	142.18	0.000766563	0.000766771	141.803	0.000770404	0.000772497
143.332	0.61989	142.306	1.26949	141.904	1.51965			143.332	0.000749342	0.000747642	142.306	0.00076312	0.000766859	141.904	0.000777285	0.000772531
143.464	0.61977	142.425	1.26955	142.03	1.51946			143.464	0.000749742	0.000747548	142.425	0.000767438	0.00076693	142.03	0.000774867	0.00077264
143.58	0.61977	142.531	1.26952	142.183	1.51962			143.58	0.000750114	0.000747479	142.531	0.000768987	0.000766994	142.183	0.000770718	0.000772615
143.695	0.61974	142.648	1.26957	142.287	1.51947			143.695	0.0007495	0.000747627	142.648	0.000766132	0.000767104	142.287	0.000775611	0.000772618
143.802	0.61986	142.762	1.26953	142.397	1.5196			143.802	0.000746582	0.000747715	142.762	0.000768054	0.000767221	142.397	0.000771706	0.000772591
143.93	0.61974	142.876	1.26957	142.509	1.51965			143.93	0.000748041	0.000747771	142.876	0.000770981	0.000767285	142.509	0.000772206	0.000772507
144.058	0.61988	142.999	1.26956	142.637	1.51954			144.058	0.000750514	0.000747768	142.999	0.000768026	0.000767277	142.637	0.000770432	0.000772537
144.177	0.61977	143.101	1.26947	142.784	1.51963			144.177	0.000746025	0.000747812	143.101	0.000764669	0.000767302	142.784	0.000773165	0.000772597
144.309	0.61987	143.215	1.26956	142.89	1.51966			144.309	0.000745281	0.000747813	143.215	0.000764053	0.000767214	142.89	0.000773508	0.0007726
144.452	0.61966	143.344	1.26958	142.999	1.51961			144.452	0.000749556	0.000747762	143.344	0.000766104	0.000767271	142.999	0.000775611	0.000772765
144.555	0.61979	143.444	1.26945	143.113	1.51965			144.555	0.000749798	0.000747853	143.444	0.000765975	0.00076734	143.113	0.00077388	0.000772904
144.682	0.61982	143.532	1.26956	143.259	1.51958			144.682	0.000751043	0.000747873	143.532	0.000766505	0.000767322	143.259	0.000778372	0.00077295
144.781	0.61985	143.644	1.26947	143.406	1.51966			144.781	0.000746768	0.000747914	143.644	0.000768184	0.000767253	143.406	0.000776512	0.000772957
144.906	0.61974	143.754	1.26949	143.537	1.51957			144.906	0.000748069	0.000748109	143.754	0.000767868	0.000767169	143.537	0.000774495	0.00077279
145.02	0.61985	143.861	1.26956	143.65	1.51951			145.02	0.000748069	0.000748201	143.861	0.000764612	0.00076718	143.65	0.000770933	0.000772845
145.116	0.61968	143.977	1.26952	143.752	1.51961			145.116	0.000746713	0.000748285	143.977	0.000766319	0.000767077	143.752	0.00077245	0.00077278
145.222	0.6196	144.098	1.26952	143.905	1.51962			145.222	0.000753116	0.00074849	144.098	0.000766161	0.000767074	143.905	0.000774309	0.000772734
145.349	0.6197	144.213	1.26964	144.011	1.5196			145.349	0.000750541	0.000748591	144.213	0.000767811	0.000766995	144.011	0.000772979	0.000772898
145.463	0.61982	144.323	1.26951	144.151	1.51957			145.463	0.000748841	0.000748719	144.323	0.000767122	0.000766948	144.151	0.000773537	0.000772858
145.585	0.61983	144.448	1.26945	144.25	1.51961			145.585	0.000745095	0.000748768	144.448	0.000763177	0.000766846	144.25	0.000769474	0.000772807
145.706	0.61976	144.578	1.2695	144.368	1.51963			145.706	0.000743236	0.000748801	144.578	0.000767251	0.000766898	144.368	0.000770404	0.000772756
145.828	0.61973	144.704	1.26941	144.492	1.51959			145.828	0.000746025	0.00074878	144.704	0.000768585	0.000766949	144.492	0.000770218	0.000772767
145.943	0.61971	144.816	1.26954	144.607	1.51961			145.943	0.000745095	0.000748812	144.816	0.000771511	0.000766889	144.607	0.000774681	0.00077281
146.053	0.6197	144.938	1.26956	144.734	1.51959			146.053	0.00074398	0.000748924	144.938	0.00076672	0.000766923	144.734	0.00077657	0.000772929
146.197	0.61976	145.05	1.26952	144.852	1.51952			146.197	0.000748627	0.000748791	145.05	0.00076893	0.000766828	144.852	0.000774867	0.000773029
146.328	0.61956	145.163	1.26952	144.983	1.51952			146.328	0.000744537	0.000748784	145.163	0.000767438	0.00076677	144.983	0.000773565	0.000773143
146.451	0.61965	145.285	1.26958	145.13	1.51951			146.451	0.000746554	0.000748725	145.285	0.000768241	0.000766823	145.13	0.000776169	0.00077307
146.59	0.61969	145.406	1.26956	145.232	1.51963			146.59	0.000743264	0.000748608	145.406	0.000768241	0.000766802	145.232	0.000773594	0.000773034
146.723	0.61979	145.523	1.2696	145.349	1.51963			146.723	0.000751815	0.000748565	145.523	0.000770421	0.000766826	145.349	0.000771863	0.000772996
146.884	0.61973	145.649	1.2695	145.462	1.51972			146.884	0.000753831	0.000748537	145.649	0.000770637	0.000766835	145.462	0.00077192	0.000772777
147.001	0.61966	145.744	1.26946	145.588	1.51942			147.001	0.000751257	0.000748549	145.744	0.000772157	0.000766834	145.588	0.000768887	0.000772676
147.131	0.61976	145.864	1.2695	145.712	1.51946			147.131	0.000747484	0.00074858	145.864	0.000763392	0.0007667	145.712	0.000772822	0.000772583
147.248	0.61967	146.016	1.2696	145.829	1.51956			147.248	0.00074674	0.000748576	146.016	0.000767065	0.000766582	145.829	0.000771148	0.000772558
147.36	0.61959	146.126	1.26958	145.934	1.51963			147.36	0.000747828	0.000748836	146.126	0.000767093	0.000766542	145.934	0.000772206	0.000772559
147.48	0.61977	146.235	1.2694	146.043	1.51952			147.48	0.000746025	0.000748975	146.235	0.000767309	0.000766508	146.043	0.00077564	0.000772542
147.595	0.61985	146.358	1.26948	146.166	1.51964			147.595	0.000748041	0.000748965	146.358	0.000771167	0.000766432	146.166	0.000773008	0.000772495
147.723	0.61962	146.463	1.26956	146.304	1.51958			147.723	0.000748497	0.000748943	146.463	0.000765171	0.000766327	146.304	0.000775768	0.000772511
147.859	0.61972	146.574	1.26954	146.425	1.51969			147.859	0.000750142	0.000748922	146.574	0.000762058	0.000766273	146.425	0.00077152	0.000772425
147.973	0.61982	146.68	1.26948	146.548	1.5195			147.973	0.000754473	0.00074897	146.68	0.000763737	0.000766226	146.548	0.000767614	0.000772279
148.106	0.61966	146.797	1.26947	146.7	1.51959			148.106	0.000754259	0.000748897	146.797	0.000765759	0.0007662	146.7	0.00077471	0.000772284
148.23	0.61973	146.915	1.26956	146.826	1.51968			148.23	0.000753088	0.000748883	146.915	0.000761872	0.000766249	146.826	0.00076966	0.000772344
148.353	0.61971	147.035	1.26957	146.931	1.51964			148.353	0.000755718	0.000748914	147.035	0.000768958	0.000766286	146.931	0.000771734	0.000772359
148.468	0.61978	147.148	1.26954	147.055	1.51958			148.468	0.000752772	0.000748864	147.148	0.000763206	0.000766349	147.055	0.000773165	0.000772289
148.585	0.61988	147.258	1.26949	147.19	1.51961			148.585	0.000750328	0.000748805	147.258	0.000763149	0.00076616	147.19	0.000768787	0.000772243
148.71	0.61977	147.363	1.26947	147.322	1.51961			148.71	0.000749956	0.000748751	147.363	0.0007619	0.000765966	147.322	0.00077059	0.000772241
148.792	0.61967	147.466	1.26958	147.448	1.51959			148.792	0.000748999	0.000748807	147.466	0.000767839	0.000765915	147.448	0.000770776	0.000772282
148.908	0.61972	147.592	1.26953	147.579	1.51961			148.908	0.000748682	0.000748794	147.592	0.000769862	0.000765893	147.579	0.000772078	0.000772345
149.025	0.6196	147.692	1.26948	147.726	1.51963			149.025	0.000749798	0.000748803	147.692	0.000768054	0.000765776	147.726	0.000773065	0.000772371
149.146	0.61967	147.798	1.26956	147.843	1.5196			149.146	0.000752846	0.000748812	147.798	0.000769145	0.000765526	147.843	0.000775797	0.000772354
149.238	0.61982	147.938	1.26955	147.951	1.51956			149.238	0.00074568	0.000748929	147.938	0.000763522	0.000765413	147.951	0.000779174	0.000772288
149.337	0.61986	148.057	1.26956	148.088	1.51964			149.337	0.000745653	0.000748869	148.057	0.000763579	0.000765307	148.088	0.000776227	0.000772173
149.44	0.61971	148.166	1.26946	148.225	1.51967			149.44	0.000746341	0.000748943	148.166	0.000765817	0.000765202	148.225	0.000773565	0.000772102
149.558	0.61954	148.271	1.26948	148.324	1.5196			149.558	0.000743794	0.000748959	148.271	0.000766376	0.000765048	148.324	0.000773036	0.000772015
149.687	0.61962	148.382	1.26954	148.455	1.51952			149.687	0.000747883	0.000749036	148.382	0.000770235	0.000764941	148.455	0.000768787	0.000771942
149.791	0.61964	148.509	1.26952	148.56	1.51952			149.791	0.000748097	0.000748945	148.509	0.000766591	0.000764711	148.56	0.000764453	0.000771911
149.915	0.61971	148.642	1.26946	148.686	1.5196			149.915	0.000747195	0.000748779	148.642	0.000767997	0.000764408	148.686	0.000766555	0.000771912
150.034	0.61979	148.73	1.26955	148.823	1.51958			150.034	0.000749612	0.000748681	148.73	0.00076411	0.000764221	148.823	0.000767428	0.000771792
150.137	0.61961	148.876	1.2696	148.929	1.51947			150.137	0.000750328	0.000748603	148.876	0.00076203	0.000764144	148.929	0.000769159	0.000771625
150.268	0.6197	148.976	1.26972	149.055	1.51947			150.268	0.00075925	0.000748575	148.976	0.000762618	0.000763951	149.055	0.000773251	0.000771582
150.404	0.61975	149.094	1.26969	149.16	1.51944			150.404	0.0007524	0.000748563	149.094	0.000762302	0.000763689	149.16	0.000772636	0.00077145
150.506	0.61977	149.191	1.26965	149.299	1.51951			150.506	0.000749026	0.000748571	149.191	0.000762245	0.000763556	149.299	0.000773222	0.000771327
150.607	0.61977	149.298	1.26963	149.417	1.51958			150.607	0.000748682	0.000748535	149.298	0.000760623	0.000763323	149.417	0.000774681	0.000771215
150.736	0.61975	149.412	1.26943	149.517	1.51953			150.736	0.000749956	0.000748568	149.412	0.000763765	0.000763212	149.517	0.000773966	0.00077098
150.841	0.61984	149.539	1.26944	149.621	1.51959			150.841	0.000749212	0.000748521	149.539	0.000765788	0.000763161	149.621	0.000769102	0.000770937
150.958	0.61978	149.673	1.26954	149.755	1.51961			150.958	0.000744379	0.000748408	149.673	0.000766534	0.000763151	149.755	0.000774739	0.00077095
151.089	0.61977	149.801	1.26969	149.906	1.51948			151.089	0.000747326	0.000748306	149.801	0.000767122	0.000763082	149.906	0.000773966	0.000770808
151.206	0.61973	149.931	1.26959	150.04	1.43964			151.206	0.000748311	0.000748216	149.931	0.000768212	0.000762999	150.04	0.000773222	0.000770868
151.301	0.61969	150.068	1.15423	150.185	1.31951			151.301	0.000750569	0.000748027	150.068	0.00076936	0.000762773	150.185	0.000770776	0.000770908
151.43	0.6196	150.19	1.09968	150.302	1.31949			151.43	0.000747539	0.000747917	150.19	0.000758142	0.000762685	150.302	0.000770618	0.000770816
151.565	0.61985	150.305	1.09964	150.43	1.31959			151.565	0.00074608	0.000747886	150.305	0.000757238	0.000762559	150.43	0.000773437	0.000770801
151.676	0.61978	150.427	1.09957	150.549	1.31954			151.676	0.000747939	0.000747832	150.427	0.000760567	0.000762558	150.549	0.000771548	0.000770787
151.799	0.61984	150.528	1.09962	150.675	1.31956			151.799	0.000742576	0.000747917	150.528	0.000766161	0.000762416	150.675	0.000773623	0.00077074
151.921	0.61967	150.626	1.09956	150.8	1.3195			151.921	0.00074648	0.000747947	150.626	0.000762618	0.000762264	150.8	0.000771548	0.000770639
152.036	0.61959	150.756	1.09964	150.934	1.31959			152.036	0.00074555	0.000748006	150.756	0.00075873	0.000762206	150.934	0.000773809	0.000770531
152.157	0.61987	150.877	1.09959	151.07	1.31965			152.157	0.000749984	0.000747881	150.877	0.000760996	0.000762156	151.07	0.000773222	0.000770406
152.269	0.61979	151.012	1.09975	151.178	1.31968			152.269	0.00074555	0.000747881	151.012	0.000763522	0.000762131	151.178	0.000769002	0.000770192
152.384	0.61979	151.128	1.09962	151.264	1.31965			152.384	0.000748311	0.000747798	151.128	0.000762058	0.000762129	151.264	0.000769903	0.000769984
152.518	0.61979	151.253	1.09972	151.39	1.3195			152.518	0.000747353	0.000747811	151.253	0.00076038	0.000762015	151.39	0.000771763	0.000769865
152.618	0.61975	151.38	1.09968	151.498	1.31939			152.618	0.000747223	0.000747994	151.38	0.000762776	0.00076196	151.498	0.000769846	0.000769829
152.741	0.61978	151.499	1.09975	151.643	1.31965			152.741	0.000747168	0.000748054	151.499	0.00075873	0.000761743	151.643	0.000770304	0.0007698
152.865	0.61971	151.627	1.09945	151.779	1.31971			152.865	0.000745364	0.00074799	151.627	0.000755187	0.000761637	151.779	0.000771978	0.000769882
152.983	0.61973	151.767	1.09962	151.91	1.31954			152.983	0.000746266	0.000747955	151.767	0.000762618	0.000761463	151.91	0.000762779	0.000769857
153.095	0.6198	151.896	1.09972	152.028	1.3194			153.095	0.000743477	0.000747879	151.896	0.000759476	0.000761412	152.028	0.000764295	0.000769881
153.223	0.61992	152.009	1.09963	152.154	1.31961			153.223	0.000745336	0.000747869	152.009	0.00075721	0.000761436	152.154	0.000768945	0.000769871
153.358	0.6198	152.135	1.09968	152.254	1.31961			153.358	0.000747195	0.000747678	152.135	0.000753695	0.000761451	152.254	0.000765468	0.000769688
153.478	0.6198	152.242	1.09971	152.35	1.31958			153.478	0.000746424	0.000747692	152.242	0.000760567	0.000761411	152.35	0.000769374	0.000769613
153.572	0.61986	152.364	1.09952	152.446	1.3195			153.572	0.000746238	0.000747603	152.364	0.000759289	0.000761419	152.446	0.000767271	0.000769432
153.672	0.61978	152.502	1.09962	152.583	1.3195			153.672	0.00075017	0.000747553	152.502	0.000759476	0.000761353	152.583	0.000763794	0.000769207
153.792	0.61984	152.63	1.09964	152.705	1.31958			153.792	0.000747753	0.000747449	152.63	0.000759448	0.000761325	152.705	0.000769345	0.000769084
153.91	0.61977	152.747	1.09983	152.824	1.3196			153.91	0.000748682	0.000747431	152.747	0.000763234	0.000761281	152.824	0.000768258	0.000769112
154.042	0.61975	152.861	1.09988	152.929	1.31958			154.042	0.000749054	0.000747458	152.861	0.000762273	0.000761231	152.929	0.000767485	0.000768905
154.167	0.61973	152.991	1.09974	153.044	1.31953			154.167	0.000748524	0.000747442	152.991	0.000757611	0.000761166	153.044	0.000772693	0.000768742
154.307	0.61977	153.11	1.09969	153.17	1.31958			154.307	0.00074608	0.000747409	153.11	0.000757453	0.000761058	153.17	0.000773809	0.000768551
154.437	0.61971	153.215	1.09958	153.297	1.3196			154.437	0.000747168	0.000747348	153.215	0.00075873	0.000760915	153.297	0.000768444	0.000768517
154.571	0.61982	153.312	1.09966	153.397	1.3196			154.571	0.000748738	0.000747295	153.312	0.000756679	0.000761052	153.397	0.000768015	0.000768415
154.676	0.61984	153.419	1.09976	153.482	1.31957			154.676	0.000747195	0.000747336	153.419	0.000761872	0.000761155	153.482	0.000769903	0.000768357
154.779	0.61979	153.56	1.09966	153.605	1.3196			154.779	0.00075333	0.000747341	153.56	0.000760595	0.000761211	153.605	0.000768387	0.000768194
154.916	0.61971	153.69	1.09963	153.722	1.3196			154.916	0.000750198	0.000747473	153.69	0.000762115	0.000761186	153.722	0.000766927	0.00076796
155.039	0.61989	153.832	1.09975	153.848	1.31949			155.039	0.0007528	0.000747589	153.832	0.000765071	0.000761242	153.848	0.000767542	0.000767776
155.151	0.61973	153.958	1.0997	153.958	1.31959			155.151	0.00074648	0.000747629	153.958	0.000766591	0.000761384	153.958	0.000769402	0.000767645
155.272	0.61965	154.073	1.09973	154.07	1.31966			155.272	0.00074568	0.000747553	154.073	0.000762273	0.000761407	154.07	0.000768258	0.000767489
155.382	0.6198	154.195	1.09966	154.191	1.31958			155.382	0.000741405	0.000747528	154.195	0.000763478	0.000761368	154.191	0.000765625	0.000767505
155.514	0.61964	154.285	1.09968	154.312	1.31951			155.514	0.000747009	0.000747503	154.285	0.000760007	0.000761358	154.312	0.000767514	0.0007675
155.651	0.61982	154.398	1.09966	154.446	1.31955			155.651	0.000753144	0.000747537	154.398	0.000763579	0.0007614	154.446	0.000771205	0.000767439
155.759	0.61976	154.535	1.09966	154.572	1.31965			155.759	0.000750969	0.000747509	154.535	0.000759131	0.000761405	154.572	0.000767328	0.000767378
155.867	0.61976	154.661	1.09975	154.685	1.31955			155.867	0.000744834	0.000747507	154.661	0.000761183	0.000761512	154.685	0.000768601	0.000767334
155.996	0.61978	154.764	1.09974	154.809	1.31968			155.996	0.000745364	0.000747561	154.764	0.000759131	0.000761691	154.809	0.000765282	0.000767203
156.122	0.61983	154.874	1.09968	154.949	1.31954			156.122	0.000745736	0.000747709	154.874	0.000761527	0.000761663	154.949	0.000768658	0.000767183
156.26	0.61989	154.979	1.09976	155.084	1.31958			156.26	0.000749854	0.000747875	154.979	0.000763234	0.000761712	155.084	0.00076863	0.000767129
156.393	0.61976	155.094	1.09966	155.207	1.31959			156.393	0.000749482	0.000748069	155.094	0.000763392	0.000761906	155.207	0.000763952	0.000767061
156.53	0.61981	155.214	1.09968	155.33	1.3196			156.53	0.000753144	0.000748088	155.214	0.00076025	0.000762042	155.33	0.000768816	0.000767076
156.676	0.61972	155.326	1.09964	155.455	1.31961			156.676	0.00074449	0.000748132	155.326	0.000762646	0.000762127	155.455	0.00076398	0.000767101
156.789	0.61985	155.436	1.09959	155.573	1.31954			156.789	0.000746108	0.000748101	155.436	0.000757266	0.000762292	155.573	0.000763208	0.000767126
156.909	0.61965	155.539	1.09968	155.71	1.31966			156.909	0.000744648	0.000748124	155.539	0.00076233	0.000762414	155.71	0.0007677	0.000767213
157.051	0.61976	155.682	1.09971	155.859	1.31962			157.051	0.000748311	0.000748228	155.682	0.00076355	0.000762536	155.859	0.000770518	0.00076714
157.155	0.61964	155.813	1.09958	155.995	1.31956			157.155	0.000745736	0.000748229	155.813	0.000764009	0.000762523	155.995	0.000764194	0.000767178
157.244	0.61974	155.915	1.09959	156.099	1.31962			157.244	0.000746535	0.000748296	155.915	0.000763822	0.000762523	156.099	0.000765654	0.000767172
157.375	0.61977	156.036	1.09969	156.226	1.31964			157.375	0.000746638	0.000748409	156.036	0.000762675	0.000762583	156.226	0.00076345	0.000767082
157.471	0.61972	156.144	1.09958	156.335	1.31942			157.471	0.000747437	0.000748461	156.144	0.000762058	0.000762718	156.335	0.00076903	0.000767029
157.6	0.61974	156.252	1.09958	156.462	1.31964			157.6	0.000744834	0.000748509	156.252	0.000765128	0.000762819	156.462	0.000765439	0.00076708
157.724	0.6198	156.37	1.09963	156.587	1.31957			157.724	0.00074818	0.000748416	156.37	0.000762488	0.000762882	156.587	0.000770461	0.00076713
157.865	0.61967	156.493	1.09961	156.694	1.31953			157.865	0.000748208	0.000748442	156.493	0.000763421	0.000762928	156.694	0.000763236	0.000767071
157.977	0.61972	156.613	1.0997	156.797	1.31959			157.977	0.000749268	0.000748269	156.613	0.000764913	0.000762995	156.797	0.00076172	0.00076696
158.089	0.61978	156.715	1.0996	156.884	1.31959			158.089	0.000752428	0.000748221	156.715	0.000765472	0.000763058	156.884	0.000762148	0.000766928
158.233	0.61988	156.837	1.0996	157.03	1.31964			158.233	0.000747595	0.00074813	156.837	0.000765975	0.000763047	157.03	0.000767142	0.000766888
158.353	0.61969	156.965	1.09968	157.151	1.31964			158.353	0.00074608	0.000748172	156.965	0.000762144	0.000763051	157.151	0.000765282	0.000766859
158.474	0.61979	157.109	1.09979	157.269	1.31964			158.474	0.000744276	0.00074821	157.109	0.000761556	0.00076315	157.269	0.000769774	0.000766768
158.609	0.61972	157.241	1.09976	157.392	1.31948			158.609	0.000747065	0.000748343	157.241	0.000761556	0.000763094	157.392	0.000769646	0.000766776
158.712	0.61961	157.388	1.09958	157.49	1.31939			158.712	0.000749054	0.000748407	157.388	0.000762517	0.000763147	157.49	0.000768658	0.000766762
158.823	0.61982	157.52	1.09965	157.604	1.31961			158.823	0.000745791	0.000748324	157.52	0.000763048	0.000763104	157.604	0.000766741	0.000766661
158.943	0.61969	157.648	1.09967	157.715	1.31963			158.943	0.000747065	0.000748229	157.648	0.000764167	0.000763175	157.715	0.000768043	0.000766622
159.059	0.61977	157.758	1.09963	157.828	1.31952			159.059	0.000748153	0.0007482	157.758	0.000764325	0.000763234	157.828	0.00076531	0.000766565
159.188	0.61968	157.882	1.09963	157.937	1.31963			159.188	0.000753786	0.000748281	157.882	0.000761183	0.000763312	157.937	0.000761776	0.000766649
159.293	0.61964	158.007	1.0997	158.059	1.31967			159.293	0.000751927	0.000748348	158.007	0.000761957	0.000763265	158.059	0.000761534	0.00076667
159.421	0.61971	158.155	1.09968	158.186	1.31965			159.421	0.000755273	0.000748301	158.155	0.000767122	0.000763295	158.186	0.000765468	0.000766777
159.543	0.61976	158.285	1.09967	158.302	1.31958			159.543	0.000748125	0.000748276	158.285	0.000760623	0.000763275	158.302	0.00076624	0.000766884
159.638	0.61966	158.376	1.0996	158.421	1.31958			159.638	0.00074871	0.000748182	158.376	0.000764884	0.000763268	158.421	0.000770676	0.000766892
159.749	0.61965	158.499	1.09956	158.528	1.31958			159.749	0.000744648	0.00074831	158.499	0.000767739	0.000763357	158.528	0.000768501	0.000767057
159.887	0.61977	158.611	1.09971	158.633	1.31967			159.887	0.000751341	0.000748343	158.611	0.000765687	0.000763486	158.633	0.000768258	0.000767178
160.025	0.61966	158.748	1.09959	158.734	1.31953			160.025	0.000753042	0.000748304	158.748	0.000765687	0.000763487	158.734	0.000765625	0.00076719
160.14	0.61969	158.876	1.09964	158.852	1.31963			160.14	0.000748738	0.000748283	158.876	0.000762545	0.00076347	158.852	0.000770175	0.00076722
160.236	0.61971	158.991	1.0996	158.968	1.31963			160.236	0.000752484	0.000748299	158.991	0.000762273	0.000763408	158.968	0.00076717	0.000767293
160.378	0.6197	159.113	1.09975	159.071	1.31955			160.378	0.000754287	0.000748321	159.113	0.000760652	0.000763298	159.071	0.0007681	0.000767196
160.51	0.61963	159.224	1.09962	159.191	1.31959			160.51	0.000748738	0.000748373	159.224	0.000764382	0.000763237	159.191	0.000771105	0.000767185
160.639	0.61977	159.336	1.09951	159.323	1.31964			160.639	0.000749612	0.000748476	159.336	0.000763851	0.00076328	159.323	0.000771076	0.000767087
160.741	0.61967	159.444	1.0997	159.462	1.31948			160.741	0.00074396	0.000748536	159.444	0.000759906	0.000763211	159.462	0.000770547	0.000767097
160.852	0.61975	159.565	1.09958	159.579	1.31953			160.852	0.000748552	0.000748552	159.565	0.000764224	0.000763233	159.579	0.000766927	0.000767015
160.956	0.61984	159.688	1.09958	159.676	1.31949			160.956	0.00074449	0.000748562	159.688	0.000764009	0.000763286	159.676	0.000762706	0.000767071
161.071	0.61983	159.799	1.09965	159.795	1.31963			161.071	0.000747781	0.000748457	159.799	0.000765314	0.000763209	159.795	0.000765282	0.000767068
161.204	0.61963	159.898	1.09968	159.911	1.31956			161.204	0.000748153	0.00074837	159.898	0.000764511	0.000763185	159.911	0.000765496	0.000767137
161.306	0.61973	160.019	1.09953	160.055	1.31966			161.306	0.000748608	0.000748473	160.019	0.000766778	0.000763157	160.055	0.000767914	0.000767131
161.422	0.61973	160.137	1.09968	160.186	1.31964			161.422	0.000747623	0.000748526	160.137	0.000767366	0.000763191	160.186	0.000763636	0.000767197
161.535	0.61968	160.24	1.09966	160.3	1.31958			161.535	0.00074818	0.000748636	160.24	0.000760623	0.000763191	160.3	0.000766054	0.000767157
161.652	0.61981	160.357	1.09963	160.441	1.31959			161.652	0.000750253	0.000748687	160.357	0.000762703	0.000763232	160.441	0.00076677	0.000767131
161.784	0.61983	160.483	1.09964	160.579	1.31961			161.784	0.000748924	0.000748659	160.483	0.000761398	0.000763277	160.579	0.000766054	0.000767212
161.937	0.61972	160.585	1.09965	160.686	1.31956			161.937	0.000746135	0.00074868	160.585	0.000762703	0.000763292	160.686	0.000765339	0.000767283
162.066	0.61981	160.709	1.0997	160.795	1.31961			162.066	0.000743347	0.000748735	160.709	0.000764195	0.000763286	160.795	0.000765682	0.000767328
162.173	0.61984	160.821	1.09961	160.911	1.31959			162.173	0.00074951	0.000748776	160.821	0.000763105	0.000763254	160.911	0.000769588	0.000767344
162.288	0.61979	160.938	1.0997	161.056	1.31947			162.288	0.000749138	0.00074865	160.938	0.00075916	0.000763332	161.056	0.000769746	0.000767545
162.391	0.61973	161.046	1.09968	161.194	1.31959			162.391	0.000747437	0.000748551	161.046	0.000764783	0.000763289	161.194	0.000774081	0.000767765
162.487	0.61983	161.168	1.09947	161.319	1.31964			162.487	0.000748208	0.00074839	161.168	0.000762359	0.000763089	161.319	0.000769402	0.000767745
162.611	0.61973	161.294	1.09958	161.426	1.31977			162.611	0.000748394	0.000748383	161.294	0.000759906	0.000762976	161.426	0.000769216	0.000767731
162.738	0.61967	161.424	1.0996	161.547	1.31956			162.738	0.000750997	0.00074846	161.424	0.000767179	0.00076289	161.547	0.000772379	0.000767641
162.861	0.61982	161.561	1.09964	161.663	1.31963			162.861	0.000747809	0.000748542	161.561	0.000763851	0.000762737	161.663	0.000769374	0.000767605
162.957	0.61978	161.679	1.09954	161.781	1.3195			162.957	0.000742631	0.000748472	161.679	0.000762359	0.000762613	161.781	0.000768344	0.000767544
163.08	0.61981	161.789	1.0996	161.887	1.31962			163.08	0.000747251	0.000748322	161.789	0.000762675	0.000762621	161.887	0.000772035	0.000767637
163.214	0.61984	161.909	1.09966	162.008	1.3197			163.214	0.000746563	0.000748292	161.909	0.000760867	0.000762686	162.008	0.000767943	0.000767667
163.367	0.61973	162.024	1.09961	162.139	1.31974			163.367	0.000747651	0.000748172	162.024	0.000758227	0.000762758	162.139	0.000760689	0.000767654
163.484	0.61973	162.164	1.09953	162.251	1.3196			163.484	0.000749268	0.00074809	162.164	0.000759561	0.000762851	162.251	0.000762892	0.000767683
163.593	0.61979	162.3	1.09943	162.389	1.31951			163.593	0.000752698	0.000748075	162.3	0.000764224	0.000762854	162.389	0.000764037	0.000767618
163.703	0.61989	162.417	1.09957	162.495	1.31948			163.703	0.000747892	0.000748005	162.417	0.000761613	0.000762828	162.495	0.000765925	0.000767534
163.829	0.61982	162.534	1.09962	162.626	1.31969			163.829	0.00074898	0.000748047	162.534	0.000763636	0.000762958	162.626	0.000766297	0.000767399
163.944	0.61986	162.656	1.09966	162.753	1.31956			163.944	0.000748738	0.000748	162.656	0.000766089	0.000763006	162.753	0.000766083	0.000767317
164.055	0.6198	162.778	1.09957	162.892	1.31954			164.055	0.000743905	0.00074803	162.778	0.000760996	0.000762962	162.892	0.00076159	0.000767329
164.178	0.61978	162.872	1.0995	163.014	1.31966			164.178	0.000747995	0.000748093	162.872	0.000764224	0.000762846	163.014	0.000765654	0.00076737
164.316	0.61962	163.013	1.09976	163.137	1.31952			164.316	0.000752856	0.000748061	163.013	0.000764597	0.00076287	163.137	0.000766827	0.000767407
164.435	0.61989	163.133	1.09973	163.254	1.31968			164.435	0.000748766	0.000748053	163.133	0.000763851	0.000762813	163.254	0.000768658	0.000767368
164.564	0.61983	163.245	1.09962	163.38	1.31959			164.564	0.000749881	0.000748015	163.245	0.000761556	0.000762722	163.38	0.000767728	0.000767369
164.676	0.61974	163.34	1.09957	163.48	1.31951			164.676	0.000749696	0.000748016	163.34	0.000763664	0.000762745	163.48	0.000768315	0.000767405
164.807	0.61986	163.46	1.09964	163.593	1.31956			164.807	0.000747623	0.000748029	163.46	0.000764783	0.00076276	163.593	0.000772779	0.000767407
164.959	0.61982	163.562	1.09965	163.706	1.31964			164.959	0.000746879	0.000748084	163.562	0.000763851	0.000762837	163.706	0.000770361	0.000767445
165.06	0.61975	163.662	1.09964	163.83	1.31951			165.06	0.000749854	0.000748231	163.662	0.000763822	0.000762843	163.83	0.000770361	0.000767416
165.173	0.61979	163.784	1.09964	163.926	1.3196			165.173	0.000750225	0.00074852	163.784	0.000762732	0.000762847	163.926	0.000766111	0.00076741
165.263	0.61984	163.91	1.09961	164.043	1.31944			165.263	0.000747381	0.000748557	163.91	0.000765156	0.000762839	164.043	0.000772035	0.00076728
165.376	0.61996	164.039	1.0996	164.159	1.31964			165.376	0.000746879	0.000748543	164.039	0.000759747	0.000762811	164.159	0.000772779	0.000767263
165.519	0.61966	164.157	1.09966	164.264	1.3195			165.519	0.000747065	0.00074866	164.157	0.000756922	0.000762749	164.264	0.000764409	0.00076715
165.634	0.61974	164.261	1.09958	164.41	1.31947			165.634	0.000747753	0.000748765	164.261	0.00075487	0.000762804	164.41	0.000765525	0.000767078
165.738	0.61971	164.372	1.09955	164.525	1.31954			165.738	0.000752642	0.000748737	164.372	0.000760465	0.000762856	164.525	0.000766111	0.000766951
165.847	0.61978	164.481	1.09961	164.649	1.31955			165.847	0.000748822	0.00074869	164.481	0.000759934	0.000762751	164.649	0.000766641	0.000766836
165.957	0.61977	164.596	1.09952	164.773	1.31959			165.957	0.000747781	0.000748701	164.596	0.000759403	0.000762754	164.773	0.000765153	0.000766842
166.055	0.61973	164.695	1.09965	164.894	1.31959			166.055	0.000745392	0.000748868	164.695	0.00076606	0.000762817	164.894	0.000770361	0.000766827
166.177	0.61977	164.797	1.09967	165.01	1.31953			166.177	0.000747223	0.000749045	164.797	0.000765902	0.0007628	165.01	0.000771721	0.000766763
166.279	0.61985	164.911	1.09967	165.112	1.31973			166.279	0.000746349	0.000749151	164.911	0.000765902	0.000762782	165.112	0.000766483	0.000766793
166.39	0.61981	165.021	1.09965	165.222	1.31961			166.39	0.000750095	0.000749195	165.021	0.0007654	0.000762833	165.222	0.000769588	0.000766953
166.502	0.61975	165.136	1.09969	165.336	1.31948			166.502	0.000747995	0.00074923	165.136	0.000764568	0.000762815	165.336	0.000767786	0.00076704
166.625	0.61978	165.258	1.09963	165.469	1.31958			166.625	0.000746005	0.000749189	165.258	0.000762517	0.000762764	165.469	0.000766827	0.000767078
166.743	0.61993	165.379	1.09968	165.576	1.31959			166.743	0.000746108	0.000749224	165.379	0.000766519	0.000762823	165.576	0.000763665	0.000767161
166.855	0.61973	165.498	1.09962	165.692	1.31945			166.855	0.000746191	0.0007493	165.498	0.000766677	0.000762733	165.692	0.000762735	0.000767232
166.986	0.61976	165.597	1.09959	165.822	1.31957			166.986	0.000745977	0.00074939	165.597	0.000761771	0.000762638	165.822	0.000763321	0.000767293
167.1	0.61975	165.735	1.09965	165.939	1.3195			167.1	0.000750997	0.000749475	165.735	0.000759403	0.000762698	165.939	0.000767385	0.000767468
167.249	0.6197	165.882	1.09966	166.082	1.31944			167.249	0.000746563	0.00074955	165.882	0.000765744	0.000762574	166.082	0.000767385	0.00076751
167.38	0.61981	166.019	1.09954	166.182	1.31957			167.38	0.00074818	0.000749441	166.019	0.000763851	0.000762465	166.182	0.000765925	0.000767539
167.501	0.61977	166.124	1.09955	166.301	1.31955			167.501	0.000745689	0.000749482	166.124	0.000762703	0.000762345	166.301	0.000763665	0.000767499
167.62	0.61964	166.252	1.09966	166.42	1.31961			167.62	0.000748208	0.000749466	166.252	0.000761799	0.000762351	166.42	0.000767914	0.000767374
167.739	0.61969	166.38	1.0995	166.553	1.31952			167.739	0.000750941	0.000749543	166.38	0.000763478	0.000762377	166.553	0.000766855	0.000767233
167.849	0.61987	166.498	1.09953	166.668	1.31952			167.849	0.000751741	0.000749562	166.498	0.000765343	0.000762389	166.668	0.000767972	0.000767033
167.964	0.61971	166.605	1.09972	166.813	1.31947			167.964	0.000753628	0.000749652	166.605	0.000762975	0.00076243	166.813	0.000763879	0.000766943
168.074	0.61971	166.717	1.0995	166.935	1.31958			168.074	0.000758062	0.000749726	166.717	0.00076441	0.000762456	166.935	0.000765367	0.000766831
168.175	0.61969	166.829	1.09948	167.046	1.3196			168.175	0.000751425	0.000749852	166.829	0.000762703	0.000762515	167.046	0.000762949	0.000766763
168.294	0.61989	166.942	1.09966	167.158	1.31965			168.294	0.000748394	0.000749978	166.942	0.000757724	0.00076249	167.158	0.000768873	0.000766651
168.438	0.61968	167.051	1.09961	167.292	1.31955			168.438	0.000753414	0.000750068	167.051	0.000761641	0.000762565	167.292	0.000768315	0.000766502
168.559	0.61962	167.173	1.09971	167.432	1.31957			168.559	0.000753572	0.000750095	167.173	0.000765156	0.000762665	167.432	0.000765739	0.000766499
168.707	0.61965	167.29	1.09964	167.549	1.31947			168.707	0.000746962	0.000750082	167.29	0.000762545	0.000762808	167.549	0.000762763	0.000766525
168.832	0.61987	167.421	1.0997	167.686	1.31954			168.832	0.00074858	0.000750038	167.421	0.000761827	0.000762849	167.686	0.000766483	0.000766526
168.95	0.61974	167.551	1.09965	167.833	1.31952			168.95	0.000748366	0.000750078	167.551	0.000764037	0.000762878	167.833	0.000769674	0.000766509
169.057	0.61964	167.676	1.09971	167.949	1.31945			169.057	0.000751155	0.000750181	167.676	0.000765529	0.000763004	167.949	0.000767628	0.000766495
169.183	0.61976	167.804	1.09963	168.076	1.31955			169.183	0.000756287	0.000750262	167.804	0.000761827	0.000762884	168.076	0.000768744	0.000766437
169.323	0.61984	167.927	1.0998	168.21	1.31952			169.323	0.000751954	0.000750305	167.927	0.000759962	0.000762735	168.21	0.000769474	0.000766416
169.455	0.61959	168.042	1.09959	168.314	1.31954			169.455	0.000749909	0.000750361	168.042	0.000760838	0.000762754	168.314	0.000768844	0.000766288
169.583	0.61967	168.147	1.09962	168.424	1.31954			169.583	0.000751081	0.000750368	168.147	0.000758628	0.000762659	168.424	0.000767356	0.000766257
169.698	0.61972	168.279	1.09973	168.539	1.31956			169.698	0.000750597	0.000750362	168.279	0.000761613	0.000762551	168.539	0.000765954	0.000766214
169.809	0.61972	168.398	1.09971	168.685	1.31952			169.809	0.000749668	0.000750366	168.398	0.000764625	0.000762501	168.685	0.000770175	0.000766171
169.928	0.61971	168.517	1.09961	168.821	1.31956			169.928	0.000752856	0.000750496	168.517	0.00075903	0.000762365	168.821	0.000769889	0.000766082
170.036	0.61973	168.647	1.09975	168.947	1.3195			170.036	0.000753312	0.00075046	168.647	0.00076124	0.000762307	168.947	0.000769188	0.000766166
170.148	0.61972	168.765	1.09968	169.066	1.3195			170.148	0.000748264	0.000750449	168.765	0.000764066	0.000762357	169.066	0.000770547	0.000766233
170.243	0.61978	168.86	1.09976	169.18	1.31946			170.243	0.000751797	0.000750421	168.86	0.000757911	0.000762467	169.18	0.000767757	0.00076619
170.344	0.61976	168.981	1.09964	169.286	1.31943			170.344	0.000747306	0.000750451	168.981	0.00075903	0.00076243	169.286	0.000768344	0.000766093
170.473	0.61981	169.083	1.09961	169.382	1.31952			170.473	0.000750839	0.00075046	169.083	0.000757724	0.000762445	169.382	0.000766598	0.000766115
170.594	0.61961	169.196	1.09969	169.469	1.31958			170.594	0.00074911	0.000750576	169.196	0.000761856	0.000762488	169.469	0.00076136	0.000766222
170.713	0.61977	169.32	1.09955	169.592	1.31963			170.713	0.0007536	0.000750617	169.32	0.000765027	0.000762419	169.592	0.000761117	0.000766246
170.841	0.61973	169.425	1.09981	169.713	1.31937			170.841	0.000748608	0.000750593	169.425	0.000765371	0.000762453	169.713	0.000762577	0.000766298
170.963	0.61965	169.552	1.09964	169.809	1.31947			170.963	0.000751453	0.000750429	169.552	0.000765931	0.000762402	169.809	0.000765796	0.000766351
171.074	0.61982	169.683	1.09976	169.954	1.31962			171.074	0.000753628	0.000750283	169.683	0.000765185	0.00076238	169.954	0.000764652	0.000766461
171.197	0.61972	169.816	1.09973	170.091	1.31945			171.197	0.000756631	0.000750016	169.816	0.000765744	0.000762301	170.091	0.000762634	0.000766688
171.319	0.61971	169.932	1.09967	170.173	1.31946			171.319	0.000753842	0.000749953	169.932	0.000763879	0.000762288	170.173	0.000766297	0.000766791
171.426	0.61985	170.062	1.09969	170.268	1.31946			171.426	0.000751453	0.00075	170.062	0.000763535	0.000762314	170.268	0.00076521	0.00076673
171.546	0.61981	170.188	1.09964	170.389	1.31944			171.546	0.000748422	0.000750049	170.188	0.000762042	0.0007623	170.389	0.000764223	0.000766706
171.676	0.61966	170.315	1.09963	170.519	1.3195			171.676	0.000747093	0.000749966	170.315	0.000762172	0.000762217	170.519	0.000766884	0.000766715
171.825	0.61988	170.423	1.09961	170.685	1.31961			171.825	0.000750439	0.00075	170.423	0.000762545	0.000762207	170.685	0.00076614	0.000766807
171.947	0.61969	170.525	1.09974	170.813	1.31952			171.947	0.000750839	0.000750089	170.525	0.000761426	0.000762149	170.813	0.000765768	0.000766779
172.049	0.61956	170.632	1.09969	170.956	1.31951			172.049	0.000753042	0.000750134	170.632	0.00076583	0.000762121	170.956	0.000764466	0.000766739
172.157	0.61967	170.765	1.09964	171.079	1.31951			172.157	0.000749538	0.000750183	170.765	0.000759934	0.000762092	171.079	0.000767414	0.000766695
172.268	0.61973	170.886	1.09961	171.227	1.31954			172.268	0.000749379	0.000750099	170.886	0.000758312	0.000762125	171.227	0.000770633	0.000766688
172.392	0.61968	171.007	1.09959	171.343	1.31949			172.392	0.000749194	0.0007501	171.007	0.000766863	0.000762152	171.343	0.000759945	0.000766645
172.523	0.61978	171.139	1.09969	171.457	1.31953			172.523	0.000750467	0.000750181	171.139	0.00076055	0.000762091	171.457	0.000768	0.000766658
172.648	0.61983	171.27	1.09969	171.577	1.31952			172.648	0.000747706	0.000750276	171.27	0.00075903	0.000762118	171.577	0.00076561	0.000766624
172.767	0.61964	171.39	1.09965	171.703	1.31955			172.767	0.000746191	0.000750299	171.39	0.000759991	0.000762158	171.703	0.000764652	0.000766715
172.88	0.61977	171.527	1.09966	171.833	1.31961			172.88	0.000752726	0.000750301	171.527	0.000759589	0.000762138	171.833	0.000759099	0.000766687
173	0.61968	171.635	1.09964	171.941	1.3195			173	0.000744359	0.000750196	171.635	0.000763721	0.000762261	171.941	0.000767041	0.000766679
173.142	0.61974	171.75	1.09972	172.056	1.31959			173.142	0.00074542	0.000750132	171.75	0.000764309	0.000762303	172.056	0.000766698	0.000766634
173.262	0.61974	171.861	1.09964	172.168	1.3196			173.262	0.000749593	0.000750114	171.861	0.000764998	0.000762432	172.168	0.00076521	0.000766569
173.371	0.61972	171.976	1.09963	172.295	1.31944			173.371	0.000748078	0.000749973	171.976	0.000763879	0.000762557	172.295	0.000762419	0.000766549
173.481	0.61974	172.087	1.0997	172.422	1.31939			173.481	0.000748636	0.000749832	172.087	0.000764625	0.000762679	172.422	0.00076707	0.000766524
173.606	0.61985	172.18	1.0998	172.549	1.3196			173.606	0.000751611	0.000749668	172.18	0.000764869	0.000762801	172.549	0.000769116	0.000766621
173.719	0.61977	172.291	1.09965	172.677	1.31952			173.719	0.000750281	0.000749575	172.291	0.000758284	0.000762838	172.677	0.000769145	0.000766697
173.844	0.61971	172.407	1.09965	172.804	1.31948			173.844	0.000749723	0.000749361	172.407	0.000765213	0.000762754	172.804	0.000769517	0.000766734
173.961	0.61985	172.531	1.09959	172.901	1.31962			173.961	0.000743375	0.000749329	172.531	0.00076276	0.000762626	172.901	0.00077069	0.000766673
174.066	0.61976	172.652	1.09968	173.029	1.31956			174.066	0.000746191	0.000749211	172.652	0.000761827	0.000762568	173.029	0.00076946	0.000766666
174.174	0.61979	172.778	1.09966	173.133	1.31957			174.174	0.000744442	0.000749103	172.778	0.000760392	0.00076254	173.133	0.000776958	0.00076664
174.306	0.61981	172.908	1.09974	173.238	1.31944			174.306	0.000748208	0.000748979	172.908	0.000762042	0.000762484	173.238	0.000768215	0.000766567
174.441	0.61969	173.023	1.09957	173.348	1.31963			174.441	0.000750811	0.000749001	173.023	0.000759058	0.000762478	173.348	0.000765739	0.00076647
174.531	0.6197	173.16	1.09971	173.472	1.31949			174.531	0.000755887	0.00074887	173.16	0.000760923	0.000762475	173.472	0.000767099	0.000766489
174.645	0.6198	173.284	1.09979	173.58	1.31958			174.645	0.000749379	0.000748786	173.284	0.000760923	0.000762493	173.58	0.000766168	0.000766411
174.744	0.61983	173.411	1.09971	173.71	1.31948			174.744	0.000748664	0.000748746	173.411	0.000762042	0.000762561	173.71	0.000767471	0.00076629
174.869	0.61965	173.55	1.09958	173.858	1.31952			174.869	0.000753126	0.000748696	173.55	0.000758843	0.000762463	173.858	0.000765052	0.000766262
174.976	0.61975	173.657	1.09978	173.98	1.31958			174.976	0.000750653	0.000748679	173.657	0.000762602	0.000762454	173.98	0.000767628	0.000766347
[truncated: 2,537 more rows]
