# Supplementary material for: Key role of oxidizing species driving water oxidation revealed by time-resolved optical and X-ray spectroscopies
Source: Nat Mater. 2026 Feb 26;25(5):799–807. doi: 10.1038/s41563-026-02514-9 (PMC13143823; doi:10.1038/s41563-026-02514-9)
Supplement: Supplementary file 5 — Open-circuit decay of oxidizing species and EC-MS data plotted in Fig. 4a–e,g,h. [file 41563_2026_2514_MOESM5_ESM.xlsx]

## Sheet: Fig. 4a
Time (s)	Potential (V vs RHE)	Potential (V vs RHE)	Potential (V vs RHE)
0	0.60892	1.09482	1.30113
2.1	0.60027	1.09882	1.30052
4.2	0.60001	1.0995	1.30039
6.3	0.59999	1.09966	1.30037
8.4	0.60004	1.09972	1.30029
10.5	0.60004	1.09966	1.30033
12.6	0.60002	1.09976	1.30031
14.7	0.60003	1.09981	1.30026
16.8	0.60008	1.09975	1.30025
18.9	0.60007	1.0998	1.30027
21	0.60007	1.09981	1.30029
23.1	0.59998	1.09971	1.30027
25.2	0.60001	1.09981	1.30022
27.3	0.60001	1.09979	1.30024
29.4	0.60001	1.09985	1.30027
31.5	0.77127	1.25743	1.48086
33.6	0.79128	1.28772	1.48983
35.7	0.79704	1.29587	1.49087
37.8	0.79891	1.29821	1.49147
39.9	0.79955	1.299	1.49197
42	0.79982	1.29933	1.49231
44.1	0.79993	1.29948	1.49256
46.2	0.79994	1.2996	1.49284
48.3	0.79999	1.29964	1.49302
50.4	0.79997	1.29967	1.49321
52.5	0.79999	1.29969	1.49343
54.6	0.79999	1.29969	1.49357
56.7	0.80002	1.29971	1.49374
58.8	0.79997	1.29978	1.49385
60.9	0.80007	1.29957	1.45495
63	0.80014	1.29879	1.44359
65.1	0.80021	1.29806	1.43825
67.2	0.80027	1.29736	1.43466
69.3	0.80033	1.2967	1.43194
71.4	0.80039	1.29606	1.42971
73.5	0.80045	1.29544	1.42783
75.6	0.80051	1.29482	1.4262
77.7	0.80057	1.29422	1.42476
79.8	0.80063	1.29362	1.42347
81.9	0.80068	1.29305	1.42231
84	0.80073	1.29249	1.42124
86.1	0.80078	1.29192	1.42024
88.2	0.80084	1.29138	1.41932
90.3	0.80089	1.29084	1.41845
92.4	0.80094	1.29032	1.41765
94.5	0.801	1.28979	1.41687
96.6	0.80106	1.28926	1.41613
98.7	0.8011	1.28875	1.41542
100.8	0.80115	1.28824	1.41475
102.9	0.8012	1.28774	1.41411
105	0.80125	1.28725	1.4135
107.1	0.80129	1.28676	1.41292
109.2	0.80133	1.28627	1.41234
111.3	0.80138	1.28579	1.41178
113.4	0.80143	1.28531	1.41124
115.5	0.80147	1.28483	1.41071
117.6	0.80151	1.28436	1.41021
119.7	0.80156	1.2839	1.4097
121.8	0.80156	1.28381	1.40923
123.9	0.80156	1.28381	1.40876
126	0.80156	1.28381	1.4083
128.1	0.80156	1.28381	1.40787
130.2	0.80156	1.28381	1.40743
132.3	0.80156	1.28381	1.40699
134.4	0.80156	1.28381	1.40656
136.5	0.80156	1.28381	1.40615
138.6	0.80156	1.28381	1.40574
140.7	0.80156	1.28381	1.40534
142.8	0.80156	1.28381	1.40494
144.9	0.80156	1.28381	1.40455
147	0.80156	1.28381	1.40417
149.1	0.80156	1.28381	1.40381
151.2	0.80156	1.28381	1.40345
153.3	0.80156	1.28381	1.40308
155.4	0.80156	1.28381	1.40273
157.5	0.80156	1.28381	1.40236
159.6	0.80156	1.28381	1.40201
161.7	0.80156	1.28381	1.40166
163.8	0.80156	1.28381	1.40133
165.9	0.80156	1.28381	1.40099
168	0.80156	1.28381	1.40064
170.1	0.80156	1.28381	1.40031
172.2	0.80156	1.28381	1.39999
174.3	0.80156	1.28381	1.39967
176.4	0.80156	1.28381	1.39934
178.5	0.80156	1.28381	1.39901
180.6	0.80156	1.28381	1.39878
182.7	0.80156	1.28381	1.39878
184.8	0.80156	1.28381	1.39878
186.9	0.80156	1.28381	1.39878
189	0.80156	1.28381	1.39878
191.1	0.80156	1.28381	1.39878
193.2	0.80156	1.28381	1.39878
195.3	0.80156	1.28381	1.39878
197.4	0.80156	1.28381	1.39878
199.5	0.80156	1.28381	1.39878
201.6	0.80156	1.28381	1.39878
203.7	0.80156	1.28381	1.39878
205.8	0.80156	1.28381	1.39878

## Sheet: Fig. 4b
Time (s)	Ir L edge fluorescence intensity (a.u.)	Ir L edge fluorescence intensity (a.u.)	Ir L edge fluorescence intensity (a.u.)
0	0.01477	0.02002	0.02113
2.1	0.01483	0.02007	0.02114
4.2	0.01478	0.02011	0.02111
6.3	0.01479	0.02009	0.02112
8.4	0.01471	0.02008	0.02114
10.5	0.0147	0.0201	0.02117
12.6	0.01471	0.02019	0.02115
14.7	0.0147	0.02015	0.02117
16.8	0.01466	0.02009	0.02107
18.9	0.01466	0.02007	0.02115
21	0.01464	0.02011	0.02115
23.1	0.01462	0.0201	0.02112
25.2	0.01467	0.02012	0.02115
27.3	0.01468	0.02011	0.02114
29.4	0.01461	0.0201	0.02122
31.5	0.01467	0.02038	0.02125
33.6	0.01553	0.02114	0.02156
35.7	0.016	0.02155	0.02195
37.8	0.01649	0.02161	0.02208
39.9	0.01661	0.02162	0.02205
42	0.01663	0.02168	0.02196
44.1	0.01666	0.02167	0.02202
46.2	0.01667	0.02165	0.02199
48.3	0.01666	0.02165	0.02202
50.4	0.01666	0.02178	0.02205
52.5	0.01664	0.02171	0.02202
54.6	0.0167	0.02174	0.02205
56.7	0.01665	0.02167	0.02208
58.8	0.01662	0.02167	0.02204
60.9	0.01665	0.02173	0.02204
63	0.01659	0.02172	0.02203
65.1	0.01659	0.02169	0.02196
67.2	0.01663	0.02165	0.02202
69.3	0.01668	0.02169	0.02201
71.4	0.01671	0.02164	0.02202
73.5	0.01663	0.02162	0.02199
75.6	0.01667	0.02167	0.02199
77.7	0.01663	0.02164	0.02195
79.8	0.01665	0.0217	0.02195
81.9	0.01673	0.02162	0.02196
84	0.01662	0.02167	0.02201
86.1	0.01663	0.0216	0.02204
88.2	0.0166	0.0216	0.02196
90.3	0.01662	0.02162	0.02194
92.4	0.01664	0.02163	0.02196
94.5	0.0167	0.02163	0.02198
96.6	0.01667	0.02166	0.022
98.7	0.01667	0.02164	0.02197
100.8	0.0167	0.02164	0.02199
102.9	0.01665	0.02157	0.02195
105	0.01666	0.02164	0.02197
107.1	0.01669	0.0216	0.02199
109.2	0.01664	0.02158	0.02202
111.3	0.01669	0.02153	0.022
113.4	0.01666	0.02155	0.02196
115.5	0.01665	0.02154	0.02197
117.6	0.0167	0.02152	0.02188
119.7	0.01666	0.02159	0.02198
121.8	0.01668	0.02159	0.02195
123.9	0.01666	0.02154	0.02197
126	0.01663	0.02155	0.02193
128.1	0.01668	0.02146	0.02193
130.2	0.01663	0.02155	0.02196
132.3	0.01669	0.0215	0.02195
134.4	0.01667	0.02151	0.02196
136.5	0.01662	0.02153	0.02194
138.6	0.01664	0.02149	0.0219
140.7	0.01666	0.02149	0.02191
142.8	0.01669	0.02152	0.02197
144.9	0.01667	0.02149	0.02201
147	0.01666	0.02146	0.02195
149.1	0.01669	0.02148	0.02197
151.2	0.01668	0.02151	0.02199
153.3	0.01671	0.02147	0.02203
155.4	0.01668	0.02144	0.02197
157.5	0.01667	0.02143	0.02197
159.6	0.01666	0.0214	0.02203
161.7	0.0167	0.02148	0.02202
163.8	0.01667	0.02142	0.02197
165.9	0.01666	0.02139	0.02201
168	0.01669	0.02144	0.02198
170.1	0.01667	0.02139	0.02202
172.2	0.01671	0.02142	0.02201
174.3	0.01663	0.02142	0.02197
176.4	0.01666	0.02148	0.02198
178.5	0.01669	0.02139	0.02203
180.6	0.01668	0.0214	0.02195
182.7	0.01672	0.02139	0.02193
184.8	0.01673	0.02137	0.02199
186.9	0.01676	0.02134	0.02201
189	0.01672	0.02141	0.022
191.1	0.01666	0.02135	0.02197
193.2	0.01666	0.02133	0.022
195.3	0.01669	0.02131	0.022
197.4	0.01668	0.02129	0.02196
199.5	0.01666	0.02128	0.02201
201.6	0.01667	0.02133	0.02204
203.7	0.01665	0.02138	0.02194
205.8	0.01668	0.02137	0.02194

## Sheet: Fig. 4c
Time (s)	Fluoresence/I0	Average smooth	Time (s)	Fluoresence/I0	Average smooth	Time (s)	Fluoresence/I0	Average smooth
-1.225	0.000763476	0.000763476	-1.166	0.000767815	0.000767815	-1.243	0.000743677	0.000743677
-1.067	0.000766267	0.000766711	-1.044	0.000773422	0.000771171	-1.123	0.000746416	0.000746462
-0.962	0.00077039	0.000766631	-0.928	0.000772277	0.000771688	-1.012	0.000749294	0.000746647
-0.834	0.000767255	0.000765817	-0.817	0.00077079	0.000771546	-0.866	0.000744394	0.000746281
-0.732	0.000765766	0.000764573	-0.712	0.000774137	0.000771573	-0.743	0.000749453	0.000747137
-0.602	0.000761085	0.000764046	-0.595	0.000770261	0.000771182	-0.619	0.000747832	0.000748132
-0.48	0.000766482	0.000763645	-0.495	0.00077212	0.000771486	-0.513	0.000742904	0.000747745
-0.365	0.000762388	0.000763554	-0.358	0.00077212	0.000771583	-0.38	0.000751502	0.000747423
-0.246	0.000758051	0.000763187	-0.243	0.000771219	0.000771163	-0.256	0.000748763	0.000747391
-0.126	0.000761486	0.00076315	-0.108	0.000767471	0.000771147	-0.117	0.000748707	0.000747049
0	0.000761858	0.000763416	0	0.000771376	0.000771424	0	0.000756504	0.000746878
0.118	0.000762359	0.000763287	0.12	0.000768401	0.000771493	0.12	0.000747748	0.00074673
0.22	0.000760527	0.000763358	0.222	0.000777913	0.000771626	0.243	0.000743491	0.00074691
0.305	0.000762918	0.000763425	0.325	0.000773822	0.000771775	0.365	0.000741627	0.000747046
0.442	0.000763003	0.00076353	0.439	0.000770604	0.000771791	0.47	0.000749024	0.000747258
0.563	0.000761271	0.00076371	0.571	0.00076577	0.000771565	0.582	0.000749108	0.000747251
0.688	0.000759596	0.000763681	0.705	0.000770261	0.000771403	0.693	0.000745195	0.000746934
0.804	0.000762388	0.000763801	0.819	0.000770289	0.000771355	0.781	0.000743863	0.000747131
0.903	0.00076329	0.000764027	0.918	0.000771719	0.000771341	0.885	0.000744422	0.000747255
1.04	0.000764621	0.000763964	1.017	0.000774508	0.000771292	1.02	0.00074405	0.000747296
1.136	0.000767255	0.000763902	1.142	0.000773608	0.000771197	1.133	0.000746472	0.000747576
1.242	0.000764649	0.000764007	1.258	0.00077305	0.000771359	1.279	0.000742587	0.000747635
1.345	0.000759224	0.000764197	1.392	0.000771376	0.000771228	1.399	0.000747748	0.00074739
1.454	0.000764993	0.0007642	1.488	0.000773822	0.000771315	1.509	0.000750384	0.000747371
1.568	0.000763347	0.000764226	1.593	0.000772492	0.000771277	1.621	0.00074759	0.000747471
1.682	0.000763347	0.000764207	1.717	0.000775281	0.000771317	1.743	0.000750627	0.000747666
1.767	0.000765179	0.000764209	1.818	0.000771991	0.000771396	1.893	0.000746872	0.000747838
1.87	0.000766539	0.000764225	1.937	0.000775781	0.00077125	2.04	0.000750412	0.000747927
1.945	0.000763347	0.000764084	2.064	0.000768244	0.000771222	2.162	0.000749825	0.000747807
2.053	0.000769302	0.000763909	2.195	0.000767843	0.000771182	2.256	0.000750971	0.000747844
2.167	0.000763347	0.000763935	2.334	0.000768744	0.000771084	2.382	0.000743332	0.0007478
2.31	0.00075848	0.000764027	2.478	0.000769331	0.000771114	2.511	0.000741255	0.000747712
2.437	0.000767971	0.000764137	2.603	0.00076843	0.000771122	2.629	0.000742773	0.000747834
2.536	0.000767255	0.000764313	2.732	0.000771219	0.000771039	2.749	0.000750571	0.000747729
2.661	0.000764334	0.000764541	2.852	0.000769917	0.000771009	2.89	0.000750198	0.000747754
2.764	0.000768529	0.000764702	2.989	0.000769889	0.000771039	3.023	0.000749564	0.000747708
2.869	0.000767441	0.000764844	3.093	0.000772306	0.000771043	3.16	0.000749294	0.000747501
2.972	0.000764249	0.000764883	3.232	0.000771248	0.000771125	3.27	0.000748707	0.000747458
3.089	0.000761328	0.000764989	3.368	0.000769517	0.000771049	3.391	0.000747403	0.000747522
3.221	0.000762044	0.000764994	3.484	0.00076936	0.000771001	3.513	0.000753207	0.000747665
3.337	0.000763347	0.000765033	3.605	0.000769331	0.000770973	3.647	0.000752834	0.000747583
3.438	0.000764277	0.00076514	3.741	0.000773822	0.000770984	3.767	0.000750412	0.000747456
3.544	0.000768028	0.000765229	3.867	0.000775525	0.000771	3.9	0.000747273	0.000747427
3.675	0.000768744	0.000765354	4.007	0.000768215	0.000771066	4.038	0.000739661	0.00074742
3.79	0.000767813	0.000765431	4.133	0.000768616	0.000771016	4.164	0.000744609	0.000747557
3.911	0.000766138	0.000765498	4.226	0.000774967	0.00077089	4.283	0.000744636	0.00074763
4.047	0.000762416	0.000765626	4.352	0.000771591	0.000770807	4.414	0.000749266	0.000747751
4.17	0.000764277	0.000765743	4.496	0.000771434	0.000770815	4.527	0.000748549	0.000747787
4.27	0.000765394	0.000765913	4.634	0.000769331	0.000770744	4.631	0.000751074	0.000747782
4.383	0.00076505	0.000765943	4.752	0.000771004	0.000770671	4.76	0.000754111	0.000747677
4.48	0.000762416	0.000765959	4.888	0.000773608	0.000770584	4.879	0.000750757	0.000747643
4.621	0.00076359	0.000765966	5.007	0.000771806	0.000770515	4.985	0.000752462	0.000747525
4.75	0.000767069	0.000765938	5.126	0.000766012	0.0007705	5.126	0.000750943	0.0007475
4.867	0.000763217	0.000765917	5.248	0.000770847	0.000770342	5.243	0.000743201	0.000747446
4.997	0.00075835	0.00076598	5.371	0.000768744	0.000770309	5.34	0.000746258	0.000747415
5.115	0.000767098	0.000765868	5.505	0.000769145	0.000770277	5.457	0.000747217	0.00074736
5.221	0.000765738	0.000765941	5.638	0.000771777	0.000770239	5.551	0.00074336	0.000747379
5.353	0.000772094	0.000766102	5.754	0.000772521	0.000770258	5.674	0.000749136	0.000747536
5.477	0.000771378	0.000766125	5.879	0.000767872	0.000770312	5.766	0.000746127	0.000747676
5.568	0.000769703	0.000766082	6.015	0.000769731	0.000770334	5.875	0.00075004	0.000747556
5.687	0.000769675	0.000766085	6.152	0.000768959	0.000770462	5.999	0.000746341	0.000747481
5.817	0.000769116	0.000766088	6.282	0.00077162	0.00077047	6.118	0.000745941	0.000747432
5.939	0.000764306	0.000766117	6.386	0.000772549	0.000770489	6.237	0.000745596	0.000747426
6.051	0.000765952	0.000766155	6.483	0.000774037	0.000770467	6.346	0.000746714	0.000747434
6.157	0.000763161	0.000766199	6.611	0.000771376	0.000770413	6.445	0.000748922	0.000747486
6.264	0.000765022	0.000766298	6.729	0.000769174	0.000770384	6.546	0.00074485	0.000747385
6.405	0.000766697	0.000766336	6.843	0.000766356	0.00077038	6.697	0.000742642	0.000747253
6.538	0.000764148	0.00076638	6.972	0.000771062	0.000770315	6.831	0.000743705	0.000747184
6.674	0.000768744	0.000766311	7.087	0.000773665	0.000770228	6.935	0.000743546	0.000747235
6.796	0.000767255	0.000766183	7.211	0.000769174	0.000770295	7.028	0.000751372	0.000747491
6.896	0.000768	0.000766024	7.328	0.000768086	0.000770379	7.128	0.000747776	0.000747533
7.032	0.000773798	0.000765892	7.465	0.00076936	0.000770364	7.272	0.000752648	0.000747548
7.152	0.000770634	0.000766006	7.585	0.000773479	0.000770452	7.379	0.00074445	0.000747488
7.281	0.000767871	0.000765981	7.689	0.000767743	0.000770408	7.494	0.000747459	0.000747466
7.4	0.000766539	0.00076595	7.787	0.000770075	0.000770417	7.626	0.000745064	0.000747362
7.52	0.000764148	0.00076584	7.896	0.000768058	0.00077036	7.714	0.00074581	0.00074721
7.666	0.000763719	0.000765899	8.019	0.000771777	0.000770207	7.818	0.000744609	0.000747215
7.776	0.000763747	0.000765962	8.147	0.000771248	0.000770207	7.944	0.000745623	0.000747095
7.905	0.000765479	0.000765908	8.248	0.000767686	0.000770415	8.077	0.000747645	0.000747013
8.009	0.000766539	0.000765962	8.383	0.00076657	0.000770459	8.173	0.000748232	0.00074714
8.132	0.00076359	0.000766109	8.507	0.000766227	0.000770446	8.306	0.000748204	0.000747223
8.257	0.000767098	0.000766237	8.633	0.000766785	0.000770436	8.416	0.000744291	0.000747286
8.358	0.000766697	0.000766261	8.74	0.000770318	0.000770474	8.523	0.000749266	0.000747356
8.48	0.000769145	0.000766244	8.856	0.00077119	0.000770368	8.626	0.000749881	0.000747284
8.603	0.00076505	0.000766185	8.983	0.000772335	0.000770475	8.742	0.000744478	0.000747349
8.708	0.000764492	0.000766095	9.102	0.000776454	0.000770469	8.865	0.000746369	0.000747244
8.834	0.000768644	0.000766034	9.219	0.000770289	0.000770535	8.983	0.000747086	0.000747194
8.959	0.000768959	0.00076597	9.316	0.000773264	0.000770521	9.108	0.00074895	0.000747203
9.068	0.000766167	0.000766007	9.445	0.000770132	0.00077042	9.252	0.000749136	0.000747174
9.183	0.000763561	0.000765984	9.556	0.000766756	0.000770263	9.372	0.00075004	0.000747197
9.323	0.000767098	0.000766088	9.668	0.000767872	0.000770152	9.495	0.000748046	0.000747106
9.433	0.000765293	0.000766192	9.796	0.000769145	0.000770232	9.615	0.000746127	0.00074722
9.595	0.000766539	0.0007662	9.907	0.000770475	0.000770302	9.718	0.0007469	0.000747363
9.714	0.000764492	0.000766292	10.056	0.00077109	0.000770317	9.818	0.000749881	0.000747437
9.834	0.00076223	0.000766217	10.174	0.000771648	0.00077026	9.948	0.000752704	0.000747529
9.946	0.000759709	0.000766208	10.299	0.000772893	0.000770249	10.054	0.000746741	0.000747456
10.045	0.00075941	0.000766126	10.428	0.000774194	0.000770293	10.172	0.000745382	0.000747418
10.161	0.000768186	0.000765991	10.546	0.000776082	0.000770371	10.3	0.00074621	0.000747394
10.277	0.000763031	0.000765945	10.666	0.000769202	0.000770326	10.397	0.000747431	0.000747493
10.393	0.000763804	0.000765916	10.766	0.000769817	0.000770384	10.521	0.00074581	0.000747581
10.5	0.000759467	0.000765964	10.873	0.000768086	0.00077037	10.624	0.000746313	0.000747706
10.638	0.000765422	0.000765909	10.991	0.000765798	0.0007704	10.721	0.000751027	0.000747797
10.74	0.000766782	0.000765937	11.132	0.000771806	0.000770285	10.841	0.000746341	0.000747879
10.849	0.000764334	0.000766011	11.26	0.00077664	0.000770201	10.948	0.000746769	0.000747876
10.98	0.000765952	0.000766095	11.358	0.00077305	0.000770265	11.07	0.000749695	0.000747946
11.109	0.000765852	0.000766205	11.473	0.000768086	0.00077031	11.199	0.000750468	0.000747982
11.21	0.000773641	0.000766283	11.596	0.000768644	0.000770322	11.299	0.00075044	0.000747978
11.336	0.00076694	0.000766254	11.731	0.000773694	0.000770512	11.392	0.000746928	0.000747965
11.458	0.000771221	0.000766383	11.837	0.000767128	0.000770374	11.508	0.000745465	0.000747949
11.604	0.000768372	0.000766322	11.95	0.000773351	0.000770309	11.645	0.000749453	0.000747949
11.722	0.000765107	0.000766382	12.054	0.000769388	0.000770273	11.795	0.000744692	0.000748049
11.847	0.000766596	0.000766466	12.201	0.000772335	0.000770234	11.91	0.000743788	0.000748093
11.959	0.000765852	0.000766356	12.326	0.000770933	0.000770373	12.038	0.000746369	0.000748145
12.099	0.000766195	0.000766283	12.432	0.000767371	0.000770338	12.154	0.000744133	0.000748192
12.232	0.000764763	0.000766241	12.547	0.000766041	0.000770328	12.275	0.000747887	0.00074816
12.344	0.000768458	0.000766244	12.677	0.000765698	0.000770365	12.368	0.000744264	0.000748106
12.47	0.000770319	0.000766216	12.786	0.000773293	0.000770409	12.498	0.000750682	0.000748048
12.612	0.000767126	0.000766278	12.925	0.000769917	0.000770411	12.621	0.000749937	0.000748138
12.729	0.00076883	0.000766298	13.038	0.000771834	0.000770497	12.735	0.000747487	0.000748226
12.86	0.000764921	0.00076638	13.146	0.000770747	0.000770519	12.867	0.000748204	0.00074809
12.968	0.000766782	0.000766553	13.267	0.000768616	0.000770479	13.019	0.000747673	0.000747946
13.078	0.000763804	0.000766707	13.378	0.000770318	0.0007704	13.113	0.000745838	0.000747976
13.188	0.00076694	0.000766817	13.505	0.000773322	0.000770299	13.211	0.0007514	0.00074797
13.297	0.000768271	0.000766797	13.62	0.000771219	0.000770143	13.312	0.000749509	0.000747889
13.405	0.000766382	0.000766958	13.727	0.00077069	0.000770049	13.42	0.000751931	0.000747821
13.531	0.000768987	0.000767086	13.853	0.00076936	0.000770023	13.554	0.000751456	0.000747796
13.629	0.000761384	0.000767285	13.974	0.000769603	0.000770016	13.647	0.00075044	0.000747766
13.744	0.000765107	0.000767421	14.129	0.000765883	0.000770095	13.756	0.000748791	0.000747596
13.877	0.000767527	0.00076749	14.24	0.000766999	0.000770041	13.862	0.000745493	0.000747494
14.011	0.000769761	0.000767634	14.359	0.000770933	0.000770042	13.99	0.000751186	0.000747436
14.131	0.00077218	0.000767628	14.474	0.000768859	0.000770109	14.081	0.000750068	0.000747369
14.229	0.000767527	0.00076764	14.605	0.000766813	0.000770132	14.204	0.000748018	0.00074725
14.361	0.000765637	0.000767488	14.729	0.000776483	0.000770132	14.308	0.000743629	0.00074717
14.452	0.000773297	0.000767478	14.833	0.00076328	0.000770015	14.414	0.000748446	0.000747098
14.559	0.000766038	0.00076733	14.949	0.000767872	0.000770101	14.537	0.000749881	0.000747106
14.675	0.000768085	0.00076728	15.069	0.000770533	0.000770017	14.659	0.000749564	0.000746987
14.797	0.000768773	0.000767317	15.199	0.000774438	0.000770033	14.765	0.000748633	0.000747017
14.918	0.00076306	0.000767276	15.347	0.000777413	0.000769971	14.892	0.000749723	0.000746984
15.029	0.000765236	0.00076724	15.464	0.000771462	0.000769952	15.003	0.000751372	0.000746963
15.162	0.00076399	0.000767233	15.56	0.000769603	0.000770051	15.128	0.000747487	0.000746952
15.281	0.000763747	0.000767255	15.685	0.000768673	0.000770096	15.255	0.0007473	0.000746854
15.435	0.000765637	0.000767259	15.798	0.000770103	0.000770198	15.387	0.000745092	0.000746845
15.551	0.000768486	0.000767226	15.919	0.000769231	0.00077013	15.51	0.000750682	0.000746732
15.666	0.000767527	0.000767226	16.038	0.000774867	0.000769991	15.656	0.000751428	0.000746663
15.778	0.000768672	0.000767187	16.152	0.000772206	0.000769943	15.779	0.000742911	0.000746539
15.896	0.000771092	0.000767216	16.298	0.000769603	0.000769919	15.911	0.000745382	0.000746576
15.991	0.000767527	0.000767194	16.417	0.000768859	0.000769942	16.024	0.00074826	0.0007465
16.096	0.00076505	0.000767224	16.533	0.000769045	0.000769947	16.142	0.000745064	0.000746496
16.206	0.000767155	0.000767298	16.653	0.000768144	0.000769912	16.287	0.000742111	0.000746417
16.324	0.00077125	0.000767229	16.774	0.000764396	0.000769953	16.403	0.000743974	0.000746419
16.477	0.000770319	0.000767336	16.879	0.000768487	0.000769951	16.516	0.000744533	0.00074635
16.572	0.000769603	0.000767406	16.994	0.000767772	0.000770019	16.653	0.000744775	0.000746368
16.685	0.000772366	0.000767531	17.115	0.000769817	0.000770092	16.758	0.000742325	0.00074632
16.794	0.000770319	0.000767557	17.247	0.000769045	0.000770184	16.875	0.000741179	0.000746302
16.904	0.000771651	0.000767558	17.356	0.000776669	0.000770283	17.003	0.000743788	0.000746338
17.028	0.000765666	0.000767408	17.461	0.000776483	0.000770305	17.119	0.000746266	0.000746311
17.146	0.000766439	0.000767365	17.619	0.000769259	0.000770339	17.241	0.000744402	0.000746235
17.262	0.000765909	0.00076734	17.743	0.000768644	0.000770433	17.376	0.000746397	0.000746214
17.37	0.000766439	0.000767369	17.851	0.000767743	0.000770303	17.497	0.000743256	0.000746148
17.517	0.000763647	0.000767257	17.967	0.000771491	0.000770424	17.629	0.000745838	0.000746018
17.64	0.000765823	0.000767214	18.086	0.000769073	0.000770444	17.739	0.000743387	0.000745851
17.758	0.000766997	0.0007672	18.215	0.000770189	0.000770401	17.877	0.00074621	0.000745679
17.873	0.00076452	0.000767186	18.323	0.000769202	0.000770405	18.001	0.000742138	0.000745646
17.979	0.000764019	0.000767285	18.438	0.000769946	0.000770242	18.119	0.000745306	0.000745559
18.109	0.000765852	0.000767385	18.548	0.00077245	0.000770155	18.236	0.000743546	0.00074548
18.248	0.00076588	0.000767494	18.675	0.000768301	0.000770185	18.368	0.000742884	0.000745405
18.367	0.000768644	0.000767664	18.801	0.000770933	0.000770248	18.488	0.000743788	0.000745336
18.508	0.000768644	0.000767698	18.914	0.000769817	0.000770269	18.624	0.000744961	0.000745351
18.627	0.000767126	0.000767644	19.038	0.000762807	0.000770328	18.755	0.000746397	0.00074528
18.755	0.000766839	0.00076763	19.176	0.000769417	0.000770211	18.872	0.000741179	0.000745188
18.859	0.00076641	0.000767604	19.283	0.000769474	0.000770144	19	0.000750096	0.000745282
18.958	0.000765666	0.000767507	19.422	0.000769817	0.000770134	19.142	0.00074376	0.000745434
19.088	0.000765322	0.000767437	19.534	0.000770561	0.000770154	19.265	0.000745651	0.000745438
19.231	0.000770691	0.00076752	19.645	0.00077152	0.000770172	19.376	0.000747384	0.000745373
19.358	0.000764763	0.000767481	19.764	0.000773351	0.000770337	19.484	0.000749592	0.000745466
19.489	0.000771837	0.000767431	19.89	0.00077059	0.000770484	19.604	0.000748418	0.000745532
19.613	0.000772553	0.000767355	19.994	0.000772793	0.000770569	19.721	0.000752388	0.000745607
19.711	0.00076777	0.000767271	20.118	0.000773351	0.000770738	19.831	0.000747971	0.000745734
19.848	0.000766439	0.000767136	20.23	0.000770561	0.00077092	19.928	0.000747887	0.00074588
19.969	0.000767584	0.000767109	20.358	0.000772078	0.000771035	20.068	0.000747328	0.000746016
20.074	0.000762129	0.000766995	20.474	0.000772049	0.000770952	20.185	0.000749779	0.000746215
20.181	0.000769975	0.000767091	20.576	0.000770561	0.000770739	20.307	0.00074621	0.000746248
20.287	0.000766224	0.000767132	20.712	0.00077162	0.000770699	20.414	0.000746956	0.000746226
20.413	0.000767155	0.000767143	20.863	0.000769846	0.000770669	20.535	0.000740275	0.000746154
20.548	0.000767584	0.00076718	20.999	0.000769474	0.000770736	20.631	0.000741793	0.000746253
20.668	0.000763833	0.000767351	21.123	0.000768859	0.000770807	20.737	0.000741365	0.000746346
20.803	0.000767369	0.000767416	21.261	0.000768358	0.000770876	20.859	0.000740779	0.00074641
20.929	0.000768057	0.000767445	21.381	0.000774652	0.000770819	20.985	0.000746983	0.000746411
21.018	0.000768085	0.000767523	21.493	0.000769102	0.000770832	21.111	0.000745279	0.0007465
21.147	0.000770348	0.000767622	21.623	0.000767028	0.000770874	21.202	0.000747356	0.000746496
21.246	0.000769574	0.000767659	21.737	0.000771119	0.000770897	21.331	0.000743629	0.000746568
21.368	0.000772395	0.000767685	21.87	0.000771863	0.000770953	21.458	0.000743788	0.000746661
21.502	0.000767369	0.000767634	21.994	0.000771176	0.000770837	21.572	0.000745865	0.000746666
21.603	0.000765723	0.000767577	22.106	0.000772264	0.000770784	21.683	0.000747039	0.000746775
21.709	0.000766811	0.000767488	22.211	0.000768916	0.000770875	21.801	0.000746741	0.000746828
21.791	0.000767369	0.000767488	22.323	0.000768759	0.000770905	21.917	0.000747701	0.000747075
21.908	0.000766123	0.000767596	22.439	0.000769102	0.000770902	22.023	0.000753133	0.000747051
22.037	0.00076399	0.000767655	22.574	0.000769875	0.00077087	22.173	0.000748502	0.000747138
22.193	0.000769288	0.000767717	22.678	0.000769975	0.000770852	22.288	0.000741738	0.000747149
22.308	0.000765164	0.000767675	22.78	0.00077657	0.000770841	22.414	0.000746825	0.000747127
22.43	0.000768672	0.000767741	22.895	0.000771892	0.00077082	22.52	0.000747384	0.000747087
22.552	0.000766439	0.000767694	23.021	0.000772822	0.000770802	22.643	0.000748316	0.000747102
22.684	0.000765322	0.000767601	23.137	0.000776355	0.000770815	22.742	0.000751298	0.000747012
22.796	0.000765508	0.00076755	23.258	0.000779145	0.000770765	22.898	0.000749751	0.00074708
22.901	0.000768916	0.000767645	23.39	0.000774896	0.000770703	23.01	0.000748102	0.00074713
23.014	0.000765852	0.000767691	23.5	0.00077245	0.000770612	23.131	0.000753935	0.000747165
23.133	0.000770562	0.000767739	23.602	0.000765597	0.000770517	23.259	0.000747971	0.000747099
23.259	0.000768543	0.0007677	23.733	0.000767214	0.000770508	23.36	0.000743284	0.00074706
23.4	0.000766439	0.00076781	23.842	0.000767113	0.000770445	23.479	0.000742725	0.000747123
23.518	0.000768329	0.000767881	23.958	0.000771176	0.000770441	23.599	0.000748316	0.00074731
23.651	0.000772395	0.00076795	24.087	0.000775082	0.0007705	23.721	0.000750552	0.000747497
23.781	0.000769102	0.000768083	24.221	0.000772607	0.000770488	23.839	0.000746639	0.000747648
23.875	0.000768486	0.000768086	24.333	0.000767271	0.000770459	23.96	0.000746266	0.000747748
23.984	0.000768515	0.000768172	24.438	0.000769875	0.000770337	24.082	0.000746666	0.000747716
24.098	0.000769045	0.000768205	24.552	0.000772106	0.000770213	24.214	0.000745148	0.000747872
24.214	0.000767742	0.00076821	24.705	0.000773623	0.000770181	24.327	0.000747198	0.000747927
24.333	0.000767212	0.000768182	24.825	0.000771148	0.000770087	24.424	0.000747626	0.000748037
24.449	0.000766066	0.000768175	24.923	0.000765039	0.000769997	24.553	0.000744057	0.000748222
24.561	0.000765723	0.000768294	25.036	0.000767085	0.000769956	24.704	0.000750496	0.000748193
24.687	0.000762558	0.000768345	25.145	0.000767428	0.000769863	24.834	0.000749117	0.000748199
24.819	0.000766868	0.000768423	25.27	0.000770962	0.000769819	24.929	0.000753748	0.000748271
24.927	0.000771894	0.000768424	25.378	0.000769317	0.000769807	25.045	0.000748875	0.000748335
25.059	0.000768701	0.000768468	25.528	0.000768201	0.000769895	25.17	0.000748232	0.000748353
25.188	0.000768486	0.000768524	25.653	0.00076966	0.000769968	25.29	0.00074621	0.000748419
25.306	0.000768515	0.000768553	25.781	0.000770962	0.000769846	25.408	0.000746238	0.000748577
25.437	0.000768171	0.000768699	25.896	0.000772264	0.000769699	25.53	0.000747543	0.000748627
25.562	0.000769446	0.000768707	26.012	0.000769689	0.000769686	25.66	0.000749192	0.000748635
25.675	0.00076777	0.000768613	26.128	0.000773408	0.000769643	25.782	0.000747785	0.000748669
25.787	0.000765164	0.000768562	26.269	0.000770804	0.000769476	25.912	0.000751484	0.000748585
25.896	0.000771307	0.000768571	26.407	0.000767428	0.000769357	26.015	0.000750422	0.000748539
26.017	0.000769947	0.000768556	26.514	0.000767428	0.000769174	26.141	0.000749089	0.000748441
26.135	0.000764577	0.000768681	26.614	0.000767214	0.000769081	26.255	0.000746424	0.000748394
26.274	0.000767956	0.000768648	26.759	0.000770089	0.000769033	26.373	0.000744244	0.000748347
26.399	0.000771865	0.000768626	26.878	0.000768387	0.000769024	26.503	0.000750151	0.000748336
26.518	0.000770749	0.000768692	26.983	0.000769689	0.000769076	26.634	0.000749807	0.000748387
26.625	0.000771121	0.000768729	27.103	0.000772478	0.000769014	26.772	0.000751354	0.00074833
26.748	0.000770591	0.000768682	27.226	0.000768229	0.000768821	26.884	0.000749033	0.000748353
26.915	0.000767555	0.000768664	27.346	0.000766899	0.000768787	26.983	0.000745893	0.000748376
27.026	0.000772424	0.000768622	27.461	0.000768387	0.000768838	27.108	0.000745334	0.000748428
27.106	0.000769789	0.000768597	27.59	0.000762779	0.000768894	27.238	0.000753245	0.000748482
27.225	0.000770562	0.00076855	27.711	0.000765411	0.000768781	27.381	0.000750151	0.000748523
27.356	0.000768143	0.000768602	27.809	0.000766341	0.000768679	27.512	0.000749248	0.000748558
27.482	0.00077208	0.000768581	27.925	0.000767242	0.000768586	27.608	0.000753217	0.000748602
27.592	0.000773412	0.000768706	28.038	0.000769131	0.000768684	27.694	0.000744375	0.000748671
27.724	0.000768329	0.000768793	28.152	0.000767485	0.000768677	27.82	0.000747384	0.000748545
27.839	0.000770777	0.000768966	28.298	0.000766684	0.000768733	27.972	0.000750422	0.00074846
27.952	0.000767455	0.000769009	28.416	0.000768172	0.000768731	28.086	0.000750925	0.00074838
28.054	0.000768329	0.000769024	28.529	0.000773565	0.000768643	28.206	0.000754065	0.000748458
28.169	0.000766868	0.000769119	28.651	0.000773594	0.0007686	28.327	0.000751885	0.000748508
28.276	0.000770749	0.00076907	28.78	0.000763737	0.00076848	28.438	0.000749807	0.000748591
28.374	0.000772639	0.000769013	28.884	0.000769102	0.000768405	28.568	0.000749331	0.000748637
28.499	0.000769073	0.000768973	29.01	0.000771205	0.000768334	28.693	0.000747812	0.000748659
28.629	0.000761627	0.000768949	29.117	0.000770647	0.000768309	28.8	0.000750049	0.000748606
28.736	0.000762744	0.000768917	29.229	0.000767829	0.000768168	28.923	0.000747039	0.000748631
28.862	0.000765937	0.000768969	29.341	0.000773065	0.000768033	29.028	0.000747384	0.000748573
28.998	0.000768143	0.000768944	29.507	0.000765597	0.000768071	29.125	0.000743098	0.000748555
29.137	0.000772238	0.00076887	29.638	0.000767671	0.000768079	29.226	0.00075154	0.000748471
29.26	0.000768916	0.00076886	29.777	0.000763179	0.000768161	29.343	0.000745548	0.000748429
29.373	0.000767398	0.000768831	29.879	0.000766741	0.000768136	29.436	0.000742753	0.000748492
29.494	0.000769818	0.000768776	30.007	0.000769746	0.000768107	29.567	0.000745334	0.000748409
29.628	0.00077019	0.0007687	30.12	0.000768043	0.000768097	29.678	0.00074539	0.00074833
29.754	0.000770033	0.000768656	30.257	0.000765225	0.000768086	29.814	0.000751726	0.000748303
29.877	0.000768171	0.00076863	30.382	0.000770862	0.00076812	29.932	0.000747812	0.00074832
29.975	0.000766338	0.000768577	30.501	0.000769875	0.000768186	30.077	0.000748903	0.000748344
30.079	0.00076724	0.000768409	30.618	0.000772722	0.000768128	30.175	0.000749462	0.000748468
30.193	0.000766653	0.000768287	30.766	0.000766369	0.000768203	30.286	0.000747226	0.00074834
30.327	0.000770405	0.000768187	30.87	0.000768415	0.000768313	30.407	0.000748987	0.000748225
30.456	0.000766123	0.000768129	31.011	0.000766398	0.000768387	30.53	0.000749835	0.000748153
30.556	0.000772424	0.000768056	31.143	0.000770061	0.000768385	30.643	0.000747598	0.000748006
30.692	0.00077019	0.000767868	31.266	0.000766713	0.000768427	30.763	0.000744057	0.000748107
30.796	0.000771364	0.000767877	31.412	0.000770304	0.000768479	30.915	0.000744803	0.000748072
30.922	0.000769073	0.000767775	31.513	0.000770833	0.000768622	31.055	0.000749676	0.000748009
31.042	0.000772639	0.000767739	31.611	0.000764825	0.000768711	31.174	0.000752816	0.000747937
31.176	0.00077357	0.000767678	31.766	0.000765997	0.000768651	31.304	0.000750822	0.000747752
31.284	0.000765966	0.00076774	31.895	0.00076358	0.000768565	31.414	0.00075045	0.000747606
31.422	0.000765593	0.000767751	31.995	0.000767113	0.000768625	31.545	0.000748558	0.000747521
31.536	0.000766152	0.000767729	32.114	0.00076863	0.000768588	31.661	0.000748689	0.000747465
31.664	0.0007682	0.000767774	32.219	0.000768415	0.000768552	31.818	0.00074648	0.000747465
31.774	0.000766152	0.00076794	32.329	0.000766212	0.00076856	31.922	0.000749061	0.000747346
31.869	0.000767799	0.000768022	32.434	0.000763952	0.000768547	32.052	0.00074853	0.000747318
31.977	0.000770033	0.000768019	32.568	0.000769345	0.000768432	32.19	0.000749462	0.000747301
32.096	0.00076618	0.00076795	32.694	0.000767857	0.00076861	32.311	0.000744831	0.000747449
32.196	0.000764076	0.000767817	32.803	0.000771362	0.000768724	32.439	0.000744271	0.000747442
32.311	0.000766496	0.000767811	32.939	0.000768844	0.00076886	32.56	0.00074744	0.000747581
32.419	0.000769073	0.000767856	33.065	0.000766899	0.000768981	32.661	0.000745949	0.000747793
32.533	0.000766868	0.000767759	33.166	0.000769188	0.000768864	32.767	0.000745762	0.000747868
32.65	0.000768858	0.000767775	33.272	0.00077192	0.000768905	32.89	0.000749993	0.000748033
32.763	0.000769288	0.000767692	33.393	0.000769932	0.00076899	33.019	0.000749891	0.000748037
32.88	0.00076482	0.000767714	33.49	0.000770275	0.000769023	33.149	0.000747095	0.000748122
33.001	0.00076389	0.000767762	33.594	0.000765439	0.000769072	33.269	0.000751698	0.000748166
33.146	0.000763546	0.000767818	33.719	0.000766584	0.000769051	33.407	0.000746722	0.000748145
33.253	0.000765436	0.000767793	33.846	0.000771048	0.000769111	33.542	0.000744271	0.000748275
33.384	0.000765193	0.000767705	33.96	0.000770118	0.000769149	33.679	0.000745576	0.000748274
33.533	0.000768357	0.000767684	34.075	0.000767142	0.000769127	33.798	0.000745707	0.000748242
33.636	0.000763861	0.000767503	34.203	0.000771262	0.000769019	33.92	0.000749546	0.000748253
33.767	0.000768758	0.000767387	34.309	0.000770118	0.000768977	34.049	0.000745576	0.0007484
33.885	0.000765593	0.000767354	34.423	0.000773995	0.000768826	34.167	0.000747198	0.000748503
34.011	0.000765593	0.000767421	34.576	0.000772722	0.000768678	34.292	0.000747253	0.000748475
34.121	0.000765221	0.0007674	34.688	0.00077049	0.000768675	34.425	0.000744644	0.000748227
34.24	0.000770033	0.000767327	34.799	0.000769216	0.000768702	34.53	0.000744458	0.000748085
34.361	0.000771336	0.000767401	34.925	0.00076677	0.000768871	34.65	0.000745445	0.000747931
34.484	0.000771522	0.000767394	35.018	0.000767242	0.00076893	34.779	0.000746508	0.000747825
34.603	0.000771364	0.000767423	35.135	0.000769374	0.000768948	34.904	0.000747812	0.00074763
34.692	0.000770061	0.000767364	35.25	0.000771048	0.000768956	35.022	0.000743954	0.000747486
34.809	0.000766954	0.00076731	35.374	0.00076717	0.000768985	35.172	0.000745632	0.000747399
34.958	0.000765751	0.000767362	35.517	0.00076717	0.000769081	35.3	0.000746508	0.000747226
35.087	0.000764663	0.000767236	35.621	0.00077471	0.000769119	35.394	0.000750636	0.000747103
35.21	0.000765436	0.000767266	35.756	0.000773495	0.000769197	35.514	0.000751167	0.000747181
35.317	0.000768601	0.000767252	35.869	0.000770089	0.000769174	35.626	0.000752658	0.000747281
35.423	0.000769718	0.000767289	35.988	0.000772908	0.00076936	35.774	0.00075359	0.000747267
35.542	0.000764877	0.000767196	36.116	0.000763794	0.000769514	35.905	0.000749117	0.000747253
35.669	0.000770992	0.00076728	36.235	0.000770118	0.000769672	36.011	0.000753804	0.000747257
35.812	0.00076578	0.000767264	36.346	0.00076956	0.000769699	36.154	0.000751941	0.000747163
35.942	0.000769317	0.000767164	36.464	0.000772536	0.000769735	36.267	0.000752155	0.000747216
36.08	0.000768787	0.000767201	36.557	0.000772379	0.000769773	36.392	0.000751167	0.000747217
36.223	0.000770061	0.000767122	36.669	0.000771663	0.000769902	36.541	0.000748372	0.000747153
36.325	0.000765379	0.000767159	36.786	0.000769431	0.000770023	36.66	0.000753833	0.000747124
36.44	0.000765937	0.000767214	36.882	0.000770332	0.000770063	36.795	0.000748959	0.000747176
36.564	0.000765063	0.000767223	37.001	0.00076531	0.000770104	36.903	0.000748185	0.000747254
36.669	0.000763173	0.000767232	37.114	0.000764538	0.00077017	37.019	0.000748185	0.00074726
36.791	0.00076429	0.000767335	37.23	0.000764566	0.00077024	37.126	0.00075154	0.000747188
36.92	0.000769689	0.000767317	37.352	0.000762621	0.000770331	37.24	0.000750049	0.000747295
37.06	0.000772453	0.000767377	37.458	0.000763264	0.00077038	37.34	0.000748241	0.000747352
37.188	0.000771608	0.000767509	37.577	0.000764695	0.000770505	37.473	0.000740171	0.000747409
37.331	0.000769847	0.00076759	37.694	0.000767356	0.000770527	37.594	0.000743581	0.000747486
37.453	0.000769718	0.000767627	37.822	0.000772193	0.000770651	37.708	0.000742594	0.000747629
37.556	0.000765221	0.000767581	37.932	0.000770118	0.000770681	37.814	0.000743153	0.000747764
37.688	0.000767641	0.000767433	38.046	0.00076956	0.000770694	37.93	0.000738763	0.000747898
37.84	0.000765221	0.000767368	38.182	0.000768816	0.000770716	38.048	0.000739108	0.000747855
37.941	0.000763359	0.000767329	38.31	0.0007677	0.000770702	38.166	0.000744644	0.000747968
38.06	0.000770462	0.000767324	38.437	0.000768844	0.000770767	38.282	0.000739695	0.000747972
38.171	0.000763603	0.000767354	38.552	0.000771291	0.00077087	38.389	0.000743209	0.000747955
38.312	0.000767698	0.000767427	38.689	0.000771821	0.000770754	38.501	0.0007488	0.000747937
38.461	0.000763388	0.000767452	38.817	0.000770175	0.000770736	38.633	0.000749359	0.000747774
38.577	0.000768386	0.000767422	38.925	0.000778331	0.000770724	38.762	0.000746722	0.000747523
38.704	0.000764319	0.000767378	39.075	0.000774797	0.00077058	38.889	0.000745231	0.000747246
38.863	0.000771178	0.000767343	39.196	0.000777215	0.000770647	39.005	0.000745977	0.00074724
38.977	0.000768042	0.00076724	39.32	0.000773309	0.00077066	39.136	0.000745231	0.000747062
39.093	0.000764161	0.000767249	39.437	0.000771763	0.000770668	39.246	0.000752556	0.000746917
39.219	0.00076671	0.000767224	39.56	0.000772193	0.000770618	39.359	0.000747151	0.000746816
39.354	0.000759851	0.000767203	39.664	0.000772035	0.000770538	39.467	0.000748455	0.000746657
39.473	0.000765464	0.000767152	39.798	0.000772779	0.000770509	39.568	0.000745231	0.000746681
39.609	0.0007682	0.000767124	39.929	0.000773094	0.000770469	39.706	0.000746936	0.000746444
39.728	0.00076565	0.000767297	40.057	0.000772193	0.000770408	39.861	0.000749546	0.000746277
39.839	0.000768815	0.000767371	40.191	0.000770518	0.000770492	39.972	0.000746032	0.000746191
39.977	0.000769131	0.000767379	40.295	0.000774797	0.000770651	40.084	0.000745874	0.000746208
40.111	0.000767856	0.000767428	40.422	0.000774797	0.00077079	40.214	0.000751037	0.000746162
40.24	0.000768658	0.0007674	40.531	0.000776471	0.000770909	40.344	0.000750105	0.000746164
40.347	0.000772324	0.000767229	40.656	0.000779104	0.000771045	40.461	0.000750133	0.0007462
40.468	0.000769317	0.000767126	40.768	0.000771606	0.000771126	40.575	0.000748586	0.000746343
40.557	0.000771952	0.000767066	40.879	0.000775541	0.000771169	40.688	0.000751754	0.000746416
40.689	0.000768973	0.000767037	41.012	0.000768286	0.000771155	40.818	0.000752341	0.000746483
40.817	0.000763975	0.000767082	41.14	0.000767943	0.000771211	40.934	0.000753301	0.000746474
40.958	0.000768071	0.000767101	41.28	0.00077049	0.000771154	41.059	0.000745659	0.000746574
41.061	0.000768042	0.000767203	41.383	0.000770332	0.00077116	41.182	0.000749704	0.000746658
41.156	0.00076671	0.000767237	41.472	0.000770461	0.000771217	41.318	0.000745818	0.000746704
41.282	0.000767269	0.000767179	41.589	0.000772436	0.000771116	41.435	0.000745632	0.000746868
41.394	0.000768414	0.000767208	41.71	0.000768816	0.000771048	41.556	0.000749732	0.000747033
41.529	0.000766682	0.000767182	41.843	0.000772565	0.000771063	41.671	0.000742864	0.000747113
41.644	0.000767111	0.000767313	41.973	0.00076946	0.000771097	41.788	0.000739826	0.000747081
41.744	0.000767455	0.000767372	42.083	0.000765553	0.000770978	41.899	0.000739508	0.000747116
41.86	0.000763072	0.000767431	42.193	0.000767228	0.000770957	42.001	0.0007488	0.000747151
41.977	0.00076578	0.00076742	42.302	0.000770762	0.000770834	42.133	0.000744727	0.000747079
42.107	0.000766209	0.00076741	42.434	0.000769989	0.000770842	42.248	0.000744541	0.000746933
42.248	0.000768042	0.000767451	42.562	0.000769989	0.000770837	42.36	0.000746992	0.000746736
42.364	0.000767727	0.000767486	42.659	0.000768315	0.000770853	42.485	0.00074305	0.00074674
42.487	0.000767455	0.000767582	42.777	0.000770146	0.000770875	42.597	0.000749602	0.000746686
42.615	0.000763946	0.000767645	42.896	0.000767385	0.000770785	42.711	0.000741773	0.000746698
42.728	0.000774773	0.000767701	43.027	0.000767228	0.000770746	42.822	0.000740413	0.000746746
42.86	0.000768815	0.000767759	43.14	0.000769588	0.000770721	42.939	0.000743795	0.000746703
42.98	0.000763603	0.000767686	43.259	0.000772651	0.00077073	43.082	0.00074907	0.000746835
43.117	0.000766768	0.000767658	43.372	0.000771663	0.000770647	43.209	0.000749201	0.000746959
43.237	0.000768257	0.000767571	43.475	0.000768687	0.000770576	43.331	0.000750161	0.000746938
43.366	0.000763732	0.000767422	43.602	0.000770204	0.000770388	43.445	0.000750077	0.00074695
43.482	0.000766367	0.000767227	43.724	0.000768844	0.000770199	43.567	0.000747421	0.000746936
43.578	0.000766768	0.000767224	43.83	0.00076956	0.000770182	43.682	0.000747309	0.000746974
43.681	0.000768286	0.000767024	43.968	0.000771477	0.000770033	43.806	0.000746032	0.000746904
43.799	0.000767484	0.000766996	44.099	0.000772965	0.000770089	43.929	0.000742677	0.000746799
43.92	0.000768629	0.000767047	44.222	0.000766669	0.00077007	44.046	0.000743851	0.000746679
44.054	0.000770434	0.00076708	44.335	0.000769088	0.000770043	44.145	0.000743395	0.000746721
44.182	0.000765063	0.000767041	44.449	0.000770633	0.000770033	44.283	0.000746992	0.000746748
44.304	0.000767512	0.000767039	44.562	0.000763693	0.000769994	44.412	0.000748055	0.000746875
44.425	0.000765092	0.000766974	44.678	0.000767786	0.000769959	44.526	0.000751652	0.000746916
44.552	0.000766367	0.00076691	44.797	0.000772593	0.000770026	44.631	0.000752901	0.000746914
44.657	0.00077009	0.000766933	44.924	0.000771907	0.000770024	44.753	0.00074771	0.000747024
44.796	0.000771393	0.000766962	45.038	0.000772279	0.000770046	44.876	0.000748483	0.000747073
44.924	0.000767297	0.000767019	45.169	0.000773709	0.000770094	44.985	0.00074702	0.000747205
45.048	0.000770649	0.000767114	45.296	0.000770948	0.000770159	45.114	0.000742332	0.000747137
45.159	0.000767512	0.000767169	45.415	0.000773738	0.000770108	45.238	0.000737776	0.000747189
45.272	0.000766266	0.000767246	45.519	0.000771506	0.000770113	45.355	0.000742518	0.000747287
45.391	0.000768472	0.000767174	45.649	0.000772994	0.000770059	45.465	0.000747365	0.000747284
45.501	0.000764748	0.00076714	45.759	0.00077318	0.000770126	45.579	0.000745687	0.000747358
45.611	0.000768658	0.000767101	45.884	0.000768158	0.000770095	45.721	0.000745846	0.000747315
45.714	0.000771078	0.000767124	46.013	0.000771105	0.000770242	45.846	0.000749359	0.000747424
45.828	0.000768629	0.000766953	46.124	0.000770948	0.000770257	45.969	0.000747365	0.00074744
45.923	0.000765092	0.000766971	46.243	0.000770948	0.000770171	46.08	0.00075277	0.000747452
46.03	0.000767698	0.000767041	46.342	0.000770576	0.000770062	46.197	0.000752183	0.000747429
46.142	0.000763416	0.000766994	46.465	0.000771163	0.000770095	46.314	0.000749974	0.000747375
46.268	0.000761053	0.000766969	46.577	0.000766884	0.000770231	46.433	0.00075072	0.000747375
46.399	0.000762356	0.000767021	46.682	0.00076946	0.000770312	46.567	0.000749415	0.000747332
46.518	0.000769188	0.000767052	46.779	0.000770762	0.000770407	46.684	0.000750534	0.000747416
46.65	0.000761769	0.000767034	46.876	0.000767943	0.00077042	46.817	0.000748166	0.000747359
46.771	0.000767541	0.00076706	47.005	0.000771134	0.000770385	46.966	0.000746992	0.000747363
46.892	0.000766581	0.000766969	47.131	0.000766984	0.000770302	47.058	0.000747206	0.000747478
47.012	0.000769746	0.000766951	47.252	0.000769116	0.000770386	47.169	0.000747765	0.000747675
47.127	0.000766023	0.000766916	47.372	0.000769832	0.000770358	47.263	0.000751093	0.000747724
47.256	0.00076661	0.000767052	47.495	0.000768472	0.000770291	47.407	0.000752295	0.000747702
47.364	0.000763975	0.000767049	47.617	0.000770604	0.000770346	47.5	0.000747738	0.000747737
47.508	0.00076512	0.000767207	47.729	0.000772279	0.000770344	47.642	0.00074963	0.000747667
47.641	0.000767885	0.000767369	47.84	0.000772436	0.000770246	47.782	0.000748483	0.000747565
47.741	0.000768601	0.000767359	47.988	0.000770576	0.000770199	47.915	0.000742304	0.000747446
47.866	0.000770334	0.000767236	48.117	0.000768	0.000770107	48.032	0.000746219	0.000747333
47.967	0.000767913	0.000767165	48.222	0.000770576	0.000770086	48.137	0.000745342	0.000747234
48.086	0.000768601	0.000767181	48.343	0.000768158	0.000770119	48.246	0.000747365	0.000747295
48.2	0.000770119	0.000767172	48.447	0.000770232	0.000770117	48.347	0.000749574	0.000747534
48.322	0.000764376	0.000767159	48.571	0.000767228	0.000770175	48.467	0.000746806	0.000747647
48.431	0.000766023	0.000767211	48.695	0.000771749	0.000770114	48.604	0.000746833	0.000747652
48.539	0.000765464	0.000767273	48.804	0.00076853	0.000770111	48.724	0.000747421	0.000747626
48.678	0.000765092	0.000767237	48.929	0.000774883	0.000770127	48.859	0.000747337	0.000747686
48.812	0.000766051	0.000767182	49.061	0.000768029	0.000770125	48.963	0.000741214	0.000747592
48.913	0.000769746	0.000767168	49.202	0.000765181	0.000770075	49.078	0.00074441	0.000747593
49.044	0.000767168	0.000767236	49.33	0.00076707	0.000770089	49.181	0.000747924	0.000747422
49.157	0.000764376	0.000767241	49.468	0.000773395	0.000770151	49.288	0.000746433	0.000747338
49.271	0.000766954	0.000767369	49.566	0.000775598	0.000770155	49.411	0.000750161	0.000747207
49.374	0.000766424	0.000767544	49.709	0.000774325	0.000770313	49.567	0.000747896	0.000746977
49.494	0.000767913	0.000767638	49.843	0.000773709	0.000770276	49.688	0.00075168	0.000746901
49.598	0.000765865	0.000767647	49.953	0.000770232	0.000770186	49.813	0.00074441	0.000746833
49.711	0.000769589	0.000767673	50.068	0.000769674	0.000770202	49.92	0.000746246	0.00074681
49.836	0.000762886	0.000767652	50.179	0.000768744	0.000770149	50.014	0.000748539	0.000746764
50.002	0.000767698	0.000767592	50.279	0.000770948	0.000770187	50.155	0.000753889	0.000746667
50.115	0.000768658	0.000767527	50.391	0.000767628	0.000770249	50.267	0.000745874	0.000746567
50.229	0.00077198	0.000767503	50.519	0.000767256	0.000770238	50.379	0.000745901	0.000746393
50.322	0.000767383	0.000767474	50.634	0.000766483	0.000770259	50.493	0.000749816	0.000746226
50.431	0.000773126	0.000767504	50.761	0.000767657	0.000770248	50.624	0.000748082	0.000746156
50.535	0.000774616	0.000767566	50.864	0.000767628	0.000770212	50.748	0.000747738	0.000746014
50.652	0.000769589	0.000767501	50.977	0.000769488	0.0007701	50.873	0.000741614	0.000745999
50.792	0.00076512	0.000767431	51.087	0.0007676	0.000770013	50.996	0.000742733	0.000745967
50.932	0.000763688	0.000767263	51.213	0.000772622	0.000770021	51.099	0.000741987	0.000746054
51.071	0.000771479	0.000767345	51.316	0.000772651	0.000769989	51.229	0.000745398	0.000746122
51.193	0.000767011	0.000767467	51.431	0.00077361	0.000770059	51.335	0.000749974	0.000746111
51.314	0.00076565	0.000767422	51.524	0.000774511	0.000769969	51.494	0.000748297	0.000746156
51.458	0.000771107	0.000767405	51.66	0.00076986	0.000769937	51.635	0.000747635	0.000746085
51.587	0.000767913	0.000767395	51.787	0.000773023	0.000769846	51.752	0.000744338	0.000746032
51.71	0.000766825	0.00076736	51.91	0.000768959	0.000769891	51.894	0.000748912	0.000745952
51.838	0.000768286	0.000767427	52.017	0.000771005	0.000769724	52.022	0.000744545	0.000745924
51.955	0.000767913	0.000767472	52.118	0.000768401	0.00076976	52.149	0.000747455	0.000746058
52.097	0.000768529	0.000767476	52.244	0.000771692	0.000769889	52.261	0.00074401	0.000746062
52.214	0.000767942	0.000767459	52.36	0.000773738	0.000770018	52.375	0.000747922	0.00074595
52.341	0.000769961	0.000767516	52.474	0.000771349	0.000769981	52.494	0.000743312	0.000745911
52.457	0.000769961	0.00076755	52.569	0.000774941	0.000769872	52.607	0.00073897	0.000745829
52.585	0.000767168	0.000767481	52.674	0.000767571	0.000769727	52.763	0.000745553	0.000745824
52.719	0.000769646	0.000767503	52.819	0.000766168	0.000769743	52.857	0.000747031	0.000745711
52.828	0.000763101	0.000767618	52.937	0.000768773	0.000769766	52.977	0.000747031	0.0007457
52.973	0.000766481	0.000767579	53.059	0.000768401	0.000769683	53.082	0.00074464	0.000745631
53.099	0.000763502	0.000767714	53.188	0.00076893	0.000769585	53.2	0.000742234	0.0007455
53.227	0.000766424	0.000767778	53.322	0.000772279	0.000769558	53.3	0.000742692	0.000745403
53.351	0.000764805	0.000767775	53.432	0.000769302	0.000769592	53.411	0.000742207	0.000745494
53.472	0.000765149	0.000767707	53.544	0.000769517	0.000769607	53.547	0.000743755	0.000745511
53.61	0.000765493	0.00076771	53.663	0.000770075	0.000769722	53.671	0.000744173	0.000745386
53.724	0.000768286	0.00076766	53.816	0.000770418	0.000769806	53.788	0.000742413	0.000745215
53.828	0.00076459	0.000767463	53.956	0.000766727	0.000769873	53.899	0.000747691	0.000745144
53.942	0.000764991	0.000767358	54.074	0.00076614	0.000769913	54.028	0.000740682	0.000745212
54.049	0.000761797	0.000767411	54.186	0.000768401	0.000770031	54.132	0.000750673	0.000745176
54.163	0.000772067	0.000767417	54.307	0.00076893	0.00077007	54.242	0.000748772	0.000745256
54.282	0.00077486	0.000767243	54.428	0.000771749	0.000770119	54.363	0.000746827	0.000745293
54.418	0.000767813	0.000767167	54.546	0.000765639	0.00077001	54.473	0.000751885	0.00074527
54.538	0.000763502	0.000767204	54.702	0.00076561	0.000769842	54.591	0.000743178	0.000745302
54.659	0.000765521	0.000767183	54.812	0.000767099	0.000769848	54.707	0.000744105	0.000745297
54.77	0.000763659	0.000767107	54.92	0.000770819	0.000769747	54.83	0.00074338	0.000745311
54.912	0.000768529	0.000767021	55.033	0.000766354	0.000769732	54.978	0.000745896	0.000745254
55.043	0.000768314	0.000767029	55.158	0.000769889	0.00076974	55.099	0.000748028	0.000745293
55.152	0.00076999	0.000767046	55.249	0.000771749	0.000769781	55.246	0.000744632	0.000745285
55.263	0.000766295	0.00076694	55.378	0.000773638	0.000769716	55.37	0.000742207	0.000745342
55.381	0.000767254	0.000766889	55.473	0.000771506	0.000769677	55.476	0.000744438	0.000745329
55.504	0.000768715	0.000766905	55.584	0.000770046	0.000769685	55.595	0.000746002	0.000745365
55.633	0.000762886	0.000766893	55.7	0.000766941	0.000769562	55.72	0.000747637	0.000745587
55.734	0.000769059	0.000766949	55.791	0.00077454	0.000769695	55.832	0.000745919	0.000745611
55.867	0.000771694	0.000766989	55.896	0.000771406	0.000769809	55.972	0.000743828	0.000745659
55.992	0.000767598	0.000767063	55.994	0.000765424	0.000769939	56.081	0.000742729	0.00074565
56.105	0.000769804	0.000767019	56.113	0.00076375	0.000769987	56.196	0.000741846	0.000745701
56.214	0.00077095	0.000767099	56.238	0.000769546	0.000770101	56.324	0.000748978	0.000745808
56.354	0.0007685	0.000767151	56.372	0.00076936	0.000770099	56.454	0.000750504	0.000745824
56.469	0.0007685	0.00076722	56.494	0.000768029	0.000770126	56.57	0.000746763	0.000745933
56.594	0.000767569	0.000767309	56.613	0.000772336	0.000770211	56.669	0.00074344	0.000746021
56.717	0.000770548	0.000767441	56.735	0.000771964	0.000770241	56.784	0.000739367	0.000746109
56.825	0.00076459	0.000767388	56.849	0.000771034	0.000770246	56.89	0.000744129	0.00074633
56.937	0.000764246	0.000767432	56.947	0.000771563	0.000770301	57.018	0.000745075	0.000746377
57.074	0.000767784	0.000767516	57.072	0.00077361	0.000770429	57.156	0.000740854	0.00074649
57.184	0.000764032	0.000767682	57.206	0.000774597	0.000770529	57.291	0.000746077	0.000746448
57.301	0.000762599	0.000767635	57.309	0.000775127	0.000770636	57.428	0.000747298	0.000746532
57.411	0.000763101	0.00076738	57.441	0.000768057	0.000770659	57.554	0.000748793	0.000746627
57.54	0.000767569	0.000767328	57.572	0.000765982	0.000770791	57.67	0.000749937	0.000746623
57.645	0.000770019	0.000767376	57.693	0.000770132	0.000771055	57.8	0.000747373	0.000746763
57.779	0.000764032	0.000767433	57.804	0.000767871	0.000771237	57.916	0.000745072	0.000746943
57.9	0.000762441	0.000767444	57.902	0.000768215	0.000771363	58.02	0.000745989	0.000747226
58.048	0.000768715	0.000767393	58.019	0.000771406	0.000771496	58.153	0.000746518	0.000747429
58.183	0.000768744	0.000767362	58.146	0.000770476	0.000771707	58.251	0.000747074	0.000747577
58.286	0.000763129	0.00076726	58.268	0.000768372	0.000771839	58.373	0.000746918	0.000747811
58.425	0.000765364	0.000767277	58.397	0.000771778	0.000771901	58.51	0.000747232	0.000748125
58.546	0.000770792	0.000767354	58.507	0.000771749	0.000772024	58.623	0.000745162	0.000748373
58.691	0.000769302	0.000767324	58.603	0.000768644	0.000772135	58.734	0.000750281	0.000748537
58.809	0.000770047	0.00076737	58.737	0.000774383	0.000772306	58.855	0.00074677	0.000748629
58.909	0.000771694	0.00076729	58.849	0.000771993	0.000772359	58.989	0.0007495	0.000748767
59.014	0.000766853	0.000767167	58.99	0.00077537	0.000772386	59.091	0.000746591	0.000748992
59.124	0.000764246	0.000767072	59.102	0.000770877	0.000772547	59.215	0.000747217	0.000749183
59.249	0.000767598	0.000767026	59.213	0.000774726	0.000772679	59.32	0.000747678	0.000749424
59.391	0.000769088	0.000766899	59.333	0.000772179	0.000772679	59.455	0.00074355	0.000749517
59.514	0.000768314	0.000766831	59.461	0.00077069	0.000772891	59.569	0.000747737	0.000749581
59.588	0.000769675	0.000766865	59.594	0.000773853	0.000773052	59.686	0.000748227	0.000749711
59.676	0.000772224	0.000766806	59.706	0.000771592	0.0007731	59.815	0.000748666	0.000750073
59.794	0.000765578	0.000766801	59.827	0.000770662	0.000773207	59.943	0.000753691	0.000750509
59.912	0.000766853	0.000766864	59.95	0.000769546	0.00077331	60.057	0.000750105	0.000750753
60.029	0.000769274	0.000766923	60.097	0.000772679	0.000773449	60.169	0.000746429	0.000750969
60.149	0.000770233	0.000766822	60.216	0.000773481	0.000773443	60.289	0.000748534	0.000751277
60.263	0.000769675	0.000766878	60.33	0.000774411	0.000773396	60.394	0.000753083	0.000751526
60.377	0.000761854	0.000766961	60.461	0.000772923	0.000773352	60.523	0.000751656	0.000751712
60.488	0.000765149	0.000766932	60.564	0.000772365	0.000773521	60.639	0.0007517	0.000751846
60.624	0.000765979	0.000766834	60.699	0.000779063	0.000773806	60.757	0.00075029	0.000751952
60.772	0.0007684	0.000766809	60.813	0.0007764	0.000773916	60.874	0.000753271	0.000752122
60.896	0.000764246	0.00076691	60.936	0.000777231	0.000773931	60.979	0.000757841	0.00075237
61.007	0.000765922	0.000766975	61.07	0.000773109	0.00077406	61.098	0.000756243	0.000752506
61.143	0.000766724	0.000766877	61.19	0.000780679	0.000774163	61.22	0.000755559	0.000752678
61.284	0.000764777	0.000766839	61.3	0.000778475	0.00077423	61.364	0.00075656	0.000752771
61.4	0.000767197	0.000766909	61.418	0.000776801	0.000774374	61.483	0.000758247	0.000752805
61.488	0.000771164	0.000766899	61.547	0.00077776	0.000774543	61.616	0.000757088	0.000752945
61.609	0.000767197	0.000766808	61.663	0.000775714	0.000774672	61.745	0.000754337	0.000753133
61.728	0.000765206	0.000766703	61.768	0.000775685	0.000774665	61.852	0.000752351	0.00075325
61.857	0.00076502	0.000766659	61.887	0.000777231	0.000774564	61.964	0.000752941	0.000753497
61.977	0.000765392	0.000766488	61.995	0.000772766	0.000774531	62.079	0.000755293	0.000753778
62.086	0.000762785	0.000766463	62.115	0.000773638	0.000774439	62.183	0.000752515	0.000754076
62.198	0.00076744	0.000766471	62.263	0.000770476	0.000774505	62.301	0.000754095	0.000754255
62.312	0.000764461	0.000766461	62.364	0.000769546	0.000774597	62.423	0.000753729	0.000754416
62.453	0.00076502	0.000766349	62.482	0.000780179	0.000774644	62.554	0.000753777	0.000754683
62.576	0.000770262	0.000766317	62.593	0.000776272	0.00077467	62.68	0.000753416	0.00075488
62.699	0.000764562	0.000766307	62.73	0.000774783	0.000774662	62.787	0.000761886	0.000755022
62.809	0.000770262	0.000766158	62.842	0.000777388	0.000774751	62.889	0.000761588	0.000755177
62.916	0.000767841	0.000766081	62.936	0.000776301	0.000774887	63.021	0.000756611	0.000755304
63.034	0.000767254	0.00076609	63.087	0.000778661	0.000774947	63.143	0.000756055	0.000755468
63.127	0.000762599	0.000766137	63.236	0.000773295	0.000774962	63.254	0.000756583	0.00075566
63.245	0.000766882	0.000766124	63.347	0.000772208	0.000774948	63.378	0.000758751	0.000755761
63.368	0.000766853	0.000766059	63.457	0.000772894	0.000774934	63.494	0.000756824	0.00075586
63.473	0.00076164	0.000766114	63.571	0.000776644	0.000774982	63.597	0.000755628	0.000756029
63.567	0.000762571	0.000766127	63.724	0.000780551	0.000775037	63.692	0.000755341	0.000756136
63.686	0.000768744	0.000766061	63.86	0.000775714	0.000774873	63.814	0.000756027	0.00075625
63.793	0.000769145	0.000765987	63.996	0.000768644	0.000774805	63.954	0.000757723	0.000756305
63.925	0.000765793	0.000766024	64.128	0.000774812	0.000774666	64.064	0.000752903	0.000756198
64.045	0.000763688	0.000765919	64.239	0.000776644	0.000774717	64.175	0.000755313	0.000756223
64.194	0.000766825	0.000765901	64.375	0.000773882	0.000774547	64.326	0.000751791	0.000756265
64.313	0.000766696	0.000765888	64.504	0.000775743	0.000774482	64.442	0.000748668	0.000756361
64.428	0.000764833	0.000765774	64.644	0.000780394	0.000774451	64.576	0.000754386	0.000756424
64.539	0.000766194	0.000765741	64.81	0.000778318	0.000774404	64.691	0.000754729	0.00075642
64.647	0.000763902	0.000765718	64.906	0.000768301	0.000774365	64.819	0.000756268	0.000756505
64.791	0.000767813	0.000765634	65.021	0.000769202	0.000774464	64.939	0.000759363	0.000756633
64.902	0.000762971	0.000765685	65.131	0.000770318	0.000774449	65.03	0.000763812	0.000756708
65.017	0.000765607	0.000765726	65.239	0.000770662	0.000774583	65.133	0.000761801	0.000756758
65.135	0.000764647	0.000765821	65.354	0.000774254	0.000774683	65.265	0.000756341	0.000756838
65.271	0.000767097	0.000765862	65.477	0.000779406	0.000774782	65.39	0.000755869	0.000756925
65.38	0.000763344	0.000765928	65.624	0.000774597	0.000774842	65.513	0.000757195	0.000757077
65.505	0.000766696	0.000766025	65.745	0.000771993	0.000774718	65.653	0.000757751	0.000757158
65.625	0.000769145	0.000766005	65.865	0.000773481	0.000774729	65.756	0.000755499	0.000757232
65.764	0.000764647	0.000766172	65.982	0.000776144	0.000774678	65.863	0.000756583	0.00075711
65.899	0.000761668	0.00076618	66.113	0.000777574	0.000774569	65.973	0.000760133	0.000757036
66.036	0.000767283	0.000766239	66.253	0.00077258	0.000774562	66.093	0.000758493	0.000757018
66.184	0.000771666	0.000766313	66.363	0.000773481	0.000774523	66.205	0.000756212	0.000757134
66.314	0.000769575	0.000766427	66.493	0.000772766	0.000774581	66.327	0.000753673	0.000757172
66.42	0.000766352	0.000766443	66.612	0.000773696	0.000774731	66.447	0.00075815	0.000757123
66.53	0.000764704	0.000766433	66.753	0.000775342	0.000774823	66.575	0.000760262	0.000757099
66.647	0.000765765	0.000766585	66.906	0.000775213	0.000774787	66.733	0.000757167	0.000757086
66.761	0.000762627	0.000766722	67.017	0.000770662	0.000774712	66.877	0.000756111	0.000757028
66.899	0.000764619	0.000766737	67.131	0.000772923	0.000774789	66.998	0.000756055	0.000756993
67.02	0.000766165	0.000766802	67.249	0.00077019	0.000775002	67.122	0.000752375	0.000756925
67.132	0.000760551	0.000766905	67.379	0.000775685	0.00077506	67.241	0.000757538	0.000756951
67.24	0.000765793	0.000766954	67.523	0.000771993	0.000774951	67.345	0.000757723	0.000756942
67.357	0.000764117	0.000766872	67.655	0.000775184	0.000774936	67.451	0.000761459	0.000756986
67.487	0.000761381	0.000766774	67.788	0.000775213	0.000774977	67.58	0.000761459	0.000757002
67.614	0.000769517	0.000766698	67.904	0.000775342	0.000774922	67.732	0.000756852	0.000756958
67.735	0.000765979	0.000766607	68.009	0.000773725	0.000774857	67.853	0.000758678	0.000756974
67.862	0.000760952	0.000766571	68.14	0.000780766	0.000774944	67.969	0.000758892	0.000756963
67.959	0.000767627	0.000766507	68.258	0.000776458	0.000774971	68.086	0.000756768	0.000756911
68.043	0.000767469	0.000766577	68.402	0.000779621	0.000775004	68.203	0.000757808	0.000756817
68.153	0.000767655	0.000766585	68.534	0.00077869	0.000774973	68.288	0.000756639	0.000756709
68.269	0.000769489	0.000766666	68.641	0.000775557	0.000774921	68.411	0.000758521	0.000756669
68.37	0.00076787	0.000766583	68.758	0.00077258	0.000774783	68.538	0.000761459	0.00075675
68.484	0.000769918	0.000766643	68.871	0.000773882	0.000774831	68.648	0.000757909	0.0007567
68.604	0.000769274	0.000766592	68.987	0.000776801	0.00077488	68.772	0.000757195	0.000756701
68.715	0.000773084	0.000766538	69.111	0.000772208	0.0007748	68.895	0.000755684	0.000756702
68.849	0.000770635	0.000766593	69.242	0.000771835	0.000774734	68.985	0.000757779	0.000756646
68.953	0.000770878	0.000766633	69.383	0.000775958	0.000774644	69.116	0.000755712	0.000756559
69.079	0.000771007	0.000766579	69.512	0.000776644	0.000774767	69.219	0.000761987	0.000756528
69.201	0.000768429	0.000766516	69.649	0.000776272	0.000774787	69.317	0.000758493	0.000756487
69.309	0.000767684	0.00076649	69.764	0.000779836	0.000774827	69.441	0.000756268	0.000756634
69.434	0.00076638	0.000766409	69.881	0.000777574	0.000774842	69.567	0.000755583	0.000756593
69.557	0.000769388	0.00076638	70.012	0.000774812	0.000774795	69.701	0.000754999	0.000756545
69.657	0.000769517	0.000766388	70.142	0.000776731	0.00077466	69.802	0.000752375	0.000756633
69.782	0.000769517	0.000766524	70.285	0.00077965	0.000774642	69.9	0.000754229	0.000756634
69.901	0.000772468	0.000766713	70.409	0.000779493	0.000774522	70.008	0.000754257	0.000756631
70.031	0.000771036	0.00076684	70.519	0.000777789	0.000774591	70.123	0.000754229	0.000756695
70.156	0.000766194	0.000767068	70.638	0.000771091	0.000774589	70.271	0.000754841	0.000756713
70.278	0.000762627	0.000767071	70.757	0.000773109	0.000774586	70.386	0.000754044	0.000756728
70.401	0.000761696	0.000767203	70.864	0.000777818	0.000774576	70.501	0.000749492	0.00075659
70.5	0.00076098	0.000767381	70.983	0.000777603	0.000774525	70.608	0.000752134	0.000756414
70.613	0.000761539	0.000767291	71.12	0.000774998	0.000774566	70.718	0.000755527	0.000756378
70.711	0.000762097	0.000767376	71.231	0.000772766	0.000774632	70.836	0.000755712	0.000756303
70.82	0.000764546	0.000767545	71.351	0.000770533	0.000774435	70.973	0.000756723	0.000756184
70.956	0.000766538	0.000767593	71.46	0.000772022	0.000774393	71.102	0.000759021	0.000756161
71.061	0.000766008	0.000767615	71.58	0.000769073	0.000774281	71.222	0.000756324	0.000756139
71.195	0.000768801	0.000767536	71.684	0.000771621	0.000774147	71.339	0.000754285	0.000756147
71.315	0.000762842	0.000767467	71.79	0.000772365	0.000774161	71.465	0.000760004	0.000756152
71.44	0.00076638	0.00076746	71.922	0.000777045	0.000774205	71.593	0.000754628	0.0007561
71.59	0.000764117	0.000767468	72.034	0.000774469	0.000774228	71.732	0.000757808	0.000756185
71.701	0.00076638	0.000767459	72.154	0.000769445	0.000774219	71.859	0.000755555	0.000756208
71.806	0.00076744	0.000767389	72.262	0.000772737	0.000774413	71.99	0.000753729	0.000756239
71.925	0.000763716	0.000767383	72.38	0.000772981	0.000774589	72.107	0.000755712	0.000756189
72.045	0.000764518	0.000767325	72.477	0.000778876	0.000774684	72.229	0.000756881	0.000756142
72.195	0.000768457	0.000767256	72.587	0.000774498	0.000774704	72.347	0.000754128	0.000756122
72.313	0.000768242	0.000767175	72.71	0.000774812	0.000774753	72.47	0.000761173	0.000756048
72.428	0.000762255	0.000767215	72.824	0.000774469	0.000774655	72.553	0.000756083	0.000756006
72.531	0.000763214	0.000767226	72.947	0.000772923	0.000774565	72.678	0.000757779	0.000756122
72.658	0.000766194	0.000767194	73.07	0.000768329	0.000774592	72.8	0.000761644	0.000756111
72.77	0.000769546	0.000767132	73.194	0.000769732	0.000774558	72.92	0.000756167	0.000756266
72.867	0.00077423	0.000767104	73.302	0.000766812	0.000774504	73.03	0.000755926	0.000756337
72.972	0.000772683	0.000767117	73.401	0.000773725	0.000774457	73.145	0.000755611	0.000756393
73.078	0.000772153	0.000767052	73.512	0.000775585	0.000774315	73.261	0.000758493	0.000756368
73.204	0.000765979	0.000767115	73.613	0.000771835	0.000774341	73.407	0.000758465	0.000756317
73.344	0.000770849	0.000767203	73.718	0.000774655	0.000774314	73.527	0.000754442	0.000756241
73.462	0.000770448	0.000767335	73.853	0.000772608	0.000774187	73.638	0.000752459	0.000756383
73.571	0.00076489	0.000767516	74.003	0.000777446	0.000774125	73.745	0.000755027	0.000756444
73.683	0.000770348	0.000767618	74.11	0.000777074	0.000774104	73.869	0.000754869	0.000756515
73.803	0.000769546	0.000767729	74.235	0.000770748	0.000774123	74.015	0.000752802	0.000756657
73.919	0.000770105	0.000767824	74.399	0.000774312	0.000774171	74.149	0.000755583	0.000756574
74.036	0.000768586	0.00076788	74.524	0.000773882	0.000774197	74.27	0.000756695	0.000756488
74.163	0.000763615	0.000767914	74.632	0.000771864	0.000774314	74.41	0.000757066	0.00075648
74.298	0.000765979	0.000767911	74.784	0.000776301	0.000774264	74.526	0.000758763	0.000756622
74.394	0.000767526	0.000768116	74.906	0.000774812	0.00077431	74.645	0.000758791	0.000756489
74.523	0.000770319	0.000768091	75.025	0.000775027	0.000774267	74.765	0.000762285	0.00075646
74.668	0.000768801	0.00076812	75.132	0.000776387	0.00077442	74.873	0.000758364	0.000756433
74.773	0.000769517	0.00076811	75.238	0.000782068	0.00077461	74.995	0.000757223	0.000756524
74.888	0.000770319	0.000768083	75.34	0.000780824	0.000774626	75.119	0.00075524	0.000756612
74.986	0.000767899	0.000768083	75.485	0.000780824	0.000774724	75.234	0.00075333	0.000756618
75.097	0.000767498	0.000768135	75.617	0.000777632	0.000774701	75.36	0.000760959	0.000756633
75.229	0.000764332	0.000768146	75.761	0.000778777	0.000774621	75.474	0.000754712	0.000756691
75.368	0.000769703	0.000768212	75.891	0.000774841	0.000774593	75.609	0.000754128	0.000756572
75.482	0.000766939	0.000768225	76.014	0.000772981	0.00077459	75.723	0.000761487	0.000756443
75.652	0.000767741	0.000768156	76.113	0.000776172	0.000774718	75.846	0.00075447	0.0007564
75.759	0.00076638	0.00076812	76.236	0.000775027	0.000774863	75.973	0.000760246	0.000756224
75.875	0.000768085	0.000768041	76.381	0.000776888	0.000775015	76.102	0.000757864	0.000756174
75.987	0.000773142	0.000767958	76.503	0.000777074	0.000775223	76.255	0.000757122	0.000756089
76.117	0.000767684	0.000767941	76.617	0.000770562	0.00077514	76.387	0.000752959	0.000756129
76.245	0.000769417	0.000767899	76.729	0.000772422	0.000775111	76.496	0.000752246	0.000756092
76.353	0.000767125	0.000767918	76.823	0.000771707	0.000775137	76.611	0.000750178	0.000756032
76.48	0.000768457	0.000767824	76.949	0.000771363	0.000775163	76.726	0.000756695	0.000756114
76.597	0.000770162	0.000767756	77.066	0.00077444	0.000775258	76.855	0.000755268	0.00075618
76.702	0.000766781	0.000767859	77.185	0.000773911	0.000775203	76.972	0.000759133	0.000756229
76.812	0.000767741	0.000767825	77.307	0.000773754	0.000775116	77.084	0.00076297	0.000756265
76.921	0.000769417	0.000767672	77.413	0.000772981	0.000775095	77.219	0.000752459	0.000756323
77.052	0.000769388	0.000767597	77.539	0.000773353	0.00077504	77.35	0.000754656	0.000756347
77.186	0.000767741	0.000767481	77.642	0.000775027	0.000774984	77.487	0.000755926	0.000756319
77.327	0.000768615	0.000767463	77.755	0.000769102	0.000775031	77.61	0.000761544	0.000756291
77.436	0.000773299	0.000767426	77.867	0.000774684	0.000774942	77.729	0.000753201	0.000756218
77.562	0.000765105	0.000767455	77.981	0.00077487	0.000774986	77.862	0.000753173	0.000756088
77.687	0.000765635	0.000767346	78.108	0.000782254	0.000775114	77.973	0.000756408	0.00075592
77.792	0.00076585	0.000767329	78.222	0.000779149	0.000775165	78.104	0.000760218	0.000755794
77.899	0.000766036	0.000767359	78.322	0.000773539	0.000775086	78.216	0.000758178	0.00075584
78.007	0.000763745	0.000767316	78.455	0.000778004	0.000775039	78.362	0.00075601	0.000755902
78.13	0.000767154	0.000767258	78.578	0.000777661	0.000774973	78.481	0.00075765	0.000755925
78.252	0.000769016	0.000767259	78.693	0.000770433	0.000774955	78.59	0.000757122	0.000755941
78.358	0.000771623	0.00076725	78.791	0.000773381	0.000774827	78.693	0.000755083	0.000756025
78.474	0.000762899	0.000767259	78.932	0.000774312	0.000774791	78.812	0.00074952	0.000756132
78.577	0.000759705	0.000767282	79.077	0.000779464	0.0007747	78.909	0.000755583	0.000756071
78.655	0.000764389	0.000767183	79.215	0.000775743	0.000774639	79.05	0.000752672	0.000756174
78.777	0.000765478	0.00076712	79.338	0.000777446	0.000774553	79.173	0.000753627	0.00075619
78.912	0.000770004	0.000767087	79.471	0.000777446	0.000774469	79.285	0.00075156	0.000756266
79.054	0.000771838	0.000766956	79.587	0.000769474	0.000774316	79.411	0.000757678	0.000756297
79.2	0.000769976	0.000766821	79.721	0.000774097	0.000774405	79.534	0.000756566	0.000756361
79.314	0.000766967	0.000766792	79.847	0.000773167	0.000774437	79.657	0.000755425	0.000756449
79.416	0.000766036	0.000766716	79.968	0.000775986	0.000774463	79.78	0.000758605	0.000756642
79.545	0.000766996	0.000766663	80.089	0.000777475	0.000774471	79.896	0.000755824	0.000756649
79.655	0.000770133	0.000766626	80.206	0.000774655	0.00077434	80.016	0.000757521	0.000756649
79.785	0.000768643	0.000766601	80.338	0.000772608	0.000774239	80.137	0.000756723	0.000756595
79.915	0.000761753	0.000766685	80.469	0.00076966	0.000774213	80.259	0.000755768	0.000756489
80.039	0.000766251	0.000766623	80.589	0.00077155	0.000774206	80.382	0.000756779	0.000756602
80.157	0.000762684	0.000766643	80.685	0.000770991	0.000774177	80.503	0.000755296	0.000756698
80.277	0.000762713	0.000766646	80.817	0.000774283	0.000774141	80.641	0.000755611	0.000756791
80.39	0.000764045	0.000766556	80.927	0.000771736	0.00077431	80.765	0.000755055	0.000756767
80.494	0.000769045	0.000766512	81.052	0.000777074	0.00077435	80.883	0.000752144	0.000756833
80.601	0.000764733	0.000766488	81.173	0.000781568	0.000774296	81	0.000753729	0.000756903
80.695	0.000767927	0.000766504	81.28	0.000778963	0.000774045	81.138	0.000751958	0.000756921
80.838	0.000771064	0.000766443	81.385	0.000778033	0.000773965	81.249	0.000759561	0.000756927
80.945	0.000768142	0.000766476	81.501	0.000778434	0.000773992	81.371	0.00075842	0.00075701
81.059	0.000764919	0.000766561	81.608	0.000777446	0.00077388	81.473	0.000754498	0.000757159
81.178	0.000767555	0.000766595	81.736	0.000776731	0.000773702	81.602	0.000761786	0.000757211
81.302	0.000763858	0.000766515	81.855	0.000772265	0.000773698	81.73	0.000758976	0.000757298
81.418	0.000770162	0.000766418	81.98	0.000773009	0.000773706	81.864	0.000759561	0.000757324
81.544	0.000768113	0.000766481	82.089	0.000768329	0.000773704	82.009	0.000758392	0.000757571
81.675	0.000762713	0.000766599	82.203	0.000773067	0.000773596	82.116	0.000759718	0.000757634
81.783	0.000763142	0.000766629	82.312	0.000770619	0.000773612	82.241	0.000761072	0.000757747
81.895	0.000766409	0.000766627	82.451	0.000772637	0.000773584	82.368	0.000761729	0.000757795
82.026	0.000766466	0.000766619	82.582	0.000769259	0.000773533	82.51	0.000758734	0.000757856
82.153	0.000760822	0.000766568	82.707	0.000775085	0.000773709	82.626	0.000756223	0.000757963
82.291	0.000767899	0.000766452	82.829	0.000774068	0.000773699	82.748	0.000756723	0.000757965
82.405	0.000763271	0.000766482	82.914	0.000773038	0.000773726	82.878	0.000760032	0.000758014
82.509	0.000765749	0.000766421	83.009	0.000771736	0.000773635	83.003	0.000757021	0.000758076
82.626	0.000768271	0.000766418	83.122	0.000767799	0.000773563	83.115	0.000755268	0.000758135
82.744	0.000765506	0.000766361	83.239	0.00076873	0.000773579	83.228	0.000756408	0.000758187
82.853	0.000772053	0.00076618	83.372	0.000772451	0.000773587	83.359	0.000757549	0.000758195
82.967	0.000766251	0.000766232	83.495	0.000772608	0.00077374	83.48	0.000758206	0.000758176
83.073	0.000770377	0.000766265	83.608	0.000771864	0.000773754	83.595	0.000759589	0.000758183
83.179	0.000767899	0.000766288	83.734	0.000773195	0.000773856	83.714	0.000760645	0.000758267
83.299	0.000764016	0.000766362	83.868	0.000777719	0.000773872	83.837	0.00076033	0.000758348
83.427	0.000771093	0.000766468	83.98	0.00077676	0.000773902	83.962	0.000756566	0.000758303
83.542	0.000763858	0.000766552	84.087	0.000772079	0.00077375	84.071	0.000756723	0.000758354
83.705	0.000766437	0.000766586	84.238	0.000769474	0.000773625	84.18	0.000757336	0.000758359
83.871	0.000762741	0.000766429	84.366	0.000775056	0.000773604	84.305	0.000760544	0.000758444
83.99	0.000767712	0.000766194	84.465	0.000774899	0.000773604	84.444	0.00076237	0.000758394
84.105	0.000768113	0.000766131	84.585	0.000772294	0.000773542	84.553	0.000763611	0.000758325
84.233	0.000768887	0.000766045	84.714	0.000768601	0.000773469	84.693	0.000760302	0.000758418
84.352	0.000764947	0.000766024	84.821	0.000770247	0.000773448	84.813	0.000761572	0.00075832
84.461	0.000766652	0.000766014	84.942	0.000773782	0.000773532	84.932	0.000756408	0.000758269
84.574	0.000766093	0.000765949	85.076	0.000774183	0.00077362	85.047	0.000762128	0.00075819
84.701	0.000765749	0.000766001	85.193	0.000773997	0.000773716	85.158	0.000758791	0.000758193
84.82	0.000765907	0.000766119	85.301	0.000776545	0.000773748	85.31	0.000758448	0.000758211
84.933	0.000765377	0.000766202	85.418	0.000775986	0.000773763	85.421	0.000756038	0.000758113
85.06	0.000769603	0.000766156	85.547	0.00077487	0.000773819	85.522	0.000754712	0.000758035
85.169	0.000769259	0.000766109	85.659	0.000778434	0.000773877	85.647	0.00076314	0.000757924
85.282	0.000764045	0.000766237	85.801	0.000773596	0.000773827	85.772	0.00075665	0.000757912
85.396	0.000768514	0.000766177	85.903	0.000774527	0.000773789	85.873	0.00075792	0.000757913
85.511	0.000762899	0.00076631	86.025	0.000771363	0.000773734	85.995	0.000761757	0.000757784
85.634	0.000766838	0.000766291	86.148	0.000773811	0.000773774	86.093	0.000758819	0.000757708
85.778	0.000767239	0.000766175	86.258	0.000775457	0.000773947	86.188	0.000760173	0.000757669
85.91	0.000759389	0.000766157	86.386	0.000773009	0.000774116	86.292	0.000757178	0.000757637
86.053	0.000764417	0.000766055	86.507	0.000777475	0.000774062	86.399	0.000754768	0.000757578
86.173	0.000767956	0.00076606	86.632	0.000772265	0.000774031	86.543	0.00075715	0.000757486
86.302	0.00076383	0.000765901	86.73	0.000776201	0.000774014	86.688	0.000759561	0.000757405
86.407	0.000766494	0.000765807	86.861	0.000775114	0.000774061	86.806	0.000759774	0.000757305
86.527	0.000769446	0.000765809	86.992	0.000773224	0.000773999	86.899	0.000752728	0.000757301
86.655	0.000773328	0.000765635	87.094	0.000769345	0.000773984	87.017	0.000754768	0.000757375
86.78	0.000766494	0.000765654	87.209	0.000775213	0.00077403	87.148	0.000753998	0.000757362
86.894	0.000759919	0.000765619	87.351	0.000777847	0.000774151	87.247	0.000756251	0.000757422
87.012	0.000759045	0.000765689	87.488	0.000778062	0.000774188	87.367	0.000757021	0.000757408
87.143	0.000764947	0.000765724	87.611	0.000775271	0.000774156	87.497	0.000754925	0.000757325
87.273	0.000760535	0.000765783	87.719	0.000773725	0.00077424	87.594	0.000759218	0.000757213
87.392	0.000766494	0.000765783	87.851	0.000775672	0.000774353	87.709	0.000756779	0.000757181
87.525	0.000763328	0.000765901	87.972	0.000776516	0.000774423	87.811	0.000756408	0.000757085
87.657	0.000766867	0.000765919	88.066	0.000777533	0.000774354	87.935	0.000755509	0.000757034
87.793	0.000770749	0.000765996	88.169	0.000773195	0.000774394	88.064	0.000758532	0.000756894
87.927	0.000768729	0.000766028	88.298	0.000774713	0.000774401	88.195	0.000760645	0.000756805
88.047	0.000767368	0.000766072	88.428	0.000771392	0.000774309	88.304	0.000756066	0.000756714
88.164	0.000764073	0.00076615	88.537	0.000775457	0.000774222	88.417	0.000757791	0.000756667
88.281	0.000764073	0.000766115	88.652	0.000772265	0.000774128	88.551	0.000753071	0.000756639
88.419	0.000767368	0.000766144	88.78	0.000772509	0.000774041	88.641	0.000755565	0.000756464
88.548	0.000764818	0.000766168	88.892	0.000772108	0.000774079	88.769	0.000756807	0.000756398
88.669	0.000770033	0.000766027	89.015	0.000770276	0.000774155	88.873	0.00075347	0.000756336
88.795	0.00076479	0.000766086	89.124	0.000773782	0.000774238	88.977	0.000753099	0.000756192
88.908	0.000762369	0.000766103	89.242	0.000776573	0.000774209	89.119	0.000753312	0.000756156
89.028	0.000764603	0.000766095	89.382	0.000777376	0.000774237	89.239	0.00075474	0.000756019
89.15	0.000766838	0.000766205	89.531	0.000769689	0.000774267	89.332	0.000754582	0.000755954
89.272	0.000766523	0.000766214	89.663	0.00077102	0.000774249	89.431	0.000753498	0.000756031
89.412	0.000762239	0.000766167	89.784	0.000770991	0.000774303	89.568	0.000755481	0.000756152
89.543	0.000763114	0.000766237	89.897	0.000775614	0.000774252	89.697	0.000755537	0.000756143
89.637	0.000764102	0.000766161	89.997	0.000774556	0.000774197	89.825	0.000760089	0.000756064
89.758	0.000762211	0.000766044	90.122	0.000776015	0.000774224	89.947	0.000760359	0.000756141
89.872	0.000764847	0.000765925	90.242	0.000774398	0.00077431	90.073	0.000756066	0.000756152
89.983	0.000764632	0.000765928	90.347	0.000775643	0.000774308	90.179	0.000760415	0.000756089
90.102	0.000766308	0.000766094	90.48	0.000776946	0.000774284	90.317	0.000759802	0.000756181
90.226	0.000769503	0.000766277	90.595	0.000773253	0.000774242	90.466	0.000758133	0.000756229
90.336	0.000771151	0.000766319	90.734	0.000776602	0.00077424	90.589	0.00075792	0.00075625
90.469	0.000768887	0.000766469	90.844	0.000774369	0.000774304	90.704	0.000758662	0.000756164
90.609	0.000770936	0.000766553	90.969	0.000773811	0.000774286	90.804	0.000756678	0.000756154
90.752	0.000767583	0.000766582	91.096	0.000770276	0.000774267	90.938	0.000753813	0.000756203
90.876	0.000770004	0.000766626	91.225	0.00077623	0.000774195	91.059	0.000754981	0.000756317
91.006	0.000767397	0.000766569	91.341	0.000774341	0.0007742	91.185	0.000754239	0.000756328
91.115	0.000768171	0.000766612	91.482	0.000771822	0.000774172	91.302	0.000753813	0.000756307
91.234	0.000769345	0.000766592	91.604	0.00077155	0.000774279	91.426	0.000753627	0.000756385
91.368	0.000767827	0.000766633	91.743	0.000770118	0.000774279	91.544	0.000753312	0.000756395
91.488	0.000770749	0.000766641	91.834	0.000773997	0.000774304	91.675	0.000754183	0.000756439
91.602	0.000765248	0.00076661	91.958	0.000775486	0.000774455	91.807	0.000753312	0.000756516
91.721	0.000761308	0.000766562	92.099	0.000778434	0.000774561	91.947	0.000754768	0.000756485
91.833	0.000765936	0.000766508	92.213	0.000775614	0.000774785	92.063	0.000754397	0.000756399
91.96	0.000767669	0.000766629	92.336	0.000772323	0.000774943	92.177	0.000756993	0.000756371
92.079	0.000766867	0.000766692	92.436	0.000776846	0.000774898	92.293	0.000753183	0.000756387
92.189	0.000765004	0.000766639	92.574	0.000774556	0.000774916	92.428	0.000753841	0.000756406
92.335	0.000764847	0.000766676	92.721	0.000776573	0.000775106	92.561	0.00075869	0.000756422
92.464	0.000765592	0.000766665	92.84	0.000774985	0.000775198	92.718	0.000763326	0.000756443
92.582	0.000767397	0.00076677	92.953	0.000773625	0.000775254	92.84	0.000759117	0.000756433
92.709	0.000762612	0.000766874	93.081	0.000772323	0.000775229	92.969	0.000755723	0.000756485
92.841	0.000763486	0.000766969	93.217	0.000774613	0.000775277	93.074	0.000756678	0.000756339
92.976	0.000767239	0.000767149	93.337	0.000773683	0.000775249	93.213	0.000755352	0.000756183
93.126	0.000766652	0.0007672	93.455	0.000775143	0.000775192	93.343	0.000750744	0.000756016
93.226	0.000768357	0.0007672	93.595	0.000776631	0.000775193	93.458	0.000760943	0.00075595
93.33	0.000768385	0.000767154	93.707	0.000775916	0.000775245	93.58	0.00075946	0.000755915
93.435	0.000767082	0.000766962	93.821	0.000775143	0.000775207	93.711	0.000756038	0.000755907
93.551	0.000768199	0.000766867	93.952	0.000777003	0.000775143	93.82	0.000754796	0.000755861
93.673	0.000770807	0.000766843	94.078	0.00077477	0.000775111	93.936	0.000756307	0.000755822
93.796	0.00076479	0.000766763	94.193	0.000775515	0.000775127	94.054	0.000758903	0.000755776
93.92	0.00076913	0.000766695	94.294	0.000773869	0.000775267	94.174	0.000761314	0.000755767
94.046	0.000767798	0.000766575	94.404	0.000773468	0.00077533	94.307	0.000759089	0.000755799
94.16	0.000770964	0.000766511	94.496	0.000773282	0.000775467	94.43	0.000759589	0.000755935
94.275	0.000766337	0.000766402	94.63	0.000776817	0.000775463	94.545	0.000760044	0.000755959
94.388	0.00076615	0.000766446	94.726	0.000775486	0.000775468	94.684	0.000758291	0.000756073
94.51	0.000764474	0.000766443	94.852	0.000773525	0.000775548	94.833	0.000755324	0.000756068
94.642	0.000765778	0.000766407	94.984	0.000780196	0.00077551	94.964	0.00075946	0.000756138
94.772	0.000762397	0.000766476	95.132	0.000777562	0.000775529	95.115	0.000755251	0.000756157
94.919	0.000767268	0.000766622	95.243	0.000781685	0.000775341	95.228	0.000749103	0.000756144
95.047	0.000770993	0.000766645	95.362	0.000781842	0.00077522	95.349	0.000751671	0.000756116
95.194	0.000765563	0.000766597	95.467	0.00077427	0.000775399	95.482	0.000754082	0.000756066
95.309	0.000761895	0.000766666	95.594	0.000778277	0.000775323	95.606	0.000755751	0.000756158
95.429	0.000768729	0.000766685	95.721	0.000779394	0.000775338	95.719	0.000755352	0.00075621
95.548	0.000765964	0.000766802	95.847	0.000775701	0.000775255	95.847	0.000754582	0.000756171
95.675	0.000767612	0.000766766	95.956	0.00077384	0.000775229	95.968	0.000754981	0.000756063
95.786	0.000768385	0.000766772	96.083	0.000774369	0.000775219	96.078	0.00075819	0.000755994
95.93	0.000768944	0.000766885	96.23	0.000777003	0.000775311	96.209	0.000752626	0.000756048
96.047	0.000771394	0.000766993	96.353	0.000774584	0.000775351	96.314	0.000752413	0.000756136
96.163	0.000767454	0.000766987	96.475	0.000771478	0.000775365	96.414	0.000747564	0.000756134
96.291	0.000764632	0.000767003	96.583	0.000775701	0.000775325	96.547	0.000757049	0.00075624
96.419	0.000763972	0.000767	96.69	0.000779609	0.000775231	96.661	0.000758004	0.000756135
96.536	0.000759688	0.000766971	96.829	0.000771292	0.000775172	96.778	0.000757734	0.000756166
96.636	0.000766308	0.000766949	96.947	0.000773339	0.000775146	96.892	0.000755593	0.000756272
96.761	0.000767669	0.000766916	97.056	0.000772752	0.000775019	97.007	0.00075665	0.000756324
96.867	0.000766867	0.000766767	97.177	0.000774613	0.000774972	97.125	0.000754323	0.000756288
96.969	0.000764102	0.00076675	97.303	0.000777405	0.00077497	97.249	0.00075334	0.000756289
97.092	0.000763915	0.0007667	97.407	0.000779452	0.000775011	97.358	0.00075665	0.0007563
97.213	0.000764102	0.00076669	97.5	0.000781313	0.000775041	97.488	0.000761157	0.000756337
97.331	0.000762612	0.000766593	97.618	0.000771636	0.000775103	97.595	0.000755037	0.000756292
97.444	0.000771581	0.000766553	97.748	0.000771822	0.000775013	97.71	0.00075946	0.000756194
97.531	0.000767669	0.000766575	97.864	0.000774212	0.000775069	97.809	0.000753025	0.000756173
97.647	0.000768944	0.000766605	97.965	0.000772037	0.000775142	97.927	0.000757763	0.000756253
97.775	0.000768758	0.000766638	98.047	0.000776445	0.000775002	98.028	0.000754295	0.000756305
97.909	0.000768758	0.000766764	98.19	0.000768844	0.000774956	98.148	0.000754082	0.000756374
98.033	0.000767082	0.000766797	98.307	0.000769431	0.000774813	98.272	0.000752997	0.000756527
98.147	0.000765219	0.000766743	98.418	0.000781499	0.000774693	98.383	0.000754425	0.0007566
98.262	0.000770406	0.000766693	98.545	0.000772938	0.000774853	98.497	0.000757875	0.000756557
98.386	0.000765993	0.000766687	98.68	0.000775329	0.000774778	98.604	0.000756493	0.000756486
98.488	0.000770807	0.000766656	98.786	0.000772351	0.000774725	98.728	0.000756706	0.000756517
98.595	0.000763758	0.000766668	98.896	0.000773654	0.000774773	98.895	0.000757819	0.000756548
98.731	0.000767669	0.000766585	99.014	0.000773096	0.000774894	99.02	0.000755593	0.000756659
98.871	0.000768385	0.000766545	99.149	0.000777032	0.000774804	99.168	0.000758504	0.000756649
98.984	0.000769002	0.000766477	99.268	0.000776631	0.00077459	99.288	0.000761157	0.000756758
99.094	0.000766924	0.000766496	99.382	0.000774398	0.000774602	99.414	0.000755223	0.000756781
99.211	0.000767483	0.00076643	99.5	0.000773124	0.000774755	99.529	0.000756178	0.000756937
99.344	0.000768199	0.00076645	99.615	0.000771822	0.000774735	99.63	0.000755593	0.000756858
99.485	0.000766895	0.000766483	99.736	0.000772938	0.000774638	99.738	0.000761	0.000756885
99.583	0.000765964	0.000766632	99.848	0.000773811	0.000774729	99.836	0.000761471	0.000756781
99.717	0.000766523	0.000766638	99.976	0.000770519	0.000774736	99.951	0.00075742	0.000756806
99.865	0.000763199	0.00076659	100.086	0.00077238	0.000774777	100.077	0.000754509	0.000756771
99.983	0.000763915	0.000766562	100.191	0.000775386	0.000774861	100.188	0.000758931	0.000756855
100.094	0.00076658	0.000766596	100.339	0.000775974	0.000774821	100.317	0.000761899	0.000756863
100.232	0.000767297	0.000766659	100.473	0.000774985	0.000774786	100.417	0.000760943	0.000756829
100.352	0.000766021	0.000766777	100.614	0.000776445	0.000774812	100.535	0.000757319	0.000756753
100.467	0.000764288	0.000766844	100.732	0.000772223	0.000774878	100.67	0.000755037	0.000756801
100.584	0.000767297	0.000766758	100.867	0.000778364	0.000774897	100.779	0.000757234	0.000756675
100.685	0.000765993	0.000766784	100.993	0.000777218	0.000774962	100.901	0.000759387	0.000756673
100.801	0.000767483	0.000766785	101.099	0.000773096	0.000775031	101.029	0.000762112	0.000756638
100.944	0.000768787	0.000766801	101.243	0.000775171	0.000774992	101.151	0.000758774	0.000756572
101.053	0.000768973	0.000766817	101.371	0.000774398	0.000775106	101.287	0.00075692	0.000756577
101.17	0.000768228	0.000766848	101.467	0.00077573	0.000775256	101.418	0.00075538	0.000756643
101.302	0.000763013	0.000766837	101.594	0.000782458	0.000775173	101.541	0.000751885	0.000756717
101.408	0.000761579	0.000766675	101.706	0.000774427	0.000775203	101.649	0.000752154	0.000756579
101.535	0.000767167	0.0007667	101.822	0.000776718	0.000775179	101.767	0.000756892	0.00075659
101.627	0.000766551	0.000766653	101.936	0.000778149	0.000775177	101.909	0.000756178	0.00075664
101.761	0.000763385	0.00076675	102.036	0.000779981	0.000775267	102.06	0.000760629	0.000756632
101.883	0.000766365	0.00076671	102.137	0.000769803	0.000775352	102.184	0.000757718	0.000756712
102.005	0.000765491	0.000766787	102.265	0.000766081	0.000775284	102.305	0.000758162	0.00075663
102.165	0.000772354	0.000766788	102.37	0.0007752	0.000775296	102.42	0.000753609	0.000756482
102.271	0.000764102	0.000766789	102.472	0.000779265	0.000775335	102.534	0.000755492	0.000756413
102.382	0.000765649	0.000766816	102.592	0.0007747	0.000775329	102.658	0.000753025	0.00075637
102.495	0.00076562	0.000766773	102.719	0.000774642	0.000775293	102.769	0.000759359	0.000756338
102.613	0.000767297	0.000766782	102.871	0.000775945	0.00077537	102.894	0.000752441	0.000756323
102.723	0.000766609	0.000766787	102.999	0.000773683	0.000775442	103.004	0.000756864	0.000756308
102.859	0.000765248	0.000766759	103.12	0.000774828	0.000775531	103.136	0.000754908	0.000756283
102.972	0.000765434	0.000766764	103.232	0.000778922	0.000775492	103.259	0.000758561	0.000756252
103.095	0.000765806	0.000766857	103.383	0.000775386	0.000775397	103.383	0.000753767	0.000756196
103.219	0.000767139	0.000766898	103.511	0.00077762	0.000775331	103.488	0.000754908	0.000756085
103.332	0.000770148	0.000766869	103.623	0.000782644	0.000775325	103.585	0.000757291	0.000755951
103.443	0.000766021	0.000766927	103.753	0.000775043	0.000775286	103.696	0.000757476	0.000755965
103.546	0.000767167	0.000767045	103.85	0.000772781	0.000775356	103.818	0.000753053	0.000755948
103.669	0.000769002	0.000766995	103.979	0.000777491	0.000775287	103.92	0.000752896	0.000755906
103.783	0.000769002	0.00076701	104.1	0.000775572	0.000775106	104.032	0.000755992	0.000755789
103.868	0.000769589	0.000766938	104.226	0.000774485	0.000775038	104.148	0.000750957	0.000755659
103.982	0.00076956	0.000766873	104.358	0.000774642	0.000774937	104.272	0.000754323	0.000755616
104.094	0.000768658	0.000766749	104.45	0.000777061	0.000774885	104.363	0.000756363	0.000755522
104.21	0.000764689	0.000766658	104.57	0.000777276	0.000774803	104.475	0.00075819	0.000755519
104.357	0.00076211	0.000766719	104.676	0.000774456	0.0007746	104.594	0.000750828	0.00075552
104.505	0.000767297	0.000766813	104.788	0.000774113	0.000774558	104.709	0.000757077	0.000755618
104.621	0.000768414	0.00076677	104.912	0.000772251	0.000774431	104.816	0.00075923	0.000755547
104.739	0.000768658	0.000766786	105.027	0.000778236	0.000774369	104.936	0.000757448	0.000755442
104.88	0.000765649	0.000766882	105.139	0.000777462	0.000774203	105.055	0.000759673	0.000755359
104.996	0.000772326	0.000766897	105.258	0.000773554	0.000774229	105.171	0.000754323	0.000755362
105.132	0.00076903	0.000766933	105.368	0.000777247	0.000774339	105.276	0.000753609	0.000755316
105.257	0.000766981	0.000766718	105.496	0.000776375	0.000774354	105.405	0.000751699	0.000755355
105.367	0.000768873	0.000766716	105.607	0.00077281	0.000774261	105.526	0.000753952	0.000755416
105.48	0.000766021	0.000766705	105.726	0.000769989	0.000774289	105.633	0.000753952	0.00075545
105.597	0.000767354	0.000766725	105.84	0.000776875	0.000774316	105.756	0.000760258	0.00075533
105.698	0.000766179	0.000766652	105.952	0.000777491	0.000774269	105.875	0.000760685	0.00075543
105.838	0.00076509	0.000766711	106.067	0.000775043	0.000774347	106.031	0.000756178	0.000755341
105.944	0.00076347	0.000766779	106.186	0.00077039	0.000774311	106.152	0.000752924	0.000755291
106.041	0.000768658	0.000766758	106.334	0.000770548	0.000774224	106.271	0.000756048	0.000755249
106.165	0.000768686	0.000766712	106.495	0.000772595	0.000774057	106.379	0.000756234	0.000755439
106.272	0.000765806	0.000766529	106.614	0.0007747	0.00077388	106.504	0.00075411	0.000755543
106.374	0.000769002	0.00076642	106.728	0.000774456	0.000773713	106.633	0.00075806	0.00075561
106.512	0.000770305	0.000766453	106.835	0.000775787	0.000773604	106.727	0.000754166	0.000755644
106.644	0.000764717	0.000766427	106.95	0.000774828	0.00077363	106.832	0.000755065	0.000755644
106.767	0.000766795	0.000766425	107.066	0.000768	0.000773517	106.974	0.000753452	0.000755666
106.892	0.000763786	0.000766502	107.198	0.000769646	0.000773448	107.091	0.000755464	0.000755624
107.01	0.000765491	0.000766501	107.302	0.000769989	0.000773471	107.218	0.000756577	0.000755669
107.125	0.00076264	0.000766419	107.415	0.000771751	0.00077349	107.331	0.000752154	0.000755616
107.279	0.0007636	0.000766325	107.554	0.000771564	0.000773422	107.443	0.000755195	0.00075566
107.398	0.000766078	0.00076633	107.709	0.000772094	0.000773306	107.556	0.000751968	0.000755705
107.536	0.000766394	0.000766411	107.83	0.00077228	0.000773299	107.659	0.000757133	0.000755796
107.671	0.000764989	0.000766438	107.95	0.000770233	0.000773351	107.771	0.000753294	0.000755812
107.788	0.000767354	0.000766411	108.061	0.000775014	0.000773472	107.934	0.000750828	0.000755768
107.912	0.000768256	0.000766476	108.182	0.000771507	0.00077353	108.043	0.000756391	0.000755825
108.025	0.000767139	0.00076651	108.322	0.000771135	0.0007736	108.169	0.000757847	0.000755699
108.14	0.000767354	0.000766516	108.456	0.000771664	0.000773721	108.285	0.000755807	0.000755685
108.271	0.000761393	0.000766513	108.569	0.000775974	0.000773755	108.409	0.000755593	0.000755803
108.411	0.000764001	0.000766489	108.688	0.000774514	0.000773714	108.533	0.000758645	0.000755896
108.544	0.00076509	0.000766503	108.805	0.00077616	0.000773744	108.658	0.000754722	0.000755966
108.671	0.000766609	0.000766486	108.935	0.000776002	0.000773745	108.763	0.000753239	0.000756102
108.795	0.000763571	0.000766493	109.065	0.000773554	0.000773684	108.868	0.000757532	0.000756008
108.915	0.000769618	0.000766613	109.168	0.000777649	0.000773585	109.014	0.000752367	0.000755998
109.034	0.000768744	0.000766694	109.278	0.000772996	0.000773509	109.124	0.000752339	0.000755977
109.189	0.000764373	0.00076683	109.383	0.000774485	0.000773622	109.244	0.000756419	0.000756086
109.336	0.000763442	0.000766768	109.497	0.000766883	0.000773733	109.358	0.000763467	0.00075609
109.444	0.000757826	0.000766684	109.613	0.000768587	0.000773734	109.476	0.000760185	0.000756025
109.553	0.00076456	0.000766703	109.71	0.000774113	0.000773766	109.581	0.000760713	0.000756107
109.668	0.000767698	0.000766671	109.816	0.000769488	0.000773717	109.676	0.000759201	0.000756064
109.779	0.000765864	0.000766591	109.934	0.000774113	0.000773681	109.784	0.000753081	0.000756014
109.91	0.000768873	0.000766707	110.043	0.000771722	0.000773704	109.919	0.00075398	0.000756077
110.042	0.000772942	0.000766678	110.156	0.000772065	0.000773829	110.076	0.000753851	0.00075609
110.151	0.00076956	0.000766832	110.28	0.000775659	0.000773921	110.196	0.000753267	0.000756138
110.275	0.000765362	0.000766928	110.409	0.00077563	0.000774006	110.334	0.000751625	0.0007562
110.388	0.000763843	0.00076708	110.534	0.000773583	0.000774057	110.47	0.000758617	0.000756329
110.529	0.000764961	0.000767144	110.644	0.00077135	0.000774083	110.585	0.000760471	0.000756409
110.639	0.000766265	0.000767144	110.764	0.000774113	0.000774116	110.686	0.000755464	0.000756537
110.743	0.000768658	0.000767105	110.88	0.000776747	0.000774157	110.847	0.000757903	0.000756516
110.888	0.00076701	0.000767199	111.016	0.000778422	0.000774204	110.958	0.000757004	0.000756545
111.032	0.000772011	0.000767227	111.126	0.000781185	0.000774235	111.081	0.000760314	0.000756619
111.149	0.000767354	0.000767144	111.236	0.000781028	0.00077428	111.184	0.000753294	0.000756563
111.28	0.000772656	0.000767109	111.344	0.000779725	0.000774321	111.29	0.000753609	0.000756613
111.395	0.000768873	0.000767088	111.479	0.00077898	0.000774407	111.425	0.0007596	0.000756651
111.518	0.000765734	0.000767199	111.598	0.000774299	0.000774378	111.547	0.000756447	0.000756624
111.648	0.000769618	0.000767285	111.714	0.000774327	0.000774354	111.659	0.000757532	0.000756527
111.771	0.000765118	0.000767381	111.825	0.000770047	0.000774223	111.791	0.000760871	0.000756533
111.863	0.000767755	0.000767345	111.936	0.000773769	0.000774158	111.919	0.000755492	0.000756537
111.989	0.000772254	0.00076742	112.042	0.000772466	0.000774151	112.039	0.000760157	0.000756615
112.123	0.000769245	0.000767413	112.176	0.000771163	0.000774016	112.151	0.000755093	0.000756761
112.23	0.000770391	0.000767438	112.282	0.00077616	0.000773988	112.273	0.000758516	0.000756922
112.341	0.000765519	0.000767545	112.389	0.000776189	0.00077395	112.418	0.000756234	0.000757
112.451	0.000764373	0.000767638	112.523	0.000772652	0.00077411	112.519	0.000752924	0.00075687
112.561	0.000766795	0.000767932	112.643	0.000776346	0.000774239	112.644	0.000758274	0.000756858
112.683	0.000767382	0.000767885	112.759	0.000771937	0.000774276	112.798	0.000755891	0.000756824
112.805	0.000766236	0.000767851	112.873	0.000773926	0.000774383	112.917	0.000751625	0.000756801
112.93	0.000770606	0.000767911	113.033	0.000776031	0.000774468	113.033	0.000758246	0.000756912
113.058	0.000765333	0.000767889	113.139	0.000774356	0.000774553	113.17	0.00075412	0.000756902
113.195	0.000771638	0.0007678	113.259	0.000774356	0.000774555	113.278	0.000757903	0.000756866
113.303	0.000770391	0.000767739	113.374	0.000774299	0.00077461	113.378	0.000759758	0.00075694
113.401	0.000770391	0.00076776	113.5	0.000774356	0.000774662	113.5	0.000758701	0.000757047
113.527	0.000766823	0.000767681	113.621	0.000772896	0.000774729	113.62	0.000759286	0.000756954
113.639	0.000766078	0.000767703	113.747	0.000773798	0.000774803	113.721	0.000758488	0.000756872
113.738	0.00076443	0.000767777	113.869	0.000774356	0.000774775	113.842	0.000756077	0.000756949
113.834	0.000769804	0.000767833	113.989	0.000772652	0.000774715	113.945	0.000754806	0.000757009
113.944	0.000768744	0.000767845	114.12	0.00077659	0.000774618	114.069	0.000754593	0.000757032
114.041	0.000764058	0.000767814	114.23	0.000773798	0.000774549	114.197	0.000753508	0.000756939
114.165	0.000765333	0.00076787	114.367	0.000773211	0.00077452	114.327	0.000760427	0.000756983
114.27	0.000766293	0.00076772	114.503	0.000776031	0.000774474	114.426	0.000757746	0.000757044
114.42	0.000767067	0.000767644	114.622	0.000774514	0.000774358	114.554	0.000754194	0.000757066
114.578	0.000768342	0.000767648	114.735	0.000773268	0.000774458	114.675	0.000753721	0.000757114
114.69	0.00076999	0.000767543	114.883	0.000769517	0.000774459	114.786	0.000754992	0.000757152
114.812	0.000764774	0.000767533	115.013	0.000772681	0.000774457	114.9	0.00075348	0.000757084
114.912	0.000767411	0.000767418	115.135	0.000773211	0.000774452	115.019	0.000761483	0.000757097
115.04	0.000769274	0.000767188	115.241	0.000770763	0.000774441	115.142	0.000759842	0.00075705
115.161	0.000770019	0.000767155	115.365	0.000771564	0.000774458	115.266	0.000760528	0.000757049
115.27	0.000769833	0.000767087	115.484	0.000772524	0.000774357	115.375	0.000760399	0.00075694
115.359	0.000768156	0.000767087	115.598	0.000775072	0.000774416	115.493	0.000756818	0.000756963
115.483	0.000772813	0.000767074	115.715	0.00077513	0.000774449	115.63	0.0007596	0.000757018
115.612	0.000762195	0.000767032	115.826	0.000776031	0.000774393	115.77	0.000758988	0.000756939
115.747	0.000765978	0.000767044	115.929	0.000774915	0.000774488	115.9	0.000758016	0.000756799
115.857	0.000768901	0.0007671	116.079	0.000778451	0.000774454	116.042	0.000758729	0.000756869
115.983	0.000767755	0.000766998	116.205	0.00077606	0.000774454	116.162	0.00075348	0.00075678
116.1	0.000768371	0.000766926	116.323	0.000772152	0.000774498	116.268	0.000752024	0.000756735
116.219	0.000766451	0.0007668	116.47	0.00077848	0.00077451	116.396	0.000757004	0.000756832
116.325	0.000766451	0.000766763	116.59	0.000778294	0.000774566	116.511	0.000757088	0.000756771
116.453	0.000759801	0.000766639	116.728	0.000776991	0.000774553	116.637	0.000753907	0.000756775
116.552	0.000766107	0.000766669	116.879	0.000775101	0.000774653	116.757	0.000756262	0.00075673
116.659	0.000770019	0.000766769	116.997	0.00077271	0.000774722	116.882	0.000759415	0.000756696
116.791	0.000771509	0.000766846	117.095	0.000773698	0.000774668	117.018	0.000760955	0.000756755
116.916	0.000767626	0.000766731	117.221	0.000773454	0.000774811	117.155	0.000758173	0.000756826
117.052	0.00077042	0.000766767	117.332	0.000777677	0.00077491	117.265	0.000755548	0.000756859
117.17	0.000770234	0.000766844	117.447	0.000779568	0.000775016	117.385	0.000755576	0.000756899
117.283	0.000764989	0.000766899	117.574	0.000777334	0.000775036	117.509	0.000756689	0.000756783
117.402	0.000765018	0.000766965	117.699	0.000773082	0.000775113	117.601	0.000760742	0.000756737
117.527	0.000765921	0.000767026	117.804	0.000779382	0.000775111	117.752	0.000758887	0.000756822
117.653	0.000764272	0.000767111	117.929	0.000774414	0.00077505	117.898	0.000759471	0.000756892
117.733	0.000764617	0.000767112	118.046	0.000769947	0.000775105	118.001	0.000757431	0.000756918
117.88	0.000761879	0.000767216	118.193	0.000773483	0.000775106	118.112	0.000756133	0.000756923
118.021	0.000760518	0.000767149	118.315	0.000771937	0.00077511	118.214	0.000757774	0.00075688
118.125	0.000767597	0.000767099	118.44	0.000771994	0.000775094	118.318	0.00075502	0.000756916
118.242	0.000766881	0.000767031	118.552	0.000771035	0.000775186	118.421	0.000752951	0.000756845
118.364	0.000765548	0.000766962	118.672	0.000779195	0.000775347	118.575	0.000757431	0.00075662
118.474	0.000763685	0.00076693	118.784	0.000774356	0.000775433	118.739	0.000755734	0.000756568
118.625	0.000764674	0.000766791	118.905	0.000773454	0.000775536	118.865	0.00075425	0.000756484
118.743	0.000767998	0.000766891	119.037	0.000776805	0.000775533	118.987	0.000748713	0.000756483
118.859	0.000769087	0.000766887	119.176	0.00077218	0.000775622	119.118	0.000755205	0.000756461
118.979	0.00076539	0.000766861	119.324	0.000776031	0.00077554	119.241	0.000753721	0.000756407
119.088	0.000761664	0.000766852	119.459	0.000776619	0.000775523	119.361	0.000751839	0.000756357
119.209	0.000765204	0.000766911	119.597	0.000774943	0.000775515	119.482	0.00076281	0.000756406
119.313	0.000768529	0.000767003	119.708	0.000777177	0.000775424	119.613	0.000756689	0.000756287
119.423	0.000764058	0.000767018	119.834	0.000773698	0.000775258	119.706	0.000758887	0.000756251
119.533	0.000768371	0.000767179	119.938	0.00077795	0.000775116	119.84	0.000757004	0.000756313
119.651	0.000771165	0.000767164	120.065	0.000777334	0.000775004	119.967	0.000756717	0.000756314
119.754	0.000768371	0.000767143	120.201	0.000771593	0.000775089	120.102	0.000759129	0.000756208
119.887	0.0007639	0.000767059	120.312	0.000779969	0.000775169	120.232	0.000758387	0.000756034
119.999	0.000770578	0.000767067	120.423	0.000781644	0.000775191	120.339	0.000756318	0.000756001
120.12	0.000767998	0.000766998	120.536	0.000779195	0.000775172	120.487	0.000755548	0.000756021
120.224	0.000768127	0.000766895	120.668	0.000774228	0.000775078	120.595	0.000754491	0.000756022
120.362	0.000769675	0.00076688	120.779	0.000779969	0.00077509	120.682	0.000755391	0.000755975
120.469	0.000770205	0.000766932	120.913	0.000774385	0.000775172	120.783	0.000758544	0.000755896
120.571	0.000772656	0.000767053	121.029	0.000770161	0.000775097	120.874	0.000757274	0.000755818
120.67	0.000770048	0.000767145	121.133	0.000772338	0.000775053	121.008	0.000756318	0.00075568
120.784	0.000770048	0.000767182	121.261	0.00077271	0.000775069	121.133	0.000753721	0.000755593
120.896	0.000764029	0.00076728	121.38	0.000773454	0.000775033	121.24	0.000759314	0.000755547
121.015	0.000766723	0.000767325	121.495	0.000769918	0.000775062	121.352	0.000761697	0.000755475
121.134	0.000766537	0.000767332	121.642	0.000776275	0.000775077	121.474	0.000756875	0.00075549
121.255	0.000766322	0.000767325	121.769	0.000780742	0.000775026	121.577	0.000748954	0.000755521
121.386	0.000766508	0.000767421	121.872	0.00077944	0.000774882	121.687	0.00075412	0.000755353
121.502	0.000765734	0.000767513	122.002	0.00078037	0.00077492	121.824	0.000755363	0.000755369
121.635	0.000767282	0.00076761	122.144	0.000775903	0.000774921	121.928	0.000758915	0.000755432
121.779	0.000765763	0.000767622	122.267	0.00077944	0.00077486	122.047	0.000756875	0.000755553
121.879	0.000767597	0.000767583	122.386	0.000774257	0.000774945	122.189	0.000756003	0.000755522
121.993	0.00076731	0.00076755	122.515	0.000775187	0.000774939	122.301	0.000750939	0.000755529
122.101	0.000771352	0.000767645	122.639	0.000771779	0.000774879	122.432	0.000754491	0.00075556
122.201	0.000771165	0.000767686	122.742	0.000773827	0.000774814	122.526	0.000750967	0.000755371
122.321	0.000767225	0.000767693	122.881	0.000769818	0.000774692	122.642	0.000755233	0.00075531
122.422	0.000767998	0.000767749	123.001	0.000769761	0.00077467	122.782	0.000757088	0.000755264
122.543	0.000765362	0.000767815	123.128	0.000769388	0.000774649	122.904	0.000756318	0.000755211
122.652	0.00076893	0.000767743	123.273	0.00077702	0.00077468	123.027	0.000753963	0.000755131
122.776	0.000767225	0.000767761	123.379	0.000777793	0.000774871	123.134	0.00075208	0.000755026
122.884	0.000768027	0.000767929	123.52	0.0007746	0.000774751	123.249	0.000756504	0.00075507
123	0.000766881	0.000767824	123.618	0.000776705	0.000774625	123.373	0.00075656	0.000755112
123.097	0.000764989	0.000767792	123.735	0.000774757	0.000774587	123.485	0.000755632	0.000755091
123.199	0.000764244	0.000767859	123.838	0.00077795	0.000774577	123.582	0.000754306	0.000755157
123.323	0.000767654	0.000767925	123.956	0.000777264	0.000774555	123.695	0.000756717	0.000755169
123.447	0.000772097	0.000767871	124.058	0.00077556	0.000774571	123.823	0.00075489	0.000755079
123.561	0.000768958	0.000767762	124.185	0.00077218	0.000774604	123.937	0.000752423	0.00075505
123.657	0.000766508	0.000767737	124.308	0.00077072	0.000774646	124.077	0.000753035	0.000754982
123.798	0.000766909	0.00076776	124.455	0.000771651	0.00077461	124.206	0.000753749	0.000754999
123.921	0.000762811	0.000767856	124.602	0.000773426	0.000774615	124.339	0.000754148	0.000754959
124.042	0.000767941	0.000767866	124.738	0.000772767	0.000774671	124.453	0.000755762	0.000754855
124.165	0.000766537	0.000767888	124.905	0.000768458	0.000774613	124.576	0.000754519	0.000754747
124.274	0.00077042	0.000767961	125.041	0.000771837	0.000774476	124.711	0.000748899	0.000754824
124.412	0.000768371	0.000767984	125.152	0.000776304	0.000774378	124.839	0.000756532	0.000754889
124.548	0.000769646	0.000768072	125.263	0.000773512	0.000774226	124.948	0.000757459	0.000754862
124.644	0.000768586	0.000768123	125.385	0.000773669	0.000774096	125.08	0.00075489	0.000754797
124.753	0.000767095	0.000768156	125.522	0.000776519	0.000773925	125.201	0.000753592	0.000754754
124.89	0.000763714	0.000768105	125.644	0.000775746	0.000773945	125.324	0.000754092	0.000754737
125.008	0.000766537	0.000768124	125.75	0.000773541	0.000773865	125.44	0.000753434	0.000754815
125.125	0.000767253	0.000768091	125.874	0.000771622	0.000773808	125.554	0.000753165	0.000754841
125.249	0.00076893	0.000768027	126.001	0.000770935	0.000773721	125.676	0.000753564	0.000754995
125.354	0.000766881	0.000768028	126.11	0.00077261	0.000773721	125.813	0.000756532	0.000754992
125.468	0.000771753	0.000768098	126.231	0.000776863	0.000773755	125.948	0.000754306	0.000754968
125.574	0.000767468	0.000768129	126.33	0.000778939	0.000773898	126.054	0.000752636	0.000755035
125.694	0.000769331	0.000768141	126.459	0.000781301	0.000773909	126.177	0.000753805	0.000755083
125.8	0.000772441	0.000768139	126.584	0.000773884	0.000773797	126.279	0.000760641	0.000755149
125.913	0.000765232	0.000768172	126.684	0.000775187	0.000773608	126.4	0.000758443	0.000755073
126.023	0.00076635	0.000768173	126.801	0.000777264	0.000773488	126.516	0.000754491	0.000755116
126.136	0.000771567	0.000768195	126.939	0.000773698	0.000773446	126.627	0.000757858	0.000755153
126.246	0.000773028	0.000768291	127.057	0.000778881	0.000773349	126.744	0.000755975	0.000755144
126.395	0.000767439	0.000768365	127.179	0.000775187	0.000773447	126.837	0.000753963	0.000755151
126.561	0.000767095	0.000768336	127.322	0.000771865	0.000773455	126.979	0.000755818	0.000755144
126.693	0.000768772	0.000768278	127.447	0.000774443	0.000773551	127.094	0.00075285	0.000755127
126.788	0.000771223	0.000768359	127.558	0.000770906	0.000773701	127.206	0.000754547	0.00075512
126.909	0.00076893	0.000768381	127.663	0.000773698	0.000773822	127.321	0.000757302	0.000755059
127.052	0.000767253	0.000768516	127.769	0.000772767	0.000773933	127.459	0.000756402	0.00075502
127.166	0.000767654	0.00076851	127.897	0.000773326	0.000773984	127.58	0.000751338	0.000754902
127.279	0.000770048	0.000768579	128.018	0.000773727	0.000774135	127.699	0.000752878	0.000754763
127.379	0.000767654	0.000768591	128.122	0.000774472	0.000774256	127.814	0.000757459	0.000754801
127.491	0.000770234	0.000768522	128.217	0.00077261	0.000774217	127.915	0.000753991	0.000754656
127.617	0.00076989	0.000768488	128.343	0.000769259	0.000774301	128.049	0.000755576	0.000754613
127.731	0.000767439	0.000768481	128.473	0.000770749	0.000774306	128.19	0.000754705	0.000754577
127.848	0.000765018	0.000768561	128.587	0.000775245	0.000774387	128.302	0.000755132	0.000754567
127.974	0.000768242	0.000768646	128.718	0.000771121	0.000774289	128.42	0.000754918	0.000754622
128.082	0.000769704	0.000768727	128.837	0.000768858	0.000774329	128.526	0.000755818	0.000754645
128.182	0.000767869	0.000768794	128.95	0.000769417	0.000774426	128.625	0.000758814	0.000754625
128.284	0.000767282	0.000768825	129.081	0.000769818	0.000774582	128.741	0.000755076	0.000754688
128.429	0.000771567	0.000768847	129.229	0.000771464	0.000774758	128.856	0.000755846	0.000754667
128.537	0.000766938	0.00076876	129.333	0.000776676	0.000774781	128.989	0.000759741	0.000754766
128.664	0.000769546	0.000768746	129.454	0.000777607	0.000774835	129.144	0.000756402	0.000754775
128.799	0.000767124	0.000768735	129.578	0.00077208	0.000774716	129.305	0.000755447	0.000754786
128.909	0.000769704	0.000768613	129.706	0.000764978	0.000774764	129.418	0.000752636	0.00075459
129.026	0.000766938	0.000768679	129.852	0.000770591	0.000774773	129.549	0.000758786	0.000754405
129.131	0.000766135	0.0007688	129.976	0.00077261	0.000774685	129.656	0.000757515	0.000754449
129.241	0.000769116	0.000768697	130.102	0.000772982	0.000774744	129.777	0.000753805	0.000754428
129.338	0.000771438	0.000768524	130.26	0.00078229	0.000774669	129.881	0.000757088	0.000754386
129.443	0.000770635	0.000768452	130.379	0.000775932	0.000774706	130.006	0.000754519	0.000754413
129.563	0.000765978	0.000768449	130.49	0.000777107	0.00077483	130.112	0.000751579	0.000754453
129.658	0.000770635	0.000768534	130.606	0.000778352	0.000774961	130.226	0.000752692	0.00075445
129.754	0.000768027	0.000768516	130.727	0.000777822	0.00077497	130.354	0.000750624	0.000754451
129.881	0.000769704	0.000768498	130.83	0.000779067	0.000774958	130.484	0.000752136	0.000754452
129.989	0.000767626	0.000768572	130.921	0.000775402	0.000774849	130.62	0.000749752	0.000754427
130.116	0.000770076	0.000768506	131.023	0.000776147	0.000774759	130.73	0.000747443	0.000754494
130.212	0.000771037	0.000768442	131.162	0.000778008	0.000774825	130.838	0.000750837	0.000754553
130.341	0.00076486	0.000768436	131.281	0.000774285	0.000774845	130.946	0.00074914	0.00075446
130.439	0.000767869	0.000768423	131.404	0.000777822	0.00077486	131.08	0.000755289	0.000754409
130.546	0.000768242	0.000768376	131.521	0.000773942	0.000775011	131.208	0.000753035	0.000754342
130.656	0.000771194	0.000768416	131.63	0.000780644	0.000775033	131.317	0.000753063	0.000754314
130.772	0.000768027	0.000768491	131.766	0.00077072	0.000774941	131.448	0.000756931	0.000754354
130.89	0.000770693	0.000768525	131.905	0.000775617	0.000774989	131.575	0.000754575	0.00075437
131.016	0.000770664	0.000768482	132.012	0.000776548	0.000775079	131.683	0.000752136	0.000754363
131.168	0.000770506	0.000768391	132.123	0.00077891	0.000775117	131.815	0.000756773	0.000754266
131.302	0.000768027	0.000768323	132.251	0.000781574	0.000775202	131.936	0.000755503	0.000754157
131.412	0.00076731	0.000768163	132.378	0.000778008	0.000775284	132.054	0.000759342	0.000754107
131.551	0.000766723	0.000768266	132.526	0.000781731	0.000775268	132.183	0.000753091	0.000753951
131.679	0.000768801	0.000768273	132.641	0.000775216	0.00077517	132.265	0.000754362	0.00075384
131.784	0.000766193	0.000768296	132.762	0.000776304	0.000775138	132.371	0.000750652	0.000753812
131.906	0.000768615	0.000768271	132.908	0.000775646	0.000775244	132.52	0.00074901	0.000753872
131.997	0.000772527	0.000768301	133.031	0.000772796	0.000775321	132.635	0.000756745	0.000753761
132.119	0.000766322	0.000768357	133.132	0.000776734	0.000775394	132.753	0.000756773	0.000753591
132.264	0.000764172	0.000768344	133.267	0.00077503	0.000775468	132.851	0.000753833	0.000753431
132.372	0.000763799	0.000768289	133.413	0.000777078	0.000775385	132.958	0.000755317	0.000753389
132.478	0.000766909	0.000768217	133.529	0.000778166	0.000775412	133.087	0.000757886	0.000753355
132.596	0.000773115	0.000768258	133.658	0.000781173	0.000775372	133.206	0.000752692	0.000753377
132.709	0.000770291	0.000768233	133.782	0.000771364	0.000775325	133.326	0.000754575	0.000753298
132.842	0.000768056	0.000768333	133.921	0.00077304	0.000775323	133.448	0.000757358	0.000753324
132.969	0.000770979	0.000768305	134.026	0.00076724	0.000775226	133.552	0.000755132	0.00075334
133.104	0.000764329	0.000768314	134.13	0.00076873	0.000775253	133.697	0.000754789	0.000753423
133.235	0.00076678	0.000768291	134.242	0.000777078	0.000775175	133.819	0.000755874	0.000753688
133.372	0.000767339	0.000768188	134.359	0.000775489	0.000775106	133.926	0.000752692	0.000753853
133.494	0.000769546	0.000768222	134.467	0.000773412	0.000775162	134.044	0.000751394	0.000754051
133.594	0.000767497	0.000768162	134.584	0.00077692	0.000775112	134.144	0.000752164	0.000754063
133.738	0.000769517	0.000768115	134.706	0.000771865	0.00077515	134.271	0.000753277	0.000754178
133.894	0.000768829	0.000767967	134.834	0.000770591	0.000775101	134.393	0.000757172	0.000754216
134.027	0.000769947	0.000767906	134.963	0.000773541	0.000775271	134.517	0.000755716	0.000754247
134.145	0.000767525	0.000767783	135.092	0.000773441	0.000775333	134.603	0.000755503	0.000754259
134.221	0.000763212	0.00076774	135.225	0.000771364	0.000775308	134.714	0.000753833	0.000754271
134.349	0.000763827	0.000767594	135.349	0.000774186	0.000775328	134.845	0.000749511	0.00075433
134.465	0.000763398	0.000767581	135.456	0.000775617	0.000775193	134.963	0.000753333	0.000754421
134.592	0.000772183	0.000767531	135.577	0.000775861	0.00077515	135.088	0.000751793	0.000754405
134.722	0.000769947	0.000767537	135.705	0.000772639	0.000775082	135.187	0.000750707	0.000754414
134.836	0.000768271	0.000767517	135.813	0.000770405	0.000775127	135.307	0.000754047	0.000754407
134.937	0.000768428	0.000767463	135.926	0.000770405	0.000775077	135.427	0.00075566	0.000754488
135.074	0.000768485	0.000767427	136.056	0.0007745	0.000775088	135.555	0.000753119	0.000754605
135.208	0.000768958	0.000767348	136.169	0.000776362	0.000775162	135.683	0.000748852	0.000754632
135.339	0.000768457	0.000767402	136.271	0.000776734	0.00077517	135.779	0.000745671	0.000754573
135.469	0.000768643	0.000767464	136.388	0.000778066	0.000775167	135.918	0.000754946	0.000754469
135.607	0.000766966	0.000767592	136.504	0.000777293	0.000775177	136.049	0.000752776	0.000754347
135.715	0.000768084	0.000767722	136.628	0.000775059	0.000775194	136.167	0.00075272	0.000754217
135.82	0.00076936	0.000767663	136.761	0.00077599	0.00077509	136.303	0.000748639	0.000754172
135.964	0.000773115	0.000767592	136.895	0.000777723	0.000775181	136.431	0.000751978	0.000754085
136.087	0.000768299	0.000767568	137.028	0.000774128	0.000775178	136.541	0.000752934	0.000753984
136.195	0.000768084	0.000767449	137.148	0.000776763	0.000775339	136.673	0.000753991	0.00075393
136.296	0.000768858	0.000767564	137.282	0.000772138	0.000775486	136.784	0.000760939	0.000753828
136.416	0.00076582	0.000767488	137.404	0.0007745	0.000775542	136.908	0.000759269	0.00075389
136.551	0.000766594	0.000767419	137.524	0.000777164	0.00077556	137.038	0.000759213	0.000753837
136.693	0.000764788	0.000767402	137.659	0.000775274	0.000775634	137.166	0.000755902	0.000753893
136.814	0.000765877	0.000767465	137.767	0.00077589	0.000775634	137.305	0.000758898	0.000753971
136.926	0.000763641	0.000767426	137.892	0.000778124	0.000775697	137.42	0.00075503	0.000753917
137.058	0.000764917	0.000767335	137.998	0.000779369	0.000775782	137.536	0.000758499	0.000753929
137.165	0.000764386	0.000767293	138.127	0.000778811	0.000775795	137.656	0.000755188	0.000753958
137.266	0.000768485	0.000767217	138.223	0.000775245	0.000775967	137.77	0.000752748	0.000754006
137.412	0.000763054	0.000767229	138.324	0.000779957	0.000776029	137.897	0.000759798	0.000753967
137.518	0.000767368	0.00076724	138.42	0.000774687	0.000776036	138.027	0.000760141	0.00075401
137.62	0.000764788	0.000767339	138.552	0.000775803	0.000775898	138.159	0.000758527	0.000754076
137.757	0.000766995	0.000767231	138.674	0.000778252	0.000775774	138.279	0.000753518	0.0007542
137.859	0.000767769	0.000767148	138.778	0.000777508	0.000775859	138.373	0.000754047	0.000754259
137.99	0.000763455	0.000767137	138.919	0.000773785	0.00077594	138.489	0.000754761	0.000754234
138.093	0.000766809	0.00076708	139.031	0.000776205	0.000775989	138.63	0.000754974	0.000754184
138.214	0.000768457	0.000767052	139.147	0.000776577	0.000775998	138.768	0.000758128	0.00075413
138.345	0.000769073	0.000766937	139.251	0.000777107	0.000775981	138.906	0.00075376	0.000754236
138.471	0.000767339	0.000766848	139.368	0.000774902	0.000775982	139.045	0.000748509	0.000754437
138.614	0.00077032	0.000766845	139.488	0.000777566	0.000775866	139.177	0.000749093	0.000754348
138.728	0.000773545	0.000766869	139.571	0.000779055	0.000775802	139.293	0.000751292	0.000754338
138.85	0.000770134	0.000766822	139.683	0.000775861	0.000775895	139.397	0.000750364	0.000754348
138.972	0.000766651	0.000766766	139.813	0.000776019	0.000775914	139.518	0.000750179	0.000754462
139.084	0.000766837	0.000766624	139.913	0.000772854	0.000775772	139.62	0.000752191	0.000754529
139.186	0.000764917	0.000766563	140.024	0.00077546	0.000775806	139.746	0.000752377	0.000754535
139.322	0.000770191	0.00076655	140.157	0.000776234	0.000775777	139.907	0.000749594	0.000754492
139.439	0.000762896	0.00076658	140.28	0.000779928	0.000775942	140.029	0.000759028	0.000754328
139.564	0.000763827	0.000766612	140.41	0.00077642	0.000776054	140.164	0.000749993	0.000754273
139.71	0.000768672	0.000766733	140.507	0.000777164	0.00077601	140.291	0.00075426	0.000754198
139.836	0.000770693	0.000766766	140.631	0.000776949	0.00077607	140.404	0.000756115	0.000754071
139.937	0.000767554	0.000766832	140.756	0.000775088	0.000776096	140.534	0.000750522	0.00075393
140.057	0.0007642	0.000766931	140.89	0.00077493	0.000776048	140.654	0.000757785	0.000753802
140.172	0.000767769	0.000766946	141.029	0.000774157	0.000776001	140.78	0.000757201	0.000753675
140.301	0.00076367	0.000766871	141.146	0.000782249	0.000775863	140.889	0.000757971	0.000753588
140.403	0.000763827	0.000766729	141.271	0.0007745	0.000775862	140.989	0.000751848	0.000753622
140.529	0.000764386	0.000766821	141.393	0.000774558	0.000775709	141.112	0.000751663	0.000753467
140.674	0.000768457	0.00076681	141.483	0.000768601	0.000775718	141.222	0.0007567	0.000753404
140.814	0.000766679	0.000766887	141.568	0.000769503	0.000775704	141.36	0.000758156	0.000753317
140.928	0.000765691	0.000766947	141.686	0.000776978	0.000775609	141.481	0.000753676	0.000753299
141.068	0.00076774	0.000766995	141.798	0.000774529	0.000775606	141.615	0.000752776	0.000753299
141.194	0.000765504	0.000767094	141.927	0.000772911	0.000775644	141.73	0.000753119	0.000753342
141.297	0.000767052	0.000767201	142.069	0.000774959	0.000775587	141.864	0.000750364	0.000753331
141.41	0.000763111	0.000767302	142.182	0.000775489	0.000775445	141.992	0.000754288	0.000753355
141.528	0.000763884	0.000767361	142.304	0.000776792	0.000775349	142.087	0.000755902	0.000753387
141.634	0.000768514	0.00076745	142.402	0.000772167	0.000775371	142.19	0.00075042	0.000753561
141.74	0.00076817	0.000767426	142.522	0.000774028	0.000775393	142.328	0.000752275	0.000753693
141.85	0.000765719	0.000767295	142.633	0.0007798	0.000775397	142.435	0.000753203	0.000753795
141.973	0.000766465	0.000767201	142.747	0.000776949	0.000775375	142.544	0.000754446	0.000753931
142.116	0.000765906	0.000767246	142.873	0.000770462	0.000775325	142.662	0.000755429	0.000753969
142.228	0.000765189	0.00076724	142.988	0.000775861	0.00077544	142.791	0.000753203	0.000754084
142.328	0.000767425	0.000767289	143.096	0.000775303	0.000775449	142.903	0.00075182	0.000754042
142.446	0.000770377	0.000767305	143.217	0.000780574	0.000775461	143.027	0.00075259	0.000754094
142.576	0.000767425	0.000767401	143.368	0.000780172	0.000775327	143.176	0.00075643	0.000753925
142.747	0.000772771	0.0007675	143.504	0.00077493	0.000775263	143.316	0.000755373	0.000753955
142.885	0.000766465	0.000767523	143.634	0.000778339	0.000775165	143.435	0.000749464	0.000753868
143.016	0.000769259	0.000767452	143.737	0.000777222	0.000775192	143.57	0.000751691	0.000753844
143.133	0.000768672	0.000767435	143.844	0.000775675	0.000775121	143.69	0.000748481	0.000753937
143.231	0.000765719	0.000767488	143.94	0.000776978	0.000775118	143.794	0.000752034	0.000753833
143.36	0.00076053	0.000767568	144.067	0.000771794	0.000775226	143.929	0.000750763	0.000753788
143.479	0.000761247	0.000767635	144.186	0.000775145	0.000775211	144.047	0.000754474	0.000753627
143.585	0.00076774	0.000767768	144.305	0.000772167	0.000775315	144.152	0.000751904	0.000753715
143.703	0.000766809	0.000767956	144.403	0.000775145	0.000775364	144.251	0.000756914	0.000753866
143.828	0.000768758	0.000767917	144.529	0.000775117	0.000775533	144.38	0.000754075	0.000753834
143.949	0.000770005	0.000768038	144.656	0.000773412	0.00077571	144.499	0.000752618	0.000753678
144.065	0.00077022	0.000768145	144.779	0.000777351	0.000775666	144.642	0.000754075	0.000753592
144.185	0.000768514	0.000768224	144.899	0.000775704	0.000775734	144.759	0.000756914	0.000753524
144.338	0.000772298	0.000768233	145.001	0.000773284	0.000775807	144.869	0.000754446	0.000753482
144.449	0.000773603	0.000768215	145.126	0.000769345	0.000775823	144.988	0.000759326	0.000753497
144.574	0.000772054	0.000768274	145.241	0.000772195	0.000775812	145.089	0.000755401	0.000753487
144.69	0.000771897	0.0007683	145.35	0.000776047	0.00077585	145.214	0.000757386	0.000753442
144.825	0.000769073	0.000768264	145.468	0.000778683	0.000775872	145.331	0.000755829	0.000753515
144.937	0.000766866	0.000768323	145.565	0.00077927	0.000775935	145.454	0.000756515	0.000753577
145.075	0.000765375	0.000768332	145.659	0.000774744	0.000775815	145.592	0.000757285	0.000753497
145.229	0.000768944	0.000768358	145.792	0.00077347	0.000775655	145.688	0.00075209	0.000753478
145.367	0.000766522	0.000768349	145.913	0.000778712	0.000775712	145.798	0.000758055	0.000753521
145.484	0.000767396	0.00076845	146.041	0.000775919	0.00077575	145.923	0.000750234	0.000753605
145.576	0.000770994	0.0007684	146.164	0.000776821	0.000775794	146.028	0.000752247	0.000753799
145.682	0.000767797	0.000768277	146.308	0.000773126	0.000775728	146.152	0.00075042	0.000753885
145.8	0.000768887	0.000768302	146.449	0.000773126	0.000775568	146.279	0.000751533	0.00075377
145.92	0.000769847	0.000768245	146.571	0.000772195	0.000775614	146.394	0.000749835	0.000753722
146.028	0.000767052	0.000768265	146.7	0.00077831	0.00077553	146.5	0.000754873	0.000753752
146.168	0.000766708	0.000768307	146.812	0.000771451	0.000775458	146.603	0.000755272	0.000753801
146.299	0.000766894	0.00076825	146.93	0.000774773	0.000775536	146.711	0.000752461	0.000753876
146.414	0.000771868	0.000768289	147.031	0.000779672	0.000775531	146.85	0.000754901	0.000753899
146.549	0.000767081	0.000768326	147.142	0.000781475	0.0007757	146.955	0.00074978	0.000753973
146.671	0.000770621	0.000768438	147.234	0.000779829	0.00077569	147.06	0.000756357	0.000753963
146.771	0.000773946	0.000768384	147.343	0.000777065	0.000775717	147.179	0.000759354	0.000753993
146.898	0.000766493	0.00076842	147.463	0.000777222	0.000775638	147.31	0.000755058	0.000753972
147.029	0.000772828	0.000768469	147.595	0.000778497	0.000775647	147.43	0.000750206	0.000754061
147.16	0.00077118	0.000768397	147.721	0.000774773	0.000775678	147.551	0.000749307	0.00075412
147.288	0.000771739	0.00076835	147.847	0.000777996	0.000775683	147.67	0.000749307	0.0007541
147.434	0.000765991	0.000768349	147.977	0.000776606	0.000775735	147.78	0.000750949	0.000754021
147.571	0.00076612	0.000768199	148.096	0.000775762	0.000775682	147.936	0.000751162	0.000753943
147.684	0.00076612	0.000768152	148.231	0.000774959	0.000775721	148.048	0.00075376	0.000753765
147.807	0.000765189	0.000768125	148.358	0.000778741	0.000775839	148.174	0.000753602	0.000753727
147.927	0.000766708	0.000768064	148.476	0.000773284	0.000775935	148.283	0.000754159	0.00075365
148.052	0.000771151	0.00076803	148.586	0.000777222	0.000775819	148.393	0.000755429	0.000753643
148.169	0.000766178	0.000768064	148.729	0.000773685	0.000775796	148.492	0.000749121	0.000753564
148.29	0.000767797	0.000768098	148.847	0.000768815	0.000775673	148.606	0.000753444	0.000753427
148.408	0.000765432	0.000768085	148.98	0.000773341	0.000775616	148.737	0.000757656	0.000753453
148.541	0.000770377	0.00076813	149.084	0.000777781	0.000775591	148.855	0.00075747	0.000753341
148.646	0.000764845	0.00076815	149.208	0.000777566	0.000775661	148.966	0.000761738	0.00075344
148.749	0.000764099	0.000768143	149.322	0.000777222	0.0007756	149.103	0.000756942	0.000753471
148.874	0.000768729	0.000768247	149.47	0.000772009	0.000775662	149.201	0.000750605	0.000753508
148.976	0.000769876	0.000768225	149.596	0.000777251	0.000775678	149.298	0.000752888	0.000753523
149.076	0.000767482	0.000768185	149.722	0.000774086	0.000775741	149.427	0.000751004	0.000753462
149.19	0.000771395	0.000768237	149.841	0.000773527	0.000775753	149.555	0.000754187	0.000753391
149.325	0.000765776	0.000768263	149.955	0.000779672	0.000775849	149.653	0.000752303	0.000753434
149.486	0.000767668	0.000768333	150.094	0.000776693	0.000775873	149.764	0.000753203	0.000753417
149.603	0.000762451	0.000768306	150.205	0.000780417	0.000775815	149.897	0.000754558	0.000753404
149.702	0.000766923	0.000768361	150.327	0.000774673	0.000775677	150.011	0.000753973	0.000753385
149.825	0.000765031	0.000768326	150.425	0.000773527	0.000775565	150.126	0.000753444	0.000753313
149.967	0.000768629	0.000768182	150.523	0.000771107	0.000775588	150.263	0.000755829	0.000753273
150.113	0.000771238	0.000768249	150.637	0.000775576	0.000775643	150.361	0.000758612	0.000753296
150.221	0.000766335	0.000768221	150.737	0.000774988	0.00077559	150.48	0.000755615	0.000753367
150.337	0.000767855	0.000768211	150.847	0.000777624	0.00077553	150.615	0.000753045	0.000753484
150.458	0.000768414	0.000768128	150.983	0.000778368	0.000775425	150.734	0.000752916	0.000753519
150.554	0.000764658	0.000768221	151.118	0.000770577	0.000775518	150.857	0.000750448	0.000753651
150.697	0.000771238	0.000768227	151.211	0.000771322	0.000775552	150.984	0.000750262	0.000753709
150.811	0.00077065	0.000768239	151.352	0.000778211	0.000775619	151.115	0.000753472	0.000753711
150.923	0.000768786	0.000768362	151.507	0.000780946	0.000775576	151.222	0.000753444	0.000753708
151.036	0.000767324	0.00076841	151.609	0.000772783	0.000775596	151.379	0.000755457	0.000753706
151.189	0.000768629	0.000768372	151.715	0.000778054	0.000775469	151.494	0.000752489	0.000753649
151.307	0.000767109	0.000768442	151.81	0.0007685	0.00077542	151.606	0.00075029	0.000753724
151.422	0.000768285	0.000768535	151.945	0.000770577	0.00077548	151.728	0.000753444	0.000753738
151.544	0.000768815	0.000768605	152.077	0.000777437	0.000775547	151.858	0.000752303	0.000753662
151.647	0.000768414	0.000768549	152.205	0.000779486	0.0007755	151.979	0.0007553	0.000753711
151.787	0.00077065	0.000768693	152.303	0.000773685	0.000775433	152.09	0.000753815	0.000753655
151.924	0.000773101	0.000768818	152.399	0.000776291	0.000775426	152.216	0.000752331	0.000753659
152.028	0.000767726	0.000768776	152.506	0.000773957	0.000775515	152.325	0.000752303	0.000753723
152.131	0.000767826	0.000768737	152.647	0.000775389	0.000775515	152.434	0.000746737	0.00075372
152.285	0.000769718	0.000768765	152.768	0.000778927	0.00077545	152.537	0.000751246	0.000753682
152.406	0.000768041	0.000768708	152.883	0.000776349	0.000775524	152.657	0.00075747	0.000753625
152.537	0.000770464	0.000768732	153.024	0.000775977	0.000775444	152.756	0.000751589	0.00075364
152.661	0.000770464	0.000768769	153.148	0.000776722	0.000775515	152.872	0.000754215	0.000753587
152.785	0.000769904	0.000768942	153.253	0.000774458	0.000775424	153.006	0.000748805	0.000753529
152.912	0.000768815	0.000768924	153.377	0.000774115	0.000775469	153.122	0.000752674	0.000753516
153.027	0.000766607	0.000768919	153.508	0.000778211	0.000775466	153.229	0.000757313	0.00075351
153.143	0.000769904	0.000768997	153.625	0.000780073	0.000775587	153.348	0.000756256	0.000753406
153.274	0.000771424	0.00076892	153.748	0.000775791	0.000775568	153.448	0.000753815	0.000753309
153.408	0.000770679	0.000769094	153.893	0.000771694	0.000775589	153.596	0.0007553	0.000753278
153.537	0.000767511	0.000769099	154	0.000772625	0.000775538	153.711	0.000751088	0.000753363
153.623	0.000770707	0.000768979	154.127	0.000781347	0.00077558	153.836	0.000757684	0.000753375
153.722	0.000766421	0.000769058	154.243	0.000777495	0.000775793	153.96	0.000754085	0.000753442
153.822	0.000766765	0.000769062	154.36	0.000778397	0.000775965	154.066	0.000753871	0.000753611
153.946	0.000771424	0.000768994	154.467	0.000776564	0.00077598	154.182	0.000753472	0.000753692
154.092	0.000769188	0.000768996	154.589	0.000774272	0.00077582	154.3	0.000754057	0.000753749
154.213	0.000769188	0.000769017	154.713	0.000770763	0.00077589	154.433	0.000752517	0.0007537
154.349	0.000769776	0.000769058	154.833	0.000771164	0.000775762	154.544	0.000752916	0.000753639
154.493	0.000772542	0.000769119	154.981	0.00077188	0.000775895	154.675	0.000754159	0.000753676
154.614	0.000768973	0.000769141	155.123	0.000776751	0.000776081	154.82	0.000753815	0.000753699
154.731	0.000767539	0.000769145	155.237	0.000775418	0.00077613	154.959	0.000759967	0.000753667
154.845	0.000772169	0.000769199	155.369	0.000774115	0.000776131	155.084	0.000758854	0.000753633
154.967	0.000770492	0.000769148	155.485	0.000776879	0.00077623	155.197	0.000757184	0.00075367
155.116	0.000766579	0.000769024	155.573	0.000776564	0.000776147	155.305	0.000753843	0.000753694
155.231	0.000767912	0.000768988	155.709	0.000777251	0.000776188	155.418	0.000752758	0.00075367
155.371	0.000768872	0.000768961	155.842	0.000770763	0.000776185	155.531	0.000749047	0.000753727
155.505	0.0007685	0.000768953	155.955	0.00077728	0.000776058	155.647	0.000751273	0.000753741
155.643	0.00076698	0.000768997	156.067	0.000775604	0.000776062	155.793	0.000753073	0.000753677
155.762	0.000769589	0.000768948	156.186	0.000780317	0.000776027	155.92	0.000750503	0.000753718
155.872	0.000771238	0.000768857	156.306	0.000775791	0.000775993	156.03	0.000751617	0.000753694
155.981	0.000766048	0.000768786	156.421	0.000776937	0.000776075	156.148	0.000753315	0.000753684
156.133	0.000764772	0.000768678	156.527	0.00077337	0.000776036	156.243	0.000753101	0.000753699
156.26	0.000772571	0.000768663	156.64	0.00077728	0.000775909	156.357	0.000750559	0.000753538
156.383	0.000767353	0.000768635	156.752	0.000774645	0.000775829	156.461	0.000753658	0.000753429
156.524	0.000775209	0.000768614	156.865	0.000776035	0.000775731	156.56	0.000754029	0.000753292
156.62	0.00076807	0.000768576	156.98	0.000775046	0.000775826	156.665	0.000757397	0.000753184
156.753	0.000762293	0.000768611	157.094	0.000780475	0.000775911	156.777	0.0007535	0.000753174
156.897	0.000768686	0.000768676	157.218	0.000781435	0.000775743	156.891	0.000753871	0.000753068
157.015	0.000771482	0.000768769	157.355	0.000780102	0.000775783	157.033	0.000758854	0.000753053
157.12	0.000767166	0.000768679	157.462	0.000778985	0.000775752	157.14	0.000757611	0.00075303
157.239	0.000768872	0.000768574	157.567	0.000772811	0.000775719	157.246	0.000756357	0.000752937
157.354	0.000768414	0.000768557	157.682	0.000776349	0.000775725	157.363	0.000752972	0.000752966
157.48	0.000770736	0.000768471	157.805	0.000771508	0.00077577	157.468	0.00074939	0.000752953
157.612	0.000770177	0.000768369	157.933	0.000775261	0.000775745	157.58	0.000752173	0.000752947
157.739	0.000769431	0.000768268	158.072	0.000780102	0.000775789	157.69	0.000754614	0.00075289
157.86	0.00076903	0.000768171	158.21	0.000779916	0.000775698	157.833	0.000750689	0.000752867
157.983	0.000771138	0.000768128	158.335	0.000779515	0.00077567	157.958	0.000753528	0.000752766
158.092	0.00076807	0.000767994	158.461	0.000778741	0.000775708	158.088	0.000755727	0.000752672
158.203	0.000766794	0.000767937	158.575	0.000772095	0.000775702	158.203	0.000753556	0.000752568
158.324	0.000765862	0.000767933	158.683	0.000776035	0.000775765	158.307	0.000751088	0.000752583
158.445	0.000766478	0.000767887	158.808	0.000775232	0.000775748	158.437	0.000749603	0.000752631
158.582	0.000769274	0.000767887	158.912	0.000772468	0.000775844	158.546	0.00075196	0.000752756
158.715	0.000770306	0.000767935	159.024	0.000776535	0.00077575	158.656	0.000754243	0.000752771
158.842	0.000767941	0.00076791	159.152	0.000774173	0.00077563	158.765	0.000753686	0.000752765
158.95	0.000765862	0.00076791	159.286	0.000775017	0.000775429	158.874	0.000752972	0.000752773
159.081	0.000766263	0.000767901	159.385	0.000778642	0.000775488	159.012	0.000748277	0.000752819
159.195	0.000763281	0.000767855	159.505	0.000772124	0.000775427	159.141	0.000753472	0.000752882
159.335	0.000765862	0.000767881	159.618	0.000771723	0.000775447	159.24	0.000749074	0.000752847
159.467	0.000768471	0.000767758	159.727	0.000775977	0.000775397	159.355	0.000750717	0.00075293
159.577	0.000770363	0.000767718	159.858	0.000770792	0.000775454	159.447	0.000746792	0.000752917
159.706	0.000768743	0.000767561	159.961	0.000776564	0.000775462	159.577	0.000749817	0.000752961
159.839	0.000769274	0.000767475	160.072	0.000776966	0.000775429	159.68	0.000750587	0.000752893
159.964	0.000774062	0.000767594	160.201	0.000772783	0.000775353	159.808	0.000752257	0.000752926
160.07	0.000771138	0.000767568	160.33	0.000779544	0.000775313	159.92	0.000753315	0.000752974
160.206	0.000762191	0.000767423	160.474	0.000776779	0.000775303	160.05	0.00075273	0.000752931
160.335	0.000766077	0.000767383	160.617	0.000774917	0.00077527	160.14	0.000748731	0.000752782
160.454	0.000768313	0.000767292	160.749	0.000774545	0.000775403	160.235	0.000755542	0.00075265
160.592	0.000764772	0.000767276	160.838	0.000773084	0.000775315	160.347	0.00075183	0.000752647
160.701	0.000764586	0.000767178	160.983	0.000769861	0.000775367	160.453	0.0007526	0.000752746
160.825	0.000767381	0.000767098	161.108	0.000774144	0.000775455	160.583	0.000751273	0.000752769
160.952	0.000764027	0.000767008	161.225	0.000772124	0.000775383	160.711	0.000752628	0.000752748
161.06	0.00076536	0.00076701	161.336	0.000773986	0.000775281	160.841	0.000754827	0.000752924
161.203	0.00076536	0.000766907	161.453	0.000776035	0.000775169	160.973	0.000754057	0.000752903
161.302	0.000767539	0.000766913	161.573	0.000776593	0.000775054	161.098	0.000751858	0.000752843
161.402	0.000766421	0.000766907	161.703	0.000779759	0.000775098	161.228	0.000754642	0.000752881
161.539	0.000765518	0.000767091	161.821	0.000776378	0.000775073	161.344	0.000755198	0.000752926
161.648	0.000768901	0.000767187	161.94	0.000775662	0.000774954	161.456	0.000755412	0.000752993
161.763	0.000770951	0.000767246	162.05	0.000772497	0.000774926	161.612	0.000752044	0.000753005
161.885	0.000765704	0.000767275	162.154	0.000769489	0.000774814	161.727	0.000752758	0.000752944
162.004	0.000769589	0.000767207	162.285	0.000770047	0.000774745	161.852	0.00075093	0.000752996
162.142	0.000770794	0.0007673	162.446	0.000778828	0.000774692	161.946	0.000753927	0.000753138
162.236	0.000763654	0.000767325	162.571	0.0007738	0.000774608	162.082	0.000756526	0.000753223
162.354	0.000766105	0.000767447	162.671	0.000774388	0.000774678	162.206	0.000751329	0.000753272
162.493	0.000766292	0.000767503	162.783	0.000774731	0.000774716	162.327	0.000754799	0.000753321
162.604	0.000765331	0.000767544	162.914	0.000777553	0.000774681	162.444	0.000752972	0.000753351
162.732	0.000767224	0.000767417	163.038	0.000776436	0.000774778	162.569	0.000756312	0.000753396
162.849	0.000763682	0.000767296	163.159	0.000773399	0.000774761	162.701	0.000753899	0.000753505
162.948	0.000768342	0.000767237	163.267	0.000776593	0.000774648	162.804	0.000755198	0.00075353
163.062	0.000767381	0.000767111	163.384	0.000779386	0.000774599	162.916	0.000756312	0.000753547
163.17	0.000764055	0.000767008	163.498	0.000779573	0.00077445	163.019	0.000756683	0.000753516
163.298	0.000765145	0.000767187	163.592	0.000777309	0.000774375	163.142	0.000749974	0.000753511
163.422	0.000764242	0.000767316	163.716	0.000779573	0.000774382	163.277	0.000749659	0.000753638
163.535	0.000767596	0.000767335	163.845	0.00077188	0.000774367	163.41	0.000752814	0.00075348
163.659	0.000765733	0.000767398	163.96	0.000774144	0.00077447	163.535	0.000754456	0.000753571
163.764	0.000766105	0.000767483	164.085	0.000779788	0.000774646	163.655	0.000753315	0.000753565
163.874	0.000764829	0.000767477	164.212	0.000776407	0.000774677	163.766	0.000753528	0.000753575
163.989	0.000769116	0.000767598	164.323	0.000774731	0.000774725	163.885	0.000759709	0.000753491
164.099	0.000765919	0.000767665	164.425	0.0007738	0.000774682	164.006	0.000752443	0.000753325
164.235	0.000768371	0.000767735	164.535	0.00077284	0.000774621	164.125	0.000752656	0.000753246
164.36	0.000766478	0.000767682	164.662	0.000774359	0.000774628	164.263	0.000755513	0.000753345
164.49	0.000775238	0.000767584	164.786	0.00077476	0.000774556	164.382	0.000753371	0.000753332
164.616	0.000771353	0.000767515	164.909	0.000769173	0.000774436	164.486	0.000752999	0.000753255
164.75	0.000772285	0.00076746	165.049	0.000771036	0.000774431	164.599	0.0007526	0.000753197
164.855	0.000771826	0.000767351	165.168	0.000770821	0.000774447	164.737	0.000751116	0.000753115
164.97	0.000764456	0.000767419	165.299	0.000770635	0.000774514	164.862	0.000756368	0.000753037
165.101	0.000770578	0.000767401	165.438	0.000772339	0.000774603	164.979	0.000760181	0.000753024
165.237	0.000767568	0.000767313	165.541	0.000774359	0.00077452	165.092	0.000752628	0.00075298
165.352	0.000769489	0.00076739	165.655	0.000775691	0.000774609	165.185	0.000755969	0.000752831
165.5	0.000768715	0.000767456	165.775	0.000773672	0.000774605	165.311	0.000751543	0.000752869
165.606	0.000770578	0.000767413	165.924	0.000774201	0.000774723	165.419	0.000752285	0.000752943
165.716	0.000763869	0.000767491	166.053	0.000775691	0.000774629	165.524	0.000749074	0.000753075
165.814	0.000762564	0.000767422	166.188	0.00077572	0.000774541	165.671	0.000755384	0.000753047
165.942	0.000766292	0.000767411	166.317	0.000771222	0.000774492	165.808	0.000751858	0.000753067
166.042	0.000767625	0.000767312	166.421	0.000770291	0.000774456	165.942	0.000753129	0.000753112
166.154	0.00076589	0.000767306	166.524	0.000771938	0.0007743	166.081	0.0007517	0.000753128
166.254	0.000771324	0.00076741	166.634	0.000772927	0.000774136	166.225	0.000752499	0.00075307
166.36	0.000772629	0.000767451	166.741	0.000775261	0.000773949	166.387	0.000755226	0.00075316
166.453	0.000769302	0.000767576	166.857	0.000773829	0.000773713	166.481	0.00074746	0.000753247
166.608	0.000767969	0.000767642	166.993	0.000778298	0.000773654	166.59	0.000756497	0.000753328
166.732	0.00076893	0.00076762	167.113	0.000778828	0.000773638	166.692	0.000752285	0.000753227
166.856	0.000767066	0.000767632	167.222	0.000775749	0.00077352	166.816	0.000751756	0.000753211
166.94	0.000770234	0.000767698	167.316	0.000774574	0.000773544	166.935	0.00074836	0.000753201
167.042	0.000768743	0.000767713	167.433	0.000771809	0.00077352	167.05	0.000746346	0.000752998
167.16	0.000768958	0.000767743	167.543	0.000772927	0.00077359	167.199	0.000750058	0.000752933
167.288	0.000764801	0.000767806	167.695	0.000776937	0.00077361	167.301	0.000756897	0.000752923
167.407	0.000761446	0.00076788	167.818	0.000776092	0.000773706	167.42	0.000753955	0.000752828
167.532	0.000762005	0.000767633	167.964	0.000770262	0.000773757	167.529	0.000751301	0.000752873
167.65	0.000766105	0.000767552	168.075	0.000775376	0.000773922	167.657	0.000752443	0.00075291
167.766	0.00076536	0.000767439	168.196	0.000773328	0.000774043	167.766	0.000747859	0.000752951
167.86	0.000769173	0.000767346	168.293	0.000772898	0.000774088	167.895	0.000748759	0.000753007
167.971	0.000768686	0.000767397	168.423	0.000774603	0.000774147	167.998	0.000750271	0.000752939
168.08	0.000766292	0.000767271	168.541	0.000774603	0.00077425	168.137	0.0007517	0.000752788
168.199	0.000767596	0.00076731	168.661	0.000778298	0.000774182	168.227	0.000748944	0.000752799
168.315	0.000769489	0.000767295	168.774	0.000774201	0.00077415	168.345	0.000753241	0.000752858
168.438	0.000764084	0.000767273	168.882	0.000780777	0.00077407	168.468	0.000758567	0.00075295
168.561	0.000769302	0.000767128	168.996	0.000772712	0.000774019	168.586	0.000759709	0.000752954
168.677	0.000763711	0.000767195	169.122	0.000771995	0.000773936	168.716	0.000754911	0.000753013
168.794	0.000763123	0.000767283	169.241	0.000770878	0.000773922	168.83	0.000754911	0.000753076
168.917	0.00076331	0.000767417	169.389	0.00077476	0.000774047	168.939	0.00075751	0.000753168
169.023	0.000767066	0.00076749	169.522	0.000771408	0.000774107	169.053	0.00075711	0.000753166
169.132	0.000769331	0.000767572	169.64	0.000771251	0.000774192	169.155	0.000753742	0.000753255
169.242	0.000767252	0.000767482	169.783	0.000767741	0.000774226	169.263	0.00075454	0.000753281
169.363	0.000770607	0.000767315	169.892	0.000767555	0.00077422	169.387	0.000754113	0.000753216
169.488	0.00077098	0.000767282	170.008	0.000768858	0.000774224	169.509	0.000756953	0.000753344
169.603	0.000764586	0.000767199	170.118	0.000773328	0.000774094	169.624	0.000749288	0.000753309
169.713	0.000766722	0.000767185	170.225	0.000773771	0.000774011	169.742	0.000752471	0.000753306
169.831	0.000768184	0.000767145	170.328	0.00077764	0.00077393	169.865	0.000753027	0.000753248
169.924	0.00076989	0.000767014	170.475	0.000773485	0.000773927	169.958	0.000749371	0.000753303
170.032	0.000767467	0.000767051	170.589	0.000777396	0.000773967	170.056	0.00074913	0.000753417
170.171	0.000771568	0.000766993	170.696	0.000773829	0.000774058	170.169	0.000752127	0.000753421
170.285	0.000770263	0.000767053	170.799	0.000779258	0.000774038	170.307	0.00075067	0.000753269
170.427	0.000762621	0.00076723	170.894	0.000777367	0.000773973	170.42	0.000755654	0.00075323
170.545	0.000767224	0.000767301	171.018	0.000777582	0.000774014	170.549	0.000754911	0.000753243
170.662	0.000766535	0.000767258	171.124	0.00077721	0.000773912	170.645	0.000754698	0.000753274
170.774	0.000767066	0.000767263	171.243	0.000773113	0.000773918	170.768	0.000753983	0.000753371
170.895	0.000767094	0.000767172	171.367	0.000773672	0.000773952	170.903	0.00075287	0.000753515
170.993	0.000764141	0.000767195	171.495	0.000777582	0.000773949	171.03	0.000752471	0.000753635
171.111	0.000769546	0.000767281	171.592	0.000770878	0.000773908	171.166	0.000753213	0.000753728
171.244	0.000768743	0.000767256	171.704	0.000774073	0.000773851	171.293	0.000758994	0.00075374
171.374	0.000767596	0.000767206	171.839	0.000769575	0.000773841	171.411	0.000756211	0.000753773
171.479	0.000763152	0.000767288	171.963	0.000771594	0.00077375	171.548	0.000752471	0.000753673
171.605	0.000767281	0.00076733	172.09	0.000771466	0.000773783	171.667	0.000752099	0.000753532
171.719	0.000767094	0.00076749	172.224	0.000775004	0.000773813	171.788	0.000758595	0.000753467
171.836	0.000773088	0.00076759	172.376	0.000777611	0.000773865	171.923	0.000756554	0.000753395
171.948	0.000771381	0.000767639	172.495	0.000773328	0.000773844	172.051	0.000753055	0.00075326
172.072	0.000770048	0.000767712	172.63	0.000776308	0.000773878	172.163	0.000756211	0.000753148
172.185	0.000766722	0.00076769	172.742	0.000774631	0.000773856	172.268	0.000753826	0.000753132
172.302	0.000764112	0.000767815	172.857	0.000774975	0.000773965	172.364	0.000751942	0.000753013
172.431	0.000767625	0.00076775	172.963	0.000774044	0.000774024	172.481	0.000753983	0.000752935
172.562	0.000763739	0.000767721	173.078	0.000771652	0.000774094	172.595	0.000754698	0.000752946
172.672	0.000768241	0.000767866	173.195	0.000774603	0.000774119	172.692	0.000752127	0.000753017
172.765	0.000765016	0.000767896	173.307	0.000771623	0.000774152	172.814	0.000748787	0.000753018
172.876	0.000763553	0.000767878	173.403	0.000774416	0.000774071	172.942	0.000751199	0.00075303
172.984	0.000770607	0.000767849	173.532	0.000773829	0.000774075	173.047	0.000752127	0.000753019
173.098	0.000766033	0.000767859	173.636	0.000777582	0.00077405	173.177	0.000750271	0.000753034
173.216	0.000767869	0.000767772	173.734	0.000775935	0.00077408	173.306	0.000749158	0.00075306
173.337	0.000770449	0.000767813	173.865	0.000772769	0.00077392	173.436	0.000751942	0.000753115
173.476	0.000765632	0.000767982	173.968	0.000772368	0.000773875	173.583	0.00075197	0.000753111
173.602	0.000763897	0.000768071	174.063	0.000770133	0.000773771	173.717	0.000754011	0.000753006
173.722	0.000765632	0.000768181	174.177	0.000773672	0.000773749	173.84	0.000752842	0.000752917
173.825	0.000764513	0.00076827	174.297	0.000774631	0.000773717	173.963	0.000756081	0.000752882
173.994	0.00076989	0.000768332	174.412	0.000774416	0.000773634	174.079	0.000756396	0.000752992
174.13	0.000770636	0.000768489	174.534	0.000772525	0.000773623	174.19	0.000756424	0.000753107
174.263	0.00076632	0.000768445	174.676	0.000775376	0.000773727	174.298	0.000749557	0.000753155
174.385	0.000766965	0.000768421	174.772	0.0007737	0.000773673	174.417	0.000754939	0.000753061
174.503	0.000768241	0.000768474	174.898	0.00077615	0.000773805	174.533	0.000753455	0.000752954
174.631	0.000771439	0.000768508	175.037	0.000774388	0.000773931	174.627	0.000752554	0.000752926
174.745	0.000771912	0.000768478	175.157	0.000773543	0.000774066	174.749	0.000751571	0.000753
174.86	0.000768213	0.000768571	175.28	0.000773514	0.000774021	174.874	0.000751227	0.000752929
174.974	0.000765818	0.00076848	175.393	0.000773672	0.00077401	174.995	0.000750615	0.000752912
175.115	0.000770794	0.000768434	175.535	0.000773142	0.000774103	175.142	0.000751441	0.000752949
175.232	0.000768213	0.00076845	175.661	0.000770162	0.000774191	175.266	0.000752926	0.000752918
175.34	0.000773589	0.000768498	175.785	0.000773299	0.000774298	175.389	0.000748471	0.000752951
175.442	0.000767309	0.000768562	175.932	0.000770534	0.000774364	175.507	0.000750114	0.000752944
175.545	0.000769518	0.000768599	176.045	0.000772425	0.00077435	175.653	0.00075751	0.000752912
175.646	0.000771969	0.000768593	176.153	0.000774631	0.000774409	175.776	0.000752926	0.00075279
175.756	0.000768241	0.000768512	176.254	0.000775434	0.000774421	175.895	0.000752499	0.000752714
175.883	0.000767281	0.000768561	176.373	0.000773514	0.000774456	176.03	0.00075364	0.000752741
176.012	0.000768399	0.000768679	176.491	0.000773672	0.000774542	176.168	0.000748814	0.000752757
176.139	0.000767998	0.000768643	176.607	0.000776121	0.000774591	176.29	0.0007499	0.000752878
176.272	0.000767094	0.000768614	176.723	0.000775376	0.000774571	176.433	0.000753455	0.000753054
176.387	0.000772371	0.000768614	176.858	0.000771093	0.000774641	176.579	0.000753455	0.000753214
176.515	0.000771224	0.000768618	176.963	0.000775062	0.000774751	176.726	0.000755496	0.000753386
176.651	0.000771783	0.000768731	177.066	0.000772268	0.000774686	176.861	0.000749557	0.000753478
176.794	0.000772127	0.000768849	177.161	0.000776092	0.000774789	176.998	0.000750142	0.000753472
176.943	0.000771597	0.000768843	177.277	0.000771494	0.000774835	177.113	0.000752183	0.000753535
177.059	0.000770263	0.000768894	177.383	0.000769446	0.000774825	177.226	0.000758466	0.000753513
177.2	0.000772156	0.000768852	177.5	0.000777024	0.00077479	177.347	0.000758337	0.000753442
177.351	0.000767309	0.00076882	177.63	0.000776179	0.000774924	177.467	0.000755682	0.000753461
177.481	0.000767496	0.000768847	177.762	0.000771308	0.000774928	177.583	0.000754197	0.000753526
177.604	0.000770321	0.00076896	177.884	0.000776308	0.00077498	177.718	0.000750754	0.000753531
177.718	0.000764886	0.000768986	178.005	0.000778013	0.000774987	177.83	0.000751042	0.000753633
177.859	0.000765761	0.000768997	178.117	0.000778356	0.000774956	177.971	0.000755895	0.000753662
177.978	0.000771841	0.000768844	178.225	0.00077274	0.000774966	178.086	0.000754967	0.000753729
178.117	0.000768456	0.000768808	178.328	0.000777053	0.000774949	178.216	0.000755682	0.000753759
178.236	0.000769016	0.000768824	178.456	0.000778042	0.000774933	178.329	0.000754939	0.000753851
178.35	0.00077088	0.000768781	178.582	0.000780806	0.000774981	178.457	0.000754624	0.000753986
178.463	0.000769173	0.000768771	178.672	0.000780061	0.000775125	178.594	0.000755496	0.000754074
178.563	0.000767338	0.000768737	178.774	0.000778356	0.000775136	178.705	0.000751626	0.000754245
178.675	0.000769546	0.000768862	178.883	0.000773357	0.00077513	178.82	0.000752341	0.000754287
178.786	0.000763395	0.000768867	178.99	0.00077466	0.000775163	178.948	0.000748471	0.000754172
178.908	0.000764141	0.000768758	179.106	0.00077519	0.000775167	179.081	0.000748258	0.000754168
179.033	0.000767496	0.000768707	179.217	0.000773414	0.000775119	179.2	0.000750169	0.000754132
179.159	0.000769575	0.000768807	179.379	0.000778816	0.000775007	179.33	0.00075197	0.000754118
179.27	0.000768801	0.00076872	179.525	0.000776337	0.000774965	179.461	0.000758308	0.000754101
179.401	0.000764542	0.000768664	179.66	0.000776523	0.000774947	179.576	0.000759236	0.000754088
179.531	0.000767869	0.000768665	179.776	0.000779503	0.000775014	179.701	0.000757352	0.000754139
179.638	0.000770636	0.000768553	179.881	0.000778385	0.000775066	179.816	0.000760721	0.000754161
179.764	0.00077141	0.000768521	180.007	0.000769045	0.000775015	179.919	0.000756666	0.000754122
179.875	0.000769919	0.000768448	180.118	0.000775434	0.000775135	180.032	0.000753668	0.000754167
179.982	0.000765288	0.000768289	180.238	0.000775993	0.000775056	180.135	0.000756081	0.000754164
180.096	0.000767123	0.000768198	180.362	0.00077413	0.000775052	180.274	0.000754967	0.000754171
180.204	0.000767739	0.000768134	180.472	0.00077264	0.000775056	180.387	0.00075274	0.000753995
180.298	0.000769016	0.000768043	180.58	0.000779345	0.000775047	180.5	0.000757408	0.000753881
180.406	0.000767711	0.000768088	180.689	0.000775563	0.000775054	180.63	0.00075287	0.000753818
180.542	0.000772715	0.00076814	180.799	0.000776365	0.000775234	180.745	0.000755181	0.00075372
180.689	0.000769575	0.000768049	180.939	0.000776523	0.000775202	180.853	0.00075868	0.000753842
180.813	0.000771998	0.000768159	181.041	0.000772798	0.000775078	180.964	0.000754039	0.000753926
180.925	0.000764141	0.000768198	181.137	0.000774073	0.00077493	181.104	0.000754967	0.000753784
181.031	0.000766377	0.000768125	181.28	0.00077264	0.000774984	181.217	0.00075274	0.000753745
181.137	0.000766592	0.00076803	181.397	0.000772827	0.000774927	181.328	0.000755339	0.000753746
181.241	0.000768614	0.000767935	181.518	0.000775592	0.00077488	181.447	0.000758337	0.000753649
181.364	0.000767711	0.000767937	181.634	0.000777512	0.000774666	181.572	0.00075738	0.000753616
181.486	0.000771841	0.000768043	181.751	0.000773887	0.000774488	181.714	0.000757223	0.000753686
181.6	0.000773676	0.000768172	181.882	0.000770191	0.000774376	181.824	0.000752239	0.000753712
181.721	0.00076979	0.000768214	182.013	0.00077413	0.000774493	181.927	0.000751654	0.000753814
181.821	0.000766406	0.000768332	182.137	0.000774847	0.000774567	182.025	0.000752712	0.00075396
181.927	0.00076566	0.000768524	182.253	0.000772984	0.00077455	182.15	0.00075067	0.000754077
182.048	0.000772371	0.000768503	182.363	0.00076777	0.000774587	182.265	0.000752926	0.000754154
182.161	0.000763983	0.000768399	182.485	0.000771523	0.00077448	182.385	0.000747942	0.000754158
182.261	0.000765101	0.000768378	182.615	0.000775248	0.000774393	182.523	0.000749213	0.00075401
182.365	0.00076718	0.000768458	182.728	0.000778758	0.000774365	182.648	0.000756081	0.000753884
182.471	0.000766621	0.00076846	182.853	0.000773758	0.000774227	182.781	0.000754596	0.000753835
182.594	0.000769604	0.000768359	182.991	0.000772454	0.000774118	182.897	0.00075351	0.000753699
182.739	0.000768084	0.000768174	183.126	0.000778385	0.000774268	182.988	0.000751812	0.000753589
182.864	0.000763983	0.000768073	183.265	0.000772082	0.000774324	183.112	0.000749984	0.000753459
183.011	0.000766994	0.000768113	183.384	0.000771279	0.000774298	183.22	0.000752582	0.000753328
183.102	0.000766994	0.000768151	183.49	0.000769632	0.000774349	183.329	0.000749455	0.000753212
183.199	0.000767524	0.000768184	183.613	0.000776581	0.000774452	183.433	0.000752554	0.000753162
183.328	0.000769575	0.000768235	183.726	0.000776552	0.00077444	183.539	0.000752425	0.000753112
183.439	0.000770163	0.000768247	183.865	0.000780463	0.000774437	183.663	0.000749213	0.000753063
183.557	0.00076566	0.00076805	183.987	0.000774689	0.000774314	183.779	0.000757009	0.000752977
183.67	0.000770507	0.000767926	184.115	0.000771709	0.000774216	183.918	0.000755311	0.00075293
183.796	0.000767768	0.000767814	184.252	0.000770807	0.000774171	184.041	0.000748657	0.000752938
183.909	0.000768112	0.000767892	184.397	0.000775463	0.000774073	184.145	0.000752954	0.000752993
184.031	0.00076361	0.000767926	184.513	0.000774159	0.000774048	184.278	0.000755738	0.000753063
184.158	0.000764169	0.000767959	184.67	0.000775649	0.000774005	184.404	0.000749984	0.000752995
184.27	0.000770966	0.000767975	184.777	0.000769875	0.000774021	184.512	0.000752954	0.000752922
184.388	0.000774608	0.000768018	184.894	0.000770993	0.000773937	184.631	0.000759079	0.000752815
184.508	0.000773891	0.000767962	185.019	0.00077264	0.000773898	184.764	0.000752954	0.000752776
184.644	0.000771683	0.000767765	185.147	0.000779345	0.000773968	184.911	0.000757538	0.000752808
184.772	0.000769417	0.000767675	185.262	0.000778414	0.000774078	185.03	0.000755923	0.000752693
184.903	0.00077392	0.000767627	185.391	0.000774346	0.000774131	185.149	0.000754197	0.000752687
185	0.000766463	0.000767668	185.509	0.000775277	0.00077423	185.278	0.000754123	0.0007527
185.13	0.000764226	0.000767614	185.619	0.000773385	0.000774377	185.399	0.000752183	0.00075261
185.25	0.000767739	0.000767713	185.74	0.000771896	0.000774365	185.508	0.000750754	0.000752607
185.372	0.000768643	0.000767802	185.857	0.000775062	0.000774424	185.624	0.000752796	0.000752739
185.518	0.000767955	0.000767867	185.974	0.000772483	0.0007744	185.739	0.000754866	0.000752649
185.645	0.000765474	0.000767824	186.111	0.000772798	0.000774418	185.86	0.000753752	0.000752643
185.754	0.000762018	0.000767641	186.264	0.000776738	0.000774562	185.975	0.000751097	0.000752629
185.863	0.000764728	0.000767652	186.389	0.000778257	0.000774629	186.088	0.000747014	0.000752681
186	0.000767367	0.000767693	186.507	0.000774689	0.000774739	186.206	0.000749427	0.000752807
186.13	0.000769044	0.000767777	186.604	0.000776738	0.00077473	186.312	0.000749028	0.000752833
186.236	0.000769417	0.000767766	186.7	0.000777855	0.000774778	186.414	0.000750197	0.000752895
186.336	0.000771625	0.000767701	186.838	0.000778758	0.000774767	186.509	0.000754866	0.000752881
186.49	0.000768299	0.000767639	186.96	0.000775434	0.000774716	186.653	0.000750383	0.000752849
186.623	0.000762678	0.000767644	187.077	0.000770062	0.000774501	186.778	0.000750754	0.000752858
186.745	0.000763266	0.000767615	187.196	0.000771552	0.000774466	186.914	0.000756323	0.000752768
186.882	0.000766277	0.000767583	187.309	0.000770463	0.000774504	187.042	0.000754439	0.000752792
186.989	0.000768112	0.000767685	187.425	0.000769073	0.000774627	187.147	0.00075778	0.000752907
187.11	0.000768141	0.000767765	187.557	0.000771394	0.000774733	187.265	0.000756295	0.000752934
187.253	0.00076827	0.000767825	187.658	0.00077062	0.000774785	187.385	0.000751868	0.000752938
187.395	0.000769417	0.000767869	187.775	0.000776394	0.000774757	187.501	0.000754624	0.000753106
187.504	0.000769876	0.000767788	187.879	0.000773228	0.000774864	187.613	0.000751896	0.000753129
187.627	0.000769016	0.000767697	188.005	0.000771896	0.000774959	187.743	0.000755237	0.000753017
187.769	0.000763638	0.000767599	188.134	0.000773758	0.000775095	187.851	0.000753882	0.000753062
187.882	0.000765158	0.00076757	188.251	0.000779747	0.000775052	187.949	0.00074577	0.000752932
187.989	0.000763983	0.000767497	188.368	0.000777541	0.000775046	188.085	0.000752425	0.000752799
188.094	0.000767739	0.00076734	188.483	0.000778042	0.00077513	188.195	0.000751311	0.000752786
188.216	0.000769632	0.000767318	188.596	0.000775306	0.000775077	188.321	0.000748369	0.000752772
188.328	0.000769044	0.000767409	188.71	0.000770864	0.000775224	188.451	0.000747784	0.000752715
188.472	0.000769604	0.000767387	188.822	0.000778257	0.000775396	188.561	0.000755952	0.000752799
188.594	0.000770536	0.000767373	188.955	0.000777541	0.000775463	188.67	0.000751497	0.000752788
188.714	0.000764384	0.000767406	189.064	0.000774718	0.000775613	188.787	0.000754253	0.000752665
188.835	0.000760283	0.000767429	189.186	0.000779776	0.000775633	188.902	0.000752796	0.000752599
188.951	0.000768672	0.000767513	189.311	0.000781825	0.000775488	189.025	0.000754495	0.000752703
189.087	0.000766033	0.00076753	189.422	0.000777669	0.000775423	189.14	0.000756379	0.000752869
189.224	0.00077131	0.00076742	189.517	0.000770807	0.000775475	189.26	0.00075391	0.000752965
189.331	0.000766435	0.000767344	189.65	0.000772082	0.00077544	189.387	0.00075261	0.000753064
189.435	0.000764198	0.00076725	189.763	0.000776022	0.00077535	189.525	0.000751868	0.000753174
189.56	0.000766435	0.000767207	189.867	0.000773973	0.000775206	189.64	0.00075081	0.000753193
189.667	0.000770378	0.000767274	189.995	0.000769503	0.000775164	189.754	0.000749668	0.000753204
189.791	0.000764198	0.000767388	190.124	0.000772884	0.000775256	189.912	0.000752425	0.000753216
189.911	0.000768887	0.000767545	190.224	0.000773629	0.000775458	190.033	0.000756537	0.000753235
190.052	0.000772988	0.000767611	190.353	0.00077711	0.000775667	190.15	0.000754495	0.000753277
190.177	0.000772185	0.000767688	190.496	0.000780864	0.000775848	190.264	0.000754309	0.000753264
190.284	0.00076665	0.000767725	190.669	0.000776796	0.000775957	190.383	0.00075598	0.000753266
190.428	0.000766435	0.000767748	190.817	0.000774246	0.000776106	190.498	0.00075855	0.000753335
190.562	0.000766807	0.000767651	190.971	0.000775306	0.000776125	190.632	0.000754095	0.000753416
190.674	0.000769976	0.00076761	191.125	0.000775864	0.000776107	190.766	0.000753381	0.000753547
190.765	0.000768915	0.000767505	191.238	0.000779561	0.000776248	190.89	0.000755237	0.000753507
190.908	0.000770163	0.000767645	191.343	0.000777139	0.000776275	191.011	0.00075094	0.000753519
191.004	0.000765717	0.000767734	191.473	0.000778129	0.00077624	191.111	0.000749111	0.000753742
191.133	0.000765904	0.000767764	191.594	0.000778629	0.00077628	191.218	0.000753566	0.000753835
191.257	0.000765345	0.000767711	191.732	0.000772541	0.00077626	191.344	0.000753381	0.000753861
191.396	0.000768887	0.000767649	191.861	0.000780893	0.00077634	191.471	0.000749297	0.000753931
191.514	0.000766621	0.000767563	191.986	0.000780678	0.000776417	191.59	0.000755023	0.000754092
191.629	0.000767926	0.000767477	192.109	0.000778472	0.000776342	191.717	0.000752239	0.000754028
191.755	0.000769604	0.000767422	192.237	0.000780148	0.00077625	191.82	0.000748582	0.00075405
191.863	0.00076665	0.000767468	192.343	0.000773816	0.000776288	191.924	0.000750411	0.0007541
191.99	0.000766334	0.000767549	192.474	0.000769345	0.000776216	192.041	0.000756407	0.000754126
192.109	0.00076556	0.000767538	192.584	0.000774933	0.000776003	192.154	0.000755451	0.000754095
192.235	0.000761774	0.000767494	192.697	0.000777355	0.00077594	192.278	0.000754309	0.000754018
192.367	0.000765187	0.000767457	192.813	0.000774933	0.000776069	192.374	0.000754123	0.000753978
192.502	0.000764599	0.000767656	192.941	0.000773286	0.000776111	192.471	0.000755794	0.000754004
192.632	0.000769446	0.000767796	193.053	0.000771423	0.000776122	192.596	0.000755822	0.000754023
192.749	0.000771683	0.000767822	193.175	0.000773286	0.000776047	192.737	0.000750968	0.00075402
192.871	0.000768514	0.000767794	193.271	0.000774747	0.000776143	192.871	0.000751339	0.000754105
192.977	0.000771281	0.000767777	193.396	0.000781854	0.000776185	193	0.000757307	0.000754095
193.091	0.000769632	0.000767665	193.508	0.000781109	0.000776222	193.112	0.000756565	0.000753987
193.221	0.000772056	0.000767516	193.621	0.000778286	0.000776212	193.229	0.000757122	0.00075389
193.343	0.000770005	0.000767338	193.741	0.000776953	0.000776152	193.375	0.000756379	0.000753796
193.462	0.000769475	0.000767387	193.857	0.000778257	0.000776193	193.513	0.000755395	0.000753666
193.596	0.000764441	0.000767399	193.97	0.000777355	0.000776219	193.612	0.000758764	0.000753505
193.742	0.000767768	0.000767401	194.115	0.000772326	0.00077615	193.751	0.000758607	0.000753423
193.851	0.000763667	0.000767362	194.23	0.00077906	0.000776048	193.883	0.000753195	0.000753435
193.965	0.000770808	0.00076737	194.354	0.000775148	0.000776003	194	0.000754495	0.000753389
194.066	0.00076969	0.000767302	194.472	0.000777942	0.000775968	194.142	0.000757122	0.000753427
194.169	0.000765531	0.000767322	194.594	0.00077959	0.000775935	194.23	0.00075715	0.000753544
194.282	0.000765	0.00076736	194.697	0.000777011	0.000775806	194.338	0.000752638	0.00075352
194.42	0.000766492	0.000767383	194.806	0.000779403	0.000775751	194.466	0.000751952	0.00075351
194.556	0.000764656	0.000767317	194.923	0.000774776	0.000775485	194.58	0.000756008	0.00075357
194.652	0.000765187	0.000767274	195.028	0.000774432	0.000775306	194.682	0.000752666	0.000753516
194.769	0.000767768	0.000767199	195.15	0.000772884	0.000775169	194.814	0.000752638	0.000753488
194.881	0.000766707	0.000767154	195.259	0.000776638	0.000775007	194.896	0.000756778	0.00075357
194.996	0.000764441	0.000767101	195.371	0.00077608	0.000774989	195.006	0.000754151	0.000753568
195.118	0.000768112	0.000767133	195.505	0.000770993	0.000775063	195.118	0.00075288	0.000753458
195.248	0.000763752	0.000767079	195.634	0.000774432	0.00077505	195.242	0.000752481	0.000753436
195.39	0.000769446	0.000767252	195.777	0.000777412	0.000775011	195.364	0.00075184	0.000753424
195.513	0.000776588	0.000767435	195.903	0.000774188	0.000774943	195.474	0.000753966	0.000753323
195.646	0.00077131	0.000767527	196.018	0.00077661	0.000774998	195.603	0.000752824	0.000753302
195.747	0.000767797	0.000767518	196.131	0.000770148	0.000775053	195.716	0.000750652	0.000753296
195.878	0.000768915	0.000767402	196.276	0.000774403	0.00077508	195.843	0.000753994	0.000753381
196.01	0.000763351	0.000767305	196.388	0.000774991	0.000775099	195.957	0.000751952	0.000753459
196.138	0.000763165	0.000767157	196.506	0.000775521	0.000774862	196.084	0.000750995	0.000753415
196.251	0.000765373	0.000767107	196.612	0.000776638	0.000774819	196.194	0.000749538	0.000753405
196.377	0.000763136	0.000766958	196.722	0.000777785	0.000774776	196.316	0.000749538	0.00075342
196.464	0.00076913	0.000766853	196.851	0.000778903	0.000774729	196.424	0.000749325	0.00075333
196.576	0.000767051	0.00076684	196.952	0.00077555	0.000774684	196.518	0.000750383	0.000753179
196.712	0.000766893	0.000766929	197.063	0.000771796	0.000774564	196.618	0.00074991	0.000752991
196.846	0.000768012	0.00076701	197.163	0.000770678	0.000774624	196.723	0.000753994	0.000752865
196.985	0.000769317	0.000767059	197.26	0.000777226	0.000774522	196.85	0.000752852	0.000752848
197.088	0.000766707	0.000766949	197.384	0.000775363	0.000774478	196.98	0.00075288	0.000752867
197.222	0.000766707	0.00076677	197.499	0.000776481	0.000774289	197.095	0.000755108	0.000752795
197.343	0.000767854	0.000766732	197.602	0.000772011	0.00077418	197.251	0.000752323	0.000752675
197.439	0.00076652	0.000766703	197.702	0.000769775	0.000774188	197.377	0.00075288	0.000752597
197.568	0.000765531	0.00076666	197.821	0.000767297	0.000774098	197.508	0.000752351	0.000752673
197.7	0.000764413	0.000766593	197.964	0.000771581	0.000774132	197.624	0.000752295	0.000752604
197.825	0.000764125	0.000766704	198.077	0.00077148	0.000774187	197.741	0.00075081	0.000752553
197.925	0.000767295	0.000766723	198.18	0.000771853	0.000774203	197.871	0.00075275	0.000752624
198.06	0.000763939	0.000766818	198.298	0.000772913	0.000774124	198.007	0.000750309	0.000752599
198.181	0.000767983	0.000766847	198.444	0.000773128	0.000774088	198.124	0.00075081	0.000752567
198.311	0.000762792	0.000766831	198.557	0.000774246	0.000774068	198.235	0.000754337	0.000752604
198.423	0.000770622	0.000766893	198.678	0.000775392	0.000774025	198.345	0.00075365	0.000752638
198.541	0.000774508	0.000766883	198.79	0.000771452	0.000773963	198.461	0.000748981	0.000752743
198.664	0.000769288	0.000766683	198.92	0.00077608	0.000773884	198.57	0.000754764	0.00075281
198.79	0.000768973	0.000766542	199.036	0.000774246	0.000773856	198.701	0.000755507	0.000752841
198.918	0.000765775	0.000766528	199.147	0.000774647	0.000774039	198.855	0.000755293	0.000752802
199.019	0.000763566	0.000766565	199.258	0.000775736	0.000774007	198.972	0.000755293	0.000752697
199.115	0.000763752	0.00076657	199.375	0.000769775	0.000773993	199.104	0.00075508	0.000752707
199.234	0.00076708	0.000766685	199.492	0.000778874	0.000773913	199.201	0.000756036	0.00075269
199.373	0.00076447	0.000766842	199.621	0.000776109	0.000773921	199.328	0.00075792	0.000752883
199.49	0.000764627	0.000766953	199.735	0.00077459	0.000773764	199.464	0.000751794	0.000752948
199.6	0.000768815	0.000766921	199.843	0.000775951	0.00077363	199.559	0.000747682	0.000753008
199.73	0.000768973	0.000766943	199.942	0.000771208	0.000773616	199.681	0.000749167	0.000753059
199.837	0.000771927	0.000766837	200.057	0.000775392	0.000773716	199.806	0.000752165	0.000753051
199.952	0.000766119	0.000766798	200.155	0.000773844	0.000773772	199.899	0.000752323	0.000752943
200.07	0.000765215	0.000766774	200.282	0.000772942	0.000773751	200.004	0.000755479	0.000752929
200.193	0.000760583	0.000766792	200.418	0.000768285	0.000773758	200.133	0.000753437	0.000752958
200.318	0.000763566	0.000766888	200.535	0.000774031	0.000773796	200.261	0.000751051	0.000752999
200.425	0.000763509	0.000766755	200.64	0.000777412	0.000773847	200.4	0.000748638	0.000753105
200.529	0.000764312	0.000766642	200.762	0.000774805	0.000773914	200.515	0.00075585	0.000753092
200.648	0.000761272	0.000766614	200.875	0.00077651	0.000773963	200.644	0.000752509	0.000753077
200.763	0.000770808	0.000766605	201.001	0.000777255	0.000773965	200.765	0.000750067	0.000753126
200.89	0.000768758	0.000766598	201.137	0.000773687	0.000774085	200.859	0.000756249	0.000753149
201.01	0.000771554	0.000766517	201.286	0.000772627	0.000774122	200.976	0.000755479	0.000753126
201.123	0.000765932	0.000766587	201.398	0.000774246	0.000774179	201.094	0.000752536	0.00075321
201.236	0.000767266	0.000766588	201.512	0.000769962	0.00077421	201.22	0.000754764	0.000753182
201.371	0.000766922	0.000766738	201.625	0.000772226	0.000774226	201.333	0.000754235	0.000753103
201.501	0.000768944	0.000766771	201.766	0.000774275	0.000774204	201.43	0.000757178	0.000753042
201.619	0.000766362	0.000766763	201.907	0.000770148	0.000774248	201.531	0.000757363	0.000753164
201.753	0.000764125	0.000766801	202.022	0.000775206	0.000774249	201.682	0.000754421	0.000753139
201.866	0.000767108	0.000766863	202.139	0.000779461	0.000774286	201.822	0.000748638	0.000753081
201.976	0.000770808	0.000766933	202.25	0.000772756	0.000774302	201.956	0.000748638	0.000753027
202.093	0.000763566	0.000767094	202.369	0.000774275	0.000774339	202.103	0.000752509	0.000752852
202.195	0.00076903	0.000767219	202.515	0.000771452	0.000774442	202.21	0.000750095	0.000752766
202.312	0.000773418	0.000767271	202.647	0.000777069	0.000774326	202.339	0.000759377	0.000752676
202.425	0.000768786	0.000767319	202.767	0.000769775	0.000774309	202.451	0.00075288	0.000752523
202.548	0.000767481	0.000767468	202.887	0.000772039	0.00077434	202.587	0.000752379	0.000752542
202.686	0.000768198	0.000767431	203.007	0.000774834	0.000774321	202.706	0.000752964	0.000752613
202.813	0.000761487	0.000767337	203.13	0.000776912	0.00077433	202.81	0.000749538	0.000752687
202.919	0.000766018	0.000767188	203.243	0.00077353	0.000774317	202.932	0.00074848	0.000752766
203.03	0.000768069	0.000767084	203.364	0.000776137	0.000774308	203.047	0.000752109	0.000752792
203.151	0.000767668	0.00076703	203.502	0.000775765	0.000774316	203.165	0.000754393	0.000752763
203.295	0.000771554	0.000767136	203.628	0.000778373	0.000774358	203.295	0.000757178	0.000752736
203.404	0.000761114	0.000767236	203.727	0.000774647	0.000774371	203.415	0.000757735	0.000752825
203.512	0.000760741	0.000767326	203.827	0.000773157	0.000774349	203.555	0.000752193	0.000752876
203.625	0.000764097	0.00076741	203.951	0.000769833	0.000774415	203.677	0.00075158	0.000752889
203.749	0.000763967	0.000767551	204.062	0.000771667	0.000774295	203.803	0.000754792	0.000752952
203.856	0.000763752	0.000767509	204.183	0.000777628	0.000774265	203.932	0.00075198	0.000753121
203.975	0.000763193	0.000767484	204.305	0.000773716	0.00077416	204.064	0.00075158	0.000753074
204.098	0.000767481	0.000767382	204.449	0.000775823	0.000774164	204.182	0.000754607	0.000753002
204.218	0.00076804	0.000767398	204.573	0.000774705	0.000774133	204.277	0.00074938	0.000752992
204.314	0.000770464	0.000767395	204.694	0.000775049	0.000774292	204.398	0.000750337	0.000752902
204.434	0.0007723	0.000767447	204.812	0.000774304	0.000774358	204.502	0.000750522	0.000752927
204.543	0.000774064	0.000767408	204.944	0.000773687	0.000774421	204.619	0.000755192	0.000752904
204.658	0.000771239	0.000767464	205.06	0.000776109	0.000774639	204.728	0.000753493	0.000752774
204.771	0.000772142	0.000767544	205.188	0.000776166	0.000774775	204.857	0.000752564	0.000752797
204.886	0.000769317	0.000767515	205.318	0.000775421	0.000774747	204.984	0.000752509	0.000752917
205.006	0.000771798	0.00076747	205.46	0.000777628	0.000774868	205.134	0.00074641	0.000753019
205.122	0.00077012	0.00076753	205.575	0.00077502	0.000774854	205.233	0.000750652	0.000753152
205.223	0.000769718	0.000767453	205.682	0.000773	0.000775008	205.332	0.00075145	0.000753237
205.329	0.00076695	0.000767319	205.807	0.000775235	0.000774965	205.445	0.000750151	0.000753192
205.459	0.0007722	0.000767273	205.914	0.000776166	0.000775069	205.567	0.00075275	0.000753276
205.544	0.000766922	0.000767237	206.045	0.000774991	0.00077519	205.69	0.000751293	0.00075325
205.68	0.000764182	0.000767152	206.164	0.000771667	0.000775208	205.806	0.000752936	0.000753239
205.835	0.00076434	0.000767302	206.284	0.000774734	0.000775198	205.939	0.000756221	0.000753284
205.969	0.000760826	0.000767354	206.398	0.000773372	0.000775155	206.047	0.00075365	0.000753402
206.065	0.000762476	0.000767289	206.498	0.000773343	0.000775064	206.182	0.000753994	0.000753408
206.211	0.00076599	0.000767282	206.611	0.00077042	0.000775066	206.31	0.000752063	0.000753379
206.331	0.000768628	0.000767258	206.724	0.000774676	0.000775026	206.431	0.000755591	0.000753369
206.438	0.000768098	0.000767467	206.836	0.000776324	0.000774961	206.564	0.000751237	0.000753297
206.537	0.000768628	0.000767636	206.981	0.000778187	0.000775024	206.688	0.000756491	0.000753304
206.642	0.000768442	0.00076765	207.11	0.000770363	0.000775144	206.813	0.000755721	0.000753299
206.739	0.000768686	0.00076768	207.24	0.000775736	0.000775273	206.931	0.000758691	0.000753237
206.885	0.000767481	0.000767776	207.358	0.000768342	0.000775296	207.039	0.000753864	0.00075328
207.009	0.000766362	0.000767795	207.464	0.000772813	0.000775515	207.161	0.000751794	0.000753242
207.124	0.000766735	0.000767836	207.603	0.000772656	0.000775603	207.28	0.000752035	0.000753191
207.236	0.000767108	0.000767863	207.719	0.000778058	0.000775625	207.403	0.000750179	0.000753229
207.344	0.000769561	0.000767769	207.83	0.000775636	0.000775639	207.534	0.000755479	0.000753207
207.472	0.000766979	0.000767719	207.967	0.00077747	0.000775631	207.667	0.000756036	0.000753288
207.648	0.000769188	0.000767558	208.093	0.000781254	0.000775804	207.789	0.000750736	0.00075327
207.796	0.000768227	0.00076749	208.238	0.000782157	0.000775783	207.911	0.000755563	0.000753217
207.912	0.000765645	0.000767378	208.345	0.000778	0.000775816	208.044	0.000754792	0.000753282
208.038	0.000768499	0.00076728	208.483	0.000778961	0.000775772	208.17	0.000753836	0.000753328
208.153	0.000766606	0.000767156	208.609	0.00077353	0.000775719	208.302	0.000759276	0.000753445
208.258	0.000765114	0.000767084	208.726	0.000779333	0.000775825	208.436	0.000754421	0.000753531
208.379	0.000766577	0.000767038	208.866	0.000774862	0.000775884	208.555	0.000757076	0.000753626
208.487	0.000766448	0.00076705	209.012	0.000775078	0.000775848	208.684	0.000757178	0.000753671
208.596	0.000765645	0.000766973	209.113	0.000778216	0.000775885	208.816	0.000751079	0.000753591
208.699	0.000763866	0.000766949	209.208	0.000775765	0.000775821	208.936	0.000752407	0.000753536
208.819	0.000769159	0.000767051	209.335	0.000776382	0.000775837	209.052	0.000751822	0.00075351
208.93	0.000768628	0.000767136	209.465	0.000771323	0.00077573	209.163	0.000754477	0.000753384
209.052	0.00076477	0.00076723	209.579	0.000771509	0.000775661	209.286	0.000752407	0.000753219
209.157	0.000767323	0.000767322	209.699	0.000775852	0.000775538	209.405	0.000752936	0.000753165
209.28	0.000770335	0.000767372	209.8	0.000776353	0.000775572	209.519	0.000756677	0.000753154
209.407	0.000771769	0.000767372	209.916	0.000771352	0.000775613	209.664	0.00075405	0.000753041
209.505	0.000769346	0.000767365	210.042	0.000776353	0.000775552	209.783	0.000752564	0.000753105
209.648	0.000764799	0.000767286	210.152	0.00077598	0.000775461	209.898	0.000751293	0.000753003
209.808	0.000765487	0.000767159	210.272	0.000778245	0.000775528	210.005	0.000751636	0.000752872
209.954	0.000768657	0.000767081	210.38	0.000778774	0.000775453	210.117	0.000754207	0.000752746
210.076	0.000764182	0.000767082	210.485	0.000784893	0.00077552	210.214	0.000749622	0.000752794
210.187	0.000769561	0.000767098	210.603	0.000780294	0.000775525	210.319	0.000752007	0.00075288
210.295	0.000769432	0.000767212	210.717	0.000775852	0.000775631	210.444	0.000751293	0.000752883
210.392	0.000765645	0.000767279	210.862	0.000775736	0.00077562	210.568	0.00074925	0.000753017
210.515	0.000769776	0.000767196	210.986	0.000773931	0.000775718	210.716	0.000754635	0.00075299
210.637	0.00076586	0.00076716	211.106	0.0007825	0.000775642	210.84	0.000754291	0.000752942
210.765	0.000767753	0.000767117	211.238	0.00077502	0.000775565	210.972	0.000750764	0.000753047
210.881	0.00076642	0.000767174	211.365	0.000777843	0.00077536	211.125	0.000755906	0.000752902
210.989	0.000764312	0.000767219	211.475	0.000773215	0.000775297	211.266	0.000754848	0.000752875
211.115	0.000765516	0.000767176	211.608	0.000774891	0.00077525	211.381	0.000752379	0.000752942
211.232	0.00076642	0.000767121	211.726	0.000780451	0.000775258	211.512	0.000755034	0.000752976
211.329	0.000767381	0.000767099	211.826	0.00077598	0.000775186	211.633	0.000756278	0.00075297
211.448	0.000767538	0.000767134	211.944	0.000773401	0.000775249	211.752	0.000752435	0.000752905
211.571	0.000768284	0.000767112	212.041	0.000778058	0.000775173	211.88	0.000748693	0.000752821
211.673	0.000765702	0.000767168	212.151	0.000771724	0.000775079	211.996	0.000748508	0.000752929
211.831	0.000769403	0.000767299	212.264	0.000772469	0.000774952	212.106	0.000751608	0.000752962
211.971	0.000768657	0.000767239	212.394	0.000769302	0.000774902	212.243	0.00074978	0.000753043
212.055	0.000765645	0.000767196	212.501	0.000769861	0.000774991	212.374	0.000745221	0.000753113
212.174	0.000767165	0.000767258	212.627	0.000767067	0.000775061	212.509	0.000751265	0.000753077
212.296	0.000768499	0.000767205	212.756	0.000772154	0.000775038	212.627	0.000751478	0.00075311
212.409	0.000768628	0.000767249	212.865	0.000776754	0.000774947	212.746	0.000749863	0.000752962
212.544	0.000767753	0.000767211	212.974	0.000773215	0.000775072	212.85	0.000754477	0.000752941
212.691	0.000764584	0.000767206	213.094	0.000773558	0.000774992	212.965	0.000751265	0.000752884
212.804	0.000761973	0.000767223	213.234	0.000773745	0.000774945	213.06	0.000749065	0.000752939
212.93	0.000764742	0.000767327	213.353	0.000771939	0.000774822	213.211	0.000752249	0.000752946
213.068	0.00076751	0.000767346	213.462	0.000771753	0.000774657	213.336	0.000756334	0.000752872
213.176	0.000767194	0.000767456	213.561	0.000773057	0.000774351	213.476	0.000756176	0.000752912
213.297	0.000772544	0.000767289	213.663	0.000778058	0.000774177	213.593	0.000752165	0.000752881
213.431	0.000770522	0.000767038	213.777	0.000777499	0.00077406	213.716	0.000757048	0.000752879
213.554	0.000765301	0.000767014	213.909	0.000780666	0.000773955	213.829	0.000754078	0.000752909
213.683	0.000765171	0.000766955	214.004	0.000773558	0.000773974	213.954	0.000753577	0.000752818
213.806	0.000767008	0.000766967	214.119	0.000777371	0.000773767	214.075	0.00075612	0.000752764
213.932	0.00077111	0.000766925	214.244	0.000771695	0.000773761	214.184	0.000748164	0.000752806
214.069	0.00076794	0.000766943	214.402	0.000774763	0.000773762	214.301	0.000753391	0.0007528
214.182	0.00076629	0.000766938	214.52	0.000776568	0.00077374	214.412	0.000757262	0.000752716
214.333	0.000763838	0.000767026	214.654	0.00077396	0.000773689	214.539	0.000761004	0.00075274
214.469	0.000763996	0.000767086	214.779	0.000775636	0.000773556	214.662	0.000754106	0.000752733
214.573	0.000768341	0.000767104	214.874	0.000778058	0.000773531	214.775	0.000753762	0.000752728
214.684	0.000765329	0.000767181	214.988	0.000771223	0.000773565	214.9	0.000752936	0.00075274
214.799	0.000768499	0.00076717	215.125	0.00077343	0.000773402	215.026	0.000756547	0.000752875
214.952	0.00077055	0.000767292	215.248	0.000769302	0.000773297	215.154	0.000754106	0.000753041
215.073	0.000766075	0.000767139	215.358	0.000773802	0.00077328	215.294	0.000755962	0.000753046
215.2	0.000766477	0.000767053	215.463	0.000775881	0.000773372	215.41	0.000758033	0.00075308
215.329	0.000767911	0.00076697	215.603	0.000775049	0.000773445	215.533	0.000750578	0.000753314
215.444	0.000764612	0.00076681	215.742	0.000774705	0.000773653	215.646	0.000754635	0.00075333
215.566	0.000772601	0.000766749	215.827	0.000771695	0.000773693	215.753	0.00074912	0.00075337
215.689	0.000769833	0.000766768	215.969	0.000777715	0.000773536	215.851	0.000752964	0.00075333
215.805	0.000769059	0.00076675	216.07	0.000772312	0.000773508	216.001	0.00074965	0.000753226
215.927	0.000765702	0.000766788	216.193	0.000773587	0.000773414	216.132	0.000754106	0.000753333
216.056	0.000770766	0.00076684	216.294	0.000771968	0.000773404	216.241	0.000752007	0.000753368
216.19	0.000769618	0.00076679	216.398	0.00077032	0.000773331	216.37	0.00075042	0.000753412
216.322	0.000769805	0.000766872	216.516	0.000769331	0.000773386	216.487	0.000751692	0.000753312
216.46	0.000761069	0.000766959	216.633	0.00077138	0.000773434	216.624	0.00075042	0.000753254
216.558	0.000756594	0.000766935	216.806	0.00076989	0.000773285	216.734	0.000751163	0.000753238
216.673	0.000764426	0.000766717	216.931	0.000770391	0.000773205	216.855	0.000750791	0.000753244
216.764	0.000766793	0.000766747	217.03	0.00077492	0.000772984	216.979	0.000749993	0.00075321
216.88	0.000766477	0.000766719	217.15	0.000771939	0.000772864	217.114	0.000751562	0.000753097
217.015	0.000765573	0.000766748	217.248	0.000774705	0.000772805	217.228	0.000752862	0.000753085
217.139	0.000767381	0.000766653	217.36	0.000777872	0.000772901	217.33	0.000755619	0.000753148
217.271	0.000764024	0.000766625	217.486	0.000772126	0.000772951	217.471	0.000750578	0.000753153
217.397	0.00077002	0.000766664	217.614	0.000772254	0.000773033	217.577	0.000753577	0.000753008
217.514	0.000769489	0.000766727	217.725	0.000773674	0.000772969	217.73	0.000754691	0.000752767
217.645	0.000768284	0.000766813	217.83	0.000774734	0.000772918	217.872	0.000756019	0.000752634
217.751	0.000771454	0.000766773	217.943	0.000775135	0.000772952	218.014	0.000753048	0.000752504
217.874	0.000767753	0.000766851	218.064	0.000769704	0.000773086	218.111	0.000755591	0.000752579
217.991	0.000771884	0.000766796	218.212	0.000766379	0.000773226	218.221	0.000756947	0.000752481
218.111	0.000761629	0.000766841	218.332	0.000771595	0.000773381	218.344	0.000751906	0.00075246
218.228	0.000764239	0.000767013	218.451	0.000774017	0.000773439	218.456	0.000751506	0.000752385
218.345	0.000761414	0.00076712	218.558	0.000773587	0.000773476	218.568	0.000757133	0.000752327
218.483	0.000759018	0.000767103	218.659	0.000777686	0.000773463	218.697	0.000752063	0.000752474
218.593	0.000765387	0.000767254	218.755	0.000774175	0.000773395	218.817	0.000753549	0.000752518
218.716	0.000769618	0.000767166	218.888	0.000768772	0.000773476	218.942	0.000747821	0.00075269
218.832	0.000766821	0.000767141	219.016	0.000771753	0.000773444	219.07	0.000749148	0.000752736
218.977	0.000766505	0.000767069	219.115	0.000768772	0.00077359	219.175	0.000756761	0.000752814
219.11	0.000764641	0.000767095	219.237	0.000773243	0.00077368	219.289	0.000750819	0.000752844
219.246	0.000762188	0.00076703	219.354	0.000768213	0.000773749	219.38	0.000754505	0.00075286
219.361	0.000771698	0.000766939	219.478	0.000774548	0.000773829	219.509	0.000751219	0.000752894
219.492	0.00077164	0.00076697	219.574	0.000775537	0.000773968	219.663	0.000753233	0.000752975
219.632	0.000771325	0.000767208	219.685	0.000770449	0.000774089	219.773	0.000751348	0.000753095
219.748	0.000759391	0.000767388	219.817	0.00077343	0.000774196	219.899	0.000757375	0.000753147
219.871	0.00076685	0.000767428	219.932	0.00076936	0.000774278	220.009	0.000752305	0.000753276
219.977	0.000763708	0.00076743	220.074	0.000767468	0.000774333	220.131	0.000747848	0.000753417
220.102	0.000768499	0.00076742	220.181	0.000774361	0.00077444	220.257	0.00075549	0.000753482
220.237	0.00076629	0.00076753	220.296	0.000776568	0.000774441	220.352	0.000751404	0.000753603
220.35	0.000766477	0.000767567	220.426	0.000777342	0.000774344	220.463	0.000753605	0.000753648
220.463	0.000768313	0.000767678	220.548	0.000780725	0.000774432	220.569	0.000749863	0.000753727
220.591	0.000767036	0.000767569	220.653	0.000770693	0.000774522	220.686	0.000748749	0.00075379
220.713	0.000768399	0.000767441	220.785	0.000773057	0.000774513	220.811	0.000747319	0.000753736
220.833	0.00076629	0.000767308	220.914	0.000779764	0.000774513	220.933	0.000747106	0.000753743
220.949	0.000769274	0.000767149	221.026	0.000778087	0.00077455	221.04	0.000756789	0.000753678
221.037	0.000765731	0.000767142	221.157	0.000780567	0.000774729	221.151	0.000751534	0.000753672
221.166	0.000772817	0.000766946	221.263	0.000777185	0.000774964	221.255	0.000753048	0.000753508
221.3	0.000774868	0.000766961	221.371	0.000776783	0.000775052	221.376	0.000752119	0.000753547
221.43	0.000771913	0.000767023	221.48	0.000777744	0.000775169	221.474	0.000755062	0.000753551
221.53	0.000767065	0.00076713	221.611	0.00077439	0.000775156	221.592	0.000758089	0.000753526
221.65	0.000772286	0.000767262	221.739	0.000771223	0.000775131	221.722	0.000756891	0.000753575
221.786	0.000768155	0.000767338	221.876	0.000775852	0.000775088	221.833	0.000757904	0.000753621
221.903	0.000768528	0.0007672	221.986	0.000776096	0.000775177	221.943	0.000755276	0.000753758
222.017	0.000765387	0.000767196	222.107	0.000779764	0.000775203	222.059	0.000753633	0.000753795
222.133	0.000767036	0.000767056	222.188	0.000778145	0.000775248	222.181	0.000755647	0.000753654
222.239	0.000767438	0.000766954	222.3	0.000775508	0.0007753	222.303	0.000752834	0.000753607
222.38	0.000765014	0.000767027	222.411	0.00077439	0.000775341	222.408	0.000752119	0.000753511
222.508	0.000771354	0.000766834	222.536	0.000776411	0.000775335	222.533	0.000755833	0.000753504
222.63	0.000773218	0.000766814	222.65	0.000777557	0.000775308	222.674	0.000756547	0.00075352
222.785	0.000765759	0.000766775	222.777	0.000775351	0.00077544	222.787	0.000753846	0.000753459
222.904	0.000766477	0.00076694	222.896	0.000774576	0.000775477	222.917	0.000757346	0.000753387
223.032	0.000766907	0.000766915	223.026	0.000777744	0.000775628	223.034	0.000757161	0.000753435
223.179	0.000765975	0.000766975	223.152	0.000777371	0.000775764	223.165	0.000754904	0.000753541
223.289	0.000771167	0.000766929	223.265	0.000774763	0.000775777	223.288	0.000759046	0.000753385
223.434	0.000769274	0.000766944	223.411	0.0007729	0.000775697	223.405	0.000757904	0.000753371
223.563	0.000769675	0.000766964	223.518	0.000776626	0.000775589	223.532	0.000754589	0.000753404
223.659	0.000764483	0.00076691	223.622	0.000776841	0.000775396	223.655	0.000756817	0.000753464
223.79	0.000762962	0.000766893	223.777	0.000773215	0.000775388	223.757	0.000751906	0.000753542
223.892	0.000761471	0.000766876	223.926	0.000774763	0.000775346	223.867	0.00075639	0.000753666
224.027	0.000763335	0.00076703	224.081	0.000777027	0.000775167	223.979	0.000749733	0.000753795
224.114	0.000767438	0.000767057	224.194	0.000778832	0.000775008	224.107	0.000755304	0.000753708
224.227	0.000761843	0.000767157	224.309	0.000778332	0.00077476	224.214	0.000748563	0.000753681
224.348	0.000762403	0.000767011	224.429	0.000776067	0.000774662	224.34	0.000753874	0.0007537
224.438	0.000767409	0.000766816	224.528	0.000780008	0.000774612	224.422	0.000751748	0.000753737
224.548	0.000766878	0.000766714	224.605	0.000772928	0.000774481	224.52	0.000755861	0.00075367
224.657	0.000765759	0.000766803	224.735	0.000776411	0.000774479	224.643	0.000754561	0.000753536
224.792	0.000769274	0.000766771	224.871	0.000771997	0.000774546	224.763	0.000755889	0.000753476
224.936	0.000762561	0.000766813	224.968	0.000773272	0.000774605	224.881	0.000754775	0.00075339
225.048	0.000766591	0.000766822	225.104	0.000773115	0.000774665	225.005	0.000751033	0.000753369
225.18	0.000759391	0.000766805	225.228	0.000771065	0.000774663	225.118	0.000749575	0.000753388
225.304	0.000759419	0.000766798	225.359	0.000775881	0.000774649	225.229	0.000748461	0.000753367
225.435	0.000765946	0.000766708	225.488	0.000770291	0.000774657	225.403	0.000749575	0.000753409
225.55	0.000761843	0.000766681	225.597	0.000774233	0.000774658	225.537	0.000750847	0.000753493
225.666	0.000770637	0.000766565	225.729	0.000774204	0.000774616	225.639	0.00075406	0.000753451
225.772	0.000769331	0.000766457	225.835	0.000777185	0.000774462	225.766	0.000748275	0.000753478
225.888	0.000767782	0.000766505	225.959	0.000775293	0.000774451	225.874	0.000753661	0.000753492
225.986	0.000765573	0.000766467	226.109	0.000777056	0.000774407	225.979	0.000754747	0.000753442
226.103	0.000766749	0.000766578	226.238	0.000774419	0.000774365	226.087	0.000753289	0.000753458
226.229	0.000766161	0.000766564	226.353	0.000775007	0.000774318	226.219	0.000747533	0.000753477
226.348	0.000767093	0.000766445	226.438	0.000772498	0.000774348	226.349	0.000750662	0.000753358
226.478	0.000767466	0.000766282	226.579	0.000771811	0.000774344	226.449	0.000755304	0.000753173
226.608	0.000765573	0.000766159	226.709	0.000770908	0.000774228	226.558	0.000752946	0.000753049
226.727	0.000766161	0.00076606	226.825	0.000770291	0.000774112	226.698	0.000752704	0.000753024
226.845	0.000767524	0.000766121	226.94	0.000770879	0.000774191	226.834	0.000753661	0.00075305
226.962	0.00077418	0.000766173	227.054	0.000770664	0.00077425	226.946	0.000753661	0.000752968
227.067	0.000770608	0.000766134	227.166	0.000769976	0.000774185	227.072	0.000752361	0.000753055
227.182	0.000770852	0.000766121	227.281	0.000767898	0.000774186	227.179	0.00075016	0.000753016
227.297	0.000765387	0.000766122	227.402	0.000772212	0.000774117	227.295	0.000754004	0.000753084
227.441	0.000764884	0.000766113	227.516	0.000774233	0.0007741	227.405	0.000754032	0.000753026
227.576	0.00076672	0.000766048	227.665	0.000771065	0.000773918	227.519	0.000751646	0.000753038
227.71	0.000771627	0.000766002	227.794	0.000774261	0.000773893	227.67	0.000751247	0.000752988
227.821	0.000770665	0.000766059	227.903	0.000774634	0.000773855	227.803	0.000753846	0.000752935
227.938	0.000770292	0.00076609	228.016	0.00077889	0.000773891	227.928	0.000753475	0.000752827
228.034	0.000768958	0.000766184	228.135	0.000779135	0.000773823	228.038	0.000754218	0.000752755
228.144	0.000764511	0.000766209	228.264	0.000779665	0.000773751	228.153	0.000754589	0.000752748
228.259	0.00076672	0.000766426	228.381	0.000777429	0.000773763	228.254	0.000754589	0.000752757
228.375	0.000762833	0.000766613	228.49	0.000775909	0.000773804	228.381	0.000754989	0.000752823
228.461	0.000763607	0.000766534	228.598	0.000774448	0.000773882	228.493	0.000756418	0.000752864
228.594	0.000765444	0.000766664	228.717	0.000774261	0.000773904	228.607	0.000753689	0.000752858
228.695	0.000767739	0.000766666	228.829	0.000769732	0.000773913	228.73	0.000757932	0.000752782
228.831	0.000768184	0.000766578	228.956	0.000774792	0.000773794	228.832	0.000754533	0.000752812
228.949	0.00076454	0.000766459	229.079	0.000772341	0.000773795	228.947	0.000754803	0.000752773
229.107	0.000772559	0.000766445	229.195	0.000775595	0.000773789	229.08	0.000757988	0.000752786
229.22	0.000765286	0.000766349	229.31	0.000774949	0.000773808	229.191	0.000755861	0.000752769
229.327	0.000765071	0.000766311	229.423	0.000776282	0.000773838	229.331	0.000752974	0.00075288
229.459	0.000760968	0.000766273	229.528	0.000772742	0.000773902	229.417	0.000748461	0.000752918
229.591	0.000763421	0.000766164	229.678	0.000770693	0.000773845	229.534	0.000748275	0.00075284
229.697	0.000759448	0.000766096	229.809	0.000770908	0.000773951	229.673	0.000755518	0.000752706
229.814	0.000766032	0.000766075	229.936	0.000777243	0.000774034	229.777	0.000753261	0.000752688
229.927	0.000764138	0.000766022	230.067	0.000777802	0.000774065	229.904	0.000752203	0.000752653
230.048	0.000761369	0.000765775	230.179	0.000773674	0.000774176	230.02	0.00075419	0.000752599
230.158	0.000766778	0.000765617	230.296	0.00077889	0.00077434	230.149	0.000753317	0.000752662
230.294	0.0007619	0.000765549	230.432	0.000774849	0.000774539	230.264	0.000752017	0.000752723
230.421	0.0007619	0.000765574	230.555	0.000775193	0.00077456	230.381	0.000750903	0.000752718
230.541	0.000764138	0.000765643	230.672	0.000770721	0.000774555	230.477	0.000752389	0.000752715
230.648	0.000764511	0.000765724	230.791	0.000771624	0.000774581	230.572	0.000753289	0.000752744
230.782	0.000768643	0.000765702	230.902	0.000774477	0.000774538	230.699	0.000751859	0.00075284
230.912	0.000770881	0.000765659	231.012	0.00077386	0.000774594	230.838	0.000750374	0.000752853
231.042	0.000767366	0.000765505	231.111	0.00076979	0.000774653	230.956	0.000751089	0.000752763
231.163	0.000767868	0.000765403	231.236	0.000769446	0.000774664	231.07	0.000750717	0.000752724
231.294	0.000770436	0.000765385	231.358	0.000771653	0.00077453	231.184	0.000750002	0.000752704
231.397	0.000768944	0.000765294	231.486	0.000777988	0.000774508	231.297	0.000751832	0.000752662
231.507	0.000761954	0.000765269	231.612	0.000774261	0.000774539	231.406	0.000751674	0.000752592
231.626	0.00076847	0.00076534	231.711	0.000775379	0.000774558	231.531	0.000750532	0.000752521
231.748	0.000770709	0.000765393	231.805	0.000774634	0.000774649	231.638	0.000750188	0.000752475
231.875	0.000764867	0.000765397	231.922	0.000771151	0.000774794	231.771	0.000749817	0.000752363
231.995	0.000761698	0.000765422	232.045	0.000775351	0.000774719	231.873	0.000751674	0.000752358
232.146	0.000764853	0.000765468	232.147	0.000776713	0.000774776	231.989	0.000755416	0.000752359
232.279	0.000761843	0.000765321	232.273	0.000775408	0.000774735	232.089	0.000752417	0.000752282
232.4	0.000764252	0.000765334	232.412	0.000776526	0.00077473	232.214	0.000753187	0.000752186
232.5	0.000765126	0.000765358	232.53	0.000775781	0.000774771	232.326	0.000752602	0.000752062
232.606	0.000761932	0.000765445	232.642	0.000768887	0.000774794	232.438	0.000751302	0.000752128
232.73	0.000762083	0.000765513	232.757	0.00077634	0.000774817	232.55	0.000746102	0.000752181
232.873	0.00076513	0.000765747	232.858	0.000774506	0.000774888	232.68	0.000751804	0.000752063
232.985	0.000764812	0.000765665	232.988	0.000772456	0.000774738	232.808	0.000751859	0.000752086
233.094	0.000761568	0.000765732	233.12	0.000776311	0.00077467	232.899	0.000750931	0.000752108
233.205	0.000762564	0.00076583	233.227	0.000778332	0.000774667	233.027	0.000755546	0.000752176
233.334	0.000767395	0.000765911	233.333	0.000778046	0.000774472	233.144	0.000753317	0.000752263
233.457	0.000766621	0.000766004	233.433	0.00077333	0.000774406	233.251	0.000753717	0.000752301
233.57	0.000768428	0.000766123	233.572	0.000773946	0.000774294	233.371	0.000753874	0.000752408
233.709	0.000770852	0.000766223	233.7	0.000772398	0.000774171	233.492	0.000753131	0.000752405
233.796	0.000770492	0.000766237	233.832	0.000772054	0.000774227	233.604	0.000756159	0.000752472
233.906	0.000768471	0.000766235	233.948	0.000777487	0.000774235	233.715	0.000754515	0.00075248
234.052	0.000762425	0.000766064	234.073	0.00078193	0.00077427	233.826	0.000748888	0.000752553
234.174	0.000763781	0.000766004	234.192	0.000779694	0.000774399	233.93	0.000752231	0.000752627
234.281	0.000763566	0.00076595	234.288	0.000772828	0.000774424	234.057	0.000753531	0.000752796
234.4	0.000762126	0.000765878	234.413	0.000776311	0.000774637	234.195	0.000752445	0.00075284
234.512	0.000761559	0.00076582	234.536	0.000777458	0.000774635	234.287	0.00075146	0.000752942
234.62	0.000767226	0.000765913	234.65	0.000775437	0.000774587	234.407	0.000752788	0.000753013
234.738	0.000768099	0.000765778	234.761	0.00077892	0.000774535	234.537	0.00075133	0.000753165
234.874	0.000767969	0.000765652	234.899	0.000777114	0.000774496	234.638	0.000752203	0.000753249
234.998	0.000769474	0.00076558	234.993	0.000770936	0.000774559	234.764	0.000754274	0.000753385
235.118	0.000766851	0.000765584	235.112	0.000775251	0.00077445	234.881	0.000754859	0.000753483
235.241	0.000765059	0.00076553	235.249	0.000773516	0.000774408	234.998	0.000754088	0.000753374
235.364	0.000765981	0.000765551	235.369	0.000774721	0.000774422	235.106	0.000750959	0.000753411
235.461	0.000766278	0.000765591	235.47	0.000778361	0.000774419	235.242	0.000746659	0.000753451
235.59	0.000765394	0.000765637	235.587	0.000773918	0.000774519	235.378	0.000751832	0.000753437
235.698	0.000766909	0.000765638	235.696	0.000771868	0.00077472	235.498	0.000750959	0.000753423
235.831	0.000771379	0.000765705	235.817	0.000774506	0.000774663	235.612	0.000749501	0.000753497
235.957	0.000761858	0.000765641	235.93	0.000769603	0.000774605	235.737	0.000754431	0.000753531
236.057	0.000767555	0.000765624	236.016	0.000774319	0.000774529	235.865	0.000753345	0.000753561
236.187	0.000766339	0.000765732	236.129	0.000773545	0.000774439	235.986	0.000757617	0.000753646
236.3	0.000770907	0.000765803	236.243	0.000768944	0.000774371	236.14	0.000757802	0.000753545
236.417	0.000766669	0.000765686	236.36	0.000771495	0.000774266	236.267	0.00075393	0.00075354
236.539	0.000767956	0.0007657	236.483	0.000769474	0.000774283	236.384	0.000756345	0.00075352
236.653	0.000769245	0.00076565	236.587	0.000764443	0.00077431	236.498	0.000752231	0.000753503
236.783	0.000765225	0.000765547	236.701	0.000774477	0.000774399	236.623	0.000756716	0.000753483
236.92	0.000768529	0.000765506	236.826	0.000774878	0.00077448	236.744	0.000752259	0.000753523
237.048	0.000762161	0.000765491	236.958	0.000775624	0.000774412	236.877	0.000754116	0.000753498
237.198	0.00076431	0.000765649	237.076	0.000776369	0.000774183	237.003	0.000754887	0.000753601
237.338	0.000765107	0.000765752	237.198	0.00077075	0.00077406	237.117	0.000759316	0.000753501
237.456	0.000766754	0.000765761	237.328	0.000782489	0.000774007	237.237	0.000752259	0.00075348
237.565	0.000765999	0.000765829	237.444	0.000777889	0.000773972	237.347	0.000757031	0.000753506
237.684	0.000766697	0.000766012	237.568	0.000771839	0.000773904	237.483	0.000755286	0.000753509
237.783	0.00076161	0.000765948	237.685	0.0007727	0.000773824	237.6	0.000758258	0.000753455
237.911	0.000764277	0.000765946	237.803	0.000772642	0.000773748	237.731	0.000754487	0.000753434
238.036	0.000761194	0.000765947	237.924	0.000774377	0.000773763	237.881	0.000756744	0.000753472
238.124	0.000761897	0.000765996	238.068	0.000769818	0.000773917	238.019	0.000756688	0.000753502
238.261	0.000762104	0.00076594	238.221	0.000774534	0.000773995	238.124	0.000749872	0.000753543
238.389	0.000762927	0.000765914	238.337	0.000776154	0.000774082	238.236	0.000754274	0.000753649
238.502	0.000766269	0.00076584	238.454	0.000776369	0.000774093	238.34	0.00075523	0.000753756
238.614	0.000767485	0.000765887	238.569	0.00078087	0.000773989	238.459	0.000751887	0.000753899
238.744	0.000761969	0.00076594	238.675	0.000779164	0.00077403	238.586	0.000750615	0.000753907
[truncated: 95 more rows]

## Sheet: Fig. 4d
Time (s)	Normalised Absorbance at 600 nm (a.u.)	Time (s)	Normalised Absorbance at 800 nm (a.u.)	Time (s)	Normalised Absorbance at 500 nm (a.u.)
-1.998	-0.00112	-1.998	0.00101	-1.998	-0.00687
-1.963	-0.00176	-1.963	-0.000166009	-1.963	-0.01349
-1.928	0.000878288	-1.928	0.00915	-1.928	-0.03642
-1.893	0.00171	-1.893	0.00422	-1.893	0.0227
-1.858	0.00305	-1.858	0.00142	-1.858	0.01525
-1.824	-0.00636	-1.823	0.00497	-1.824	0.00822
-1.789	-0.00256	-1.788	0.00412	-1.789	-0.02582
-1.754	-0.00513	-1.753	-0.00122	-1.754	-0.03336
-1.719	0.00283	-1.719	0.00149	-1.719	0.00597
-1.684	0.00148	-1.684	-0.00569	-1.684	-0.01268
-1.649	0.000687438	-1.649	-0.00602	-1.649	0.01729
-1.614	-0.00135	-1.614	0.000569821	-1.614	0.02147
-1.579	-0.00198	-1.579	-0.000408285	-1.579	0.02576
-1.544	0.00256	-1.544	0.00149	-1.544	0.00485
-1.509	0.00852	-1.509	-0.00278	-1.509	-0.00779
-1.474	0.00236	-1.474	0.0015	-1.474	0.01189
-1.44	0.00472	-1.439	0.000614692	-1.44	0.00689
-1.405	0.00368	-1.404	0.00301	-1.405	-0.02093
-1.37	0.00589	-1.369	-0.00494	-1.37	-0.03428
-1.335	0.00449	-1.334	0.00174	-1.335	-0.0194
-1.3	0.00225	-1.299	-0.001	-1.3	-0.0244
-1.265	0.00244	-1.264	-0.0022	-1.265	-0.00697
-1.23	0.01088	-1.229	0.00301	-1.23	-0.0406
-1.195	0.00446	-1.195	-0.00211	-1.195	-0.02104
-1.16	0.00578	-1.16	-0.000560847	-1.16	0.02831
-1.126	0.000696986	-1.125	-0.000228823	-1.126	-0.01329
-1.091	0.00752	-1.09	0.00199	-1.091	-0.04243
-1.056	0.000878288	-1.055	-0.00255	-1.056	0.01332
-1.021	-0.00594	-1.02	-0.00204	-1.021	-0.00463
-0.986	0.00541	-0.985	0.00866	-0.986	-0.02827
-0.944	0.00294	-0.943	0.00408	-0.945	-0.0085
-0.909	0.00625	-0.908	-0.00196	-0.91	-0.01563
-0.874	0.00316	-0.873	0.000148063	-0.875	0.02555
-0.839	0.000448846	-0.838	-0.00396	-0.84	0.01209
-0.804	7.66815e-05	-0.803	0.000659563	-0.805	0.02015
-0.77	0.0044	-0.768	-0.00267	-0.77	0.05381
-0.735	-0.00308	-0.734	-0.000785174	-0.736	0.0022
-0.7	0.00304	-0.699	0.00257	-0.701	0.02239
-0.665	0.0067	-0.664	-0.00133	-0.666	-0.00779
-0.63	-0.00613	-0.629	-0.000435208	-0.631	-0.02898
-0.595	0.00833	-0.594	0.000264723	-0.596	-0.05822
-0.56	0.00669	-0.559	0.000327545	-0.561	0.00699
-0.525	-0.00205	-0.524	0.000157038	-0.526	0.00343
-0.49	0.00218	-0.489	0.0036	-0.491	0.0005716
-0.455	0.00209	-0.454	0.01142	-0.456	-0.01533
-0.42	0.00439	-0.42	-0.00301	-0.422	-0.02654
-0.386	-0.00209	-0.385	-0.00101	-0.387	-0.0243
-0.351	0.00122	-0.35	-0.00688	-0.352	-0.01258
-0.316	0.00311	-0.315	0.00255	-0.317	0.04381
-0.281	0.00488	-0.28	-0.00509	-0.282	-0.02756
-0.246	0.00136	-0.245	0.00285	-0.247	-0.0086
-0.211	-0.000686709	-0.21	-0.00464	-0.212	-0.03021
-0.176	0.00321	-0.175	-0.00357	-0.177	0.00118
-0.141	0.00488	-0.14	0.00269	-0.142	-0.02358
-0.106	0.00619	-0.105	-0.00035444	-0.107	-0.041
-0.072	0.00391	-0.07	0.00142	-0.072	-0.00656
-0.037	-0.000648554	-0.036	-0.00131	-0.038	0.02229
-0.002	0.00833	-0.001	-0.0057	-0.003	0.02392
0.033	0.01108	0.034	-0.000426234	0.032	-0.00544
0.068	0.00718	0.069	-0.00363	0.067	-0.01217
0.107	0.000630186	0.108	0.00325	0.106	0.0075
0.142	0.00467	0.143	0.000749305	0.141	-0.0245
0.177	-9.50878e-05	0.178	-0.00133	0.176	0.01056
0.212	0.01239	0.213	0.000578795	0.211	0.04647
0.246	-9.20201e-06	0.248	-0.00135	0.246	0.00455
0.281	0.00277	0.282	-0.00121	0.28	-0.000753624
0.316	0.00194	0.317	-0.000659535	0.315	-0.01064
0.351	0.00357	0.352	0.0019	0.35	0.02698
0.386	0.0042	0.387	0.000650589	0.385	0.02382
0.421	0.0099	0.422	0.00114	0.42	-0.03306
0.456	0.00624	0.457	0.00211	0.455	-0.04029
0.491	0.0053	0.492	-0.00141	0.49	-0.00422
0.525	-0.00168	0.527	0.000623666	0.525	-0.01716
0.56	0.00344	0.562	0.00484	0.56	-0.00106
0.595	0.00677	0.597	0.01	0.595	-0.01818
0.63	0.00947	0.632	-0.00556	0.63	0.00343
0.665	-0.00114	0.666	0.00441	0.664	-0.02012
0.7	0.00153	0.701	-0.00292	0.699	0.00689
0.735	0.00665	0.736	-0.0028	0.734	0.03126
0.769	-0.000238228	0.771	0.00141	0.769	-0.01411
0.804	-0.00204	0.806	-0.00152	0.804	-0.01339
0.839	0.00172	0.841	-0.00169	0.839	0.00526
0.874	0.00428	0.876	-0.00445	0.874	-0.03092
0.909	-0.00193	0.911	0.00307	0.909	-0.00238
0.944	0.00809	0.946	0.00219	0.944	-0.01125
0.979	0.00263	0.98	0.000955712	0.978	-0.00442
1.014	0.00457	1.015	-0.00325	1.013	-0.02664
1.048	0.00374	1.05	0.00527	1.048	0.01597
1.083	0.00564	1.085	0.00326	1.083	-0.000855565
1.118	0.00375	1.12	0.00227	1.118	0.01576
1.159	0.00413	1.16	-0.00305	1.158	-0.000753624
1.194	0.00225	1.195	0.00654	1.193	0.01209
1.229	0.00827	1.23	-0.000390337	1.228	-0.03102
1.264	0.00414	1.265	0.00548	1.263	-0.00911
1.299	0.00927	1.3	0.00555	1.298	-0.00493
1.334	0.00849	1.334	-0.00129	1.332	-0.04508
1.368	0.00556	1.369	-0.00485	1.367	-0.01298
1.403	0.00578	1.404	0.00145	1.402	0.01393
1.438	0.00165	1.439	0.00362	1.437	-0.01298
1.473	-0.0012	1.474	-0.00826	1.472	-0.00942
1.508	-0.000524503	1.509	0.0027	1.507	0.01117
1.543	0.00828	1.544	-0.00584	1.542	0.01556
1.578	-0.00255	1.579	0.0012	1.577	-0.02715
1.613	0.00793	1.614	0.00227	1.612	-0.00779
1.648	0.01049	1.649	-0.000838992	1.647	6.18929e-05
1.682	0.00797	1.684	-0.00157	1.682	-0.02318
1.717	0.00222	1.718	-0.000874889	1.716	-0.01258
1.752	0.00493	1.753	-0.00225	1.751	-0.02694
1.787	0.00552	1.788	0.000435236	1.786	0.00332
1.822	-0.00172	1.823	-0.00489	1.821	0.00781
1.857	-0.00232	1.858	0.000174986	1.856	0.01882
1.892	0.00571	1.893	0.000623666	1.891	-0.03387
1.927	0.000973733	1.928	4.93554e-05	1.926	-0.0034
1.962	0.00224	1.963	-0.00157	1.961	-0.02481
1.997	0.00729	1.998	-0.00302	1.996	0.01943
2.032	-0.00429	2.032	0.00101	2.03	-0.00646
2.066	-0.00103	2.067	0.00186	2.065	0.01066
2.101	0.00857	2.102	1.34602e-05	2.1	-0.000957506
2.136	0.00353	2.137	-0.00325	2.135	-0.03112
2.171	0.00402	2.172	-0.00149	2.17	-0.0034
2.212	0.0058	2.211	0.00763	2.212	-0.0031
2.247	0.00373	2.246	0.00129	2.247	-0.0246
2.282	0.00393	2.281	0.00044421	2.282	-0.01033
2.317	0.01118	2.316	0.000848022	2.317	0.01699
2.351	0.000696986	2.351	-8.52495e-05	2.352	-0.02939
2.386	0.0102	2.386	0.00331	2.386	0.02209
2.421	0.00334	2.42	0.000551873	2.421	0.01464
2.456	0.00494	2.455	0.00163	2.456	0.00659
2.491	0.00916	2.49	-0.000237797	2.491	-0.02868
2.526	0.01322	2.525	0.006	2.526	0.00322
2.561	0.00416	2.56	0.00123	2.561	-0.03347
2.596	0.00739	2.595	0.00216	2.596	-0.00534
2.63	0.01094	2.63	0.00263	2.631	-0.01523
2.665	0.00598	2.665	0.00438	2.666	-0.0301
2.7	0.00184	2.7	0.00193	2.701	-0.01584
2.735	0.00654	2.734	0.0022	2.736	-0.01553
2.77	0.01294	2.769	-0.000291648	2.77	-0.02307
2.805	0.00899	2.804	-0.00435	2.805	-0.02287
2.84	0.00154	2.839	0.00351	2.84	-0.0301
2.874	0.000916481	2.874	0.00578	2.875	-0.0352
2.909	0.00202	2.909	0.000731357	2.91	0.01301
2.944	-0.00251	2.944	0.00165	2.945	0.01821
2.979	-0.00698	2.979	0.00109	2.98	-0.03825
3.014	0.000620638	3.014	0.00448	3.015	-0.03316
3.049	-0.00192	3.049	0.00184	3.05	0.01117
3.084	0.01188	3.084	0.00255	3.084	-0.000345871
3.119	0.00886	3.118	0.01076	3.119	-0.02318
3.153	-0.00718	3.153	0.00339	3.154	-0.02807
3.188	-0.000848953	3.188	0.00109	3.189	-0.03357
3.223	0.00463	3.223	-0.0007762	3.224	0.0176
3.265	0.0062	3.265	-0.000740303	3.267	-0.03978
3.3	0.00388	3.3	0.00634	3.302	-0.02745
3.335	-0.00254	3.335	0.000650589	3.337	-0.04243
3.37	0.0012	3.37	0.00596	3.372	-0.04365
3.405	0.00134	3.405	0.00394	3.407	-0.03418
3.44	0.00276	3.44	-0.00322	3.442	-0.01655
3.474	-0.00669	3.474	0.00247	3.476	-0.03774
3.509	0.00345	3.509	0.00276	3.511	-0.03153
3.544	0.00324	3.544	0.000686486	3.546	-0.00412
3.579	-0.00466	3.579	0.00605	3.581	0.0281
3.614	-0.00305	3.614	0.00116	3.616	0.00404
3.649	-0.00144	3.649	0.00367	3.651	0.000163835
3.684	-0.00478	3.684	0.00191	3.686	-0.02542
3.719	0.00527	3.719	-0.00313	3.721	-0.02328
3.754	0.01204	3.754	-2.24339e-05	3.756	0.02096
3.788	0.00827	3.788	0.000192932	3.79	0.00832
3.823	0.00195	3.823	-0.000596716	3.825	0.00465
3.858	-0.00207	3.858	0.00304	3.86	-0.01706
3.893	0.00809	3.893	0.00206	3.895	-0.01594
3.928	0.00406	3.928	-0.00489	3.93	-0.02307
3.963	0.0069	3.963	0.00121	3.965	0.000163835
3.998	-5.69139e-05	3.998	0.00266	4	-0.03693
4.033	0.00431	4.033	0.00309	4.035	-0.00259
4.068	0.000916481	4.068	0.00719	4.07	0.02035
4.103	-0.00339	4.103	0.00949	4.105	-0.02532
4.138	0.00497	4.138	0.00402	4.14	-0.01217
4.172	-0.00636	4.172	-0.00645	4.174	-0.02297
4.207	0.000878288	4.207	-0.00446	4.209	-0.02236
4.242	-0.00575	4.242	0.00216	4.244	-0.01166
4.277	0.00191	4.277	6.73011e-05	4.279	-0.04406
4.32	-0.00131	4.318	0.00221	4.321	-0.02144
4.355	0.0022	4.353	0.00075828	4.356	-0.03754
4.39	-0.00101	4.388	0.000542926	4.391	0.01994
4.425	-0.00777	4.423	0.00172	4.426	-0.02012
4.46	0.00128	4.458	0.00514	4.461	-0.01737
4.494	-0.000228683	4.492	0.00289	4.496	-0.02012
4.529	0.00283	4.527	0.00381	4.531	-4.00482e-05
4.564	0.00061109	4.562	-0.00103	4.566	-0.04436
4.599	-0.00229	4.597	-0.000336491	4.6	-0.04732
4.634	0.00381	4.632	-0.000471105	4.635	-0.01084
4.669	-0.000285938	4.667	0.00444	4.67	-0.02073
4.704	0.000506097	4.702	-0.00194	4.705	-0.0139
4.739	0.0042	4.737	-0.00571	4.74	0.00281
4.774	0.00393	4.772	0.00547	4.775	-0.03184
4.809	0.00163	4.807	0.00115	4.81	-0.02949
4.844	0.00241	4.842	-0.000121144	4.845	-0.00983
4.878	0.00552	4.876	-0.00208	4.88	-0.01686
4.913	0.00197	4.911	-0.00273	4.915	-0.0631
4.948	0.000687438	4.946	0.00233	4.95	-0.05007
4.983	-0.00235	4.981	0.00147	4.985	0.01189
5.018	0.00858	5.016	-0.00216	5.02	-0.03774
5.053	-0.00201	5.051	0.00639	5.055	-0.0465
5.088	-0.00189	5.086	0.00674	5.09	0.00944
5.123	0.00586	5.121	0.00163	5.124	0.03361
5.158	-0.00774	5.156	-0.000228823	5.159	-0.01084
5.192	-0.0028	5.19	0.00234	5.194	-0.04559
5.227	0.00452	5.225	0.00393	5.229	-0.00432
5.262	-0.00552	5.26	-0.00342	5.264	-0.01288
5.297	0.00127	5.295	0.00439	5.299	-0.00126
5.332	-0.00268	5.33	0.000659563	5.334	0.02912
5.376	0.00648	5.373	0.000408313	5.377	-0.01981
5.411	-0.00364	5.408	-0.002	5.412	-0.00473
5.446	-0.000896656	5.443	0.00463	5.447	0.01485
5.481	0.00345	5.478	0.00177	5.482	-0.07776
5.516	-0.00775	5.513	-0.0021	5.517	-0.01349
5.551	-0.00442	5.548	0.000892893	5.552	-0.02389
5.586	0.00381	5.582	0.00309	5.586	-0.01197
5.621	0.00386	5.617	0.00021088	5.621	-0.04121
5.655	0.00528	5.652	-0.00403	5.656	-0.03143
5.69	0.00013394	5.687	-0.000480079	5.691	-0.04762
5.725	0.00471	5.722	-0.000273691	5.726	-0.04752
5.76	-0.000629458	5.757	0.00177	5.761	0.01168
5.795	-0.00423	5.792	-0.00035444	5.796	-0.01706
5.83	0.00276	5.827	0.0026	5.831	-0.00585
5.865	3.85114e-05	5.862	-0.00122	5.866	-0.0034
5.9	0.001	5.896	0.00104	5.9	-0.01604
5.935	-0.00387	5.931	0.00193	5.935	-0.03948
5.97	0.000754237	5.966	0.00197	5.97	-0.04233
6.005	0.00142	6.001	0.00192	6.005	-0.01533
6.04	0.00212	6.036	0.00698	6.04	0.00577
6.075	0.00092603	6.071	0.00219	6.075	0.00373
6.11	0.00519	6.106	0.00198	6.11	-0.01584
6.145	-0.00289	6.141	0.00641	6.145	-0.03611
6.179	0.000410691	6.176	0.00226	6.18	0.00791
6.214	-0.0028	6.211	0.00201	6.215	-0.01788
6.249	0.000649245	6.246	-0.00236	6.25	-0.04477
6.284	-0.00424	6.28	0.00234	6.284	0.02168
6.319	0.00391	6.315	0.00176	6.319	0.00394
6.354	-0.000486349	6.35	0.00129	6.354	-0.00921
6.389	-0.000925263	6.385	0.0021	6.389	-0.01625
6.434	-0.00514	6.429	0.00314	6.433	0.00863
6.469	-0.00548	6.464	-0.000955657	6.468	0.01923
6.504	-0.00263	6.499	-0.00218	6.503	-0.03846
6.539	-0.000973004	6.534	-0.000794121	6.538	-0.03275
6.574	0.00324	6.568	0.00245	6.573	-0.00789
6.609	0.00396	6.603	0.00147	6.608	-0.01084
6.644	0.0026	6.638	0.000982635	6.642	-0.01665
6.679	-0.00653	6.673	-0.00265	6.677	0.00169
6.713	0.00131	6.708	0.00156	6.712	-0.000141988
6.748	0.00347	6.743	0.00222	6.747	-0.03336
6.783	-0.00198	6.778	0.00765	6.782	-0.02154
6.818	0.00266	6.813	0.00578	6.817	-0.01268
6.853	0.00135	6.847	-0.00396	6.852	0.01352
6.888	-0.00467	6.882	-0.00159	6.887	0.02627
6.923	-0.000982552	6.917	0.00473	6.922	-0.02124
6.958	-0.000333653	6.952	-0.00281	6.956	0.01107
6.993	-0.0026	6.987	-0.0047	6.991	-0.0518
7.028	-0.00319	7.022	0.00018396	7.026	-0.00544
7.063	0.000401143	7.057	-0.00221	7.061	0.03708
7.098	0.00628	7.091	0.00258	7.096	-0.019
7.133	0.00273	7.126	-0.00384	7.131	-0.04498
7.168	0.00054429	7.161	0.00419	7.166	-0.00758
7.203	-0.000848953	7.196	-0.00322	7.201	0.0229
7.237	0.00523	7.231	-0.00205	7.236	0.00108
7.272	0.00521	7.266	-0.00419	7.271	-0.04599
7.307	-1.87445e-05	7.301	0.00394	7.306	0.02749
7.342	-0.00734	7.336	-0.00662	7.34	-0.03031
7.377	0.00213	7.37	-0.000157035	7.375	0.00108
7.412	0.00824	7.405	-0.00285	7.41	-0.00238
7.447	-0.00403	7.44	0.000237803	7.445	-0.00677
7.493	0.00419	7.489	0.00545	7.49	-0.01686
7.528	0.000706534	7.524	-0.000237797	7.525	-0.00901
7.563	0.00119	7.559	0.00424	7.56	0.00169
7.598	-0.00396	7.594	-0.00343	7.595	0.00383
7.632	0.00489	7.629	0.00315	7.629	0.01332
7.667	0.00179	7.664	0.00181	7.664	-0.02114
7.702	-0.00551	7.698	-0.000749278	7.699	0.01393
7.737	0.00286	7.733	0.00217	7.734	0.0332
7.772	-0.00172	7.768	0.00187	7.769	-0.00554
7.807	-0.0097	7.803	-0.00328	7.804	0.02504
7.842	0.000744689	7.838	0.000121144	7.839	0.03606
7.877	0.00155	7.873	0.00125	7.874	0.02413
7.911	0.00103	7.908	0.00021088	7.908	-0.00453
7.946	-0.00321	7.943	0.000489081	7.943	-0.02318
7.981	0.00264	7.978	0.000174986	7.978	0.01291
8.016	-0.00139	8.012	-4.93554e-05	8.013	-0.00901
8.051	0.000992829	8.047	-0.00187	8.048	0.02127
8.086	0.00163	8.082	-0.00145	8.083	-0.00993
8.121	0.00181	8.117	0.00122	8.118	-0.000243929
8.155	0.00641	8.152	-0.00105	8.152	0.00485
8.19	-0.00583	8.187	0.0028	8.187	0.01362
8.225	-0.00604	8.222	-0.00347	8.222	0.01046
8.26	0.0049	8.257	0.00166	8.257	-0.01879
8.295	-0.00309	8.292	-0.00488	8.292	-0.01278
8.33	0.00129	8.327	0.000255748	8.327	-0.03021
8.365	-0.00218	8.362	-0.00383	8.362	-0.02246
8.4	0.000391594	8.396	0.00455	8.397	-0.02878
8.434	-0.000591303	8.431	0.00127	8.431	0.0073
8.469	0.00199	8.466	-0.00229	8.466	-0.03652
8.504	0.00711	8.501	-0.000883863	8.501	0.00159
8.551	-0.01081	8.546	0.00157	8.548	-0.0084
8.586	-0.00182	8.581	-0.00149	8.583	-0.06035
8.621	0.00574	8.616	0.00499	8.618	-0.00554
8.656	0.00659	8.651	0.00528	8.653	-0.02735
8.691	-0.00556	8.686	-0.00181	8.688	0.000469659
8.726	0.00847	8.72	0.003	8.722	-0.02277
8.76	0.000563387	8.755	-0.00323	8.757	-0.00768
8.795	0.00152	8.79	-0.000767226	8.792	-0.0086
8.83	-0.00437	8.825	0.00058777	8.827	0.00883
8.865	0.00061109	8.86	0.000255748	8.862	0.03086
8.9	-0.00364	8.895	-0.000560847	8.897	-0.01278
8.935	-0.00241	8.93	-0.00262	8.932	0.01168
8.97	-0.00329	8.965	-0.000955657	8.967	-0.00453
9.005	-0.00448	9	-0.00242	9.002	-0.00758
9.04	-0.0032	9.035	4.93554e-05	9.037	-0.00514
9.074	-0.000782154	9.07	0.00717	9.072	-0.01849
9.109	-0.000228683	9.104	0.00107	9.106	-0.01146
9.144	0.00773	9.139	-0.00671	9.141	-0.03153
9.179	-0.00716	9.174	0.00769	9.176	-0.02664
9.214	0.000601542	9.209	0.00892	9.211	-0.0087
9.249	0.0015	9.244	-0.00162	9.246	0.03749
9.284	0.000105311	9.279	0.0012	9.281	-0.03398
9.319	0.00638	9.314	-0.000928734	9.316	-0.00677
9.354	0.000897385	9.349	-0.00506	9.351	-0.02664
9.389	0.00852	9.384	-0.00534	9.386	-0.01288
9.424	0.000334339	9.418	0.00105	9.42	-0.03601
9.458	-0.00349	9.453	0.00137	9.455	-0.0351
9.493	-0.00222	9.488	0.00224	9.49	0.02759
9.528	0.00495	9.523	0.000883919	9.525	0.00302
9.563	0.00226	9.558	0.01101	9.56	-0.01625
9.61	-0.00581	9.605	-0.00482	9.608	-0.0136
9.645	0.00189	9.64	-0.00277	9.643	-0.00289
9.68	-0.00226	9.675	-0.00157	9.678	-0.02766
9.715	0.00497	9.71	-0.000228823	9.713	-0.00534
9.75	-0.0063	9.745	0.000498055	9.748	-0.00402
9.785	0.00591	9.78	0.00272	9.783	-0.00453
9.82	-0.00381	9.814	0.000201906	9.818	-0.0245
9.855	0.00304	9.849	-0.00157	9.853	0.00516
9.889	0.000782882	9.884	-0.00195	9.887	-0.03662
9.924	-0.00451	9.919	-0.00388	9.922	0.02484
9.959	0.00503	9.954	0.00172	9.957	0.01321
9.994	0.00615	9.989	-0.000139089	9.992	-0.04712
10.029	-0.00301	10.024	-0.00491	10.027	-0.01237
10.064	-0.00119	10.059	-0.000381363	10.062	-0.02267
10.099	0.00494	10.094	-0.00735	10.097	0.00108
10.134	-0.00203	10.128	0.00289	10.132	-0.03632
10.169	0.00412	10.163	0.00225	10.167	-0.05282
10.204	0.000257999	10.198	-0.00139	10.202	-0.06025
10.239	-0.00738	10.233	-0.00052495	10.237	0.01383
10.274	0.0078	10.268	0.000623666	10.272	0.0178
10.309	-0.000295483	10.303	-0.00682	10.307	-0.01665
10.344	-0.00126	10.338	-0.00203	10.342	-0.03336
10.379	0.00204	10.373	-0.00338	10.377	-0.01961
10.413	0.00108	10.408	-0.00206	10.411	-0.01961
10.448	-0.00646	10.443	0.00341	10.446	-0.00157
10.483	0.00154	10.478	0.00134	10.481	-0.03194
10.518	0.00319	10.512	-0.00578	10.516	0.00699
10.553	-0.00251	10.547	0.00107	10.551	6.18929e-05
10.588	-0.00253	10.582	-0.00157	10.586	-0.01594
10.623	0.00775	10.617	0.000668537	10.621	-0.01451
10.67	0.00306	10.664	0.00131	10.668	0.03657
10.705	0.00157	10.699	0.00107	10.703	-0.0137
10.74	0.00383	10.734	0.000614692	10.738	-0.01808
10.775	0.00709	10.769	-0.00302	10.773	-0.05109
10.81	0.00092603	10.804	0.00531	10.808	-0.03683
10.844	0.00080194	10.838	0.000372416	10.842	-0.03622
10.879	0.00276	10.873	0.00123	10.877	0.03126
10.914	-0.00635	10.908	-0.000426234	10.912	-0.02246
10.949	0.00271	10.943	-0.00128	10.947	-0.02399
10.984	-0.00246	10.978	-0.0014	10.982	0.0073
11.019	0.00303	11.013	0.00745	11.017	-0.02287
11.054	0.0034	11.048	0.000282674	11.052	-0.02246
11.089	-0.00556	11.083	0.00259	11.087	-0.00422
11.124	0.00165	11.118	0.000946738	11.122	-0.02766
11.159	-0.00281	11.153	-0.00443	11.157	-0.00616
11.194	6.71409e-05	11.188	-0.00131	11.192	-0.02246
11.228	-0.00444	11.222	0.00182	11.226	-0.0083
11.263	0.00245	11.257	-0.00126	11.261	-0.01146
11.298	0.00304	11.292	-0.00258	11.296	0.01658
11.333	0.00501	11.327	-0.00288	11.331	-0.01237
11.368	0.00020074	11.362	-0.00274	11.366	-0.01349
11.403	0.00136	11.397	-0.000210877	11.401	-0.000957506
11.438	0.0014	11.432	0.000542926	11.436	-0.0087
11.473	-0.000839405	11.467	-0.00091976	11.471	-0.00381
11.508	-0.00148	11.502	0.000336519	11.506	-0.02399
11.542	-0.00275	11.536	0.000372416	11.54	0.00822
11.577	0.0102	11.571	0.00324	11.575	0.0174
11.612	-0.0012	11.606	-0.00162	11.61	-0.03988
11.647	0.000124396	11.641	-0.00259	11.645	-0.04508
11.682	0.00283	11.676	-0.00608	11.68	-0.02582
11.732	-0.00443	11.725	-0.00104	11.732	-0.04813
11.767	0.00603	11.76	0.00266	11.767	-0.03204
11.802	-0.0011	11.795	0.00174	11.802	-0.03693
11.837	0.00174	11.83	0.00378	11.837	0.000673541
11.872	0.0045	11.864	0.00201	11.872	-0.0298
11.906	0.00432	11.899	-0.00427	11.906	0.00863
11.941	0.000639735	11.934	-0.00222	11.941	0.01943
11.976	0.00319	11.969	0.00292	11.976	-0.01757
12.011	-0.00468	12.004	0.00232	12.011	-0.03795
12.046	0.00616	12.039	-0.00177	12.046	-0.01054
12.081	-0.00525	12.074	0.00251	12.081	-0.03275
12.116	0.00476	12.109	0.00237	12.116	-0.00718
12.151	-0.00613	12.143	0.00175	12.151	-0.01502
12.186	-0.00324	12.178	-0.00658	12.186	-0.02226
12.221	0.00456	12.213	0.00234	12.221	-0.00789
12.256	0.00471	12.248	-0.0059	12.256	-0.01625
12.29	-0.00122	12.283	0.00276	12.29	-0.05496
12.325	-0.00286	12.318	-0.00339	12.325	0.01301
12.36	-0.0029	12.353	0.00286	12.36	-0.05272
12.395	0.00522	12.387	-0.00344	12.395	0.01342
12.43	-0.00114	12.422	-0.000910786	12.43	-0.00116
12.465	-0.00446	12.457	-0.0067	12.465	0.0331
12.5	-0.00229	12.492	-0.00406	12.5	-0.0138
12.535	0.000563387	12.527	0.00086597	12.535	0.000367718
12.57	-0.000371823	12.562	-0.000363414	12.57	-0.0353
12.604	0.00295	12.597	0.00169	12.604	0.01617
12.639	0.00178	12.632	-0.00377	12.639	-0.01798
12.674	0.00193	12.666	0.000139092	12.674	0.00985
12.709	-0.00189	12.701	0.00343	12.709	0.04759
12.744	-0.00304	12.736	0.00704	12.744	-0.03825
12.795	-0.00283	12.786	0.000228829	12.795	-0.01197
12.83	0.002	12.821	0.0041	12.83	0.01576
12.865	0.00767	12.856	-0.00101	12.865	-0.01512
12.9	-0.000457704	12.891	0.00206	12.9	0.01994
12.935	0.00302	12.925	0.000668537	12.935	0.02953
12.97	0.00501	12.96	0.00458	12.97	-0.01278
13.004	0.00343	12.995	-0.000444182	13.005	-0.00544
13.039	0.00295	13.03	0.00706	13.04	-0.01961
13.074	0.00374	13.065	-0.000569821	13.074	0.00281
13.109	0.0021	13.1	0.000856996	13.109	-0.03021
13.144	0.00212	13.135	-0.00176	13.144	0.00771
13.179	0.0019	13.17	0.00226	13.179	0.03524
13.214	0.00591	13.204	0.00314	13.214	-0.01645
13.249	0.00689	13.239	0.00104	13.249	0.00363
13.284	0.00408	13.274	0.00321	13.284	-0.00779
13.318	0.000305714	13.309	0.00376	13.319	-0.03897
13.353	0.00124	13.344	-0.000435208	13.354	-0.00238
13.388	0.00213	13.379	0.000767254	13.389	0.00852
13.423	0.00446	13.414	0.01021	13.424	0.01444
13.458	0.00488	13.448	0.00147	13.459	0.00241
13.493	0.01435	13.483	0.0073	13.494	0.01332
13.528	-0.00663	13.518	0.000839048	13.529	-0.00554
13.563	0.00797	13.553	0.00215	13.564	0.02127
13.598	0.0018	13.588	-0.00118	13.598	-0.03061
13.633	0.00499	13.623	0.00447	13.633	-0.01319
13.668	0.00721	13.658	0.0015	13.668	-0.02144
13.702	0.0043	13.693	0.00649	13.703	-0.01492
13.737	0.00541	13.727	0.00467	13.738	-0.06514
13.772	0.00273	13.762	0.00495	13.773	-0.0193
13.807	-0.00526	13.797	0.000157038	13.808	-0.00942
13.858	3.85114e-05	13.848	0.00771	13.858	-0.03316
13.893	-0.00111	13.883	0.00566	13.893	-0.03143
13.928	0.00204	13.918	0.00677	13.928	0.03626
13.963	-0.00872	13.953	-0.00164	13.963	0.00179
13.997	0.00773	13.988	-2.24339e-05	13.998	-0.04263
14.032	0.002	14.023	0.00075828	14.032	0.02362
14.067	0.00472	14.058	0.00332	14.067	0.00608
14.102	0.00326	14.093	0.00354	14.102	-0.00636
14.137	-0.00197	14.127	0.00857	14.137	-0.02715
14.172	0.00846	14.162	0.00272	14.172	0.02943
14.207	0.00776	14.197	0.00304	14.207	0.0279
14.242	0.00871	14.232	0.00779	14.242	-0.02358
14.276	-0.00386	14.267	0.00546	14.277	0.01668
14.311	0.00152	14.302	0.00559	14.312	-0.06096
14.346	0.00655	14.337	0.00411	14.347	-0.01502
14.381	0.00874	14.372	0.00125	14.382	-0.01604
14.416	0.00554	14.407	0.0092	14.416	-0.03469
14.451	0.01041	14.442	0.0066	14.451	-0.04212
14.486	0.000191196	14.477	0.00441	14.486	-0.01543
14.52	0.00428	14.512	0.00653	14.521	0.00302
14.555	0.0076	14.547	0.00479	14.556	0.00597
14.59	-0.00701	14.582	0.000821099	14.591	-0.02654
14.625	0.00611	14.617	0.00117	14.626	-0.02572
14.66	-0.00186	14.651	-0.000345466	14.661	0.000163835
14.695	0.00326	14.686	0.00605	14.696	-0.03713
14.73	0.00868	14.721	0.00534	14.73	0.01658
14.765	0.000506097	14.756	0.00499	14.765	0.03494
14.799	0.00695	14.791	0.00601	14.8	0.01648
14.834	0.00236	14.826	-0.00224	14.835	-0.03713
14.869	-0.00318	14.861	0.00742	14.87	0.0126
14.923	0.00503	14.913	-0.00224	14.921	-0.05475
14.958	-0.00741	14.948	0.000318571	14.956	-0.0084
14.993	0.00667	14.983	-0.000228823	14.991	0.00434
15.028	-0.000562658	15.018	-0.00183	15.026	-0.02379
15.063	0.01275	15.053	0.00086597	15.061	-0.08071
15.098	-0.000677199	15.088	0.00288	15.096	-0.01115
15.132	-0.00301	15.122	0.000937764	15.13	-0.01278
15.167	-0.00107	15.157	0.00438	15.165	-0.01084
15.202	-0.00375	15.192	-0.000928734	15.2	0.03769
15.237	0.00283	15.227	0.000507029	15.235	-0.02358
15.272	0.00466	15.262	0.00267	15.27	0.000979365
15.307	-0.0019	15.297	-0.000327517	15.305	-0.03082
15.342	-0.0023	15.332	0.00262	15.34	-0.00249
15.377	0.00284	15.367	0.00018396	15.375	0.02188
15.412	-0.00202	15.402	-0.00221	15.41	-0.04793
15.446	0.00226	15.436	0.000650589	15.444	-0.01248
15.481	0.00324	15.471	0.000453184	15.479	-0.00279
15.516	-0.00412	15.506	0.00134	15.514	0.00761
15.551	-0.00129	15.541	0.0018	15.549	-0.02674
15.586	0.00135	15.576	0.00243	15.584	-0.00544
15.621	-0.00426	15.611	0.00129	15.619	-0.01767
15.656	0.0035	15.646	0.00132	15.654	0.02688
15.691	-5.69139e-05	15.681	-0.000192929	15.689	0.0126
15.726	-0.00328	15.716	-0.000533924	15.724	0.01627
15.761	0.00137	15.751	0.0038	15.759	-0.00758
15.796	-0.0005436	15.786	-0.00276	15.794	-0.02073
15.83	0.00814	15.82	-0.00165	15.828	-0.03428
15.865	0.00403	15.855	-0.0015	15.863	-0.0032
15.9	0.00462	15.89	0.00192	15.898	0.02005
15.935	0.00826	15.925	0.00415	15.933	0.01841
15.989	0.00547	15.978	-0.00487	15.986	-0.00249
16.024	0.00127	16.013	0.000749305	16.021	-0.01625
16.059	0.00343	16.048	0.00336	16.056	-0.01227
16.094	0.0033	16.083	0.00104	16.091	-0.00575
16.129	-5.69139e-05	16.118	-0.000192929	16.125	0.01811
16.164	0.00433	16.152	0.00798	16.16	-0.01594
16.198	-0.0052	16.187	0.00215	16.195	0.01015
16.233	0.01192	16.222	-0.00156	16.23	-0.03703
16.268	0.00793	16.257	0.00228	16.265	-0.02542
16.303	0.00288	16.292	0.00149	16.3	-0.03245
16.338	-0.00107	16.327	-0.00122	16.335	0.0281
16.373	0.00233	16.362	0.000901867	16.37	0.00475
16.408	0.00241	16.397	0.00306	16.404	0.01036
16.443	-0.000973004	16.432	-0.00135	16.439	-0.03632
16.478	0.00334	16.467	0.00392	16.474	0.00302
16.512	0.00554	16.502	-2.24339e-05	16.509	0.00557
16.547	-0.00475	16.536	0.0011	16.544	0.00343
16.582	0.00338	16.571	-0.000336491	16.579	-0.03245
16.617	-0.00298	16.606	-0.00294	16.614	0.01607
16.652	-0.00235	16.641	0.00228	16.648	-0.00483
16.687	-0.00304	16.676	0.000192932	16.683	0.00975
16.722	-0.00286	16.711	0.00204	16.718	-0.01777
16.757	-0.000200058	16.746	-0.00247	16.753	-0.08051
16.792	0.000792392	16.781	-0.00375	16.788	-0.05506
16.827	-0.0014	16.816	0.00122	16.823	0.00689
16.862	-0.00545	16.85	-0.00614	16.858	0.01474
16.896	-0.00147	16.885	-0.000336491	16.893	-0.01696
16.931	0.00221	16.92	0.000704434	16.927	-0.03214
16.966	0.00723	16.955	-0.00214	16.962	0.00965
17.001	-0.00283	16.99	0.00208	16.997	-0.02368
17.055	-0.00448	17.043	-2.24339e-05	17.051	-0.04854
17.09	0.00161	17.078	0.00304	17.086	-0.01258
17.125	0.00552	17.113	0.00681	17.121	-0.03897
17.16	-0.000238228	17.148	-0.000210877	17.156	-0.02593
17.195	0.0058	17.183	-0.00429	17.191	-0.00748
17.23	0.01199	17.218	-0.00464	17.226	0.02117
17.264	0.00387	17.252	0.00363	17.26	-0.02603
17.299	0.00013394	17.287	-0.00424	17.295	-0.04762
17.334	0.00724	17.322	-0.00253	17.33	0.03943
17.369	-0.0039	17.357	0.00388	17.365	-0.01451
17.404	0.00386	17.392	-0.00494	17.4	-0.05567
17.439	0.00249	17.427	0.00058777	17.435	0.00903
17.474	0.00137	17.462	-0.00454	17.47	0.04249
17.509	-0.00606	17.497	-0.00339	17.505	0.00965
17.544	-0.00168	17.532	-0.00443	17.54	-0.000957506
17.578	0.00703	17.566	0.00143	17.574	-0.00463
17.613	-0.00362	17.601	0.00162	17.609	-0.03194
17.648	0.003	17.636	0.00243	17.644	0.00261
17.683	0.00855	17.671	0.0013	17.679	-0.03072
17.718	-0.00061991	17.706	-0.000838992	17.714	-0.0353
17.753	-0.000572206	17.741	0.00132	17.749	0.00434
17.788	-0.00256	17.776	0.00627	17.784	-0.02195
17.823	-0.0059	17.811	-0.000560847	17.819	0.01882
17.858	0.00187	17.846	0.00497	17.854	0.01994
17.893	0.00325	17.881	-0.00261	17.889	-0.02205
17.928	-0.000791702	17.916	0.00103	17.924	0.01984
17.962	-0.00391	17.95	-0.0018	17.958	0.00536
17.997	0.000563387	17.985	0.000363442	17.993	-0.02083
18.032	-0.01015	18.02	-0.00129	18.028	-0.03846
18.067	0.0081	18.055	0.000542926	18.063	-0.01237
18.124	-0.000295483	18.112	-7.62753e-05	18.121	0.0022
18.159	-0.0042	18.147	-0.00104	18.156	-0.0245
18.194	-0.00438	18.182	0.00348	18.191	-0.00993
18.229	-0.00301	18.217	0.00184	18.226	-0.04793
18.264	0.00288	18.251	-0.00198	18.261	-0.00412
18.298	0.00412	18.286	-0.00322	18.296	-0.02175
18.333	-0.00317	18.321	0.000892893	18.331	-0.04141
18.368	0.00471	18.356	-0.00122	18.366	0.0072
18.403	-0.00289	18.391	0.00482	18.4	-0.00228
18.438	0.00314	18.426	0.000551873	18.435	-0.000549741
18.473	-0.00447	18.461	0.00348	18.47	-0.01777
18.508	-0.00363	18.496	0.00536	18.505	-0.00289
18.543	-0.00929	18.53	-0.00152	18.54	-0.00962
18.578	0.00184	18.565	-6.73011e-05	18.575	0.00169
18.613	0.000487039	18.6	-0.000480079	18.61	0.00526
18.648	0.000506097	18.635	-0.00169	18.645	-0.03143
18.682	-0.00349	18.67	0.000498055	18.68	-0.03601
18.717	0.00345	18.705	0.0089	18.715	-0.06565
18.752	0.00173	18.74	0.00687	18.75	-0.02042
18.787	-0.00161	18.774	0.00464	18.785	0.02882
18.822	-0.001	18.809	0.0025	18.82	0.01627
18.857	0.00544	18.844	0.00583	18.855	-0.00575
18.892	-0.000715354	18.879	0.00122	18.89	0.00394
18.927	0.00631	18.914	0.00145	18.924	-0.0192
18.962	0.00172	18.949	0.000453184	18.959	-0.04355
18.996	-0.00227	18.984	0.00397	18.994	-0.01462
19.031	0.00447	19.019	0.00491	19.029	-0.0083
19.066	0.000563387	19.053	0.00511	19.064	-0.02725
19.101	0.00258	19.088	-0.00191	19.099	0.01097
19.136	-0.00359	19.123	0.00843	19.134	-0.06809
19.384	0.32386	19.392	0.25021	19.384	0.30301
19.419	0.37468	19.427	0.2974	19.419	0.31521
19.454	0.41364	19.462	0.34666	19.454	0.33964
19.489	0.46767	19.497	0.38775	19.489	0.38326
19.524	0.49118	19.532	0.42848	19.524	0.45582
19.558	0.52899	19.567	0.46949	19.558	0.44667
19.593	0.56312	19.602	0.50094	19.593	0.46684
19.628	0.59794	19.637	0.53023	19.628	0.51686
19.663	0.61895	19.671	0.56118	19.663	0.58094
19.698	0.63571	19.706	0.59291	19.698	0.59724
19.733	0.66267	19.741	0.62117	19.733	0.58548
19.768	0.68659	19.776	0.64731	19.768	0.62706
19.803	0.70301	19.811	0.67534	19.803	0.61385
19.838	0.71528	19.846	0.6966	19.838	0.64244
19.873	0.74695	19.881	0.71738	19.873	0.68136
19.908	0.76129	19.916	0.72897	19.908	0.72447
19.942	0.7611	19.951	0.75445	19.942	0.73491
19.977	0.78142	19.986	0.76984	19.977	0.70141
20.012	0.78994	20.021	0.78781	20.012	0.75301
20.047	0.80719	20.056	0.79876	20.047	0.76915
20.082	0.8113	20.091	0.81076	20.082	0.76191
20.117	0.83615	20.126	0.82368	20.117	0.77629
20.152	0.83538	20.161	0.83694	20.152	0.78188
20.187	0.85014	20.195	0.84099	20.187	0.79192
20.222	0.85586	20.23	0.85566	20.222	0.81419
20.256	0.86456	20.265	0.86708	20.256	0.80134
20.291	0.87004	20.3	0.87114	20.291	0.80289
20.326	0.8756	20.335	0.87714	20.326	0.80839
20.361	0.89044	20.37	0.88634	20.361	0.85128
20.396	0.8896	20.405	0.897	20.396	0.8604
20.457	0.9197	20.464	0.9234	20.455	0.85615
20.492	0.92058	20.499	0.92768	20.49	0.87254
20.527	0.9243	20.534	0.93299	20.525	0.91299
20.562	0.92246	20.569	0.93426	20.56	0.84932
20.597	0.93473	20.604	0.94329	20.595	0.88207
20.632	0.93274	20.638	0.93985	20.63	0.90584
20.666	0.9314	20.673	0.9476	20.664	0.89204
20.701	0.93957	20.708	0.94368	20.699	0.92005
20.736	0.94355	20.743	0.94754	20.734	0.91684
20.771	0.93631	20.778	0.95171	20.769	0.88602
20.806	0.94167	20.813	0.95046	20.804	0.89815
20.841	0.94444	20.848	0.95649	20.839	0.87875
20.876	0.94486	20.883	0.9576	20.874	0.87222
20.911	0.95479	20.918	0.95316	20.909	0.91632
20.946	0.94992	20.953	0.95755	20.944	0.91808
20.98	0.94919	20.988	0.96252	20.978	0.89505
21.015	0.94524	21.022	0.95894	21.013	0.90771
21.05	0.9536	21.057	0.95838	21.048	0.91912
21.085	0.95295	21.092	0.96377	21.083	0.90915
21.12	0.95767	21.127	0.96616	21.118	0.93085
21.155	0.96043	21.162	0.96221	21.153	0.91776
21.19	0.961	21.197	0.96232	21.188	0.93115
21.225	0.96599	21.232	0.96324	21.223	0.93698
21.26	0.96334	21.267	0.97144	21.258	0.90241
21.295	0.95184	21.302	0.96469	21.293	0.92794
21.33	0.96369	21.336	0.96602	21.328	0.93158
21.364	0.96104	21.371	0.96877	21.362	0.91787
21.399	0.96645	21.406	0.97122	21.397	0.91673
21.434	0.9638	21.441	0.97149	21.432	0.92753
21.469	0.95778	21.476	0.96483	21.467	0.92295
21.53	0.97047	21.535	0.97497	21.527	0.91985
21.565	0.96806	21.57	0.97302	21.562	0.92876
21.6	0.97431	21.605	0.97461	21.597	0.92368
21.635	0.97377	21.64	0.96905	21.632	0.94486
21.67	0.97086	21.675	0.97672	21.667	0.97
21.704	0.96737	21.71	0.97994	21.702	0.94289
21.739	0.97297	21.745	0.97447	21.736	0.92036
21.774	0.9681	21.78	0.97755	21.771	0.93386
21.809	0.96932	21.814	0.97422	21.806	0.92078
21.844	0.97193	21.849	0.9693	21.841	0.94289
21.879	0.9689	21.884	0.97166	21.876	0.94808
21.914	0.97611	21.919	0.97541	21.911	0.94154
21.949	0.97381	21.954	0.97825	21.946	0.91933
21.984	0.97438	21.989	0.97149	21.981	0.93085
22.019	0.97626	22.024	0.97577	22.016	0.9104
22.054	0.97695	22.059	0.97738	22.05	0.97488
22.088	0.97155	22.094	0.97163	22.085	0.96927
22.123	0.9796	22.129	0.97661	22.12	0.95701
22.158	0.97922	22.164	0.979	22.155	1.00034
22.193	0.97392	22.199	0.97997	22.19	0.94798
22.228	0.97887	22.234	0.97788	22.225	0.96284
22.263	0.97435	22.269	0.98339	22.26	0.92628
22.298	0.97826	22.304	0.97861	22.295	0.94632
22.333	0.97323	22.338	0.97905	22.33	0.97768
22.368	0.98148	22.373	0.97663	22.365	0.94216
22.402	0.98623	22.408	0.98461	22.4	0.92898
22.437	0.97477	22.443	0.97972	22.434	0.96865
22.472	0.97473	22.478	0.98405	22.469	0.92825
22.507	0.97914	22.513	0.97958	22.504	0.94776
22.542	0.97933	22.548	0.98125	22.539	0.98922
22.601	0.98263	22.609	0.97886	22.597	0.95473
22.636	0.97538	22.644	0.9798	22.632	0.96314
22.671	0.97822	22.679	0.9783	22.667	0.99899
22.706	0.97914	22.714	0.97641	22.702	0.98798
22.741	0.97339	22.749	0.978	22.736	0.97322
22.776	0.97511	22.784	0.98141	22.771	0.93676
22.81	0.97941	22.818	0.98025	22.806	0.91113
22.845	0.97983	22.853	0.98011	22.841	0.95327
22.88	0.98386	22.888	0.98152	22.876	1.01345
22.915	0.97431	22.923	0.9873	22.911	0.98849
22.95	0.98485	22.958	0.97833	22.946	0.92618
22.985	0.97994	22.993	0.98075	22.981	0.95389
23.02	0.98221	23.028	0.98508	23.015	0.98714
23.055	0.97899	23.063	0.98011	23.05	0.96116
23.09	0.98106	23.098	0.97694	23.085	0.97447
23.124	0.97833	23.132	0.98161	23.12	0.93074
23.159	0.98723	23.167	0.98322	23.155	0.96241
23.194	0.98689	23.202	0.9815	23.19	0.96865
23.229	0.97718	23.237	0.98547	23.225	0.95245
23.264	0.9786	23.272	0.981	23.259	0.93251
23.299	0.98198	23.307	0.97805	23.294	0.97955
23.334	0.9717	23.342	0.97605	23.329	0.94538
23.369	0.9819	23.377	0.98055	23.364	0.9992
23.404	0.98984	23.412	0.97947	23.399	0.95587
23.439	0.97385	23.447	0.98219	23.434	0.98392
23.474	0.98217	23.482	0.98038	23.469	0.95836
23.508	0.9755	23.516	0.98105	23.504	0.96211
23.543	0.98324	23.551	0.98841	23.538	0.99026
23.578	0.97964	23.586	0.98213	23.573	0.98028
23.613	0.98014	23.621	0.98958	23.608	0.92171
23.675	0.98474	23.681	0.97549	23.669	0.96834
23.71	0.98117	23.716	0.98347	23.704	0.93209
23.745	0.98965	23.751	0.9803	23.739	0.97374
23.78	0.97906	23.786	0.98286	23.774	0.96262
23.815	0.97937	23.821	0.98011	23.809	1.00887
23.85	0.98696	23.856	0.97944	23.844	0.96916
23.885	0.98401	23.89	0.98722	23.878	0.96615
23.92	0.9758	23.925	0.97938	23.913	0.96751
23.954	0.98485	23.96	0.98366	23.948	0.99193
23.989	0.98524	23.995	0.98547	23.983	0.94122
24.024	0.98363	24.03	0.98208	24.018	0.94414
24.059	0.98044	24.065	0.98058	24.053	0.97789
24.094	0.98539	24.1	0.9833	24.088	0.93033
24.129	0.97994	24.135	0.98516	24.123	0.95234
24.164	0.97818	24.17	0.98116	24.158	0.97738
24.199	0.98604	24.204	0.98789	24.192	0.97052
24.234	0.97626	24.239	0.98458	24.227	0.98974
24.269	0.98343	24.274	0.98719	24.262	0.92109
24.304	0.97787	24.309	0.98402	24.297	0.95275
24.339	0.98777	24.344	0.98761	24.332	0.97862
24.374	0.97492	24.379	0.97975	24.367	0.96688
24.409	0.9768	24.414	0.9873	24.402	0.98142
24.444	0.97684	24.449	0.98689	24.437	0.95432
24.478	0.98002	24.484	0.98983	24.472	0.93147
24.513	0.97542	24.519	0.97627	24.507	0.95224
24.548	0.97856	24.554	0.98425	24.542	0.91154
24.583	0.97435	24.588	0.98675	24.576	0.95286
24.618	0.98075	24.623	0.98803	24.611	0.95712
24.653	0.97672	24.658	0.98875	24.646	0.94995
24.688	0.96687	24.693	0.98986	24.681	0.9832
24.751	0.98236	24.755	0.98883	24.743	0.98112
24.786	0.98382	24.79	0.98514	24.778	0.96792
24.821	0.98566	24.825	0.98469	24.813	0.98766
24.856	0.98332	24.86	0.98639	24.848	0.97187
24.891	0.9829	24.895	0.9878	24.883	0.94404
24.926	0.98332	24.93	0.98136	24.918	0.97852
24.96	0.98194	24.964	0.98447	24.952	0.98039
24.995	0.97887	24.999	0.98025	24.987	0.98756
25.03	0.98129	25.034	0.9833	25.022	0.93541
25.065	0.97945	25.069	0.98238	25.057	0.94653
25.1	0.97841	25.104	0.98858	25.092	1.05444
25.135	0.97254	25.139	0.98147	25.127	0.99827
25.17	0.98017	25.174	0.98044	25.162	0.97084
25.205	0.9791	25.209	0.98586	25.197	0.94944
25.24	0.97611	25.244	0.98238	25.232	0.99047
25.274	0.97676	25.278	0.97405	25.266	0.98527
25.309	0.98458	25.313	0.98188	25.301	1.01438
25.344	0.97381	25.348	0.98466	25.336	0.99161
25.379	0.98363	25.383	0.98247	25.371	0.96387
25.414	0.9875	25.418	0.98461	25.406	0.94933
25.449	0.98064	25.453	0.98644	25.441	0.96574
25.484	0.97764	25.488	0.98341	25.476	0.95514
25.519	0.98274	25.523	0.98691	25.511	0.95639
25.554	0.9865	25.558	0.98452	25.546	0.94611
25.589	0.98106	25.593	0.98108	25.581	0.99462
25.624	0.9778	25.628	0.98583	25.616	0.96398
25.658	0.98551	25.662	0.985	25.65	1.00814
25.693	0.98098	25.697	0.98202	25.685	0.93001
25.728	0.98393	25.732	0.98778	25.72	0.95161
25.763	0.98148	25.767	0.98872	25.755	0.96781
25.826	0.97711	25.83	0.9815	25.818	0.98704
25.861	0.98301	25.865	0.98377	25.853	0.97925
25.896	0.97948	25.9	0.98669	25.888	0.99161
25.931	0.98129	25.935	0.98183	25.923	0.99068
25.965	0.97113	25.97	0.98794	25.958	0.94912
26	0.98251	26.004	0.98447	25.992	0.91404
26.035	0.97339	26.039	0.98805	26.027	0.97478
26.07	0.98585	26.074	0.98322	26.062	0.9886
26.105	0.97987	26.109	0.98928	26.097	0.97176
26.14	0.98117	26.144	0.98602	26.132	0.99785
26.175	0.9768	26.179	0.98889	26.167	0.95182
26.21	0.98811	26.214	0.98483	26.202	1.00887
26.244	0.98121	26.249	0.98433	26.237	0.95036
26.279	0.98355	26.284	0.98069	26.272	1.01053
26.314	0.97879	26.319	0.9805	26.307	0.99556
26.349	0.98317	26.354	0.98339	26.342	0.97811
26.384	0.98163	26.388	0.98939	26.376	0.98475
26.419	0.97818	26.423	0.98541	26.411	0.95929
26.454	0.97899	26.458	0.98719	26.446	0.98278
26.488	0.98052	26.493	0.97925	26.481	0.95566
26.523	0.98796	26.528	0.98161	26.516	1.00554
26.558	0.98458	26.563	0.98891	26.551	1.00544
26.593	0.9804	26.598	0.98227	26.586	0.97447
26.628	0.98347	26.633	0.99211	26.621	0.9592
26.663	0.9809	26.668	0.97822	26.656	1.02634
26.698	0.97991	26.702	0.98839	26.69	0.94071
26.733	0.97799	26.737	0.98416	26.725	0.94569
26.767	0.98884	26.772	0.98094	26.76	1.00264
26.802	0.98351	26.807	0.97877	26.795	0.94299
26.837	0.98117	26.842	0.98314	26.83	0.97155
26.901	0.98221	26.907	0.98141	26.893	0.99473
26.936	0.9903	26.942	0.98844	26.928	0.99744
26.971	0.97753	26.977	0.98416	26.963	0.95058
27.006	0.9847	27.012	0.98511	26.998	0.97509
27.041	0.98539	27.046	0.98402	27.033	1.0096
27.076	0.98401	27.081	0.98197	27.068	1.00169
27.111	0.98167	27.116	0.98558	27.102	0.94518
27.146	0.98048	27.151	0.97994	27.137	0.98028
27.18	0.99172	27.186	0.98839	27.172	0.95867
27.215	0.98389	27.221	0.98477	27.207	0.99567
27.25	0.98942	27.256	0.98466	27.242	0.97426
27.285	0.97761	27.291	0.99086	27.277	0.97873
27.32	0.97998	27.325	0.98252	27.312	0.97686
27.355	0.98209	27.36	0.98861	27.347	0.98944
27.39	0.98562	27.395	0.97877	27.382	0.97946
27.425	0.9753	27.43	0.98013	27.416	0.96501
27.46	0.98159	27.465	0.98475	27.451	0.95619
27.495	0.98017	27.5	0.98566	27.486	0.96107
27.53	0.98297	27.535	0.9883	27.521	1.02499
27.565	0.97776	27.569	0.98347	27.556	0.96761
27.6	0.98317	27.604	0.98236	27.591	0.98454
27.635	0.97101	27.639	0.98558	27.626	0.95587
27.67	0.98121	27.674	0.99089	27.661	0.95909
27.704	0.98508	27.709	0.9845	27.696	0.93147
27.739	0.98677	27.744	0.98955	27.731	0.94715
27.774	0.98037	27.779	0.98689	27.766	0.98912
27.809	0.98067	27.814	0.97775	27.8	0.97073
27.844	0.98654	27.848	0.984	27.835	1.00502
27.879	0.98251	27.883	0.98705	27.87	0.95389
27.914	0.98777	27.918	0.98705	27.905	0.98819
27.98	0.99279	27.982	0.9835	27.97	0.95026
28.015	0.99229	28.017	0.9918	28.005	0.98445
28.05	0.97876	28.052	0.99078	28.04	0.97176
28.085	0.98389	28.087	0.98147	28.075	0.94944
28.119	0.98278	28.122	0.98772	28.109	0.99462
28.154	0.986	28.157	0.98552	28.144	0.95628
28.189	0.99417	28.192	0.98822	28.179	0.99816
28.224	0.98562	28.227	0.98872	28.214	0.99266
28.259	0.98021	28.261	0.99008	28.249	0.96688
28.294	0.98182	28.296	0.98947	28.284	0.97333
28.329	0.98815	28.331	0.98339	28.319	0.96168
28.364	0.98481	28.366	0.98883	28.354	0.99099
28.398	0.98873	28.401	0.9888	28.388	0.97727
28.433	0.99026	28.436	0.98925	28.423	0.98569
28.468	0.9837	28.471	0.98889	28.458	0.96886
28.503	0.98363	28.506	0.98644	28.493	0.96636
28.538	0.99022	28.541	0.98872	28.528	0.99182
28.573	0.98823	28.576	0.98914	28.563	1.01771
28.608	0.99064	28.611	0.99289	28.598	0.98652
28.642	0.98405	28.646	0.983	28.632	1.03331
28.677	0.98106	28.681	0.98853	28.667	0.9806
28.712	0.97987	28.716	0.99083	28.702	1.02166
28.747	0.98643	28.751	0.9873	28.737	0.94632
28.782	0.98761	28.785	0.9865	28.772	0.96595
28.817	0.99367	28.82	0.98636	28.807	0.98496
28.852	0.98577	28.855	0.98986	28.842	0.9728
28.887	0.98225	28.89	0.98419	28.877	1.02073
28.921	0.9885	28.925	0.98389	28.911	1.00565
28.956	0.98631	28.96	0.98361	28.946	0.99546
28.991	0.99114	28.995	0.98502	28.981	0.98434
29.06	0.97657	29.06	0.98536	29.05	1.01667
29.095	0.97994	29.095	0.98761	29.085	0.93302
29.13	0.98274	29.13	0.98933	29.12	0.98236
29.165	0.98152	29.165	0.98244	29.155	1.02728
29.199	0.98113	29.2	0.98302	29.189	0.95182
29.234	0.99551	29.234	0.98914	29.224	0.97176
29.269	0.98412	29.269	0.97991	29.259	0.99836
29.304	0.99302	29.304	0.99091	29.294	0.98819
29.339	0.98516	29.339	0.9838	29.329	0.99868
29.374	0.98455	29.374	0.98447	29.364	0.96116
29.409	0.98535	29.409	0.98375	29.399	0.98258
29.444	0.98263	29.444	0.98447	29.434	0.97041
29.478	0.98612	29.479	0.98736	29.468	1.02499
29.513	0.98742	29.514	0.98252	29.503	0.98507
29.548	0.98781	29.549	0.98677	29.538	0.97768
29.583	0.9885	29.584	0.98391	29.573	0.96968
29.618	0.99168	29.618	0.98858	29.608	0.95858
29.653	0.99026	29.653	0.98714	29.643	0.98174
29.688	0.97795	29.688	0.98275	29.678	0.96418
29.722	0.98574	29.723	0.98666	29.712	0.99671
29.757	0.98685	29.758	0.9838	29.747	0.98288
29.792	0.98121	29.793	0.97869	29.782	0.99369
29.827	0.98631	29.828	0.99503	29.817	0.9912
29.862	0.97929	29.863	0.98655	29.852	0.96844
29.897	0.98401	29.898	0.98497	29.887	1.01126
29.932	0.98002	29.932	0.983	29.922	0.99733
29.967	0.98087	29.967	0.98541	29.957	0.95036
30.001	0.97933	30.002	0.98113	29.991	0.99286
30.036	0.98957	30.037	0.98483	30.026	1.01448
30.071	0.98416	30.072	0.98939	30.061	1.01771
30.14	0.9811	30.138	0.98166	30.129	0.98122
30.175	0.97366	30.173	0.98658	30.164	1.00513
30.21	0.98006	30.208	0.98483	30.199	0.96595
30.245	0.97941	30.243	0.98166	30.234	0.93956
30.28	0.98481	30.277	0.9833	30.269	0.9808
30.314	0.98274	30.312	0.98839	30.304	0.9648
30.349	0.98742	30.347	0.99166	30.339	0.9514
30.384	0.98435	30.382	0.98744	30.374	1.00596
30.419	0.98148	30.417	0.98422	30.408	0.98434
30.454	0.97818	30.452	0.98764	30.443	1.01678
30.489	0.9768	30.487	0.98919	30.478	0.99006
30.524	0.98861	30.522	0.99041	30.513	0.99006
30.559	0.98562	30.556	0.98566	30.548	0.9806
30.594	0.98205	30.591	0.98661	30.583	0.99712
30.629	0.98336	30.626	0.98719	30.618	0.98995
30.664	0.98343	30.661	0.98664	30.653	1.00866
30.698	0.97948	30.696	0.98311	30.688	0.96916
30.733	0.97998	30.731	0.98333	30.723	0.94051
30.768	0.98121	30.766	0.98766	30.758	0.99952
30.803	0.97561	30.8	0.98872	30.793	0.97873
30.838	0.98432	30.835	0.98216	30.828	1.01625
30.873	0.98359	30.87	0.99075	30.863	1.00689
30.908	0.97676	30.905	0.98839	30.898	0.98995
30.943	0.98317	30.94	0.98769	30.932	0.99858
30.978	0.98811	30.975	0.98705	30.967	1.02155
31.012	0.98156	31.01	0.99208	31.002	1.02832
31.047	0.98278	31.045	0.98822	31.037	1.00118
31.082	0.98466	31.079	0.9855	31.072	0.95058
31.117	0.9809	31.114	0.98866	31.107	0.98922
31.152	0.98558	31.149	0.98861	31.142	0.99058
31.224	0.97492	31.215	0.98808	31.208	1.01355
31.259	0.98244	31.25	0.99066	31.243	1.02748
31.294	0.98163	31.285	0.98619	31.278	1.033
31.329	0.98152	31.32	0.99203	31.313	1.00565
31.364	0.9862	31.354	0.97897	31.348	0.96428
31.398	0.98627	31.389	0.98105	31.383	0.99473
31.433	0.9796	31.424	0.98408	31.418	0.95909
31.468	0.9814	31.459	0.99183	31.453	0.98329
31.503	0.99206	31.494	0.98302	31.487	1.00711
31.538	0.98179	31.529	0.9843	31.522	0.99722
31.573	0.97868	31.564	0.98208	31.557	1.00825
31.608	0.98524	31.599	0.98411	31.592	1.00731
31.643	0.98378	31.633	0.98494	31.627	1.01324
31.678	0.98581	31.668	0.98361	31.662	0.98071
31.713	0.98784	31.703	0.99078	31.697	1.00294
31.748	0.9865	31.738	0.98616	31.732	1.02915
31.782	0.98382	31.773	0.97688	31.767	1.02696
31.817	0.97883	31.808	0.98458	31.802	0.954
31.852	0.98616	31.843	0.99086	31.837	0.99453
31.887	0.97638	31.877	0.98491	31.872	1.03612
31.922	0.98167	31.912	0.98761	31.907	0.99015
31.957	0.98148	31.947	0.98491	31.942	0.97385
31.992	0.98631	31.982	0.98519	31.977	0.99494
32.027	0.98148	32.017	0.99055	32.011	0.9964
32.062	0.99321	32.052	0.98672	32.046	0.99432
32.096	0.98627	32.087	0.9883	32.081	0.98621
32.131	0.9885	32.122	0.9868	32.116	1.01272
32.166	0.988	32.156	0.99144	32.151	0.96116
32.201	0.98355	32.191	0.9915	32.186	0.97675
32.236	0.98144	32.226	0.98808	32.221	0.98891
32.307	0.98896	32.295	0.98972	32.288	1.01001
32.342	0.99252	32.33	0.98669	32.323	1.01074
32.377	0.9804	32.365	0.98733	32.358	0.97218
32.412	0.98014	32.4	0.98364	32.393	1.03071
32.447	0.97799	32.435	0.98644	32.428	0.96418
32.482	0.98156	32.47	0.98814	32.463	1.01968
32.516	0.98432	32.504	0.99153	32.498	1.01085
32.551	0.98443	32.539	0.98544	32.533	0.98402
32.586	0.97477	32.574	0.99297	32.567	0.99453
32.621	0.98305	32.609	0.98828	32.602	1.03258
32.656	0.99141	32.644	0.99055	32.637	0.986
32.691	0.98263	32.679	0.98925	32.672	0.96865
32.726	0.98378	32.714	0.99041	32.707	0.98964
32.761	0.98738	32.749	0.99103	32.742	1.00575
32.796	0.97856	32.784	0.98683	32.777	0.99525
32.83	0.98294	32.818	0.99678	32.812	1.00294
32.865	0.98428	32.853	0.98608	32.847	0.95878
32.9	0.97899	32.888	0.99	32.882	0.99369
32.935	0.98017	32.923	0.98672	32.917	0.97176
32.97	0.9885	32.958	0.98825	32.952	1.00201
33.005	0.97918	32.993	0.99344	32.987	0.99462
33.04	0.98347	33.028	0.98614	33.022	1.00991
33.075	0.97837	33.063	0.98575	33.057	1.00627
33.11	0.98382	33.098	0.98894	33.091	0.99505
33.145	0.99248	33.133	0.98483	33.126	1.01927
33.18	0.98497	33.168	0.99189	33.161	0.95587
33.214	0.98562	33.202	0.98672	33.196	0.9992
33.249	0.98435	33.237	0.985	33.231	0.99505
33.284	0.98366	33.272	0.98158	33.266	1.0148
33.319	0.98416	33.307	0.99383	33.301	1.00221
33.392	0.97784	33.378	0.98953	33.369	1.01813
33.427	0.99582	33.413	0.98	33.404	1.00752
33.462	0.98386	33.448	0.98686	33.439	0.99348
33.497	0.98416	33.483	0.98594	33.474	0.98776
33.532	0.98294	33.518	0.99116	33.508	1.00689
33.566	0.99034	33.552	0.98883	33.543	1.01895
33.601	0.98458	33.587	0.99233	33.578	1.02645
33.636	0.98102	33.622	0.99422	33.613	0.98288
33.671	0.99038	33.657	0.9863	33.648	0.95961
33.706	0.98378	33.692	0.98794	33.683	1.01646
33.741	0.97945	33.727	0.98583	33.718	1.05173
33.776	0.9862	33.762	0.98897	33.753	0.96802
33.811	0.98098	33.797	0.98597	33.787	1.00451
33.846	0.98792	33.832	0.98366	33.822	0.99484
33.881	0.98781	33.867	0.982	33.857	1.02696
33.916	0.98117	33.902	0.98311	33.892	0.98538
33.95	0.98382	33.936	0.98088	33.927	1.00793
33.985	0.98685	33.971	0.98036	33.962	1.03633
34.02	0.9893	34.006	0.99547	33.997	0.99765
34.055	0.98144	34.041	0.98361	34.031	0.99754
34.09	0.9888	34.076	0.98336	34.066	1.01355
34.125	0.98466	34.111	0.982	34.101	0.99058
34.16	0.98236	34.146	0.98336	34.136	0.97738
34.195	0.98896	34.181	0.99003	34.171	0.99047
34.23	0.98616	34.216	0.98866	34.206	1.00284
34.264	0.98873	34.25	0.99339	34.241	0.99026
34.299	0.97979	34.285	0.99028	34.276	1.01438
34.334	0.98129	34.32	0.98836	34.31	0.96761
34.369	0.98182	34.355	0.99239	34.345	0.99421
34.404	0.98248	34.39	0.98458	34.38	0.96667
34.478	0.98466	34.46	0.99144	34.453	0.97062
34.513	0.98562	34.495	0.98853	34.488	1.01678
34.548	0.98723	34.53	0.98786	34.523	0.96418
34.583	0.98566	34.565	0.98308	34.558	1.00076
34.618	0.9778	34.6	0.98622	34.593	1.0148
34.652	0.98501	34.634	0.99036	34.628	0.97395
34.687	0.98869	34.669	0.99191	34.663	0.9834
34.722	0.97945	34.704	0.98583	34.698	1.01188
34.757	0.98079	34.739	0.99155	34.732	0.98538
34.792	0.98919	34.774	0.98736	34.767	1.03019
34.827	0.97734	34.809	0.97591	34.802	1.01594
34.862	0.98405	34.844	0.98558	34.837	0.98579
34.897	0.98516	34.879	0.98352	34.872	0.99151
34.932	0.98336	34.914	0.99028	34.907	0.99131
34.967	0.98435	34.949	0.98639	34.942	1.02073
35.002	0.98643	34.984	0.98102	34.977	0.99131
35.036	0.98251	35.018	0.98666	35.012	1.02312
35.071	0.98317	35.053	0.98097	35.047	1.02655
35.106	0.98271	35.088	0.98477	35.082	1.02853
35.141	0.98148	35.123	0.98944	35.117	0.99391
35.176	0.9809	35.158	0.98452	35.152	0.98828
35.211	0.99383	35.193	0.98861	35.187	1.01375
35.246	0.97929	35.228	0.9903	35.222	1.02488
35.281	0.98658	35.263	0.98739	35.256	0.98798
35.316	0.97853	35.298	0.98661	35.291	1.01438
35.35	0.9809	35.332	0.99094	35.326	1.03446
35.385	0.97833	35.367	0.98958	35.361	0.98424
35.42	0.98842	35.402	0.98791	35.396	1.02905
35.455	0.9834	35.437	0.98586	35.431	1.01396
35.49	0.98788	35.472	0.98761	35.466	0.98434
35.562	0.98255	35.542	0.98803	35.535	1.0148
35.597	0.98236	35.577	0.98561	35.57	1.05349
35.632	0.9811	35.612	0.98344	35.605	1.03934
35.667	0.98163	35.647	0.98541	35.64	1.00711
35.702	0.97895	35.682	0.9903	35.675	1.0226
35.736	0.98589	35.716	0.98333	35.71	1.04236
35.771	0.98669	35.751	0.9873	35.744	1.02593
35.806	0.97703	35.786	0.9815	35.779	1.02114
35.841	0.98819	35.821	0.983	35.814	0.98413
35.876	0.98796	35.856	0.98664	35.849	1.04475
35.911	0.97983	35.891	0.98319	35.884	0.98215
35.946	0.97592	35.926	0.98753	35.919	0.9966
35.981	0.97496	35.961	0.98236	35.954	0.99765
36.016	0.98585	35.996	0.98572	35.989	0.98424
36.051	0.97653	36.031	0.99028	36.024	0.99993
36.086	0.98692	36.066	0.98138	36.058	0.97333
36.12	0.98504	36.1	0.9903	36.093	1.00451
36.155	0.99478	36.135	0.98816	36.128	0.99827
36.19	0.98033	36.17	0.9898	36.163	1.00191
36.225	0.98677	36.205	0.9828	36.198	0.98475
36.26	0.98359	36.24	0.99166	36.233	1.02062
36.295	0.97791	36.275	0.99058	36.268	0.97291
36.33	0.99141	36.31	0.98853	36.303	1.01355
36.365	0.98497	36.345	0.9795	36.338	1.01542
36.4	0.98017	36.38	0.98775	36.373	1.00804
36.434	0.98527	36.414	0.98486	36.408	1.00014
36.469	0.97899	36.449	0.99039	36.442	1.00232
36.504	0.98037	36.484	0.98983	36.477	0.98112
36.539	0.97841	36.519	0.98864	36.512	1.00887
36.574	0.97971	36.554	0.99439	36.547	1.03279
36.646	0.9781	36.624	0.986	36.619	0.99058
36.681	0.98202	36.659	0.9865	36.654	1.01521
36.716	0.97941	36.694	0.99555	36.689	1.02499
36.751	0.97887	36.729	0.99094	36.724	0.95929
36.786	0.98259	36.764	0.99303	36.759	1.01053
36.82	0.98435	36.798	0.98941	36.794	1.00648
36.855	0.98297	36.833	0.98366	36.828	0.98974
36.89	0.97964	36.868	0.99114	36.863	1.00212
36.925	0.98593	36.903	0.99089	36.898	1.00034
36.96	0.98662	36.938	0.97708	36.933	1.02645
36.995	0.98071	36.973	0.99817	36.968	0.9754
37.03	0.98267	37.008	0.9858	37.003	1.0278
37.065	0.98593	37.043	0.97836	37.038	1.01605
37.1	0.98163	37.078	0.99086	37.073	1.02696
37.135	0.97649	37.113	0.98633	37.108	1.05381
37.17	0.98048	37.148	0.98825	37.142	1.0018
37.204	0.97991	37.182	0.99091	37.177	1.03384
37.239	0.97975	37.217	0.99605	37.212	1.0148
37.274	0.98079	37.252	0.98864	37.247	1.03289
37.309	0.98037	37.287	0.98755	37.282	1.02333
37.344	0.97745	37.322	0.98908	37.317	1.00596
37.379	0.98217	37.357	0.99139	37.352	1.02405
37.414	0.98539	37.392	0.99503	37.387	1.06348
37.449	0.98313	37.427	0.98878	37.422	1.01865
37.484	0.98493	37.462	0.99419	37.457	1.00908
37.518	0.98527	37.496	0.99472	37.492	1.08066
37.553	0.97864	37.531	0.99353	37.526	1.00264
37.588	0.97657	37.566	0.99342	37.561	1.03747
37.623	0.98689	37.601	0.99764	37.596	1.02884
37.658	0.97764	37.636	0.99369	37.631	1.01771
37.73	0.98857	37.71	0.99414	37.708	1.0124
37.765	0.97983	37.745	0.99347	37.743	0.98205
37.8	0.98286	37.78	0.98747	37.778	1.02198
37.835	0.98179	37.815	0.99539	37.813	1.02198
37.87	0.98792	37.85	0.99191	37.848	1.01729
37.905	0.98689	37.885	0.99041	37.883	1.00524
37.94	0.98508	37.92	0.98711	37.918	1.00887
37.975	0.97899	37.955	0.98894	37.953	1.01916
38.009	0.98152	37.989	0.98505	37.987	1.02041
38.044	0.98294	38.024	0.98897	38.022	0.99733
38.079	0.98156	38.059	0.98483	38.057	1.00336
38.114	0.98888	38.094	0.99344	38.092	0.98372
38.149	0.98359	38.129	0.9883	38.127	1.00305
38.184	0.98769	38.164	0.98883	38.162	1.033
38.219	0.98524	38.199	0.99367	38.197	1.02426
38.254	0.98125	38.234	0.98677	38.232	1.00346
38.289	0.9865	38.269	0.98711	38.267	1.06442
38.324	0.98738	38.304	0.99141	38.302	0.97644
38.359	0.98286	38.339	0.99236	38.337	1.00855
38.394	0.98294	38.374	0.99191	38.372	0.99473
38.429	0.97776	38.409	0.98825	38.407	1.03487
38.464	0.98033	38.444	0.98889	38.442	1.00481
38.499	0.98796	38.479	0.98736	38.477	1.00533
38.533	0.98443	38.513	0.98647	38.511	1.00928
38.568	0.98692	38.548	0.99014	38.546	1.02135
38.603	0.97814	38.583	0.99255	38.581	1.0148
38.638	0.98305	38.618	0.99255	38.616	0.99036
38.673	0.98432	38.653	0.9913	38.651	1.05006
38.708	0.98186	38.688	0.99086	38.686	0.96512
38.743	0.98773	38.723	0.99372	38.721	1.03758
38.818	0.98439	38.796	0.98878	38.795	1.01906
38.853	0.98597	38.831	0.98225	38.83	1.04101
38.888	0.98524	38.866	0.99667	38.865	1.03788
38.923	0.97994	38.901	0.99408	38.9	1.01698
38.958	0.98838	38.936	0.9835	38.935	1.00139
38.992	0.99133	38.97	0.98903	38.97	1.00253
39.027	0.98731	39.005	0.99314	39.004	1.0434
39.062	0.99195	39.04	0.99475	39.039	0.97789
39.097	0.98493	39.075	0.994	39.074	1.02385
39.132	0.9862	39.11	0.99253	39.109	0.97084
39.167	0.97895	39.145	0.99794	39.144	1.02218
39.202	0.98865	39.18	0.98508	39.179	1.02062
39.237	0.97396	39.215	0.99342	39.214	0.9592
39.272	0.97991	39.25	0.99144	39.249	1.02082
39.307	0.98616	39.285	0.9813	39.284	1.01064
39.342	0.98968	39.32	0.98889	39.318	1.02093
39.376	0.9862	39.354	0.99644	39.353	1.02249
39.411	0.9883	39.389	0.99294	39.388	1.01927
39.446	0.98784	39.424	0.98989	39.423	1.01698
39.481	0.97918	39.459	0.99514	39.458	0.98507
39.516	0.98727	39.494	0.98539	39.493	1.02415
39.551	0.98677	39.529	0.98586	39.528	1.05536
39.586	0.98554	39.564	0.99039	39.563	0.98621
39.621	0.97757	39.599	0.9918	39.598	1.01126
39.656	0.97703	39.634	0.99669	39.633	1.00793
39.69	0.97964	39.668	0.99272	39.668	1.04278
39.725	0.98056	39.703	0.98594	39.702	1.03362
39.76	0.98501	39.738	0.99372	39.737	1.00399
39.795	0.98942	39.773	0.99069	39.772	1.01906
39.83	0.98504	39.808	0.98778	39.807	0.9728
40.045	0.98432	40.054	0.98991	40.029	1.01927
40.08	0.98294	40.089	0.98922	40.064	1.02696
40.115	0.97925	40.124	0.99336	40.099	0.97155
40.15	0.99061	40.159	0.99858	40.134	0.98475
40.185	0.98504	40.194	0.9908	40.168	0.98071
40.22	0.98044	40.229	0.98525	40.203	1.00814
40.254	0.98113	40.264	0.99166	40.238	0.97146
40.289	0.98002	40.299	0.98833	40.273	0.94912
40.324	0.98225	40.333	0.98391	40.308	0.96221
40.359	0.9824	40.368	0.99161	40.343	0.96574
40.394	0.98577	40.403	0.98819	40.378	0.92939
40.429	0.98225	40.438	0.99061	40.413	0.94798
40.464	0.98558	40.473	0.99244	40.447	1.00253
40.499	0.98133	40.508	0.9935	40.482	0.97052
40.534	0.98259	40.543	0.98602	40.517	0.95619
40.568	0.98758	40.578	0.99567	40.552	0.97935
40.603	0.98712	40.613	0.99041	40.587	0.95961
40.638	0.9939	40.648	0.99597	40.622	0.95245
40.673	0.98474	40.683	0.98939	40.657	0.96024
40.708	0.98677	40.718	0.99222	40.691	0.92099
40.743	0.98228	40.753	0.98955	40.726	0.91382
40.778	0.98773	40.788	0.9893	40.761	0.98288
40.813	0.99122	40.823	0.99355	40.796	0.99972
40.848	0.99103	40.857	0.98989	40.831	0.93541
40.883	0.98171	40.892	0.99005	40.866	0.89587
40.918	0.98658	40.927	0.98914	40.901	0.96346
40.952	0.99179	40.962	0.98372	40.936	0.94268
40.987	0.98313	40.997	0.99378	40.97	0.90801
41.022	0.97833	41.032	0.9953	41.005	0.96522
41.057	0.98727	41.067	0.98539	41.04	0.95432
41.143	0.97856	41.156	0.98836	41.127	0.94662
41.178	0.99187	41.191	0.98216	41.162	0.90822
41.213	0.98804	41.226	0.98661	41.197	0.90407
41.248	0.98401	41.261	0.99394	41.232	0.93209
41.282	0.9921	41.296	0.99361	41.267	0.92596
41.317	0.98735	41.331	0.98939	41.302	0.90698
41.352	0.98769	41.366	0.9868	41.336	0.91113
41.387	0.9885	41.401	0.99183	41.371	0.91798
41.422	0.98397	41.435	0.99022	41.406	0.84236
41.457	0.98669	41.47	0.9838	41.441	0.9158
41.492	0.98566	41.505	0.989	41.476	0.89691
41.527	0.98742	41.54	0.98727	41.511	0.88622
41.561	0.98635	41.575	0.98647	41.546	0.8854
41.596	0.98217	41.61	0.98794	41.581	0.89369
41.631	0.99087	41.645	0.98166	41.616	0.8576
41.666	0.98738	41.68	0.99097	41.65	0.89255
41.701	0.98516	41.715	0.98583	41.685	0.88155
41.736	0.98297	41.75	0.9885	41.72	0.86621
41.771	0.97542	41.785	0.98175	41.755	0.86746
41.805	0.98355	41.82	0.99394	41.79	0.85885
41.84	0.98336	41.855	0.98833	41.825	0.86932
41.875	0.98769	41.89	0.98964	41.86	0.88478
41.91	0.99038	41.925	0.99058	41.895	0.86216
41.945	0.98351	41.959	0.99133	41.93	0.89805
41.98	0.9834	41.994	0.98939	41.965	0.90905
42.015	0.97741	42.029	0.98569	42	0.88364
42.05	0.97914	42.064	0.98727	42.034	0.88902
42.084	0.98995	42.099	0.98836	42.069	0.8488
42.119	0.98037	42.134	0.99044	42.104	0.85585
42.154	0.98071	42.169	0.98408	42.139	0.88456
42.242	0.98389	42.251	0.99047	42.22	0.84714
42.277	0.98363	42.286	0.99233	42.255	0.87824
42.312	0.98424	42.321	0.97894	42.29	0.87907
42.347	0.99126	42.356	0.9878	42.325	0.83771
42.381	0.9862	42.391	0.98483	42.36	0.85699
42.416	0.99206	42.426	0.99136	42.394	0.84714
42.451	0.99107	42.461	0.99464	42.429	0.88135
42.486	0.98873	42.496	0.98694	42.464	0.83025
42.521	0.98608	42.53	0.99011	42.499	0.86798
42.556	0.9911	42.565	0.99022	42.534	0.87772
42.591	0.99118	42.6	0.98319	42.569	0.84133
42.626	0.98378	42.635	0.99622	42.604	0.84258
42.66	0.9913	42.67	0.9878	42.639	0.84092
42.695	0.99413	42.705	0.99136	42.674	0.87129
42.73	0.98589	42.74	0.99116	42.709	0.8374
42.765	0.99176	42.775	0.99211	42.744	0.85988
42.8	0.98554	42.81	0.98325	42.778	0.80942
42.835	0.98439	42.845	0.99314	42.813	0.8546
42.87	0.97684	42.88	0.98811	42.848	0.85139
42.904	0.98723	42.915	0.98983	42.883	0.83035
42.939	0.98662	42.95	0.98964	42.918	0.8856
42.974	0.97856	42.985	0.98494	42.953	0.84465
43.009	0.98351	43.02	0.98741	42.988	0.83096
43.044	0.986	43.054	0.98803	43.023	0.83055
43.079	0.99103	43.089	0.98325	43.058	0.80808
43.114	0.99214	43.124	0.99369	43.092	0.85708
43.149	0.9888	43.159	0.98589	43.127	0.82704
43.183	0.97511	43.194	0.99072	43.162	0.85564
43.218	0.98083	43.229	0.99203	43.197	0.79607
43.253	0.9875	43.264	0.98572	43.232	0.81242
43.341	0.99034	43.348	0.99105	43.316	0.80953
43.376	0.98731	43.383	0.98869	43.351	0.81792
43.411	0.97734	43.418	0.98655	43.386	0.83346
43.446	0.97726	43.453	0.98297	43.421	0.83149
43.481	0.98512	43.487	0.98441	43.456	0.82548
43.516	0.98643	43.522	0.99208	43.49	0.83325
43.55	0.98677	43.557	0.98689	43.525	0.78322
43.585	0.98374	43.592	0.99058	43.56	0.81285
43.62	0.99076	43.627	0.99036	43.595	0.80973
43.655	0.98761	43.662	0.98836	43.63	0.81388
43.69	0.98171	43.697	0.98861	43.665	0.85066
43.725	0.97519	43.732	0.98814	43.7	0.82144
43.76	0.97803	43.766	0.98616	43.735	0.83512
43.795	0.98504	43.801	0.98475	43.77	0.79918
43.83	0.98558	43.836	0.99144	43.805	0.81388
43.864	0.9926	43.871	0.98147	43.84	0.80839
43.899	0.98869	43.906	0.99028	43.874	0.83999
43.934	0.99087	43.941	0.98841	43.909	0.80321
43.969	0.97929	43.976	0.99086	43.944	0.79296
44.004	0.98455	44.01	0.98869	43.979	0.78892
44.039	0.98738	44.045	0.99633	44.014	0.83491
44.074	0.98363	44.08	0.99214	44.049	0.85947
44.109	0.98577	44.115	0.99136	44.084	0.80921
44.144	0.98294	44.15	0.99361	44.119	0.78799
44.179	0.98351	44.185	0.99278	44.154	0.77951
44.214	0.98685	44.22	0.98769	44.188	0.79824
44.248	0.99321	44.255	0.99278	44.223	0.83656
44.283	0.9875	44.289	0.98716	44.258	0.81171
44.318	0.98612	44.324	0.98869	44.293	0.79151
44.353	0.98067	44.359	0.98536	44.328	0.78779
44.443	0.98336	44.444	0.98389	44.414	0.82559
44.478	0.98658	44.479	0.98416	44.449	0.81647
44.513	0.98531	44.514	0.98672	44.484	0.82559
44.548	0.99214	44.549	0.9895	44.519	0.81098
44.582	0.99743	44.584	0.98608	44.554	0.80011
44.617	0.98888	44.618	0.98614	44.588	0.76832
44.652	0.98562	44.653	0.98683	44.623	0.79989
44.687	0.98681	44.688	0.99105	44.658	0.83781
44.722	0.97688	44.723	0.98683	44.693	0.80684
44.757	0.98673	44.758	0.99058	44.728	0.82144
44.792	0.9883	44.793	0.98991	44.763	0.77578
44.827	0.98888	44.828	0.99019	44.798	0.78727
44.861	0.98144	44.863	0.99078	44.833	0.82279
44.896	0.99264	44.898	0.9933	44.868	0.82631
44.931	0.98834	44.933	0.99392	44.903	0.80093
44.966	0.98071	44.968	0.99016	44.938	0.77815
45.001	0.98332	45.002	0.9898	44.972	0.80673
45.036	0.98995	45.037	0.99133	45.007	0.76015
45.071	0.98984	45.072	0.99186	45.042	0.76532
45.105	0.98846	45.107	0.98644	45.077	0.77174
45.14	0.99268	45.142	0.98928	45.112	0.7558
45.175	0.98639	45.177	0.98741	45.147	0.78995
45.21	0.99049	45.212	0.99216	45.182	0.80994
45.245	0.98435	45.247	0.99269	45.217	0.81087
45.28	0.98294	45.282	0.9925	45.252	0.78054
45.315	0.99199	45.316	0.98872	45.286	0.78229
45.35	0.9753	45.351	0.98658	45.321	0.77515
45.384	0.98251	45.386	0.99519	45.356	0.78095
45.419	0.98735	45.421	0.98858	45.391	0.77164
45.454	0.98044	45.456	0.99103	45.426	0.74039
45.548	0.9819	45.546	0.99275	45.516	0.77401
45.583	0.98539	45.581	0.99172	45.551	0.78416
45.618	0.98366	45.616	0.98805	45.586	0.80839
45.653	0.9829	45.651	0.99511	45.621	0.76242
45.687	0.9936	45.686	0.99222	45.656	0.74473
45.722	0.99298	45.72	0.99386	45.69	0.76584
45.757	0.98021	45.755	0.99428	45.725	0.78551
45.792	0.98773	45.79	0.9873	45.76	0.78158
45.827	0.9824	45.825	0.99558	45.795	0.77101
45.862	0.98535	45.86	0.99353	45.83	0.79306
45.897	0.98401	45.895	0.9945	45.865	0.75705
45.932	0.98589	45.93	0.98958	45.9	0.76512
45.966	0.98255	45.965	0.98561	45.935	0.7618
46.001	0.98662	46	0.98961	45.97	0.7852
46.036	0.98922	46.035	0.98794	46.005	0.80766
46.071	0.98984	46.07	0.99203	46.04	0.7376
46.106	0.98666	46.104	0.98719	46.074	0.75167
46.141	0.98696	46.139	0.98455	46.109	0.74721
46.176	0.98834	46.174	0.98569	46.144	0.80548
46.21	0.9852	46.209	0.99203	46.179	0.7706
46.245	0.99386	46.244	0.99311	46.214	0.76128
46.28	0.99156	46.279	0.98978	46.249	0.75839
46.315	0.98428	46.314	0.99069	46.284	0.76305
46.35	0.98159	46.349	0.98061	46.319	0.75673
46.385	0.99264	46.384	0.99422	46.354	0.74473
46.42	0.987	46.418	0.99116	46.388	0.7528
46.455	0.98294	46.453	0.99353	46.423	0.74101
46.489	0.98685	46.488	0.98511	46.458	0.72778
46.524	0.99107	46.523	0.98983	46.493	0.76119
46.559	0.99191	46.558	0.98914	46.528	0.72808
46.649	0.98735	46.647	0.98822	46.617	0.74619
46.684	0.98301	46.682	0.99008	46.652	0.76832
46.719	0.98715	46.717	0.99383	46.687	0.73212
46.754	0.98608	46.752	0.99089	46.722	0.74919
46.789	0.99202	46.787	0.988	46.757	0.74391
46.824	0.98815	46.822	0.98991	46.792	0.70296
46.858	0.99087	46.856	0.98736	46.826	0.74898
46.893	0.99268	46.891	0.98933	46.861	0.69882
46.928	0.98646	46.926	0.98933	46.896	0.73035
46.963	0.98708	46.961	0.98916	46.931	0.70368
46.998	0.99156	46.996	0.98983	46.966	0.74246
47.033	0.97182	47.031	0.99278	47.001	0.75405
47.068	0.99007	47.066	0.99464	47.036	0.76812
47.103	0.99486	47.101	0.99422	47.071	0.7164
47.138	0.98869	47.136	0.99358	47.106	0.69904
47.172	0.99156	47.17	0.99317	47.14	0.73201
47.207	0.9934	47.205	0.99333	47.175	0.74732
47.242	0.98754	47.24	0.98797	47.21	0.71774
47.277	0.98761	47.275	0.99492	47.245	0.7348
47.312	0.98639	47.31	0.99486	47.28	0.72301
47.347	0.98696	47.345	0.985	47.315	0.69604
47.382	0.98551	47.38	0.99069	47.35	0.72674
47.417	0.99532	47.415	0.9945	47.385	0.76242
47.452	0.98458	47.45	0.99272	47.42	0.70988
47.487	0.98846	47.485	0.98947	47.455	0.70121
47.522	0.98899	47.52	0.98625	47.49	0.74919
47.556	0.98915	47.554	0.98933	47.524	0.72012
47.591	0.9936	47.589	0.99075	47.559	0.74142
47.626	0.9898	47.624	0.98405	47.594	0.73367
47.661	0.99018	47.659	0.99411	47.629	0.71744
47.748	0.98769	47.748	0.99411	47.717	0.71929
47.783	0.99314	47.783	0.98702	47.752	0.73056
47.818	0.98658	47.818	0.99583	47.787	0.71495
47.853	0.98957	47.853	0.99225	47.822	0.73594
47.888	0.99317	47.888	0.99055	47.857	0.73905
47.922	0.98428	47.922	0.99528	47.892	0.74101
47.957	0.99225	47.957	0.98861	47.926	0.69645
47.992	0.99417	47.992	0.99019	47.961	0.73956
48.027	0.9931	48.027	0.98664	47.996	0.72322
48.062	0.99007	48.062	0.99072	48.031	0.73078
48.097	0.98117	48.097	0.98853	48.066	0.73078
48.132	0.99525	48.132	0.99297	48.101	0.74142
48.167	0.98501	48.167	0.99572	48.136	0.72436
48.202	0.98186	48.202	0.99086	48.171	0.77412
48.237	0.99279	48.237	0.99139	48.206	0.73728
48.272	0.98972	48.272	0.99542	48.24	0.69893
48.306	0.98232	48.306	0.99655	48.275	0.66846
48.341	0.9847	48.341	0.98772	48.31	0.71124
48.376	0.99022	48.376	0.99564	48.345	0.68147
48.411	0.99467	48.411	0.99228	48.38	0.7256
48.446	0.98899	48.446	0.99444	48.415	0.67931
48.481	0.98405	48.481	0.99028	48.45	0.73853
48.516	0.98631	48.516	0.98994	48.485	0.68633
48.551	0.98639	48.551	0.9903	48.52	0.77185
48.586	0.98585	48.586	0.99044	48.555	0.70534
48.62	0.98773	48.62	0.99667	48.59	0.72964
48.655	0.98669	48.655	0.98694	48.624	0.69056
48.69	0.98029	48.69	0.99705	48.659	0.78074
48.725	0.97791	48.725	0.9915	48.694	0.72085
48.76	0.98945	48.76	0.98966	48.729	0.71578
48.858	0.98777	48.857	0.99544	48.827	0.69789
48.893	0.98263	48.892	0.9895	48.862	0.71361
48.928	0.98305	48.927	0.99	48.897	0.67259
48.963	0.98263	48.962	0.9918	48.932	0.69986
48.997	0.9842	48.997	0.99758	48.967	0.74112
49.032	0.98516	49.032	0.99041	49.002	0.71722
49.067	0.9964	49.067	0.99233	49.036	0.73884
49.102	0.98723	49.102	0.98772	49.071	0.74349
49.137	0.99038	49.136	0.98991	49.106	0.73222
49.172	0.98919	49.171	0.99367	49.141	0.72798
49.207	0.99133	49.206	0.99508	49.176	0.72571
49.242	0.99126	49.241	0.9903	49.211	0.72199
49.276	0.99444	49.276	0.99447	49.246	0.67909
49.311	0.98999	49.311	0.99175	49.281	0.67538
49.346	0.98942	49.346	0.99186	49.316	0.7556
49.381	0.98761	49.381	0.99028	49.35	0.74039
49.416	0.99279	49.416	0.98866	49.385	0.71165
49.451	0.98769	49.451	0.98783	49.42	0.66329
49.486	0.98853	49.486	1	49.455	0.68664
49.52	0.99801	49.521	0.98658	49.49	0.70854
49.555	0.98305	49.556	0.98608	49.525	0.70534
49.59	0.98504	49.591	0.98805	49.56	0.71722
49.625	0.98554	49.626	0.98741	49.595	0.69262
49.66	0.98861	49.66	0.99216	49.63	0.70224
49.695	0.99064	49.695	0.99392	49.665	0.70586
49.73	0.98903	49.73	0.98636	49.7	0.68209
49.765	0.986	49.765	0.99055	49.734	0.72208
49.799	0.9893	49.8	0.98764	49.769	0.65988
49.834	0.9809	49.835	0.99119	49.804	0.68808
49.869	0.98892	49.87	0.98805	49.839	0.70275
49.972	0.98489	49.961	0.98936	49.931	0.71516
50.007	0.98048	49.996	0.98514	49.966	0.65865
50.042	0.98719	50.031	0.99164	50.001	0.71495
50.077	0.97979	50.066	0.98936	50.036	0.72156
50.112	0.98761	50.101	0.98872	50.071	0.72054
50.146	0.98213	50.136	0.99197	50.106	0.68964
50.181	0.98589	50.171	0.99036	50.14	0.70296
50.216	0.98428	50.206	0.9883	50.175	0.66608
50.251	0.98865	50.24	0.98477	50.21	0.68158
50.286	0.98278	50.275	0.98847	50.245	0.65255
50.321	0.97726	50.31	0.98744	50.28	0.68147
50.356	0.98232	50.345	0.99269	50.315	0.66628
50.391	0.98056	50.38	0.99255	50.35	0.67062
50.426	0.98623	50.415	0.988	50.385	0.67062
50.461	0.98363	50.45	0.97986	50.42	0.67527
50.496	0.98451	50.485	0.98936	50.454	0.71971
50.53	0.9758	50.52	0.98755	50.489	0.654
50.565	0.97929	50.555	0.98366	50.524	0.70968
50.6	0.98735	50.59	0.98366	50.559	0.66526
50.635	0.97718	50.625	0.98439	50.594	0.70348
50.67	0.98938	50.66	0.99486	50.629	0.64367
50.705	0.98209	50.695	0.98716	50.664	0.64388
50.74	0.98704	50.73	0.98944	50.699	0.64068
50.775	0.9842	50.764	0.99311	50.734	0.68901
50.81	0.97692	50.799	0.98766	50.769	0.69976
50.844	0.9903	50.834	0.98658	50.804	0.67218
50.879	0.99049	50.869	0.98816	50.838	0.62974
50.914	0.98248	50.904	0.98539	50.873	0.66866
50.949	0.98919	50.939	0.98605	50.908	0.70741
50.984	0.98922	50.974	0.9908	50.943	0.65731
51.081	0.98474	51.068	0.99064	51.043	0.65348
51.116	0.99114	51.103	0.98686	51.078	0.65214
51.151	0.98313	51.138	0.99464	51.113	0.67507
51.186	0.98056	51.173	0.98744	51.148	0.6444
51.22	0.98236	51.207	0.98372	51.183	0.66969
51.255	0.98639	51.242	0.98322	51.218	0.69108
51.29	0.99291	51.277	0.98725	51.252	0.64356
51.325	0.99214	51.312	0.99119	51.287	0.67084
51.36	0.987	51.347	0.98825	51.322	0.69201
51.395	0.99513	51.382	0.99097	51.357	0.67382
51.43	0.99965	51.417	0.98914	51.392	0.66061
51.465	0.98792	51.452	0.98589	51.427	0.66453
51.499	0.98911	51.486	0.98294	51.462	0.68633
51.534	0.9862	51.521	0.98783	51.497	0.6634
51.569	0.98451	51.556	0.98133	51.532	0.69625
51.604	0.98765	51.591	0.98658	51.566	0.67651
51.639	0.98922	51.626	0.98697	51.601	0.68685
51.674	0.98274	51.661	0.9913	51.636	0.654
51.709	0.98263	51.696	0.98202	51.671	0.70534
51.743	0.9862	51.73	0.98791	51.706	0.6668
51.778	0.98516	51.765	0.98122	51.741	0.68736
51.813	0.988	51.8	0.97852	51.776	0.67011
51.848	0.98704	51.835	0.98308	51.811	0.67888
51.883	0.98474	51.87	0.98619	51.846	0.69139
51.918	0.98144	51.905	0.98372	51.881	0.66474
51.953	0.98129	51.94	0.98161	51.916	0.65296
51.988	0.98347	51.975	0.98886	51.95	0.66784
52.022	0.98788	52.009	0.98811	51.985	0.65627
52.057	0.98405	52.044	0.99019	52.02	0.64408
52.092	0.99693	52.079	0.98966	52.055	0.67538
52.192	0.9824	52.169	0.98575	52.155	0.65089
52.227	0.97856	52.204	0.98441	52.19	0.65709
52.262	0.98037	52.239	0.98683	52.225	0.66712
52.297	0.98796	52.274	0.98905	52.26	0.71329
52.332	0.97991	52.309	0.98778	52.295	0.70079
52.367	0.97845	52.344	0.99066	52.33	0.65772
52.402	0.98746	52.378	0.98889	52.365	0.66732
52.437	0.98363	52.413	0.98186	52.4	0.67868
52.471	0.98865	52.448	0.98958	52.434	0.64791
52.506	0.98704	52.483	0.98853	52.469	0.65854
52.541	0.97895	52.518	0.98352	52.504	0.66102
52.576	0.98117	52.553	0.98803	52.539	0.67352
52.611	0.98029	52.588	0.9883	52.574	0.65731
52.646	0.98604	52.623	0.99044	52.609	0.67404
52.681	0.98259	52.658	0.97716	52.644	0.6794
52.716	0.9819	52.692	0.9928	52.679	0.72736
52.751	0.98926	52.727	0.99164	52.714	0.66174
52.786	0.98804	52.762	0.98997	52.749	0.63139
52.821	0.97887	52.797	0.98566	52.784	0.65039
52.856	0.99229	52.832	0.98469	52.819	0.67259
52.891	0.98692	52.867	0.98633	52.854	0.65007
52.926	0.9829	52.902	0.9898	52.889	0.66464
52.961	0.98159	52.937	0.98914	52.924	0.69635
52.995	0.99348	52.972	0.98586	52.958	0.64399
53.03	0.98485	53.007	0.98922	52.993	0.67702
53.065	0.97695	53.042	0.98719	53.028	0.65545
53.1	0.98317	53.076	0.99314	53.063	0.67609
53.135	0.98025	53.111	0.98247	53.098	0.63841
53.17	0.99045	53.146	0.98336	53.133	0.64708
53.205	0.98401	53.181	0.98722	53.168	0.62468
53.305	0.98811	53.279	0.98325	53.265	0.62933
53.34	0.98968	53.314	0.98922	53.3	0.6574
53.375	0.98953	53.349	0.99203	53.335	0.67548
53.41	0.98175	53.384	0.98725	53.37	0.63893
53.444	0.98972	53.419	0.98611	53.405	0.68158
53.479	0.9931	53.454	0.99194	53.44	0.67455
53.514	0.98179	53.488	0.98939	53.474	0.66515
53.549	0.98903	53.523	0.98372	53.509	0.62602
53.584	0.98263	53.558	0.98697	53.544	0.61281
53.619	0.9883	53.593	0.98919	53.579	0.64264
53.654	0.98412	53.628	0.98772	53.614	0.64542
53.689	0.98965	53.663	0.98477	53.649	0.59775
53.723	0.98873	53.698	0.99144	53.684	0.62778
53.758	0.99329	53.733	0.98614	53.719	0.62488
53.793	0.98574	53.768	0.99066	53.754	0.69046
53.828	0.98903	53.802	0.99255	53.788	0.62736
53.863	0.9898	53.837	0.99036	53.823	0.63304
53.898	0.98777	53.872	0.98697	53.858	0.62479
53.933	0.9893	53.907	0.98477	53.893	0.64615
53.967	0.98865	53.942	0.98433	53.928	0.66256
54.002	0.98574	53.977	0.99397	53.963	0.59982
54.037	0.9921	54.012	0.97986	53.998	0.60219
54.072	0.98439	54.047	0.98775	54.033	0.64687
54.107	0.98102	54.082	0.99292	54.068	0.62602
54.142	0.98274	54.117	0.98991	54.103	0.62458
54.177	0.98658	54.152	0.98341	54.138	0.63005
54.212	0.98129	54.186	0.99292	54.172	0.66505
54.246	0.98366	54.221	0.9818	54.207	0.66608
54.281	0.98359	54.256	0.99155	54.242	0.65028
54.316	0.98685	54.291	0.99053	54.277	0.61467
54.417	0.99118	54.391	0.98978	54.387	0.66164
54.452	0.98635	54.426	0.98791	54.422	0.60848
54.487	0.98999	54.461	0.99011	54.457	0.67166
54.522	0.99321	54.496	0.98705	54.492	0.60869
54.557	0.98677	54.531	0.99555	54.527	0.62974
54.592	0.9926	54.566	0.98341	54.562	0.63521
54.626	0.98443	54.6	0.99064	54.596	0.6284
54.661	0.9959	54.635	0.98864	54.631	0.59219
54.696	0.98033	54.67	0.9858	54.666	0.65999
54.731	0.9885	54.705	0.98911	54.701	0.64016
54.766	0.98784	54.74	0.99028	54.736	0.58496
54.801	0.9931	54.775	0.98455	54.771	0.62499
54.836	0.98612	54.81	0.98461	54.806	0.61952
54.871	0.98961	54.845	0.98844	54.841	0.63325
54.906	0.98113	54.88	0.98405	54.876	0.61364
54.94	0.99398	54.914	0.98736	54.91	0.62396
54.975	0.99164	54.949	0.98608	54.945	0.62933
55.01	0.98581	54.984	0.98647	54.98	0.61901
55.045	0.98317	55.019	0.98564	55.015	0.63346
55.08	0.98389	55.054	0.98597	55.05	0.64449
55.115	0.98715	55.089	0.98644	55.085	0.62509
55.15	0.98374	55.124	0.98997	55.12	0.6444
55.185	0.97876	55.159	0.98794	55.155	0.66876
55.22	0.98907	55.194	0.9885	55.19	0.63768
55.255	0.98159	55.229	0.98161	55.225	0.64006
55.29	0.97971	55.264	0.98366	55.26	0.60271
55.324	0.97906	55.298	0.98891	55.294	0.61179
55.359	0.98106	55.333	0.986	55.329	0.65461
55.394	0.98382	55.368	0.98605	55.364	0.60807
55.429	0.98827	55.403	0.9808	55.399	0.65007
55.532	0.98405	55.505	0.98455	55.504	0.62695
55.567	0.98945	55.54	0.9843	55.539	0.61612
55.602	0.99383	55.575	0.98294	55.574	0.62715
55.637	0.98823	55.61	0.98908	55.609	0.63924
55.672	0.98359	55.645	0.98583	55.644	0.66154
55.706	0.98593	55.68	0.98669	55.678	0.60312
55.741	0.97791	55.714	0.98641	55.713	0.62458
55.776	0.98823	55.749	0.98505	55.748	0.61344
55.811	0.9875	55.784	0.98864	55.783	0.62148
55.846	0.98558	55.819	0.98505	55.818	0.63655
55.881	0.97883	55.854	0.98094	55.853	0.62262
55.916	0.986	55.889	0.98266	55.888	0.60364
55.951	0.99064	55.924	0.98627	55.923	0.62345
55.986	0.98677	55.959	0.98436	55.958	0.62241
56.021	0.98087	55.994	0.98941	55.993	0.6476
56.056	0.98294	56.028	0.99294	56.028	0.60074
56.09	0.9875	56.063	0.98175	56.062	0.65668
56.125	0.98612	56.098	0.98939	56.097	0.62509
56.16	0.98558	56.133	0.98936	56.132	0.61818
56.195	0.98056	56.168	0.98705	56.167	0.6444
56.23	0.99172	56.203	0.99058	56.202	0.58559
56.265	0.98435	56.238	0.9838	56.237	0.59806
56.3	0.98681	56.273	0.98347	56.272	0.64728
56.335	0.98025	56.308	0.99105	56.307	0.63893
56.37	0.98424	56.343	0.98664	56.342	0.60508
56.404	0.98286	56.378	0.98666	56.376	0.62438
56.439	0.99049	56.412	0.98897	56.411	0.61787
56.474	0.98761	56.447	0.98161	56.446	0.58879
56.509	0.98129	56.482	0.98025	56.481	0.62241
56.544	0.98727	56.517	0.9865	56.516	0.57198
56.648	0.97784	56.616	0.98625	56.611	0.59909
56.683	0.988	56.651	0.98013	56.646	0.58888
56.718	0.98474	56.686	0.98644	56.681	0.61364
56.753	0.98179	56.721	0.98758	56.716	0.60333
56.788	0.98585	56.756	0.98814	56.751	0.60652
56.822	0.98504	56.79	0.98183	56.786	0.64356
56.857	0.98301	56.825	0.97844	56.82	0.59054
56.892	0.97619	56.86	0.98397	56.855	0.59951
56.927	0.98919	56.895	0.9845	56.89	0.61684
56.962	0.98677	56.93	0.98844	56.925	0.64027
56.997	0.98551	56.965	0.99267	56.96	0.651
57.032	0.98597	57	0.98358	56.995	0.60384
57.067	0.98692	57.035	0.99394	57.03	0.57754
57.102	0.98071	57.07	0.99105	57.065	0.59982
57.137	0.98735	57.105	0.98461	57.1	0.63212
57.172	0.9814	57.14	0.98044	57.134	0.61313
57.206	0.99014	57.174	0.98552	57.169	0.64254
57.241	0.98888	57.209	0.9858	57.204	0.59868
57.276	0.98167	57.244	0.98247	57.239	0.62262
57.311	0.98988	57.279	0.98922	57.274	0.59002
57.346	0.9888	57.314	0.98941	57.309	0.59879
57.381	0.9865	57.349	0.98419	57.344	0.61251
57.416	0.98696	57.384	0.98	57.379	0.58002
57.451	0.98876	57.419	0.98091	57.414	0.59652
57.486	0.98666	57.454	0.98919	57.449	0.61932
57.52	0.98044	57.488	0.98375	57.484	0.59446
57.555	0.9847	57.523	0.98439	57.518	0.61859
57.59	0.98286	57.558	0.99014	57.553	0.57352
57.625	0.98244	57.593	0.99097	57.588	0.58858
57.66	0.98278	57.628	0.9898	57.623	0.60374
57.764	0.98524	57.732	0.99178	57.729	0.60735
57.799	0.98792	57.767	0.98241	57.764	0.62169
57.834	0.97979	57.802	0.98402	57.799	0.67734
57.869	0.98911	57.837	0.98839	57.834	0.57652
57.904	0.98834	57.872	0.98505	57.869	0.62726
57.938	0.97883	57.906	0.98441	57.904	0.58146
57.973	0.98589	57.941	0.9868	57.939	0.60085
58.008	0.98784	57.976	0.97655	57.974	0.6058
58.043	0.9847	58.011	0.97888	58.008	0.57672
58.078	0.98539	58.046	0.98647	58.043	0.56496
58.113	0.98551	58.081	0.99108	58.078	0.55951
58.148	0.99314	58.116	0.98213	58.113	0.57085
58.183	0.99053	58.151	0.98997	58.148	0.58353
58.218	0.98976	58.186	0.984	58.183	0.61962
58.253	0.98432	58.221	0.98702	58.218	0.5958
58.288	0.98827	58.256	0.9838	58.253	0.62901
58.322	0.98328	58.29	0.98391	58.288	0.58301
58.357	0.98447	58.325	0.99236	58.323	0.62375
58.392	0.98405	58.36	0.98419	58.358	0.62386
58.427	0.98589	58.395	0.98372	58.393	0.64151
58.462	0.98853	58.43	0.9865	58.428	0.57713
58.497	0.98953	58.465	0.98811	58.463	0.60033
58.532	0.98961	58.5	0.9918	58.498	0.64099
58.567	0.99333	58.535	0.98786	58.532	0.60095
58.602	0.9832	58.57	0.97677	58.567	0.5958
58.636	0.98972	58.604	0.98505	58.602	0.62272
58.671	0.98976	58.639	0.98358	58.637	0.59931
58.706	0.99195	58.674	0.98227	58.672	0.638
58.741	0.98179	58.709	0.98675	58.707	0.61952
58.776	0.99068	58.744	0.98386	58.742	0.58724
58.885	0.98156	58.859	0.98441	58.849	0.58002
58.92	0.98961	58.894	0.98152	58.884	0.5728
58.955	0.98366	58.929	0.98886	58.919	0.59022
58.99	0.986	58.964	0.99053	58.954	0.63119
59.025	0.98558	58.999	0.98955	58.989	0.59879
59.06	0.98995	59.034	0.9823	59.024	0.60126
59.094	0.98485	59.069	0.98689	59.058	0.62055
59.129	0.98255	59.104	0.98225	59.093	0.59539
59.164	0.9916	59.138	0.98916	59.128	0.56888
59.199	0.98531	59.173	0.98875	59.163	0.56641
59.234	0.99095	59.208	0.98969	59.198	0.61168
59.269	0.98083	59.243	0.98294	59.233	0.57702
59.304	0.98504	59.278	0.98458	59.268	0.60353
59.339	0.97837	59.313	0.98828	59.303	0.57527
59.374	0.98432	59.348	0.98933	59.338	0.60476
59.408	0.98727	59.383	0.98505	59.372	0.60199
59.443	0.99045	59.418	0.98714	59.407	0.62695
59.478	0.9885	59.453	0.98789	59.442	0.60508
59.513	0.97991	59.488	0.98597	59.477	0.5992
59.548	0.98186	59.523	0.98389	59.512	0.59044
59.583	0.98527	59.558	0.98091	59.547	0.58879
59.618	0.98911	59.593	0.98741	59.582	0.60106
59.653	0.98098	59.628	0.98883	59.617	0.60167
59.688	0.98317	59.662	0.98627	59.652	0.55147
59.723	0.98359	59.697	0.99011	59.687	0.64399
59.758	0.97914	59.732	0.98708	59.722	0.59487
59.792	0.9824	59.767	0.98814	59.756	0.58404
59.827	0.97676	59.802	0.99019	59.791	0.5862
59.862	0.98267	59.837	0.98675	59.826	0.58178
59.897	0.98823	59.872	0.98753	59.861	0.60342
60.007	0.98244	59.976	0.98508	59.966	0.58961
60.042	0.98608	60.011	0.98452	60.001	0.60364
60.077	0.98351	60.046	0.98922	60.036	0.58332
60.112	0.9842	60.081	0.98844	60.071	0.54662
60.147	0.99179	60.116	0.99028	60.105	0.57115
60.182	0.97991	60.15	0.98789	60.14	0.59496
60.216	0.98117	60.185	0.98652	60.175	0.53426
60.251	0.98294	60.22	0.98302	60.21	0.56786
60.286	0.97496	60.255	0.98627	60.245	0.59466
60.321	0.98673	60.29	0.98886	60.28	0.59806
60.356	0.97692	60.325	0.98753	60.315	0.57641
60.391	0.97623	60.36	0.98364	60.35	0.58404
60.426	0.98689	60.395	0.97902	60.384	0.59435
60.461	0.9857	60.43	0.98152	60.419	0.55559
60.496	0.9801	60.465	0.98644	60.454	0.5828
60.53	0.98428	60.5	0.98377	60.489	0.58713
60.565	0.98593	60.534	0.98761	60.524	0.58538
60.6	0.98876	60.569	0.97988	60.559	0.64356
60.635	0.9865	60.604	0.9913	60.594	0.60621
60.67	0.98758	60.639	0.98391	60.628	0.57858
60.705	0.987	60.674	0.97866	60.663	0.58362
60.74	0.9783	60.709	0.98047	60.698	0.58992
60.775	0.98286	60.744	0.98502	60.733	0.58518
60.81	0.98742	60.779	0.97994	60.768	0.6156
60.845	0.98286	60.814	0.986	60.803	0.59745
60.88	0.99122	60.848	0.98586	60.838	0.55425
60.914	0.98796	60.883	0.9853	60.873	0.57548
60.949	0.98708	60.918	0.98828	60.907	0.56641
60.984	0.98539	60.953	0.98191	60.942	0.56044
61.019	0.98033	60.988	0.98375	60.977	0.56425
61.123	0.98305	61.093	0.98369	61.091	0.62211
61.158	0.97971	61.128	0.9865	61.126	0.58198
61.193	0.97891	61.163	0.98458	61.161	0.5494
61.228	0.98152	61.198	0.98986	61.196	0.61251
61.262	0.98627	61.233	0.9838	61.231	0.56435
61.297	0.98685	61.268	0.98647	61.266	0.62086
61.332	0.98593	61.302	0.9883	61.3	0.58455
61.367	0.97952	61.337	0.98069	61.335	0.5826
61.402	0.98332	61.372	0.98583	61.37	0.56744
61.437	0.98853	61.407	0.97811	61.405	0.60147
61.472	0.98401	61.442	0.98116	61.44	0.57847
61.507	0.98727	61.477	0.98422	61.475	0.58074
61.541	0.98654	61.512	0.97827	61.51	0.58466
61.576	0.98497	61.547	0.98216	61.545	0.61261
61.611	0.98508	61.582	0.97647	61.58	0.61456
61.646	0.99137	61.616	0.986	61.614	0.61839
61.681	0.98566	61.651	0.98361	61.649	0.58126
61.716	0.98704	61.686	0.98075	61.684	0.57404
61.751	0.98635	61.721	0.98605	61.719	0.57652
61.785	0.98608	61.756	0.98213	61.754	0.56167
61.82	0.98558	61.791	0.98853	61.789	0.57702
61.855	0.98067	61.826	0.98489	61.824	0.55271
61.89	0.98317	61.861	0.98216	61.859	0.56579
61.925	0.98343	61.896	0.98372	61.894	0.59734
61.96	0.99191	61.931	0.9778	61.929	0.54508
61.995	0.97922	61.966	0.98733	61.964	0.54271
62.03	0.9908	62	0.98141	61.998	0.53498
62.064	0.98194	62.035	0.98166	62.033	0.59187
62.099	0.99179	62.07	0.986	62.068	0.58455
62.134	0.98838	62.105	0.98705	62.103	0.58002
62.25	0.98708	62.222	0.986	62.238	0.57734
62.285	0.98083	62.257	0.98205	62.273	0.58002
62.32	0.98462	62.292	0.98577	62.308	0.54199
62.355	0.97787	62.327	0.98327	62.343	0.58795
62.39	0.98458	62.362	0.9863	62.378	0.57878
62.424	0.98048	62.397	0.98425	62.412	0.58775
62.459	0.98846	62.432	0.98188	62.447	0.62025
62.494	0.97952	62.467	0.98177	62.482	0.56373
62.529	0.98504	62.501	0.98113	62.517	0.54796
62.564	0.98965	62.536	0.99072	62.552	0.57332
62.599	0.98048	62.571	0.98727	62.587	0.53189
62.634	0.98597	62.606	0.98294	62.622	0.57527
62.669	0.98677	62.641	0.98455	62.657	0.59321
62.704	0.98159	62.676	0.98716	62.692	0.59167
62.739	0.98478	62.711	0.98394	62.727	0.56064
62.774	0.98439	62.746	0.98816	62.762	0.58971
62.808	0.98133	62.781	0.97583	62.796	0.55713
62.843	0.98861	62.816	0.97838	62.831	0.60054
62.878	0.9888	62.851	0.98358	62.866	0.55095
62.913	0.98504	62.886	0.98825	62.901	0.55178
62.948	0.97918	62.921	0.98714	62.936	0.58414
62.983	0.98409	62.956	0.98066	62.971	0.56002
63.018	0.98405	62.991	0.98211	63.006	0.56373
63.053	0.97787	63.025	0.984	63.041	0.60632
63.088	0.98075	63.06	0.98691	63.076	0.56044
63.122	0.97864	63.095	0.98716	63.11	0.5558
63.157	0.9819	63.13	0.99064	63.145	0.56115
63.192	0.9837	63.165	0.98519	63.18	0.54549
63.227	0.98056	63.2	0.98213	63.215	0.58332
63.262	0.98742	63.235	0.98675	63.25	0.56496
63.379	0.98351	63.342	0.98666	63.361	0.58888
63.414	0.99145	63.377	0.98264	63.396	0.53158
63.449	0.9814	63.412	0.98869	63.431	0.59631
63.484	0.99214	63.447	0.97872	63.466	0.54281
63.518	0.98761	63.482	0.98539	63.501	0.56373
63.553	0.99429	63.517	0.9835	63.536	0.54796
63.588	0.97891	63.552	0.98205	63.57	0.55002
63.623	0.98758	63.587	0.98566	63.605	0.53529
63.658	0.98006	63.621	0.97597	63.64	0.56167
63.693	0.98735	63.656	0.98541	63.675	0.51942
63.728	0.98309	63.691	0.98805	63.71	0.55765
63.763	0.988	63.726	0.98258	63.745	0.55249
63.797	0.98409	63.761	0.98425	63.78	0.57548
63.832	0.98884	63.796	0.98816	63.815	0.54065
63.867	0.97876	63.831	0.98405	63.85	0.58858
63.902	0.9913	63.866	0.98708	63.884	0.60115
63.937	0.9857	63.901	0.984	63.919	0.56486
63.972	0.99199	63.936	0.98572	63.954	0.57899
64.007	0.98838	63.971	0.99003	63.989	0.58044
64.041	0.98209	64.006	0.98119	64.024	0.51953
64.076	0.98094	64.041	0.98044	64.059	0.57022
64.111	0.98343	64.076	0.98753	64.094	0.58569
64.146	0.99229	64.111	0.98397	64.129	0.55353
64.181	0.98017	64.145	0.9858	64.164	0.5594
64.216	0.98267	64.18	0.98905	64.199	0.58053
64.251	0.97937	64.215	0.97888	64.234	0.55816
64.286	0.98574	64.25	0.98211	64.268	0.60024
64.32	0.98378	64.285	0.98489	64.303	0.57682
64.355	0.9842	64.32	0.98736	64.338	0.52694
64.39	0.98474	64.355	0.98186	64.373	0.56044
64.505	0.98209	64.463	0.98741	64.487	0.58208
64.54	0.98067	64.498	0.98327	64.522	0.56981
64.575	0.98255	64.533	0.97961	64.557	0.57404
64.61	0.99214	64.568	0.98477	64.592	0.54353
64.645	0.98489	64.603	0.98291	64.627	0.59745
64.68	0.99248	64.638	0.98019	64.662	0.58022
64.714	0.99118	64.673	0.9888	64.696	0.53025
64.749	0.98857	64.708	0.98694	64.731	0.61086
64.784	0.98056	64.742	0.98986	64.766	0.50614
64.819	0.98972	64.777	0.98511	64.801	0.54168
64.854	0.97879	64.812	0.98225	64.836	0.59559
64.889	0.98067	64.847	0.98261	64.871	0.56198
64.924	0.99321	64.882	0.98677	64.906	0.57806
64.959	0.98543	64.917	0.99261	64.941	0.59476
64.994	0.97987	64.952	0.98427	64.976	0.54704
65.028	0.99306	64.987	0.98608	65.01	0.57548
65.063	0.98654	65.022	0.986	65.045	0.62736
65.098	0.98899	65.057	0.9845	65.08	0.57085
65.133	0.99563	65.092	0.99008	65.115	0.55528
65.168	0.9883	65.127	0.9853	65.15	0.54116
65.203	0.99049	65.162	0.98272	65.185	0.55765
65.238	0.98838	65.197	0.98097	65.22	0.56518
65.273	0.98148	65.232	0.984	65.255	0.53961
65.308	0.98324	65.266	0.97986	65.29	0.58085
65.343	0.98508	65.301	0.98016	65.325	0.56754
65.378	0.9885	65.336	0.97766	65.36	0.5928
65.412	0.9903	65.371	0.98386	65.394	0.56219
65.447	0.97799	65.406	0.98255	65.429	0.54199
65.482	0.99011	65.441	0.98633	65.464	0.54508
65.517	0.98926	65.476	0.98322	65.499	0.58713
65.63	0.98412	65.59	0.98141	65.608	0.58156
65.665	0.98581	65.625	0.98208	65.643	0.58239
65.7	0.99179	65.66	0.98483	65.678	0.53168
65.735	0.9875	65.695	0.98344	65.713	0.55095
65.77	0.98462	65.73	0.98314	65.748	0.57094
65.804	0.98976	65.764	0.98652	65.782	0.56301
65.839	0.98527	65.799	0.98561	65.817	0.55249
65.874	0.97642	65.834	0.98519	65.852	0.57228
65.909	0.98186	65.869	0.98983	65.887	0.58208
65.944	0.98723	65.904	0.98344	65.922	0.56713
65.979	0.98838	65.939	0.9853	65.957	0.56486
66.014	0.98926	65.974	0.98369	65.992	0.58228
66.049	0.97864	66.009	0.99025	66.027	0.56002
66.084	0.98044	66.044	0.98311	66.062	0.55734
66.119	0.99394	66.079	0.98522	66.097	0.55775
66.154	0.97876	66.114	0.98711	66.132	0.55188
66.188	0.98616	66.148	0.98922	66.166	0.57992
66.223	0.98527	66.183	0.98252	66.201	0.57352
66.258	0.9903	66.218	0.98486	66.236	0.51398
66.293	0.98071	66.253	0.98213	66.271	0.56425
66.328	0.98811	66.288	0.97938	66.306	0.53138
66.363	0.97557	66.323	0.9828	66.341	0.58126
66.398	0.98087	66.358	0.98586	66.376	0.52273
66.433	0.98738	66.393	0.9948	66.411	0.53952
66.468	0.98846	66.428	0.98397	66.446	0.54086
66.502	0.99168	66.462	0.98227	66.48	0.56342
66.537	0.97312	66.497	0.98966	66.515	0.5458
66.572	0.98696	66.532	0.98144	66.55	0.54415
66.607	0.98892	66.567	0.98125	66.585	0.57435
66.642	0.98274	66.602	0.99061	66.62	0.56476
66.758	0.9837	66.717	0.99	66.733	0.56713
66.793	0.99628	66.752	0.98739	66.768	0.56486
66.828	0.98543	66.787	0.97986	66.803	0.58126
66.863	0.98834	66.822	0.98558	66.838	0.53539
66.898	0.99371	66.857	0.98558	66.872	0.51675
66.933	0.99076	66.892	0.98236	66.907	0.57858
66.968	0.99659	66.926	0.98386	66.942	0.53488
67.003	0.98758	66.961	0.98461	66.977	0.56126
67.037	0.99532	66.996	0.98194	67.012	0.57909
67.072	0.98853	67.031	0.98833	67.047	0.54632
67.107	0.99866	67.066	0.98925	67.082	0.57713
67.142	0.99099	67.101	0.9795	67.117	0.52942
67.177	0.9875	67.136	0.98614	67.151	0.52304
67.212	0.98666	67.171	0.98828	67.186	0.5426
67.247	0.98761	67.206	0.98489	67.221	0.58074
67.282	0.98198	67.24	0.98691	67.256	0.53705
67.317	0.98896	67.275	0.98719	67.291	0.57085
67.352	0.98543	67.31	0.98383	67.326	0.55136
67.387	0.98351	67.345	0.9828	67.361	0.56342
67.422	0.99061	67.38	0.98233	67.395	0.56321
67.457	0.98666	67.415	0.98544	67.43	0.57476
67.492	0.98474	67.45	0.97719	67.465	0.52592
67.527	0.98382	67.485	0.98236	67.5	0.55496
67.561	0.98922	67.52	0.98144	67.535	0.53447
67.596	0.98524	67.555	0.97947	67.57	0.52324
67.631	0.97998	67.59	0.98514	67.605	0.52891
67.666	0.99103	67.624	0.98361	67.64	0.5114
67.701	0.97964	67.659	0.98755	67.674	0.54827
67.736	0.98769	67.694	0.98986	67.709	0.54652
67.771	0.99187	67.729	0.98372	67.744	0.56744
67.891	0.99425	67.845	0.98441	67.864	0.52778
67.926	0.98627	67.88	0.98739	67.899	0.49461
67.961	0.9842	67.915	0.99036	67.934	0.54909
67.996	0.98133	67.95	0.98469	67.969	0.55838
68.031	0.98838	67.985	0.98372	68.003	0.55971
68.066	0.9898	68.02	0.98936	68.038	0.56228
68.1	0.98612	68.055	0.98472	68.073	0.49431
68.135	0.98106	68.09	0.98691	68.108	0.50728
68.17	0.98378	68.124	0.99055	68.143	0.55136
68.205	0.98294	68.159	0.97936	68.178	0.52952
68.24	0.98405	68.194	0.98486	68.213	0.53189
68.275	0.98156	68.229	0.98947	68.248	0.52005
68.31	0.97745	68.264	0.98775	68.282	0.50954
68.345	0.98248	68.299	0.9843	68.317	0.54725
68.38	0.98508	68.334	0.9788	68.352	0.51829
68.414	0.98117	68.369	0.98169	68.387	0.51284
68.449	0.99383	68.404	0.98036	68.422	0.5322
68.484	0.97975	68.439	0.98627	68.457	0.51521
68.519	0.98727	68.474	0.98511	68.492	0.55353
68.554	0.99156	68.509	0.98555	68.526	0.52602
68.589	0.98478	68.544	0.9845	68.561	0.53755
68.624	0.99084	68.579	0.98411	68.596	0.54292
68.659	0.98558	68.614	0.99022	68.631	0.51119
68.694	0.9883	68.648	0.98013	68.666	0.53787
68.729	0.98942	68.683	0.98539	68.701	0.49029
68.764	0.98804	68.718	0.98227	68.736	0.5288
68.798	0.98271	68.753	0.98683	68.771	0.57652
68.833	0.98159	68.788	0.98383	68.805	0.51809
68.868	0.98017	68.823	0.98433	68.84	0.52798
68.903	0.99237	68.858	0.98364	68.875	0.49935
69.026	0.97925	68.981	0.99347	68.998	0.53508
69.061	0.98274	69.016	0.98602	69.033	0.53972
69.096	0.98554	69.051	0.98916	69.068	0.5424
69.131	0.98343	69.086	0.98241	69.103	0.54931
69.166	0.98232	69.121	0.98425	69.138	0.52993
69.2	0.98616	69.156	0.98302	69.172	0.52726
69.235	0.99007	69.191	0.98183	69.207	0.51129
69.27	0.98397	69.226	0.99094	69.242	0.53612
69.305	0.97692	69.26	0.98491	69.277	0.52932
69.34	0.98198	69.295	0.98536	69.312	0.5392
69.375	0.9911	69.33	0.97988	69.347	0.52098
69.41	0.98324	69.365	0.98389	69.382	0.56476
69.445	0.98485	69.4	0.98141	69.417	0.55765
69.48	0.97684	69.435	0.98639	69.452	0.50913
69.515	0.99026	69.47	0.99205	69.487	0.50718
69.55	0.986	69.505	0.98897	69.522	0.49955
69.584	0.98389	69.54	0.98922	69.556	0.5426
69.619	0.98876	69.575	0.99191	69.591	0.50573
69.654	0.9875	69.61	0.98575	69.626	0.50861
69.689	0.9829	69.645	0.98908	69.661	0.53045
69.724	0.97853	69.68	0.9875	69.696	0.54972
69.759	0.98696	69.715	0.97952	69.731	0.53467
69.794	0.98666	69.75	0.98814	69.766	0.54045
69.829	0.98259	69.784	0.98452	69.801	0.53848
69.864	0.98182	69.819	0.97975	69.836	0.51582
69.898	0.98504	69.854	0.99041	69.87	0.52828
69.933	0.98566	69.889	0.98425	69.905	0.5116
69.968	0.9913	69.924	0.98036	69.94	0.52159
70.003	0.98604	69.959	0.98741	69.975	0.56269
70.038	0.97343	69.994	0.98491	70.01	0.55847
70.156	0.98386	70.105	0.98897	70.126	0.55538
70.191	0.98102	70.14	0.98427	70.161	0.51078
70.226	0.98171	70.175	0.99014	70.196	0.53982
70.261	0.98961	70.21	0.9845	70.231	0.556
70.296	0.98712	70.245	0.98141	70.265	0.57765
70.33	0.98543	70.28	0.98539	70.3	0.55786
70.365	0.98922	70.314	0.98891	70.335	0.52025
70.4	0.98489	70.349	0.98041	70.37	0.56373
70.435	0.98604	70.384	0.98483	70.405	0.50367
70.47	0.98478	70.419	0.98352	70.44	0.54292
70.505	0.98443	70.454	0.98108	70.475	0.54981
70.54	0.99406	70.489	0.985	70.51	0.55879
70.575	0.98359	70.524	0.98544	70.544	0.48752
70.61	0.98984	70.559	0.98675	70.579	0.54807
70.645	0.98639	70.594	0.98772	70.614	0.50553
70.68	0.98658	70.628	0.98116	70.649	0.53889
70.714	0.98551	70.663	0.99967	70.684	0.54199
70.749	0.98524	70.698	0.99022	70.719	0.54353
70.784	0.98179	70.733	0.98319	70.754	0.51294
[truncated: 761 more rows]

## Sheet: Fig. 4e
Potential (V vs RHE) Time (s)	1.43414	1.43877	1.44327	1.44755	1.45159	1.45543	1.46225	1.46828	1.47815	1.4864	1.49921	1.51176
6.047	1.0051	1.0375	0.99598	1.0084	0.95941	0.98028	1.0103	0.98086	1.007	0.99342	1.0098	1.0254
6.052	1.051	0.97722	0.97837	0.9987	0.96487	0.98549	0.98336	1.0015	0.98663	0.9902	1.0021	0.97391
6.057	1.024	1.0225	0.96996	0.99936	0.94566	0.98334	0.99693	0.97698	0.98925	0.99635	0.99452	0.96686
6.062	0.98081	1.03	0.98169	1.0096	0.94114	0.97111	0.98012	0.98968	0.99493	0.9834	0.98418	0.97529
6.067	1.028	1.0139	1.0044	0.99626	0.96223	0.99987	1.0051	0.98178	0.98469	0.98411	0.97764	0.96428
6.072	0.99464	1.0124	0.98628	1.0286	0.95809	0.97884	1.0026	0.98002	0.97658	0.97157	0.98194	0.94193
6.077	0.97507	0.98876	0.97684	1.01	0.94491	0.97992	0.9994	0.97522	0.96947	0.97509	0.98682	0.93488
6.082	1.0142	1.0078	0.96919	1.0226	0.9417	0.97794	1.0031	0.97275	0.97065	0.96261	0.96906	0.92715
6.087	1.0199	1.0069	1.0026	1.0166	0.95225	0.96932	0.99169	0.97832	0.97365	0.95881	0.96028	0.91546
6.092	0.98722	1.0015	0.997	1.01	0.93455	0.97507	0.99308	0.97451	0.96454	0.95477	0.96477	0.90086
6.097	0.99295	0.97982	1.0013	0.99227	0.93041	0.95638	1.0002	0.97261	0.96173	0.93012	0.94633	0.88609
6.102	1.0145	1.0118	0.99215	1.0005	0.94924	0.97489	0.99123	0.96795	0.95076	0.93234	0.94731	0.8854
6.107	0.99734	0.96135	0.97455	0.99271	0.94434	0.98459	0.98074	0.97409	0.94009	0.92994	0.93873	0.87905
6.112	1.0237	1.0087	1.0067	0.97498	0.94076	0.99161	1.0036	0.96231	0.93573	0.92257	0.9241	0.86256
6.117	0.99633	1.0165	0.997	0.99227	0.95376	0.97309	0.9829	0.96132	0.93398	0.92222	0.92849	0.87373
6.122	0.99498	0.99251	1.0133	0.98163	0.93078	0.97255	0.98305	0.95751	0.93398	0.90975	0.90831	0.85879
6.127	0.97777	0.99569	0.98297	1.0045	0.9321	0.97686	0.9661	0.95243	0.92637	0.88793	0.9243	0.85879
6.132	1.0044	0.99078	0.9896	0.98872	0.95112	0.95745	0.9755	0.9609	0.92781	0.91607	0.90646	0.84506
6.137	0.9356	0.99771	0.98526	0.99936	0.93737	0.96878	0.96964	0.95201	0.92849	0.8994	0.88776	0.82532
6.142	0.997	1.0006	1.0077	0.99936	0.93059	0.96392	0.97396	0.96054	0.91578	0.8984	0.89672	0.82515
6.147	0.98215	0.97693	0.97429	0.97653	0.93775	0.97686	0.97103	0.95307	0.90886	0.89325	0.89282	0.82326
6.152	0.99767	0.99107	0.96944	0.97875	0.93135	0.96608	0.96363	0.95144	0.91465	0.88887	0.88727	0.81503
6.157	1.0031	0.98068	0.97659	0.97853	0.94076	0.96734	0.96856	0.94749	0.90437	0.8805	0.86935	0.81949
6.162	0.99801	1.0139	0.99139	0.98717	0.92494	0.95656	0.96733	0.94961	0.90767	0.87992	0.86419	0.81623
6.167	0.98283	0.95443	0.98909	0.98761	0.93342	0.97111	0.96949	0.95144	0.89876	0.88349	0.8635	0.79462
6.172	0.99498	0.97982	0.96383	1.0014	0.93511	0.95745	0.94868	0.9288	0.89564	0.86957	0.85036	0.78947
6.177	0.99801	0.95847	0.96868	0.97033	0.92984	0.95674	0.95839	0.92768	0.88231	0.86126	0.8527	0.80113
6.182	0.98519	0.97837	0.99139	0.98939	0.92457	0.95404	0.94297	0.9372	0.89028	0.8591	0.84296	0.78776
6.187	0.94707	0.9677	0.98935	0.96147	0.90913	0.96141	0.93912	0.92493	0.88013	0.86027	0.85571	0.78501
6.192	0.97608	0.99222	0.96358	0.96745	0.92363	0.95332	0.93974	0.93162	0.88754	0.85869	0.83556	0.78056
6.197	0.98823	0.97722	0.97506	0.96457	0.91741	0.97399	0.96347	0.91223	0.87957	0.84974	0.8343	0.75262
6.202	0.98081	0.93655	0.95975	0.96213	0.91478	0.9544	0.93743	0.9159	0.86212	0.84273	0.82943	0.7557
6.207	0.99869	0.9527	0.96715	0.94839	0.9272	0.95979	0.9513	0.91385	0.8719	0.83986	0.83099	0.75124
6.212	0.97541	0.9853	0.97506	0.94064	0.91723	0.94685	0.94498	0.92478	0.87159	0.85091	0.81007	0.76838
6.217	0.97305	0.96193	0.98297	0.96213	0.91591	0.94703	0.9365	0.90948	0.87346	0.84179	0.82272	0.7725
6.222	0.96427	0.96539	0.98067	0.96302	0.91478	0.95027	0.94714	0.90617	0.86144	0.83221	0.81425	0.76341
6.227	0.98789	0.99309	0.95899	0.95238	0.89953	0.96446	0.93203	0.89581	0.85396	0.83051	0.80161	0.73103
6.232	0.98553	0.96135	0.94598	0.97698	0.90198	0.94883	0.93188	0.90201	0.85627	0.82262	0.80919	0.74216
6.237	0.96191	0.94231	0.96536	0.95061	0.90555	0.93284	0.91693	0.8932	0.83428	0.82373	0.79703	0.7521
6.242	0.96866	0.93395	0.98093	0.96257	0.88579	0.92888	0.93311	0.8858	0.85297	0.8183	0.79052	0.73788
6.247	0.96799	0.93107	0.99266	0.93133	0.90066	0.93984	0.89968	0.88319	0.84555	0.81789	0.80365	0.7336
6.252	0.96461	0.96164	0.96332	0.95149	0.88861	0.93913	0.91909	0.89609	0.85241	0.80901	0.77807	0.72366
6.257	0.98418	0.94693	0.95567	0.91118	0.90348	0.94326	0.91585	0.88996	0.84692	0.81491	0.79295	0.71578
6.262	0.99767	0.92616	0.93909	0.9526	0.93398	0.93966	0.89567	0.88382	0.83142	0.81649	0.78264	0.74079
6.267	0.97507	0.93683	0.93399	0.9176	0.91572	0.92134	0.91524	0.89454	0.83459	0.79247	0.777	0.72058
6.272	0.96191	0.92703	0.94317	0.93266	0.90235	0.93751	0.91046	0.8815	0.82021	0.79861	0.76514	0.71338
6.277	0.9943	0.9677	0.94496	0.94064	0.90179	0.9323	0.90615	0.87424	0.83223	0.80235	0.76981	0.7002
6.282	0.93999	0.94433	0.93909	0.91051	0.88974	0.9226	0.92048	0.86691	0.81585	0.79767	0.77068	0.71287
6.287	0.95247	0.95241	0.93756	0.91937	0.88955	0.9429	0.90938	0.86783	0.81685	0.79276	0.77039	0.69335
6.292	0.99025	0.94808	0.94036	0.92978	0.92061	0.93445	0.88782	0.87671	0.81523	0.78996	0.76213	0.72297
6.297	0.9437	0.97174	0.95873	0.92026	0.90329	0.90625	0.91277	0.86599	0.809	0.79434	0.7491	0.69814
6.302	0.9555	0.97289	0.92404	0.94352	0.88767	0.90553	0.89475	0.86029	0.80564	0.79668	0.74308	0.68718
6.307	0.96225	0.95962	0.94496	0.91118	0.88899	0.91182	0.90106	0.85951	0.80882	0.77536	0.75095	0.68479
6.312	0.95955	0.93424	0.93399	0.91428	0.90273	0.90768	0.88751	0.84486	0.81262	0.78091	0.74745	0.7014
6.317	0.94235	0.90915	0.94904	0.94418	0.90103	0.91505	0.8852	0.85507	0.80384	0.78774	0.75289	0.69626
6.322	0.9717	0.91895	0.93016	0.92004	0.91402	0.90571	0.87673	0.84697	0.80502	0.76999	0.75066	0.68376
6.327	0.93425	0.93395	0.94929	0.91494	0.87355	0.90427	0.86333	0.85345	0.80303	0.78418	0.73841	0.67965
6.332	0.97102	0.96885	0.91894	0.91317	0.88579	0.89745	0.8872	0.83936	0.8138	0.76759	0.72753	0.67383
6.337	0.94876	0.94549	0.92226	0.93089	0.88033	0.87482	0.85455	0.83774	0.79494	0.77904	0.73861	0.68838
6.342	0.89614	0.95674	0.93705	0.92801	0.88296	0.89367	0.87873	0.82718	0.80241	0.77057	0.7356	0.67982
6.347	0.96326	0.90799	0.92226	0.92934	0.88127	0.89367	0.86903	0.83112	0.79861	0.77209	0.72637	0.6651
6.352	0.96158	0.93049	0.91333	0.90099	0.88353	0.90553	0.86887	0.83922	0.79923	0.7565	0.73093	0.67469
6.357	0.96934	0.97145	0.92353	0.95393	0.89143	0.88541	0.88551	0.83464	0.79581	0.75399	0.72977	0.66031
6.362	0.95854	0.94001	0.90415	0.91893	0.87242	0.91092	0.87241	0.82478	0.78822	0.7579	0.72141	0.68873
6.367	0.95078	0.9527	0.91307	0.91915	0.86471	0.88362	0.84808	0.82605	0.78784	0.75002	0.73103	0.65843
6.372	0.90828	0.91491	0.93195	0.92181	0.8696	0.88613	0.86733	0.82802	0.7823	0.76286	0.72782	0.65809
6.377	0.92515	0.94347	0.89752	0.91627	0.85586	0.87607	0.85871	0.81689	0.78566	0.73402	0.72015	0.64235
6.382	0.93931	0.93856	0.90364	0.92159	0.88146	0.87715	0.86379	0.81337	0.77067	0.74646	0.71578	0.63431
6.387	0.95449	0.95212	0.91103	0.89789	0.85436	0.86422	0.84423	0.80858	0.78286	0.74482	0.71442	0.63379
6.392	0.92616	0.92818	0.91205	0.90586	0.86207	0.88793	0.87519	0.80802	0.78149	0.74038	0.70985	0.62986
6.397	0.92582	0.94837	0.9095	0.90099	0.86132	0.87571	0.86256	0.81013	0.77764	0.73443	0.72258	0.62969
6.402	0.94437	0.95645	0.90415	0.91782	0.84984	0.85776	0.83854	0.81069	0.77092	0.72468	0.70568	0.61071
6.407	0.91233	0.92357	0.9271	0.92114	0.85304	0.86548	0.84716	0.79886	0.7609	0.72468	0.70257	0.62011
6.412	0.93223	0.94693	0.91001	0.9052	0.85191	0.8565	0.85563	0.80084	0.75804	0.72573	0.70743	0.60592
6.417	0.9744	0.94953	0.91409	0.9289	0.85304	0.84573	0.84008	0.79964	0.76519	0.7122	0.70684	0.60421
6.422	0.94606	0.95674	0.93577	0.89766	0.82613	0.86476	0.85055	0.79739	0.75698	0.71541	0.71656	0.62251
6.427	0.92886	0.95558	0.85902	0.89346	0.81785	0.86207	0.84193	0.79872	0.7382	0.72929	0.71092	0.59857
6.432	0.92852	0.93481	0.89344	0.92491	0.85229	0.84393	0.84901	0.79006	0.75779	0.71033	0.71121	0.59771
6.437	0.8985	0.91924	0.90874	0.90254	0.84683	0.85237	0.8564	0.79309	0.754	0.71558	0.7152	0.59053
6.442	0.92751	0.94087	0.88222	0.94374	0.84363	0.85381	0.837	0.78985	0.74908	0.71272	0.71073	0.58438
6.447	0.96293	0.93453	0.91486	0.92402	0.84457	0.85417	0.84316	0.77845	0.73496	0.70893	0.70043	0.58746
6.452	0.9265	0.95501	0.91282	0.89944	0.84175	0.85704	0.84177	0.7814	0.74833	0.70566	0.70937	0.5825
6.457	0.95348	0.95212	0.8965	0.90276	0.84231	0.82634	0.84177	0.79373	0.73316	0.68606	0.7082	0.59327
6.462	0.91941	0.94751	0.90517	0.92336	0.83874	0.8407	0.82853	0.79218	0.73328	0.70554	0.6983	0.59344
6.467	0.89749	0.9377	0.92608	0.9176	0.83704	0.83478	0.84054	0.79274	0.73086	0.7014	0.69878	0.58233
6.472	0.92886	0.93337	0.90823	0.87707	0.84062	0.85147	0.84146	0.78936	0.7423	0.68921	0.6915	0.57549
6.477	0.92346	0.93568	0.90925	0.90985	0.841	0.84339	0.82622	0.77803	0.73571	0.70461	0.70335	0.57464
6.482	0.93392	0.89905	0.90644	0.89501	0.84137	0.83801	0.84208	0.76958	0.72445	0.69324	0.70024	0.57088
6.487	0.9356	0.93395	0.922	0.90719	0.83949	0.83855	0.84331	0.78373	0.71774	0.68816	0.68645	0.5731
6.492	0.94775	0.91203	0.9322	0.89789	0.83592	0.86027	0.84731	0.78274	0.72993	0.67819	0.69315	0.55892
6.497	0.95179	0.9253	0.90593	0.90896	0.84344	0.84196	0.8467	0.7726	0.72309	0.67859	0.6984	0.55841
6.502	0.9093	0.91376	0.89726	0.89966	0.83178	0.83514	0.82899	0.79365	0.71917	0.67731	0.68073	0.56678
6.507	0.91098	0.95155	0.91307	0.866	0.8314	0.84806	0.83084	0.78556	0.72029	0.6709	0.68073	0.5567
6.512	0.92043	0.91203	0.91409	0.88017	0.83704	0.85183	0.83423	0.78253	0.71289	0.68384	0.68335	0.55687
6.517	0.91098	0.92703	0.91588	0.88947	0.84118	0.83873	0.82592	0.77077	0.7068	0.67877	0.67646	0.54696
6.522	0.93763	0.91376	0.91511	0.9001	0.82199	0.84016	0.80868	0.78316	0.70854	0.66565	0.6817	0.54491
6.527	0.93628	0.91261	0.91001	0.88903	0.81296	0.84322	0.82545	0.77056	0.71183	0.66262	0.6783	0.54987
6.532	0.91199	0.89213	0.91027	0.89102	0.81936	0.82688	0.81653	0.7681	0.70164	0.67597	0.66238	0.54474
6.537	0.93763	0.90309	0.9169	0.8826	0.82143	0.82814	0.8056	0.77866	0.70711	0.65661	0.6683	0.5362
6.542	0.94572	0.88636	0.91078	0.87353	0.8282	0.84304	0.82376	0.77725	0.70636	0.66839	0.66597	0.54747
6.547	0.93594	0.89876	0.90721	0.90874	0.82387	0.83029	0.81037	0.75832	0.69983	0.66268	0.65646	0.54628
6.552	0.90795	0.90424	0.91792	0.87729	0.82632	0.84519	0.79698	0.76099	0.69511	0.65684	0.65559	0.52903
6.557	0.93763	0.90915	0.91129	0.87175	0.81202	0.82975	0.80144	0.77486	0.69573	0.66594	0.64812	0.53193
6.562	0.93999	0.91751	0.88477	0.89589	0.80281	0.82832	0.8076	0.76226	0.70139	0.65061	0.64346	0.53825
6.567	0.9238	0.86676	0.87661	0.8547	0.8267	0.84932	0.81129	0.7655	0.70083	0.65364	0.65336	0.53176
6.572	0.92683	0.91376	0.90032	0.88105	0.81353	0.8416	0.8036	0.7681	0.68361	0.65918	0.6522	0.53432
6.577	0.9093	0.88435	0.85392	0.87198	0.82237	0.83837	0.80252	0.75086	0.69505	0.64688	0.6554	0.5403
6.582	0.91166	0.89934	0.90899	0.85803	0.82688	0.83855	0.80945	0.74931	0.67858	0.65096	0.64143	0.53415
6.587	0.91267	0.88723	0.88502	0.83766	0.81673	0.85094	0.8036	0.75789	0.67864	0.65416	0.63318	0.53893
6.592	0.92852	0.89357	0.92021	0.86555	0.80017	0.83783	0.79129	0.76254	0.68268	0.64816	0.63221	0.52288
6.597	0.90592	0.87223	0.86539	0.84607	0.81146	0.8276	0.79267	0.74846	0.68324	0.64466	0.62707	0.54047
6.602	0.91469	0.90742	0.90313	0.84142	0.80431	0.83065	0.76298	0.7415	0.68367	0.64845	0.62804	0.51486
6.607	0.92043	0.85782	0.8761	0.86002	0.82387	0.83047	0.78498	0.7491	0.68125	0.6432	0.62998	0.52271
6.612	0.91435	0.88146	0.88324	0.83677	0.79754	0.81575	0.78129	0.7422	0.67628	0.63662	0.62523	0.51213
6.617	0.92177	0.86243	0.84805	0.87552	0.81259	0.8179	0.78021	0.75093	0.68411	0.64804	0.61476	0.51861
6.622	0.8604	0.86877	0.90466	0.84895	0.80958	0.83568	0.78806	0.74382	0.66944	0.64338	0.61757	0.50427
6.627	0.91941	0.90338	0.86182	0.8412	0.77365	0.84645	0.77821	0.73122	0.67908	0.63784	0.61689	0.51264
6.632	0.92785	0.85205	0.89216	0.87419	0.79321	0.82131	0.78682	0.74079	0.68026	0.64245	0.61999	0.53244
6.637	0.90559	0.88146	0.87431	0.8246	0.79378	0.82688	0.77375	0.73742	0.67945	0.63702	0.62116	0.5041
6.642	0.91368	0.89184	0.87712	0.83168	0.80619	0.81234	0.78113	0.73221	0.66746	0.6446	0.61379	0.51605
6.647	0.87962	0.88261	0.89012	0.84341	0.80356	0.81503	0.77267	0.72968	0.67218	0.64915	0.61873	0.52015
6.652	0.91233	0.8979	0.86259	0.84231	0.80337	0.83388	0.76421	0.72918	0.66944	0.64052	0.59566	0.50735
6.657	0.93189	0.88175	0.86666	0.8381	0.81296	0.83047	0.7599	0.73735	0.67218	0.63895	0.60817	0.50188
6.662	0.89682	0.85638	0.86768	0.8412	0.79359	0.79565	0.77021	0.72996	0.66404	0.63446	0.60778	0.51588
6.667	0.9093	0.85753	0.85417	0.83102	0.79848	0.80085	0.76636	0.73404	0.66491	0.63982	0.60603	0.50615
6.672	0.88872	0.87368	0.83403	0.81574	0.80356	0.80157	0.76805	0.70801	0.66659	0.63516	0.61534	0.50069
6.677	0.92683	0.89127	0.87227	0.80158	0.79886	0.80426	0.7619	0.72609	0.66683	0.62945	0.60468	0.51298
6.682	0.89614	0.90626	0.86106	0.82105	0.79942	0.78614	0.76621	0.71448	0.65348	0.63656	0.6006	0.514
6.687	0.89378	0.87166	0.86514	0.84607	0.79453	0.79834	0.76805	0.71631	0.6636	0.61803	0.60264	0.50683
6.692	0.87153	0.87771	0.84933	0.82792	0.79472	0.8066	0.76006	0.72095	0.66814	0.63388	0.60836	0.49881
6.697	0.90457	0.87887	0.83811	0.84607	0.78325	0.7865	0.74114	0.70864	0.65957	0.62554	0.60254	0.49642
6.702	0.85804	0.88406	0.85519	0.8412	0.78889	0.80014	0.7496	0.70667	0.65547	0.61931	0.60739	0.48823
6.707	0.91301	0.89069	0.84321	0.83367	0.78588	0.78686	0.74883	0.70168	0.65789	0.62123	0.59721	0.49147
6.712	0.87928	0.91261	0.85494	0.83788	0.76895	0.78847	0.76821	0.70984	0.65845	0.62502	0.60041	0.48823
6.717	0.87726	0.86214	0.845	0.81884	0.784	0.7865	0.75252	0.71364	0.66044	0.62613	0.60623	0.49301
6.722	0.85703	0.89588	0.83505	0.80977	0.80318	0.80355	0.73929	0.69183	0.65981	0.61907	0.5913	0.50376
6.727	0.88771	0.89934	0.83964	0.83257	0.7998	0.78973	0.74852	0.69633	0.65472	0.61698	0.60865	0.48533
6.732	0.92582	0.8806	0.86412	0.84939	0.77572	0.79027	0.74637	0.69978	0.65627	0.61733	0.59789	0.49215
6.737	0.8776	0.92068	0.83098	0.82349	0.78118	0.75367	0.75083	0.69366	0.65093	0.6157	0.60681	0.48482
6.742	0.85602	0.90482	0.84117	0.8381	0.78719	0.7725	0.73037	0.70288	0.64248	0.60649	0.60739	0.48021
6.747	0.87018	0.84744	0.83199	0.84518	0.75316	0.77789	0.74621	0.69894	0.65397	0.61564	0.59905	0.48413
6.752	0.89513	0.893	0.85417	0.84054	0.765	0.75474	0.74252	0.68768	0.6464	0.61715	0.59237	0.48465
6.757	0.87861	0.86243	0.84754	0.83832	0.79773	0.78614	0.7276	0.67545	0.64466	0.61284	0.60022	0.47492
6.762	0.88468	0.8607	0.8761	0.83478	0.78531	0.76838	0.7336	0.68663	0.6482	0.60241	0.58655	0.48226
6.767	0.87456	0.87915	0.82715	0.82747	0.75617	0.77304	0.73591	0.67974	0.64907	0.6048	0.59634	0.46827
6.772	0.86478	0.88838	0.83301	0.82991	0.74977	0.77017	0.73652	0.68979	0.64149	0.60317	0.59789	0.48226
6.777	0.88636	0.87685	0.84882	0.83434	0.76237	0.77717	0.75037	0.68916	0.64081	0.61022	0.59363	0.46025
6.782	0.86074	0.85436	0.83123	0.84563	0.76707	0.75923	0.7396	0.68902	0.64006	0.59362	0.59818	0.46639
6.787	0.87254	0.84052	0.82078	0.85094	0.76745	0.76066	0.74068	0.68199	0.64261	0.59169	0.58674	0.46247
6.792	0.87018	0.86964	0.8246	0.82393	0.7603	0.75367	0.7293	0.67707	0.63422	0.58785	0.59353	0.46724
6.797	0.87658	0.83735	0.84729	0.82615	0.77253	0.75761	0.73468	0.67496	0.63428	0.58191	0.60157	0.4565
6.802	0.87085	0.87685	0.84168	0.82526	0.75974	0.756	0.73237	0.67882	0.63472	0.59839	0.59256	0.45138
6.807	0.88265	0.89847	0.84652	0.82947	0.76143	0.73932	0.72607	0.68072	0.62956	0.5861	0.59818	0.45087
6.812	0.87085	0.84398	0.8139	0.81176	0.76143	0.77555	0.71869	0.68853	0.63093	0.58762	0.59023	0.45291
6.817	0.89479	0.86416	0.85341	0.81729	0.75053	0.74972	0.74191	0.67439	0.62292	0.579	0.58907	0.45274
6.822	0.85939	0.84513	0.84754	0.82991	0.74019	0.75869	0.72207	0.67257	0.6105	0.57789	0.59886	0.46213
6.827	0.88839	0.84427	0.84525	0.84806	0.75673	0.76246	0.74452	0.67707	0.61963	0.58581	0.59256	0.43194
6.832	0.91739	0.87512	0.83454	0.80645	0.76068	0.76228	0.7296	0.6796	0.62416	0.58045	0.59605	0.46127
6.837	0.87422	0.83965	0.84449	0.82017	0.75335	0.75313	0.72407	0.6784	0.62863	0.57876	0.58975	0.44814
6.842	0.8631	0.91837	0.8218	0.78033	0.75485	0.76856	0.73068	0.67025	0.61652	0.56816	0.59585	0.44882
6.847	0.87288	0.87281	0.82664	0.81729	0.73379	0.75313	0.72514	0.67039	0.61361	0.56642	0.58936	0.45053
6.852	0.88333	0.88435	0.84041	0.80777	0.7415	0.7377	0.7316	0.6784	0.60262	0.55734	0.58393	0.43143
6.857	0.88771	0.83475	0.80727	0.81685	0.74395	0.73501	0.73422	0.67116	0.61758	0.56991	0.58926	0.45104
6.862	0.8577	0.84513	0.86641	0.82371	0.76218	0.73627	0.71899	0.66772	0.60299	0.57311	0.58248	0.44797
6.867	0.86074	0.86185	0.85876	0.83168	0.74959	0.7508	0.71884	0.66539	0.60032	0.56985	0.57502	0.44115
6.872	0.87456	0.83677	0.83939	0.82371	0.74225	0.756	0.72714	0.66947	0.6033	0.57084	0.58907	0.42052
6.877	0.88535	0.85493	0.83429	0.80313	0.75109	0.73322	0.71484	0.6803	0.59926	0.56153	0.58432	0.44012
6.882	0.91064	0.85638	0.80957	0.79051	0.74131	0.74021	0.73606	0.66743	0.60665	0.57795	0.57579	0.4466
6.887	0.85602	0.83562	0.84219	0.81818	0.74188	0.74882	0.72191	0.66209	0.60262	0.56624	0.57899	0.43109
6.892	0.8985	0.86128	0.85239	0.80113	0.76012	0.75133	0.7293	0.67601	0.60479	0.55856	0.56911	0.4333
6.897	0.88501	0.88867	0.8631	0.79604	0.72252	0.73071	0.71592	0.65914	0.59635	0.56275	0.56804	0.45326
6.902	0.91233	0.84715	0.83888	0.81021	0.73436	0.75761	0.72038	0.66532	0.59777	0.56805	0.58345	0.4362
6.907	0.86478	0.86445	0.84882	0.7987	0.72797	0.74147	0.71284	0.66223	0.59566	0.56752	0.56194	0.42802
6.912	0.87524	0.86618	0.81951	0.8226	0.72346	0.75133	0.71361	0.67482	0.58536	0.55349	0.56582	0.44388
6.917	0.86377	0.84398	0.858	0.79958	0.73586	0.74272	0.71377	0.64782	0.58437	0.54977	0.5632	0.44592
6.922	0.8776	0.83677	0.82358	0.80954	0.73342	0.74183	0.70854	0.66307	0.60038	0.56904	0.56049	0.44933
6.927	0.88974	0.83187	0.83276	0.76351	0.74188	0.74326	0.70715	0.66617	0.59393	0.55879	0.56436	0.44319
6.932	0.81623	0.84484	0.84474	0.8153	0.73022	0.75851	0.72284	0.66111	0.58673	0.56089	0.55739	0.47031
6.937	0.87861	0.83274	0.84525	0.81021	0.73267	0.73985	0.71223	0.64965	0.58759	0.55017	0.55371	0.44643
6.942	0.87018	0.81457	0.85366	0.77015	0.72026	0.74577	0.68825	0.66111	0.57822	0.55477	0.56359	0.44797
6.947	0.84556	0.85176	0.80651	0.78763	0.72082	0.7429	0.70362	0.66153	0.58977	0.55425	0.55177	0.42717
6.952	0.79736	0.85003	0.81976	0.79804	0.73041	0.74685	0.70162	0.66322	0.58375	0.54918	0.53947	0.44354
6.957	0.87591	0.84859	0.79988	0.78808	0.73342	0.73824	0.70869	0.65808	0.58424	0.54651	0.54673	0.42001
6.962	0.86141	0.81803	0.79402	0.79295	0.73549	0.74595	0.69762	0.66104	0.58052	0.54354	0.55322	0.43024
6.967	0.85736	0.82293	0.81008	0.76905	0.72233	0.74057	0.7027	0.65309	0.58387	0.5383	0.53831	0.41864
6.972	0.87625	0.81083	0.81925	0.78254	0.72195	0.74003	0.68686	0.65162	0.57568	0.54587	0.54702	0.41523
6.977	0.87692	0.79728	0.80574	0.76905	0.71838	0.75725	0.68963	0.6493	0.57531	0.55827	0.53376	0.40808
6.982	0.85366	0.83994	0.8037	0.78786	0.71462	0.75636	0.69424	0.65745	0.57543	0.5585	0.53453	0.41336
6.987	0.85635	0.82611	0.84907	0.75112	0.71838	0.74398	0.705	0.64332	0.58468	0.56514	0.54538	0.42342
6.992	0.87389	0.84398	0.80472	0.75533	0.70973	0.74972	0.6778	0.65176	0.56463	0.54063	0.54325	0.39615
6.997	0.8577	0.7895	0.8116	0.74913	0.72515	0.73591	0.68302	0.64093	0.57903	0.54866	0.53802	0.39427
7.002	0.87557	0.82928	0.81186	0.77945	0.72703	0.74434	0.6927	0.6358	0.57673	0.54208	0.53482	0.40262
7.007	0.83815	0.83821	0.82588	0.78166	0.73154	0.74075	0.67088	0.63868	0.5696	0.55413	0.54548	0.40859
7.012	0.88333	0.81486	0.81951	0.75887	0.71669	0.74254	0.67902	0.64438	0.57233	0.54837	0.52446	0.41234
7.017	0.86175	0.82697	0.8269	0.76838	0.71011	0.73196	0.68072	0.6365	0.57487	0.55349	0.52272	0.40705
7.022	0.88771	0.79382	0.80702	0.75599	0.73812	0.73035	0.68502	0.62772	0.57518	0.53789	0.52185	0.39768
7.027	0.85939	0.78604	0.81262	0.7644	0.70917	0.73053	0.68763	0.6313	0.566	0.55221	0.52088	0.39598
7.032	0.87861	0.8114	0.81058	0.77192	0.70842	0.71941	0.68456	0.63714	0.56898	0.53533	0.51682	0.41302
7.037	0.8277	0.8042	0.79147	0.75754	0.72797	0.71582	0.66504	0.63777	0.56798	0.54441	0.53676	0.41114
7.042	0.85399	0.81227	0.81594	0.75975	0.70259	0.73483	0.67242	0.62048	0.57748	0.54121	0.52814	0.39546
7.047	0.87456	0.83821	0.7981	0.75422	0.71819	0.72353	0.67026	0.63721	0.56823	0.53684	0.52263	0.42802
7.052	0.85096	0.80535	0.7823	0.77148	0.7227	0.72748	0.66781	0.62596	0.55911	0.54505	0.5385	0.40364
7.057	0.84927	0.83562	0.78994	0.72524	0.71255	0.74524	0.67042	0.63116	0.57158	0.54424	0.5354	0.3849
7.062	0.8105	0.79584	0.81313	0.74626	0.7197	0.70847	0.67349	0.62688	0.56829	0.53475	0.52872	0.41421
7.067	0.84624	0.83274	0.80115	0.75068	0.70861	0.71977	0.66781	0.62168	0.57493	0.5401	0.52824	0.38729
7.072	0.87153	0.83735	0.78536	0.75997	0.72402	0.71116	0.67411	0.63067	0.55508	0.54889	0.53298	0.40825
7.077	0.83983	0.80276	0.77924	0.77214	0.70297	0.72013	0.66765	0.62955	0.55421	0.5358	0.52853	0.39955
7.082	0.81118	0.82755	0.77567	0.78586	0.72289	0.72694	0.6844	0.62041	0.57555	0.53714	0.53376	0.40364
7.087	0.82298	0.80103	0.78077	0.754	0.70128	0.70955	0.67272	0.61458	0.56662	0.53347	0.53298	0.40143
7.092	0.82466	0.82178	0.76166	0.76374	0.70748	0.71062	0.67318	0.61065	0.56246	0.53498	0.55032	0.40603
7.097	0.8159	0.80535	0.76548	0.73387	0.71537	0.72353	0.64814	0.61008	0.55986	0.54296	0.55303	0.40313
7.102	0.83275	0.80708	0.78408	0.77347	0.70879	0.71977	0.64491	0.60488	0.57071	0.52334	0.55797	0.40279
7.107	0.84118	0.83274	0.79122	0.7436	0.70936	0.71421	0.64983	0.615	0.55731	0.5312	0.57085	0.39938
7.112	0.79769	0.79296	0.77465	0.76993	0.71838	0.71977	0.65428	0.60924	0.56072	0.53207	0.5693	0.38695
7.117	0.7923	0.82553	0.80702	0.78232	0.70973	0.70058	0.65843	0.61058	0.55148	0.517	0.58868	0.38235
7.122	0.8041	0.8163	0.77083	0.77148	0.69658	0.70201	0.66535	0.60896	0.55886	0.52189	0.57938	0.39103
7.127	0.82837	0.82207	0.79682	0.78454	0.70673	0.7004	0.66489	0.61191	0.56246	0.52276	0.57289	0.39546
7.132	0.82399	0.82668	0.77542	0.7717	0.70823	0.70076	0.63861	0.60748	0.55812	0.52067	0.56804	0.38098
7.137	0.80578	0.81486	0.78332	0.75334	0.69526	0.68176	0.65398	0.60657	0.55322	0.53132	0.57453	0.39512
7.142	0.81489	0.82553	0.77797	0.71661	0.68869	0.68749	0.66058	0.59926	0.56693	0.5255	0.57948	0.39598
7.147	0.83006	0.81429	0.75045	0.77015	0.71255	0.69377	0.65613	0.59456	0.55074	0.50955	0.58597	0.39921
7.152	0.84894	0.81544	0.78281	0.76064	0.71857	0.66957	0.64015	0.60109	0.54683	0.51508	0.57909	0.37928
7.157	0.83579	0.84571	0.74433	0.78011	0.69489	0.68068	0.64568	0.59674	0.56147	0.51607	0.56969	0.37383
7.162	0.82837	0.81746	0.77746	0.76329	0.70147	0.68014	0.6529	0.5862	0.55421	0.51706	0.5664	0.37161
7.167	0.81623	0.79987	0.76446	0.77723	0.70428	0.68767	0.63784	0.59547	0.54943	0.5127	0.55671	0.37093
7.172	0.79601	0.82553	0.75682	0.7748	0.67967	0.69072	0.65121	0.59238	0.55092	0.50862	0.57531	0.35475
7.177	0.75455	0.76904	0.76293	0.74781	0.70579	0.69179	0.64368	0.59955	0.53659	0.50374	0.56504	0.36889
7.182	0.82298	0.82351	0.7744	0.73298	0.69602	0.66903	0.67088	0.59287	0.54379	0.52078	0.57337	0.37076
7.187	0.81219	0.7967	0.75987	0.75311	0.687	0.69054	0.6383	0.5921	0.54987	0.51206	0.56272	0.36548
7.192	0.82938	0.80737	0.79249	0.74537	0.68474	0.68606	0.66212	0.60706	0.54614	0.51031	0.5633	0.35918
7.197	0.84691	0.79584	0.77414	0.75865	0.68568	0.68373	0.64122	0.59533	0.54664	0.50769	0.55593	0.35254
7.202	0.82938	0.82841	0.77516	0.76064	0.69808	0.68247	0.64184	0.57384	0.5454	0.5003	0.56446	0.35867
7.207	0.83107	0.79526	0.80141	0.77524	0.68662	0.6624	0.65505	0.58711	0.55148	0.50362	0.56775	0.36293
7.212	0.82736	0.78691	0.7614	0.75201	0.69357	0.67853	0.6509	0.59891	0.54683	0.48966	0.55468	0.3539
7.217	0.83208	0.82207	0.77261	0.74957	0.68681	0.68176	0.63554	0.5895	0.54186	0.49658	0.54741	0.35492
7.222	0.8068	0.79786	0.77771	0.75931	0.68793	0.65792	0.6446	0.59645	0.54236	0.49641	0.55284	0.36327
7.227	0.80747	0.81227	0.78612	0.73077	0.69113	0.68158	0.64322	0.59758	0.54819	0.49065	0.54673	0.34794
7.232	0.88131	0.81256	0.78485	0.76086	0.67516	0.66831	0.65336	0.59006	0.54242	0.49891	0.54722	0.3476
7.237	0.83781	0.81198	0.77975	0.74338	0.65581	0.67799	0.64122	0.59224	0.53467	0.50054	0.53744	0.35441
7.242	0.82432	0.82351	0.78281	0.74117	0.68361	0.671	0.64798	0.60137	0.51879	0.48501	0.53153	0.34539
7.247	0.81556	0.77451	0.79224	0.75002	0.65994	0.67799	0.65551	0.60144	0.52605	0.49606	0.52272	0.3539
7.252	0.82534	0.8042	0.76013	0.75046	0.67102	0.68785	0.64307	0.57461	0.52828	0.49105	0.53356	0.3568
7.257	0.76433	0.77768	0.79402	0.74382	0.6776	0.68498	0.64337	0.59449	0.52326	0.48163	0.51779	0.35748
7.262	0.82197	0.80679	0.76879	0.73873	0.6466	0.68606	0.65259	0.59716	0.52307	0.4885	0.50356	0.33177
7.267	0.85298	0.81169	0.78128	0.75732	0.69188	0.67835	0.64153	0.58845	0.53622	0.4871	0.49224	0.35016
7.272	0.80713	0.78114	0.79096	0.73807	0.6838	0.68749	0.6486	0.59329	0.52592	0.48966	0.48479	0.34607
7.277	0.82163	0.80362	0.78306	0.73608	0.68737	0.6719	0.64445	0.59315	0.5201	0.48367	0.48721	0.35612
7.282	0.79702	0.7967	0.76268	0.74161	0.67572	0.6624	0.63016	0.59547	0.52735	0.48722	0.47202	0.3396
7.287	0.82668	0.7967	0.74714	0.71883	0.66257	0.66473	0.61311	0.58149	0.52425	0.48646	0.47898	0.33602
7.292	0.8341	0.7748	0.76293	0.72812	0.67929	0.65971	0.63124	0.58346	0.52723	0.48262	0.4784	0.34079
7.297	0.7532	0.80103	0.75045	0.72037	0.66821	0.68695	0.64184	0.58564	0.52332	0.49088	0.46825	0.3476
7.302	0.81185	0.80967	0.75886	0.73343	0.67816	0.67064	0.63339	0.58866	0.52636	0.48832	0.45887	0.335
7.307	0.84691	0.77278	0.75223	0.73851	0.68718	0.67208	0.62986	0.59624	0.53653	0.48943	0.45664	0.33245
7.312	0.7832	0.78604	0.76828	0.7332	0.65524	0.66042	0.63231	0.57784	0.5152	0.4896	0.47337	0.33347
7.317	0.82197	0.81486	0.76624	0.72502	0.67234	0.67333	0.61619	0.59055	0.5116	0.47966	0.455	0.32547
7.322	0.85231	0.79411	0.75325	0.70091	0.68342	0.66724	0.6168	0.57482	0.50534	0.48419	0.45597	0.3556
7.327	0.79938	0.76933	0.75223	0.73741	0.67666	0.68534	0.6254	0.57882	0.51241	0.48943	0.45191	0.33296
7.332	0.8368	0.77451	0.75733	0.70246	0.64942	0.68355	0.62064	0.58339	0.51166	0.48006	0.45983	0.3253
7.337	0.85467	0.77624	0.75147	0.7175	0.69602	0.67118	0.62678	0.57686	0.50974	0.48088	0.45046	0.3568
7.342	0.86445	0.77365	0.7665	0.70799	0.65862	0.66544	0.62294	0.58564	0.50658	0.4878	0.45423	0.33739
7.347	0.82028	0.77826	0.73898	0.71838	0.66745	0.67494	0.61972	0.5888	0.49932	0.47948	0.44997	0.33551
7.352	0.85062	0.76327	0.73822	0.71197	0.64547	0.66741	0.62156	0.57651	0.51185	0.47349	0.44746	0.33075
7.357	0.795	0.79094	0.7558	0.72723	0.64491	0.66419	0.61526	0.57391	0.51086	0.4796	0.45055	0.34215
7.362	0.79365	0.74973	0.73745	0.70976	0.67196	0.67978	0.63508	0.57166	0.5111	0.48739	0.4462	0.34181
7.367	0.81118	0.75002	0.74331	0.7133	0.66407	0.67064	0.60927	0.57047	0.52072	0.48181	0.45316	0.3442
7.372	0.83208	0.77653	0.74917	0.70047	0.63064	0.671	0.61403	0.57145	0.5147	0.4832	0.44804	0.33364
7.377	0.86276	0.76933	0.76064	0.72148	0.65768	0.68176	0.62018	0.57868	0.49573	0.48402	0.43992	0.34454
7.382	0.77073	0.7748	0.72828	0.73011	0.65242	0.67369	0.59945	0.57222	0.49939	0.48524	0.43064	0.34317
7.387	0.78118	0.75204	0.7316	0.68565	0.65919	0.68391	0.60651	0.57033	0.50825	0.48693	0.43586	0.34147
7.392	0.80477	0.77567	0.76956	0.70578	0.63646	0.65146	0.60636	0.55684	0.50887	0.48413	0.43508	0.34352
7.397	0.84354	0.74627	0.73618	0.70025	0.66896	0.66921	0.60374	0.56085	0.51613	0.48	0.4374	0.33585
7.402	0.83545	0.78719	0.74484	0.71507	0.65975	0.65738	0.61357	0.56274	0.50993	0.48698	0.43557	0.33619
7.407	0.79129	0.74944	0.74204	0.6987	0.68793	0.67046	0.60666	0.57805	0.4956	0.4821	0.4345	0.32581
7.412	0.83882	0.76875	0.73261	0.69671	0.64792	0.65361	0.60482	0.56204	0.50559	0.47652	0.43721	0.3539
7.417	0.81421	0.74714	0.71045	0.68985	0.65242	0.66508	0.60651	0.55769	0.50608	0.48349	0.42165	0.34028
7.422	0.81118	0.77855	0.73058	0.69737	0.66595	0.66419	0.61388	0.55109	0.50955	0.48367	0.44311	0.33279
7.427	0.80039	0.79008	0.72981	0.73011	0.65355	0.66777	0.60666	0.55235	0.50416	0.47686	0.43547	0.34147
7.432	0.81556	0.77768	0.6939	0.6987	0.66238	0.65003	0.60497	0.55628	0.51123	0.46849	0.43943	0.34607
7.437	0.80477	0.75261	0.73847	0.7029	0.6451	0.6391	0.59991	0.54547	0.50416	0.47262	0.43769	0.34045
7.442	0.77107	0.77365	0.7023	0.68808	0.659	0.65254	0.5973	0.55389	0.50106	0.4771	0.44572	0.32139
7.447	0.77039	0.75521	0.73109	0.71396	0.65637	0.65774	0.59177	0.55389	0.50174	0.46843	0.43769	0.33688
7.452	0.80241	0.79296	0.71835	0.71661	0.65975	0.65146	0.58701	0.54077	0.50546	0.46576	0.4347	0.31747
7.457	0.77073	0.78143	0.69619	0.71064	0.6466	0.64089	0.60513	0.54477	0.50689	0.47204	0.44591	0.34045
7.462	0.80646	0.77394	0.71071	0.68278	0.64378	0.66688	0.58532	0.54266	0.49858	0.46965	0.43934	0.34862
7.467	0.79904	0.7797	0.71962	0.68366	0.65242	0.64304	0.5953	0.54758	0.50242	0.46715	0.44311	0.3379
7.472	0.80241	0.78201	0.71351	0.70755	0.65787	0.63533	0.59622	0.54112	0.50422	0.47117	0.44881	0.33585
7.477	0.80915	0.8065	0.72956	0.71086	0.65374	0.63856	0.57856	0.53775	0.4956	0.47692	0.43692	0.33671
7.482	0.79534	0.7359	0.72141	0.70511	0.64021	0.64644	0.59591	0.54091	0.50112	0.46797	0.4432	0.32905
7.487	0.78017	0.76817	0.70485	0.69892	0.67121	0.62333	0.5824	0.53382	0.49672	0.46553	0.43943	0.33841
7.492	0.78152	0.78921	0.70867	0.71418	0.64228	0.63713	0.60037	0.53943	0.49474	0.46675	0.44175	0.33024
7.497	0.765	0.7895	0.68142	0.70467	0.6312	0.63533	0.59637	0.54133	0.49753	0.46122	0.44253	0.32581
7.502	0.77579	0.76587	0.70179	0.6903	0.62951	0.63032	0.58655	0.53318	0.5134	0.46768	0.44765	0.32666
7.507	0.78219	0.79469	0.71504	0.71927	0.63477	0.63085	0.58701	0.53578	0.49666	0.46925	0.42494	0.31356
7.512	0.76736	0.75607	0.69466	0.72458	0.6374	0.63175	0.58563	0.52532	0.50131	0.46151	0.42851	0.319
7.517	0.78455	0.75376	0.68651	0.69317	0.64923	0.61491	0.57718	0.53227	0.48903	0.4568	0.43837	0.31798
7.522	0.76332	0.75175	0.70918	0.72192	0.62106	0.63677	0.59576	0.53178	0.49002	0.4643	0.43296	0.32088
7.527	0.78556	0.76933	0.73822	0.70401	0.6265	0.64053	0.58209	0.53297	0.4855	0.4571	0.44108	0.32615
7.532	0.82129	0.75175	0.73261	0.70732	0.63176	0.62333	0.58962	0.53143	0.48866	0.45651	0.44108	0.3122
7.537	0.76567	0.78085	0.70332	0.70644	0.63402	0.61312	0.59745	0.53852	0.50249	0.45151	0.45065	0.31747
7.542	0.77309	0.76904	0.68982	0.71484	0.62124	0.61921	0.58378	0.53164	0.48934	0.45012	0.43943	0.30845
7.547	0.78623	0.74714	0.70027	0.73166	0.63683	0.62422	0.58255	0.53375	0.48327	0.44669	0.43344	0.32683
7.552	0.74343	0.72985	0.72344	0.70069	0.6327	0.63551	0.58731	0.53585	0.48866	0.45076	0.45316	0.32105
7.557	0.81421	0.76644	0.71122	0.69804	0.62632	0.62046	0.57503	0.53143	0.48029	0.44721	0.45017	0.33619
7.562	0.7805	0.75866	0.73771	0.69848	0.63758	0.61867	0.58179	0.51957	0.48773	0.44995	0.43547	0.31679
7.567	0.77174	0.73043	0.73542	0.69958	0.62293	0.59968	0.58102	0.5388	0.4811	0.44088	0.44668	0.32462
7.572	0.76904	0.75895	0.74357	0.67636	0.6451	0.61813	0.589	0.53627	0.48321	0.4432	0.43286	0.286
7.577	0.76197	0.76097	0.70256	0.6987	0.61279	0.61527	0.58133	0.53719	0.47744	0.44652	0.44794	0.29943
7.582	0.77579	0.76933	0.71427	0.6998	0.62688	0.58983	0.58962	0.53227	0.46914	0.45192	0.44369	0.30845
7.587	0.76837	0.76241	0.77669	0.71374	0.63496	0.63533	0.57657	0.52736	0.47986	0.44326	0.44272	0.31152
7.592	0.75927	0.75492	0.72727	0.71595	0.62801	0.60649	0.59269	0.52673	0.48525	0.44355	0.44359	0.28566
7.597	0.78387	0.76356	0.74	0.70755	0.61937	0.63175	0.58301	0.54519	0.47837	0.44692	0.43992	0.30216
7.602	0.75118	0.73331	0.72548	0.71905	0.6158	0.60882	0.58486	0.52736	0.47118	0.43762	0.44301	0.30607
7.607	0.76736	0.77192	0.71249	0.71993	0.61749	0.62494	0.57918	0.53213	0.46554	0.43919	0.43363	0.31186
7.612	0.77814	0.76155	0.7372	0.68631	0.62819	0.61079	0.5887	0.53038	0.47366	0.43809	0.43924	0.31322
7.617	0.77781	0.78287	0.71504	0.70976	0.61073	0.59753	0.59407	0.52862	0.46468	0.44576	0.45452	0.28923
7.622	0.77073	0.76385	0.70994	0.70998	0.63308	0.61079	0.57749	0.53782	0.48941	0.43646	0.44736	0.28515
7.627	0.78994	0.77653	0.72879	0.71263	0.63402	0.61419	0.56214	0.52581	0.46808	0.4457	0.43634	0.29263
7.632	0.80376	0.73129	0.70842	0.68322	0.63195	0.61527	0.5672	0.5355	0.47472	0.43623	0.44407	0.29212
7.637	0.77916	0.74022	0.71096	0.70091	0.62988	0.61545	0.57165	0.51788	0.46945	0.43059	0.42648	0.28634
7.642	0.80342	0.77192	0.68931	0.69472	0.60678	0.61616	0.57733	0.52918	0.46771	0.42373	0.43605	0.28974
7.647	0.77275	0.74887	0.73287	0.69339	0.62143	0.61831	0.56997	0.52806	0.46269	0.42356	0.43615	0.28412
7.652	0.78623	0.74483	0.713	0.67769	0.61129	0.60219	0.58409	0.53241	0.46269	0.42978	0.42832	0.30386
7.657	0.77073	0.75204	0.72599	0.68123	0.61542	0.60344	0.57918	0.52792	0.45997	0.43495	0.41798	0.27834
7.662	0.7805	0.75319	0.73261	0.66597	0.62331	0.60273	0.58348	0.52062	0.45786	0.4296	0.42001	0.2911
7.667	0.79871	0.75002	0.68448	0.66354	0.61937	0.61204	0.5758	0.52616	0.46052	0.43268	0.42136	0.2894
7.672	0.77275	0.74627	0.71759	0.68499	0.61129	0.61222	0.57948	0.53248	0.46846	0.43286	0.42436	0.29178
7.677	0.77949	0.75463	0.72803	0.66995	0.61692	0.60344	0.58593	0.53641	0.46046	0.42362	0.41875	0.29314
7.682	0.75826	0.73504	0.73261	0.67415	0.60416	0.61419	0.56889	0.53613	0.45736	0.43216	0.42233	0.30131
7.687	0.7559	0.71775	0.70612	0.68366	0.61617	0.62207	0.56766	0.52532	0.46901	0.43135	0.42059	0.27035
7.692	0.72692	0.74483	0.72293	0.67128	0.61448	0.62405	0.55983	0.5282	0.46573	0.43425	0.41924	0.29059
7.697	0.7714	0.7189	0.71733	0.68056	0.62293	0.60971	0.57365	0.51802	0.46486	0.43094	0.40841	0.29909
7.702	0.78792	0.71919	0.69415	0.66177	0.60397	0.61383	0.57457	0.51683	0.45786	0.43042	0.40484	0.28327
7.707	0.78724	0.70306	0.69543	0.6883	0.61711	0.60505	0.56413	0.52034	0.45749	0.42478	0.41228	0.26729
7.712	0.75287	0.71775	0.69874	0.66354	0.61467	0.60326	0.56398	0.51901	0.45941	0.42652	0.42542	0.28668
7.717	0.76129	0.72438	0.69772	0.65271	0.61373	0.61007	0.5583	0.51683	0.4609	0.43873	0.42068	0.27681
7.722	0.76702	0.6996	0.67454	0.66774	0.59646	0.62745	0.56168	0.51809	0.46399	0.42368	0.41266	0.28378
7.727	0.77174	0.73676	0.70969	0.65116	0.62838	0.60989	0.54786	0.52371	0.44559	0.43472	0.4088	0.27358
7.732	0.75691	0.7261	0.70154	0.66288	0.60209	0.62512	0.54709	0.53164	0.4503	0.42536	0.41431	0.2746
7.737	0.75556	0.71487	0.70256	0.64077	0.62819	0.64125	0.56244	0.52294	0.44584	0.43925	0.4118	0.27307
7.742	0.79095	0.71199	0.68371	0.65381	0.60829	0.61831	0.55247	0.52595	0.4573	0.4403	0.40175	0.28668
7.747	0.7741	0.72812	0.69364	0.65735	0.5989	0.61903	0.55308	0.51381	0.45191	0.42728	0.40242	0.286
7.752	0.7404	0.74022	0.6832	0.65403	0.62124	0.63229	0.54372	0.515	0.44962	0.44355	0.40532	0.28429
7.757	0.73164	0.71919	0.67964	0.66442	0.61599	0.60846	0.5342	0.52294	0.45297	0.42815	0.40088	0.26627
7.762	0.71816	0.72754	0.70663	0.65381	0.6111	0.60129	0.55093	0.50743	0.44318	0.4192	0.40233	0.28293
7.767	0.77376	0.71544	0.6883	0.62507	0.61185	0.60183	0.5563	0.52013	0.45761	0.43931	0.38919	0.27596
7.772	0.74175	0.70421	0.7046	0.63612	0.59139	0.61688	0.55953	0.50848	0.44888	0.4224	0.3919	0.2911
7.777	0.7859	0.69384	0.66894	0.66641	0.61711	0.59054	0.53988	0.50736	0.45334	0.42879	0.40397	0.29688
7.782	0.7677	0.72553	0.68982	0.63878	0.58688	0.60792	0.53512	0.499	0.44504	0.42954	0.39595	0.29093
7.787	0.79432	0.72726	0.67734	0.66288	0.61862	0.6029	0.5362	0.515	0.45086	0.41368	0.39248	0.2894
7.792	0.75556	0.74339	0.68397	0.65691	0.60866	0.61186	0.55538	0.50336	0.4516	0.44384	0.40474	0.28651
7.797	0.75927	0.70162	0.67225	0.65757	0.59871	0.59663	0.5408	0.50729	0.45272	0.42803	0.40339	0.29144
7.802	0.75118	0.70162	0.70358	0.66111	0.60979	0.61222	0.54464	0.49957	0.44305	0.43297	0.4032	0.28549
7.807	0.7532	0.70565	0.66283	0.63082	0.58801	0.59377	0.53696	0.50223	0.45513	0.43013	0.40503	0.28957
7.812	0.73164	0.73215	0.6692	0.64187	0.60397	0.59681	0.55354	0.50476	0.45674	0.4224	0.38514	0.28957
7.817	0.77916	0.72495	0.68371	0.67902	0.59552	0.60093	0.53666	0.50041	0.45185	0.42385	0.39228	0.29348
7.822	0.72995	0.72149	0.66894	0.62971	0.58613	0.6133	0.52131	0.49023	0.44485	0.42321	0.39334	0.26236
7.827	0.75186	0.70623	0.66232	0.64873	0.61054	0.61025	0.52484	0.49522	0.45811	0.41386	0.41402	0.2695
7.832	0.73602	0.72495	0.69059	0.66066	0.59984	0.59771	0.5428	0.48904	0.45482	0.4303	0.40358	0.29246
7.837	0.73096	0.72265	0.66665	0.62662	0.59871	0.58571	0.53297	0.50069	0.44795	0.42251	0.41035	0.27596
7.842	0.7286	0.71372	0.68524	0.65337	0.5912	0.5995	0.54065	0.49122	0.45154	0.42978	0.40648	0.28804
7.847	0.76332	0.70997	0.65315	0.6443	0.60754	0.58947	0.53205	0.49269	0.45879	0.41879	0.39315	0.27783
7.852	0.72355	0.70853	0.65545	0.65691	0.59664	0.59269	0.54495	0.48729	0.45278	0.41444	0.39064	0.26338
7.857	0.734	0.71372	0.6641	0.64674	0.58932	0.5832	0.53083	0.48932	0.4547	0.42664	0.4002	0.27086
7.862	0.72557	0.72524	0.68167	0.6443	0.59308	0.57711	0.54249	0.48631	0.44473	0.41885	0.3946	0.27851
7.867	0.75927	0.73302	0.65341	0.6485	0.59852	0.59807	0.53451	0.47957	0.4503	0.42344	0.39711	0.27817
7.872	0.73568	0.73158	0.66385	0.64099	0.60265	0.58159	0.5207	0.4842	0.44677	0.42071	0.39673	0.27868
7.877	0.76332	0.72265	0.65646	0.62772	0.59289	0.59126	0.5385	0.4835	0.45507	0.42385	0.39528	0.28276
7.882	0.703	0.75204	0.66232	0.64453	0.59664	0.55132	0.52315	0.47894	0.44578	0.42402	0.39479	0.27732
7.887	0.73568	0.69038	0.67582	0.65116	0.58181	0.57138	0.53021	0.47852	0.44671	0.41484	0.4002	0.27205
7.892	0.72153	0.731	0.67149	0.6485	0.58482	0.57102	0.52392	0.464	0.43934	0.40712	0.40561	0.27256
7.897	0.71209	0.68894	0.69008	0.63215	0.59796	0.57586	0.52361	0.48666	0.45408	0.4106	0.39769	0.27324
7.902	0.74242	0.72236	0.65774	0.64895	0.59233	0.58768	0.5187	0.48988	0.45947	0.40003	0.40822	0.26355
7.907	0.67301	0.67051	0.6776	0.63612	0.56341	0.56816	0.51533	0.48329	0.44212	0.40322	0.39644	0.28293
7.912	0.73164	0.70911	0.67429	0.65823	0.60885	0.5678	0.53159	0.49269	0.43952	0.3973	0.39856	0.27936
7.917	0.68211	0.73187	0.6361	0.6516	0.59214	0.57353	0.53635	0.47697	0.43376	0.40845	0.41295	0.26287
7.922	0.72085	0.69038	0.67225	0.63369	0.58313	0.5678	0.53512	0.48645	0.42744	0.39027	0.40271	0.26457
7.927	0.73568	0.66648	0.68117	0.64475	0.58744	0.54792	0.523	0.49437	0.43853	0.40991	0.41093	0.26882
7.932	0.68413	0.71717	0.66079	0.64497	0.57318	0.56923	0.53666	0.47697	0.43841	0.39637	0.41653	0.25947
7.937	0.76534	0.72265	0.67531	0.6485	0.57824	0.55114	0.52684	0.48266	0.4381	0.40026	0.39421	0.25641
7.942	0.72557	0.7529	0.6664	0.65779	0.57975	0.56798	0.53098	0.49157	0.43915	0.40061	0.40639	0.26066
7.947	0.74545	0.72265	0.68677	0.64607	0.5897	0.56583	0.52699	0.48511	0.43568	0.39811	0.41479	0.24706
7.952	0.73534	0.70162	0.67556	0.65248	0.56248	0.56046	0.53789	0.48392	0.42577	0.3955	0.39895	0.25199
7.957	0.76871	0.68174	0.68091	0.64629	0.56022	0.56278	0.52699	0.49571	0.43989	0.39265	0.41363	0.25573
7.962	0.75152	0.72092	0.67149	0.65094	0.58651	0.5669	0.49677	0.48974	0.43581	0.39498	0.40184	0.25284
7.967	0.7377	0.73388	0.65621	0.64143	0.57674	0.55723	0.52453	0.48238	0.43754	0.39736	0.39344	0.261
7.972	0.70839	0.73446	0.67225	0.62883	0.56773	0.58266	0.53712	0.4781	0.42707	0.39242	0.40677	0.25658
7.977	0.69828	0.6996	0.67938	0.66686	0.5728	0.57765	0.52361	0.46968	0.43221	0.3948	0.40465	0.23907
7.982	0.72288	0.7408	0.70434	0.63347	0.57768	0.58356	0.52361	0.49129	0.43686	0.39486	0.39412	0.25505
7.987	0.73804	0.70882	0.69925	0.62883	0.56923	0.55992	0.52055	0.47964	0.41673	0.39277	0.40281	0.2576
7.992	0.74444	0.70623	0.69543	0.62551	0.5758	0.56064	0.53052	0.47445	0.42924	0.39016	0.40165	0.25811
7.997	0.71883	0.72063	0.66334	0.6474	0.56661	0.5515	0.52346	0.48946	0.41871	0.39486	0.4002	0.24332
8.002	0.74444	0.69441	0.66996	0.65978	0.55591	0.56153	0.5362	0.47024	0.42175	0.38847	0.40194	0.24451
8.007	0.71243	0.69413	0.66971	0.63701	0.57111	0.56404	0.52868	0.48153	0.44181	0.38475	0.39209	0.24893
8.012	0.69188	0.714	0.68804	0.64762	0.58144	0.56368	0.51579	0.47873	0.41983	0.39341	0.406	0.24111
8.017	0.73905	0.69211	0.67836	0.63126	0.55628	0.57693	0.51748	0.46631	0.42075	0.39242	0.39103	0.25386
8.022	0.72827	0.69614	0.66105	0.6432	0.57674	0.5626	0.53021	0.47522	0.41599	0.40044	0.37828	0.24774
8.027	0.74343	0.68635	0.66767	0.64806	0.57505	0.53539	0.52868	0.48357	0.41846	0.38534	0.38098	0.2525
8.032	0.71749	0.76126	0.69619	0.61756	0.5469	0.57442	0.52254	0.48715	0.42082	0.3847	0.39315	0.25335
8.037	0.75792	0.69614	0.68142	0.63635	0.55347	0.56726	0.5276	0.48574	0.41611	0.38475	0.39209	0.24043
8.042	0.74748	0.69413	0.67684	0.63038	0.59289	0.55956	0.52868	0.47985	0.42336	0.39027	0.39402	0.23499
8.047	0.75354	0.70882	0.65799	0.63922	0.55534	0.56547	0.51241	0.48666	0.41561	0.3858	0.38291	0.25233
8.052	0.75961	0.70421	0.67251	0.61977	0.56661	0.55902	0.52546	0.48104	0.41896	0.38609	0.3834	0.25233
8.057	0.72759	0.70939	0.66563	0.63436	0.55328	0.58123	0.52055	0.49451	0.42162	0.39155	0.37509	0.23941
8.062	0.72692	0.67771	0.66767	0.60584	0.55816	0.56457	0.51272	0.47782	0.41091	0.38696	0.37635	0.2491
8.067	0.72321	0.69038	0.65977	0.60651	0.57092	0.57353	0.52883	0.48455	0.40602	0.3847	0.38697	0.24264
8.072	0.76803	0.69355	0.64119	0.62154	0.55703	0.5712	0.51287	0.47697	0.42521	0.38551	0.38485	0.23771
8.077	0.72119	0.70623	0.62897	0.61933	0.56435	0.55634	0.52546	0.46519	0.40701	0.39097	0.38919	0.26083
8.082	0.72759	0.66993	0.66334	0.60982	0.57111	0.56243	0.51471	0.46407	0.40484	0.39376	0.38137	0.25386
8.087	0.75961	0.64344	0.65799	0.61159	0.55478	0.56153	0.51518	0.48118	0.41221	0.39103	0.37094	0.24859
8.092	0.72894	0.68693	0.66487	0.59656	0.5743	0.56529	0.50766	0.46645	0.41735	0.38888	0.3833	0.25233
8.097	0.70367	0.68232	0.65239	0.62242	0.5728	0.57872	0.51027	0.47178	0.40082	0.3883	0.36775	0.23941
8.102	0.74646	0.70623	0.64984	0.60695	0.56323	0.56243	0.53129	0.47719	0.40094	0.38255	0.36669	0.23856
8.107	0.72793	0.66388	0.64323	0.59921	0.57374	0.56368	0.50045	0.47452	0.40973	0.38644	0.37828	0.23873
8.112	0.74242	0.67972	0.65112	0.59921	0.56623	0.56171	0.52346	0.48182	0.4101	0.38139	0.36843	0.23839
8.117	0.71277	0.66273	0.65952	0.61689	0.58087	0.56404	0.49631	0.46484	0.40645	0.3912	0.37886	0.25369
8.122	0.72524	0.67368	0.64679	0.59811	0.58763	0.57657	0.5029	0.47045	0.41202	0.38748	0.37635	0.24553
8.127	0.74411	0.7238	0.63788	0.57314	0.58369	0.56153	0.50536	0.4647	0.41078	0.39329	0.37558	0.23907
8.132	0.74006	0.6754	0.63355	0.61269	0.5499	0.55544	0.50213	0.46484	0.4036	0.3973	0.37017	0.25335
8.137	0.75354	0.67972	0.62388	0.60695	0.55497	0.55562	0.50413	0.47606	0.40044	0.38458	0.3666	0.244
8.142	0.74882	0.65553	0.6361	0.61667	0.56285	0.56243	0.51011	0.47024	0.40391	0.3944	0.37944	0.24179
8.147	0.70569	0.67512	0.63762	0.59413	0.54502	0.55437	0.50582	0.46035	0.39524	0.39103	0.37133	0.24774
8.152	0.73029	0.66648	0.64526	0.6233	0.56548	0.56654	0.50459	0.46021	0.40905	0.38499	0.3776	0.27358
8.157	0.70333	0.68491	0.63661	0.59678	0.54408	0.55043	0.50842	0.47234	0.40143	0.38359	0.36244	0.24417
8.162	0.73063	0.63768	0.60784	0.59302	0.56792	0.57389	0.48449	0.4701	0.40812	0.38115	0.37152	0.24315
8.167	0.69019	0.69067	0.63228	0.60916	0.56417	0.54971	0.5049	0.45733	0.40744	0.39701	0.36901	0.24842
8.172	0.68986	0.68232	0.6282	0.59104	0.58444	0.5558	0.49815	0.46182	0.41636	0.38923	0.36351	0.25981
8.177	0.70333	0.67051	0.66487	0.57822	0.56417	0.5721	0.494	0.4607	0.40725	0.39021	0.36775	0.26559
8.182	0.71513	0.69528	0.62693	0.58264	0.55609	0.56046	0.49646	0.45362	0.41487	0.39486	0.36109	0.25233
8.187	0.69693	0.6682	0.61191	0.61977	0.56698	0.54488	0.49032	0.46084	0.41072	0.37581	0.36264	0.25454
8.192	0.68851	0.68088	0.61955	0.60385	0.56041	0.55956	0.49815	0.45579	0.41116	0.38539	0.37055	0.25692
8.197	0.72456	0.69067	0.62871	0.59037	0.56266	0.55687	0.50306	0.45677	0.40527	0.37802	0.37982	0.24927
8.202	0.71209	0.67742	0.63202	0.61336	0.55778	0.54989	0.48741	0.45032	0.4106	0.39039	0.36254	0.25913
8.207	0.68379	0.68433	0.63024	0.60297	0.54952	0.53628	0.49585	0.44948	0.41109	0.37825	0.3692	0.24876
8.212	0.71715	0.68433	0.62159	0.58463	0.5544	0.525	0.49155	0.45593	0.40924	0.37535	0.37094	0.24944
8.217	0.70401	0.68347	0.62515	0.60319	0.54633	0.54595	0.50275	0.44387	0.41475	0.38156	0.37113	0.27086
8.222	0.69424	0.7019	0.62388	0.59789	0.54089	0.53485	0.51119	0.44794	0.41469	0.38981	0.36476	0.23805
8.227	0.71647	0.67252	0.62668	0.61048	0.5621	0.54022	0.48603	0.44618	0.40676	0.38621	0.36148	0.26576
8.232	0.69491	0.65956	0.64144	0.57424	0.55741	0.54398	0.47468	0.44324	0.40806	0.3761	0.37451	0.24179
8.237	0.72995	0.7019	0.61599	0.61977	0.56079	0.54148	0.4894	0.44864	0.4101	0.3653	0.36785	0.25539
8.242	0.71412	0.67713	0.61624	0.61645	0.54915	0.51802	0.49922	0.44254	0.41407	0.37337	0.37297	0.21307
8.247	0.64168	0.63998	0.62591	0.58529	0.54558	0.53288	0.48327	0.44261	0.40131	0.38156	0.36013	0.25267
8.252	0.68817	0.69009	0.61293	0.59148	0.55778	0.525	0.47637	0.43812	0.41444	0.37825	0.375	0.244
8.257	0.70468	0.68116	0.61089	0.61778	0.53657	0.53736	0.48342	0.4384	0.40787	0.37186	0.37171	0.23363
8.262	0.66729	0.69528	0.62413	0.59656	0.53582	0.54291	0.49293	0.44499	0.41097	0.37088	0.36467	0.23278
8.267	0.66863	0.70018	0.64501	0.59081	0.53226	0.52984	0.496	0.44534	0.4101	0.37204	0.36399	0.24026
8.272	0.69053	0.67944	0.66334	0.58905	0.55741	0.51444	0.50796	0.4405	0.40224	0.36995	0.36911	0.22938
8.277	0.67705	0.6538	0.60224	0.59656	0.53789	0.53807	0.48265	0.43412	0.4189	0.36704	0.38098	0.24128
8.282	0.70872	0.65812	0.61344	0.59258	0.54877	0.51928	0.48158	0.43826	0.40936	0.36095	0.38716	0.22751
8.287	0.69525	0.69845	0.61089	0.62065	0.54971	0.52483	0.47529	0.43721	0.39834	0.37291	0.37084	0.24672
8.292	0.67335	0.67137	0.63279	0.59634	0.55121	0.5012	0.47851	0.43644	0.40775	0.37436	0.37567	0.227
8.297	0.69424	0.65121	0.62209	0.59015	0.52982	0.52572	0.47821	0.4323	0.40645	0.36391	0.37229	0.2525
8.302	0.69323	0.67137	0.60988	0.60717	0.54127	0.52697	0.5026	0.43293	0.39809	0.37436	0.37577	0.24587
8.307	0.67268	0.67627	0.59715	0.61822	0.52963	0.52912	0.48633	0.43181	0.40379	0.37024	0.37799	0.23023
8.312	0.69154	0.65496	0.65977	0.61203	0.53883	0.51355	0.49201	0.44043	0.39778	0.37024	0.38871	0.23295
8.317	0.68076	0.65179	0.62362	0.5959	0.53864	0.54452	0.47882	0.4412	0.40218	0.35712	0.37065	0.2338
8.322	0.66796	0.67195	0.62337	0.59148	0.53076	0.52894	0.47836	0.44906	0.395	0.36855	0.38069	0.21918
8.327	0.66122	0.62645	0.62057	0.61247	0.52381	0.51963	0.48296	0.43903	0.37952	0.3678	0.3636	0.2321
8.332	0.68682	0.67857	0.61369	0.62087	0.52419	0.52787	0.48035	0.43791	0.39171	0.35926	0.37722	0.23142
8.337	0.69019	0.65755	0.6445	0.60385	0.51612	0.53288	0.49723	0.44597	0.39017	0.35207	0.36573	0.21273
8.342	0.61777	0.65639	0.62337	0.60695	0.53714	0.51426	0.48296	0.44464	0.39481	0.35671	0.3804	0.23244
8.347	0.68649	0.67252	0.61878	0.58684	0.50486	0.50478	0.49585	0.43447	0.38534	0.35532	0.372	0.23091
8.352	0.67537	0.63998	0.62006	0.59546	0.54145	0.51122	0.48081	0.42914	0.37612	0.36925	0.36843	0.21629
8.357	0.67941	0.67713	0.62693	0.61424	0.55816	0.52071	0.48419	0.44822	0.39252	0.34435	0.37113	0.21069
8.362	0.66122	0.65092	0.64526	0.59855	0.53019	0.53879	0.48772	0.44015	0.39097	0.35625	0.37567	0.21086
8.367	0.67133	0.66907	0.63355	0.59391	0.5317	0.51874	0.4914	0.44352	0.3828	0.36013	0.36718	0.2389
8.372	0.66089	0.67656	0.62897	0.58728	0.50918	0.52125	0.50275	0.43749	0.39252	0.34893	0.3665	0.22207
8.377	0.67874	0.66619	0.63559	0.5749	0.52832	0.52876	0.4894	0.44562	0.38224	0.34754	0.35965	0.23057
8.382	0.7094	0.68232	0.64424	0.59833	0.53545	0.51301	0.496	0.44618	0.39017	0.34748	0.36785	0.21324
8.387	0.70165	0.65121	0.62108	0.59413	0.52494	0.51659	0.48173	0.43286	0.37729	0.36252	0.3748	0.23006
8.392	0.67672	0.6466	0.63559	0.61933	0.54145	0.53002	0.48311	0.44359	0.3794	0.35125	0.3694	0.22037
8.397	0.69087	0.68203	0.63177	0.58816	0.51556	0.53217	0.49232	0.43223	0.37593	0.35061	0.36486	0.22428
8.402	0.70131	0.67051	0.63966	0.57822	0.54877	0.52107	0.48772	0.44436	0.38546	0.35236	0.36756	0.21714
8.407	0.68312	0.6731	0.62846	0.56319	0.53057	0.52142	0.4871	0.43412	0.38076	0.34429	0.36515	0.22088
8.412	0.70872	0.66792	0.61904	0.60827	0.53019	0.51784	0.49109	0.43405	0.38175	0.34336	0.35289	0.2168
8.417	0.66291	0.61982	0.61904	0.58883	0.52869	0.5157	0.47989	0.41912	0.3828	0.36739	0.35096	0.20372
8.422	0.68918	0.67281	0.62388	0.5643	0.51593	0.53002	0.47775	0.44191	0.38082	0.3534	0.34816	0.20712
8.427	0.6966	0.61752	0.61318	0.56209	0.51237	0.54828	0.47943	0.43447	0.37154	0.34591	0.35299	0.22581
8.432	0.68581	0.6538	0.61828	0.57513	0.52006	0.52232	0.47345	0.43609	0.37581	0.34742	0.35965	0.21392
8.437	0.68851	0.6348	0.63431	0.57535	0.52231	0.5123	0.47407	0.43588	0.36887	0.3512	0.35752	0.20406
8.442	0.63427	0.65092	0.61929	0.57446	0.53639	0.51963	0.47775	0.44976	0.37556	0.35189	0.36235	0.21731
8.447	0.70872	0.62961	0.6198	0.5643	0.52869	0.51767	0.47928	0.44843	0.37915	0.34638	0.35125	0.2168
8.452	0.66291	0.67022	0.5918	0.56629	0.50899	0.52214	0.46885	0.44618	0.37383	0.35613	0.35704	0.22275
8.457	0.70771	0.64113	0.61853	0.57778	0.51462	0.52572	0.47851	0.43146	0.3768	0.35665	0.34198	0.21765
8.462	0.68244	0.65784	0.62082	0.56805	0.52325	0.52805	0.47361	0.44415	0.37977	0.34957	0.34739	0.20899
8.467	0.7067	0.65467	0.59537	0.57822	0.52625	0.52125	0.46655	0.42928	0.37482	0.35433	0.33282	0.22241
8.472	0.69424	0.6227	0.61293	0.55458	0.51875	0.53073	0.46732	0.42487	0.37952	0.34446	0.33899	0.21935
8.477	0.70906	0.63249	0.62006	0.57093	0.52081	0.50514	0.4503	0.44492	0.37457	0.35526	0.34662	0.21494
8.482	0.67672	0.66244	0.62031	0.54022	0.52288	0.50854	0.45612	0.43847	0.38212	0.3631	0.32934	0.21188
8.487	0.66796	0.65697	0.5918	0.57557	0.52813	0.5071	0.47084	0.43384	0.38286	0.34667	0.32819	0.21986
8.492	0.70771	0.61118	0.58926	0.56054	0.51049	0.51659	0.4618	0.44303	0.37092	0.3512	0.34497	0.22071
8.497	0.69356	0.60859	0.61344	0.54883	0.49998	0.52787	0.46532	0.42522	0.3716	0.36402	0.33446	0.22853
8.502	0.69963	0.64027	0.59308	0.55723	0.51331	0.52787	0.47621	0.42206	0.36708	0.3494	0.32587	0.20695
8.507	0.72759	0.61464	0.59155	0.56209	0.49135	0.52178	0.46885	0.43062	0.37296	0.35543	0.33668	0.2355
8.512	0.67638	0.61291	0.62795	0.57071	0.52156	0.51247	0.45766	0.429	0.38627	0.35822	0.33455	0.20372
8.517	0.70434	0.63969	0.61013	0.59811	0.50768	0.50048	0.45643	0.42809	0.37389	0.36577	0.34314	0.23244
8.522	0.70603	0.65121	0.60682	0.55988	0.51574	0.51033	0.45505	0.42199	0.37209	0.3523	0.33832	0.22428
8.527	0.67638	0.62904	0.58951	0.56607	0.52119	0.50478	0.4621	0.4316	0.37488	0.34928	0.32819	0.22377
8.532	0.71007	0.62328	0.59613	0.55193	0.51124	0.5404	0.44861	0.42522	0.37983	0.35462	0.33938	0.22632
8.537	0.68581	0.63537	0.59613	0.55171	0.53789	0.52411	0.4667	0.42515	0.37011	0.35079	0.33957	0.23108
8.542	0.68244	0.63105	0.59511	0.559	0.51912	0.52715	0.46486	0.42185	0.37847	0.34266	0.33147	0.23006
8.547	0.6912	0.65784	0.59409	0.55546	0.52456	0.51659	0.45275	0.42038	0.37042	0.35671	0.33089	0.24553
8.552	0.66594	0.64747	0.60249	0.55701	0.51518	0.49995	0.47054	0.40699	0.38045	0.36089	0.33407	0.2236
8.557	0.68076	0.64257	0.59333	0.56121	0.52738	0.51373	0.46701	0.42017	0.37952	0.35503	0.34256	0.22717
8.562	0.63326	0.58556	0.58468	0.52498	0.50561	0.50335	0.46118	0.42066	0.382	0.35114	0.33658	0.2287
8.567	0.66661	0.6371	0.60199	0.56562	0.50711	0.5037	0.44309	0.41975	0.37302	0.35642	0.33918	0.23805
8.572	0.6811	0.6322	0.58035	0.54221	0.51462	0.5157	0.45014	0.41898	0.37704	0.35212	0.34372	0.23346
8.577	0.68649	0.63134	0.59308	0.57203	0.51274	0.50872	0.45198	0.42143	0.37729	0.35526	0.33938	0.23431
8.582	0.68076	0.62328	0.58061	0.5654	0.52625	0.49368	0.46042	0.41323	0.37593	0.34162	0.33455	0.22938
8.587	0.67638	0.60543	0.58544	0.52608	0.52006	0.50173	0.45122	0.4051	0.36782	0.34806	0.34835	0.2287
8.592	0.66897	0.66561	0.56763	0.56562	0.49604	0.50889	0.46149	0.41162	0.38398	0.3512	0.33745	0.2287
8.597	0.66729	0.61954	0.56814	0.58021	0.52719	0.49798	0.45643	0.41043	0.38639	0.35299	0.34276	0.21833
8.602	0.65549	0.65582	0.57272	0.55988	0.53338	0.49529	0.4572	0.40117	0.37587	0.35346	0.3442	0.2304
8.607	0.66021	0.64401	0.59435	0.55347	0.50242	0.4969	0.448	0.41484	0.37042	0.3494	0.33716	0.23091
8.612	0.6656	0.65899	0.57475	0.54662	0.51443	0.50173	0.46977	0.4119	0.36009	0.33639	0.33484	0.21477
8.617	0.65448	0.61867	0.55872	0.56739	0.48235	0.47614	0.44876	0.41624	0.38101	0.34202	0.33745	0.22649
8.622	0.67638	0.6155	0.60784	0.5506	0.50224	0.4842	0.44585	0.41891	0.36231	0.35207	0.32423	0.23142
8.627	0.6811	0.63652	0.58595	0.55612	0.51162	0.50549	0.4506	0.40811	0.37296	0.34319	0.33262	0.2202
8.632	0.6427	0.6348	0.61395	0.56739	0.5407	0.47686	0.43665	0.4173	0.3703	0.33332	0.34034	0.22275
8.637	0.67268	0.6014	0.60275	0.54199	0.51762	0.47722	0.43512	0.41197	0.36355	0.3404	0.34459	0.21222
8.642	0.65785	0.62846	0.58468	0.57689	0.51631	0.5071	0.45398	0.40314	0.36776	0.34609	0.3361	0.22496
8.647	0.64303	0.62414	0.60631	0.56673	0.51274	0.47793	0.45582	0.4133	0.35965	0.34527	0.32983	0.20236
8.652	0.61407	0.66302	0.5857	0.56673	0.48179	0.49458	0.43788	0.3901	0.36584	0.35143	0.3388	0.20083
8.657	0.67268	0.62357	0.56814	0.59236	0.51087	0.48545	0.45352	0.39823	0.37253	0.35137	0.35086	0.20882
8.662	0.608	0.61694	0.56585	0.56187	0.50355	0.47722	0.44432	0.39956	0.37686	0.32752	0.35656	0.21086
8.667	0.65651	0.65697	0.57373	0.57557	0.49811	0.48205	0.44416	0.39571	0.36504	0.3498	0.3387	0.20542
8.672	0.6811	0.62069	0.56228	0.57402	0.49867	0.46845	0.44892	0.38961	0.36652	0.3303	0.34189	0.20016
8.677	0.63798	0.61838	0.56763	0.55546	0.50092	0.47221	0.45658	0.39942	0.36479	0.33454	0.35472	0.21816
8.682	0.62383	0.6132	0.60962	0.53956	0.49079	0.49458	0.45152	0.40174	0.36844	0.33796	0.34912	0.2112
8.687	0.62383	0.6371	0.55796	0.57623	0.47147	0.47883	0.44784	0.40573	0.35903	0.33877	0.3389	0.2185
8.692	0.64539	0.63336	0.57831	0.5643	0.48835	0.46147	0.44217	0.41106	0.36151	0.33268	0.35134	0.20933
8.697	0.66762	0.60226	0.58035	0.56076	0.50974	0.48455	0.43543	0.41001	0.36145	0.32717	0.34063	0.21527
8.702	0.63091	0.61694	0.59206	0.57336	0.4906	0.45432	0.44769	0.3969	0.3534	0.32572	0.35443	0.18436
8.707	0.62114	0.60687	0.59817	0.56585	0.50111	0.4774	0.45858	0.4105	0.37314	0.32897	0.34951	0.20083
8.712	0.61844	0.62558	0.60962	0.55988	0.48985	0.4663	0.45612	0.40552	0.34319	0.33494	0.35636	0.2078
8.717	0.61946	0.6181	0.57043	0.55922	0.49361	0.47561	0.4437	0.40089	0.34889	0.31858	0.34777	0.19982
8.722	0.64101	0.60456	0.59537	0.57513	0.49192	0.49404	0.43175	0.41316	0.35637	0.3173	0.35443	0.20117
8.727	0.65381	0.61118	0.60326	0.56341	0.49698	0.47006	0.43972	0.40019	0.3547	0.32166	0.33475	0.20033
8.732	0.66223	0.64372	0.59664	0.57689	0.50167	0.48491	0.44554	0.39171	0.36101	0.32781	0.34285	0.19557
8.737	0.65145	0.62011	0.59257	0.55679	0.49286	0.49297	0.43497	0.41323	0.36027	0.314	0.35009	0.20695
8.742	0.63158	0.63105	0.61446	0.55767	0.48798	0.50209	0.43635	0.39991	0.35724	0.32856	0.34797	0.20491
8.747	0.608	0.63336	0.57017	0.55811	0.49998	0.50854	0.44723	0.40846	0.35353	0.31852	0.34179	0.20066
8.752	0.67537	0.61176	0.56839	0.55458	0.50768	0.4867	0.43972	0.40664	0.34876	0.3173	0.34015	0.20033
8.757	0.61609	0.60859	0.57043	0.52652	0.47972	0.4774	0.45275	0.39963	0.35328	0.3173	0.36216	0.183
8.762	0.64606	0.64718	0.60224	0.55855	0.49173	0.4638	0.45551	0.41148	0.34926	0.31556	0.34526	0.20559
8.767	0.65549	0.59564	0.57653	0.55325	0.48085	0.49422	0.4342	0.40419	0.3518	0.32038	0.32529	0.19098
8.772	0.67874	0.62299	0.57857	0.54486	0.49323	0.50156	0.4201	0.4023	0.34982	0.33094	0.33494	0.19965
8.777	0.60396	0.61406	0.57628	0.54353	0.5013	0.48241	0.44478	0.40433	0.3479	0.31498	0.32606	0.18606
8.782	0.66796	0.61118	0.59664	0.53138	0.48404	0.49135	0.45275	0.4091	0.35749	0.32276	0.33697	0.19115
8.787	0.64707	0.58959	0.57043	0.52078	0.4816	0.47614	0.44018	0.41414	0.35749	0.32931	0.34092	0.2146
8.792	0.63832	0.6322	0.603	0.53978	0.49135	0.48688	0.42607	0.41162	0.34876	0.32206	0.34005	0.20185
8.797	0.61743	0.5657	0.58086	0.54132	0.48479	0.48491	0.44754	0.39928	0.35842	0.32038	0.32896	0.19761
8.802	0.64101	0.60831	0.5577	0.52564	0.49511	0.48491	0.44002	0.40153	0.33769	0.31591	0.3251	0.2027
8.807	0.65617	0.6204	0.56177	0.5009	0.49755	0.48438	0.43389	0.39143	0.33484	0.32293	0.32355	0.19863
8.812	0.61003	0.58585	0.58111	0.5157	0.50317	0.47901	0.43374	0.40061	0.33738	0.33123	0.31854	0.21307
8.817	0.64977	0.62126	0.57297	0.52255	0.4983	0.50764	0.44294	0.40174	0.34734	0.32113	0.32645	0.20338
8.822	0.68548	0.57606	0.56432	0.54066	0.47597	0.48742	0.44432	0.40966	0.34437	0.31916	0.32076	0.18623
8.827	0.66964	0.62702	0.56432	0.52829	0.48554	0.49833	0.4365	0.39396	0.35155	0.32183	0.32896	0.1971
8.832	0.66729	0.59737	0.56406	0.53447	0.47541	0.4978	0.43159	0.41169	0.35155	0.32688	0.31998	0.19931
8.837	0.64067	0.58844	0.55719	0.51857	0.4786	0.49422	0.43466	0.4091	0.34381	0.32195	0.32008	0.20491
8.842	0.56423	0.59017	0.58239	0.52321	0.49661	0.48294	0.43512	0.39262	0.33831	0.33802	0.31545	0.20644
8.847	0.6427	0.60341	0.56992	0.51857	0.47579	0.5071	0.44815	0.39998	0.34165	0.32427	0.31921	0.2005
8.852	0.65583	0.60226	0.55592	0.52564	0.46659	0.49368	0.44248	0.39872	0.33552	0.32415	0.30947	0.19387
8.857	0.65549	0.58499	0.57195	0.53204	0.45478	0.48294	0.43543	0.40762	0.344	0.32102	0.31073	0.20338
8.862	0.68312	0.59276	0.55974	0.52961	0.47466	0.49046	0.44064	0.40503	0.3419	0.32055	0.32828	0.20678
8.867	0.62821	0.60312	0.57068	0.52608	0.49173	0.47596	0.43006	0.4079	0.34839	0.32821	0.32712	0.19404
8.872	0.64775	0.58758	0.55363	0.51239	0.48591	0.47382	0.42577	0.39697	0.34926	0.32061	0.30465	0.19438
8.877	0.6299	0.59593	0.56534	0.52851	0.47222	0.47042	0.42776	0.39087	0.3401	0.33262	0.31188	0.19574
8.882	0.63933	0.59535	0.5605	0.52343	0.49567	0.47668	0.42362	0.38449	0.34072	0.33198	0.31921	0.20814
8.887	0.64943	0.59996	0.58162	0.52498	0.49961	0.49887	0.43006	0.39802	0.33212	0.33013	0.30446	0.20882
8.892	0.67908	0.59794	0.55974	0.49626	0.48066	0.46201	0.41565	0.4091	0.33998	0.31841	0.3168	0.19336
8.897	0.63832	0.61608	0.57323	0.51393	0.48441	0.46147	0.43129	0.39585	0.3487	0.33065	0.31188	0.2112
8.902	0.63562	0.59305	0.5661	0.50576	0.47654	0.48098	0.42929	0.38562	0.33825	0.32711	0.3195	0.20033
8.907	0.65145	0.58988	0.54218	0.50245	0.49117	0.46577	0.41841	0.39508	0.33392	0.31405	0.31314	0.20117
8.912	0.62013	0.61867	0.55974	0.51592	0.49755	0.49493	0.41274	0.38555	0.3518	0.32055	0.31564	0.21273
8.917	0.62855	0.60514	0.56915	0.53956	0.4741	0.47149	0.42148	0.39991	0.34239	0.33251	0.325	0.21375
8.922	0.62653	0.6276	0.54829	0.51371	0.50092	0.47274	0.42439	0.39375	0.34443	0.31551	0.31217	0.20525
8.927	0.62518	0.60255	0.53709	0.51725	0.48104	0.47919	0.41105	0.3941	0.34103	0.32728	0.32915	0.21239
8.932	0.67672	0.59477	0.55083	0.54508	0.48648	0.47382	0.41504	0.39073	0.35941	0.32879	0.31381	0.20304
8.937	0.64371	0.59362	0.53149	0.50532	0.4741	0.48223	0.40416	0.38099	0.34604	0.32311	0.31304	0.22139
8.942	0.6144	0.59506	0.54243	0.50664	0.48348	0.46541	0.41948	0.37693	0.34282	0.31243	0.3115	0.2129
8.947	0.61609	0.57721	0.54294	0.51636	0.49604	0.47722	0.42945	0.38204	0.34592	0.33111	0.31468	0.19744
8.952	0.61104	0.61176	0.5292	0.52188	0.49248	0.47203	0.42761	0.38253	0.34245	0.31609	0.3223	0.19608
8.957	0.63057	0.60543	0.53913	0.51945	0.5028	0.47382	0.42178	0.38492	0.35155	0.33135	0.31015	0.1971
8.962	0.63192	0.56714	0.55668	0.51658	0.5088	0.46219	0.40967	0.37644	0.3294	0.3234	0.31545	0.20712
8.967	0.60093	0.59247	0.56457	0.52144	0.48085	0.4697	0.41243	0.37013	0.34363	0.32398	0.31661	0.18776
8.972	0.65651	0.56483	0.55363	0.52122	0.47185	0.47453	0.4086	0.36887	0.34313	0.32403	0.31478	0.21595
8.977	0.57904	0.58067	0.55261	0.48257	0.44465	0.44823	0.4201	0.37125	0.34183	0.31899	0.31111	0.21409
8.982	0.62047	0.60888	0.54523	0.48942	0.46266	0.47453	0.41213	0.36354	0.33738	0.31707	0.32645	0.21477
8.987	0.60969	0.60341	0.52335	0.53293	0.47916	0.46255	0.40217	0.37637	0.33992	0.32154	0.31246	0.20033
8.992	0.59453	0.59737	0.56152	0.50554	0.46922	0.4595	0.41427	0.37588	0.34784	0.32137	0.32018	0.21375
8.997	0.61878	0.57836	0.53455	0.51791	0.47316	0.44269	0.42255	0.37875	0.33985	0.31301	0.31941	0.21188
9.002	0.61205	0.59247	0.5745	0.53249	0.47541	0.46881	0.4109	0.37497	0.3302	0.30762	0.31535	0.20457
9.007	0.58376	0.61752	0.5376	0.52034	0.4756	0.46952	0.41887	0.37041	0.3466	0.30698	0.32404	0.20338
9.012	0.61676	0.59074	0.53175	0.52917	0.46003	0.46147	0.41167	0.36978	0.33472	0.31429	0.31564	0.201
9.017	0.61912	0.57923	0.54778	0.52741	0.46003	0.45109	0.42393	0.37518	0.33268	0.32734	0.32085	0.20729
9.022	0.61238	0.59996	0.54854	0.51393	0.47991	0.46433	0.42316	0.37567	0.32136	0.30605	0.3332	0.19642
9.027	0.63394	0.57664	0.55796	0.51879	0.47747	0.42355	0.41627	0.36221	0.33497	0.31626	0.31902	0.19251
9.032	0.59554	0.57836	0.54371	0.52586	0.46509	0.45288	0.41136	0.3681	0.33985	0.31765	0.3196	0.18283
9.037	0.6299	0.61666	0.53175	0.52034	0.46003	0.44841	0.40906	0.37651	0.31777	0.30031	0.32056	0.17757
9.042	0.59487	0.5562	0.55567	0.50863	0.46097	0.45646	0.42485	0.36922	0.3307	0.30373	0.31304	0.20848
9.047	0.61373	0.59305	0.56152	0.5157	0.45965	0.4477	0.42056	0.3688	0.33249	0.30535	0.32693	0.19948
9.052	0.56524	0.60341	0.58595	0.50709	0.45515	0.43213	0.4037	0.37588	0.32513	0.29886	0.31786	0.19897
9.057	0.61339	0.57088	0.55872	0.51305	0.44015	0.42677	0.41918	0.38421	0.33781	0.2977	0.33137	0.1813
9.062	0.6006	0.56397	0.53709	0.53492	0.46847	0.44698	0.41473	0.37384	0.32229	0.30413	0.3305	0.18589
9.067	0.63461	0.59852	0.53251	0.51371	0.4499	0.43303	0.41274	0.36761	0.31932	0.30326	0.33262	0.20423
9.072	0.6272	0.58815	0.54294	0.51813	0.46753	0.44251	0.41565	0.36852	0.33039	0.29671	0.32925	0.17264
9.077	0.60935	0.58873	0.50809	0.52144	0.47691	0.4375	0.40293	0.36894	0.32173	0.30181	0.31198	0.18317
9.082	0.61676	0.59189	0.54142	0.53558	0.4334	0.43947	0.404	0.37328	0.3333	0.305	0.32317	0.18096
9.087	0.61238	0.61234	0.55668	0.52343	0.45984	0.44519	0.40385	0.37475	0.33874	0.29509	0.33648	0.19455
9.092	0.62383	0.59017	0.5432	0.51261	0.46453	0.44913	0.41381	0.36845	0.31845	0.30796	0.32703	0.17451
9.097	0.60834	0.58239	0.54473	0.51393	0.44653	0.45306	0.41366	0.37651	0.32674	0.29816	0.32693	0.18198
9.102	0.60127	0.63134	0.54091	0.53602	0.45497	0.4341	0.40263	0.37735	0.3179	0.29207	0.31545	0.18283
9.107	0.56389	0.57606	0.58086	0.52166	0.44859	0.43982	0.40983	0.3653	0.3281	0.29277	0.31111	0.17298
9.112	0.59487	0.60168	0.57119	0.52255	0.45159	0.44787	0.41856	0.37377	0.32458	0.29381	0.3249	0.18996
9.117	0.62585	0.59765	0.54905	0.52166	0.45909	0.4409	0.43098	0.37756	0.31938	0.29944	0.32712	0.16857
9.122	0.61811	0.56541	0.53684	0.50311	0.46697	0.42766	0.41213	0.37461	0.30516	0.30112	0.30629	0.1791
9.127	0.61811	0.55562	0.55821	0.49163	0.44728	0.44179	0.41473	0.37391	0.32291	0.29932	0.3332	0.16246
9.132	0.61104	0.56771	0.56661	0.50444	0.45609	0.43732	0.41489	0.37454	0.31524	0.3035	0.31391	0.17977
9.137	0.61407	0.59765	0.54269	0.50797	0.45722	0.45575	0.41764	0.37223	0.32241	0.29143	0.31015	0.16976
9.142	0.60834	0.59391	0.57552	0.49847	0.4439	0.46523	0.3991	0.3702	0.30918	0.28917	0.31767	0.18419
9.147	0.61474	0.62357	0.55312	0.51857	0.44034	0.45396	0.40492	0.36698	0.31666	0.29891	0.32336	0.16687
9.152	0.59521	0.58642	0.54065	0.52696	0.43528	0.4561	0.43159	0.37076	0.32377	0.29213	0.31661	0.18691
9.157	0.60026	0.57002	0.5259	0.51702	0.45872	0.46863	0.40155	0.37784	0.326	0.28662	0.31015	0.18419
9.162	0.59184	0.56253	0.55999	0.5051	0.44615	0.43267	0.41443	0.37735	0.31666	0.30089	0.3197	0.183
9.167	0.61878	0.53979	0.53099	0.49958	0.4604	0.4434	0.41611	0.37083	0.32012	0.29694	0.30745	0.1791
9.172	0.59689	0.5444	0.57246	0.51283	0.44746	0.48008	0.41458	0.38169	0.32643	0.29659	0.31314	0.1684
9.177	0.62787	0.58297	0.56126	0.48169	0.46622	0.43893	0.40263	0.37055	0.32179	0.29387	0.31179	0.16398
9.182	0.61238	0.56829	0.52361	0.48765	0.46828	0.46272	0.41136	0.37735	0.32148	0.29056	0.30812	0.1847
9.187	0.60127	0.55476	0.532	0.50444	0.45684	0.4561	0.406	0.38134	0.3187	0.2952	0.30957	0.17994
9.192	0.60565	0.58412	0.5231	0.4903	0.44128	0.47382	0.4063	0.35717	0.30775	0.30042	0.3006	0.18487
9.197	0.62484	0.5185	0.54752	0.50134	0.44915	0.45271	0.39925	0.37637	0.30423	0.29694	0.3059	0.16908
9.202	0.57803	0.55793	0.52055	0.49251	0.45365	0.44251	0.40354	0.36985	0.32031	0.30054	0.31728	0.15889
9.207	0.58342	0.57462	0.53404	0.47639	0.44203	0.46147	0.40508	0.36382	0.31171	0.29897	0.29134	0.17315
9.212	0.63427	0.54843	0.54294	0.48125	0.4424	0.44269	0.39374	0.37384	0.31845	0.30605	0.29616	0.19098
9.217	0.61811	0.57002	0.50707	0.47617	0.44015	0.45718	0.40278	0.37258	0.31394	0.29027	0.29867	0.17723
9.222	0.59016	0.53922	0.53735	0.47175	0.4529	0.46201	0.40033	0.36116	0.31728	0.29996	0.30118	0.16534
9.227	0.6235	0.53778	0.56788	0.47992	0.45365	0.45754	0.39787	0.37777	0.31907	0.29723	0.2978	0.18334
9.232	0.61811	0.55821	0.53099	0.5009	0.44728	0.43804	0.38577	0.38001	0.31567	0.3017	0.29877	0.18028
9.237	0.5686	0.56858	0.52234	0.47683	0.45459	0.46255	0.39726	0.3674	0.30911	0.30071	0.28874	0.21018
9.242	0.61946	0.53634	0.53531	0.48699	0.4529	0.44931	0.40033	0.3592	0.31641	0.29781	0.28922	0.18504
9.247	0.6464	0.56224	0.50377	0.48699	0.45103	0.45092	0.39558	0.36312	0.32544	0.30785	0.2953	0.17129
9.252	0.59723	0.54497	0.52844	0.47794	0.42684	0.43643	0.40201	0.37356	0.31252	0.30083	0.29819	0.18725
9.257	0.60329	0.57203	0.52005	0.49428	0.45872	0.45253	0.40263	0.37651	0.31511	0.30733	0.3005	0.1988
9.262	0.61474	0.54382	0.52666	0.4998	0.44746	0.44573	0.39496	0.3515	0.31845	0.30402	0.3007	0.20797
9.267	0.63529	0.54987	0.49486	0.5115	0.45665	0.4189	0.40125	0.35745	0.31783	0.30872	0.29549	0.18657
9.272	0.63764	0.53519	0.53226	0.47418	0.43884	0.43732	0.38454	0.36579	0.31635	0.29393	0.29019	0.18198
9.277	0.59251	0.57549	0.51928	0.47904	0.4379	0.44	0.37229	0.36326	0.31889	0.30825	0.29568	0.19778
9.282	0.59319	0.56743	0.52641	0.4839	0.46659	0.45754	0.39098	0.35668	0.32693	0.29538	0.29636	0.18062
9.287	0.56254	0.5657	0.48876	0.47904	0.46022	0.44161	0.38761	0.36032	0.32136	0.29862	0.29356	0.20865
9.292	0.62754	0.55361	0.49868	0.49008	0.45478	0.44626	0.40707	0.35388	0.31023	0.30083	0.29231	0.19455
9.297	0.62484	0.57462	0.47833	0.47749	0.45984	0.44931	0.38945	0.35444	0.32068	0.29543	0.31034	0.19778
9.302	0.58915	0.56368	0.49741	0.49251	0.45478	0.43142	0.385	0.35465	0.31499	0.30002	0.28334	0.18538
9.307	0.57366	0.56167	0.49842	0.5062	0.45234	0.44036	0.38071	0.34974	0.30713	0.29851	0.29472	0.19829
9.312	0.56692	0.57462	0.53175	0.49185	0.44934	0.43052	0.39175	0.3461	0.31765	0.30588	0.29693	0.19319
9.317	0.59487	0.55994	0.49766	0.48081	0.4439	0.43517	0.3801	0.34162	0.31635	0.29352	0.29501	0.18674
9.322	0.6363	0.53893	0.50783	0.47396	0.45028	0.43732	0.37091	0.35072	0.30893	0.3068	0.2898	0.17655
9.327	0.60262	0.53346	0.54371	0.49052	0.44596	0.44805	0.38761	0.36011	0.31901	0.29555	0.29616	0.20372
9.332	0.58106	0.54987	0.50453	0.47727	0.45553	0.4468	0.37964	0.34575	0.31858	0.3075	0.2952	0.19285
9.337	0.58039	0.54094	0.52386	0.50377	0.4289	0.42444	0.38945	0.35009	0.31474	0.30692	0.29636	0.17638
9.342	0.58342	0.5185	0.49054	0.47992	0.43453	0.45575	0.38408	0.33763	0.32736	0.29335	0.30021	0.18079
9.347	0.57062	0.55764	0.51623	0.49869	0.44671	0.44108	0.37826	0.34547	0.3101	0.29584	0.30243	0.19319
9.352	0.56928	0.55102	0.5147	0.50179	0.44634	0.42283	0.36968	0.34344	0.32303	0.29097	0.30253	0.17706
9.357	0.62518	0.53548	0.50605	0.47926	0.47485	0.41228	0.38362	0.3489	0.32482	0.30071	0.28999	0.18334
9.362	0.63427	0.5585	0.50453	0.49383	0.43603	0.42158	0.37903	0.33896	0.31783	0.29445	0.30253	0.18232
9.367	0.608	0.55793	0.50122	0.49406	0.4439	0.43017	0.37811	0.34925	0.32185	0.29294	0.29992	0.18385
9.372	0.56961	0.57232	0.51521	0.50421	0.42515	0.41926	0.3847	0.34659	0.31981	0.29857	0.29462	0.19302
9.377	0.57635	0.5703	0.52335	0.49626	0.44596	0.42641	0.37459	0.34001	0.31932	0.2934	0.30262	0.1757
9.382	0.55177	0.56109	0.51292	0.50421	0.45009	0.42784	0.3801	0.34365	0.31913	0.30129	0.2953	0.18996
9.387	0.55951	0.5752	0.50555	0.48059	0.42815	0.41264	0.38424	0.34456	0.31023	0.29033	0.30137	0.16789
9.392	0.58712	0.55505	0.5086	0.4691	0.43021	0.42033	0.38332	0.34414	0.31474	0.29375	0.29385	0.19387
9.397	0.58073	0.52857	0.50529	0.48544	0.43246	0.43285	0.37474	0.33167	0.30404	0.29596	0.29462	0.18028
9.402	0.56692	0.56858	0.52412	0.48036	0.42721	0.41443	0.37213	0.34211	0.31542	0.28905	0.29558	0.19285
9.407	0.56827	0.58124	0.49512	0.4998	0.42028	0.42194	0.38332	0.33819	0.32594	0.28998	0.29356	0.1774
9.412	0.58005	0.55505	0.49308	0.49759	0.42403	0.41228	0.38056	0.34316	0.30349	0.28384	0.30205	0.17604
9.417	0.57702	0.5847	0.5114	0.46226	0.43696	0.4282	0.38225	0.33153	0.31573	0.29456	0.31179	0.17383
9.422	0.54638	0.58499	0.50758	0.50333	0.41859	0.40835	0.38117	0.34225	0.30157	0.27717	0.3006	0.17349
9.427	0.58005	0.55447	0.49969	0.47043	0.4304	0.39708	0.39466	0.33588	0.30336	0.27775	0.3087	0.174
9.432	0.56928	0.55418	0.52234	0.48964	0.41203	0.40978	0.3775	0.34652	0.3041	0.28041	0.31439	0.16636
9.437	0.5878	0.54584	0.51725	0.51614	0.4094	0.41121	0.36754	0.34442	0.30262	0.27624	0.31449	0.17061
9.442	0.53292	0.54296	0.53531	0.45851	0.40134	0.43231	0.38791	0.3433	0.29873	0.2814	0.31169	0.15719
9.447	0.59386	0.58009	0.51674	0.49538	0.41409	0.41586	0.38347	0.33812	0.30831	0.27914	0.30957	0.17044
9.452	0.57871	0.56483	0.51165	0.47374	0.4274	0.41747	0.3801	0.34029	0.31035	0.28412	0.30118	0.17281
9.457	0.59521	0.54929	0.53836	0.48876	0.39534	0.42462	0.39037	0.33363	0.31122	0.27543	0.30127	0.17485
9.462	0.57332	0.54469	0.50046	0.48235	0.42665	0.41139	0.38485	0.3384	0.30441	0.26632	0.30368	0.15244
9.467	0.55648	0.55188	0.51623	0.48036	0.40359	0.38742	0.37995	0.33784	0.30355	0.2694	0.30745	0.15584
9.472	0.60396	0.57117	0.51343	0.49626	0.43021	0.41908	0.38776	0.3503	0.29063	0.27183	0.30436	0.16738
9.477	0.61137	0.56915	0.51114	0.48279	0.41015	0.43285	0.39144	0.34358	0.30342	0.26998	0.30725	0.1774
9.482	0.575	0.51907	0.50122	0.49361	0.41465	0.41639	0.38791	0.33784	0.30775	0.26696	0.30205	0.1538
9.487	0.5713	0.55476	0.52132	0.50223	0.43921	0.4189	0.38791	0.34232	0.2965	0.27757	0.29838	0.1538
9.492	0.57433	0.51907	0.53022	0.45497	0.43003	0.41121	0.38148	0.35556	0.28729	0.28256	0.29674	0.16297
9.497	0.55379	0.58326	0.52971	0.49516	0.44259	0.39547	0.37826	0.35002	0.30423	0.28476	0.30918	0.16602
9.502	0.60598	0.54641	0.50148	0.48787	0.42065	0.41926	0.38117	0.34841	0.29192	0.27485	0.30995	0.16925
9.507	0.63899	0.53317	0.51267	0.47242	0.42084	0.41979	0.37091	0.35044	0.29693	0.2847	0.29838	0.16314
9.512	0.55514	0.56196	0.50809	0.48611	0.42553	0.42176	0.36539	0.34386	0.29471	0.26574	0.29549	0.16432
9.517	0.55446	0.55764	0.52234	0.4839	0.43565	0.42641	0.38592	0.35339	0.29464	0.27027	0.31063	0.16585
9.522	0.56692	0.54066	0.51369	0.46623	0.42121	0.4121	0.36417	0.35332	0.28995	0.26801	0.28826	0.18232
9.527	0.55143	0.53375	0.49741	0.48169	0.4154	0.43535	0.3683	0.34967	0.28871	0.27711	0.30494	0.16449
9.532	0.57433	0.53605	0.47985	0.44879	0.42946	0.42534	0.36417	0.35122	0.29582	0.27328	0.29906	0.16585
9.537	0.58376	0.54555	0.51572	0.45475	0.42703	0.40316	0.37796	0.35283	0.28494	0.26632	0.28922	0.17281
9.542	0.59218	0.53893	0.50631	0.45586	0.4394	0.43052	0.36248	0.34967	0.28469	0.27514	0.29125	0.16534
9.547	0.54908	0.52972	0.50148	0.45365	0.4274	0.42784	0.37198	0.34379	0.28766	0.2756	0.30909	0.17095
9.552	0.59857	0.53835	0.50911	0.46866	0.4094	0.40298	0.3611	0.34386	0.27449	0.28059	0.28054	0.17179
9.557	0.57534	0.52569	0.50936	0.46888	0.4139	0.42176	0.36248	0.33146	0.28834	0.27954	0.28874	0.1684
9.562	0.63865	0.51763	0.50834	0.44923	0.42046	0.42212	0.36754	0.33595	0.29514	0.27259	0.29028	0.1594
9.567	0.59723	0.53605	0.52234	0.44614	0.42028	0.418	0.37428	0.33763	0.29087	0.26905	0.29693	0.17383
9.572	0.6107	0.49806	0.51191	0.45255	0.43959	0.41711	0.36233	0.3489	0.29366	0.27235	0.28961	0.16602
9.577	0.58746	0.53979	0.50809	0.47418	0.4289	0.41854	0.36493	0.34841	0.29502	0.27473	0.27515	0.14871
9.582	0.55951	0.54238	0.51954	0.45453	0.42271	0.42122	0.36202	0.34617	0.2923	0.27896	0.28064	0.15567
9.587	0.56894	0.5208	0.52412	0.44945	0.4214	0.40906	0.3608	0.33504	0.28698	0.27259	0.26589	0.15397
9.592	0.56355	0.51217	0.51038	0.4627	0.42946	0.41908	0.37734	0.34246	0.29718	0.27566	0.27601	0.17044
9.597	0.58847	0.54066	0.4824	0.46601	0.41784	0.4273	0.37964	0.35129	0.27795	0.27914	0.28305	0.16993
9.602	0.59689	0.54123	0.47757	0.44438	0.42271	0.40853	0.3729	0.34715	0.28488	0.27943	0.28546	0.16127
9.607	0.55446	0.50727	0.50198	0.48191	0.42028	0.41353	0.36064	0.34904	0.28086	0.27908	0.26589	0.16959
9.612	0.57029	0.52022	0.47477	0.47573	0.41728	0.40727	0.36815	0.34008	0.27727	0.27137	0.28768	0.17179
9.617	0.54302	0.50296	0.48723	0.46447	0.4274	0.41836	0.36907	0.34778	0.29471	0.27375	0.27746	0.17112
9.622	0.55615	0.52425	0.51623	0.45343	0.40659	0.43231	0.36156	0.33363	0.28958	0.28204	0.27495	0.17349
9.627	0.5585	0.53346	0.48367	0.44173	0.41446	0.42015	0.3631	0.33181	0.28723	0.27734	0.2843	0.16874
9.632	0.56187	0.5185	0.50453	0.44416	0.43509	0.41693	0.3634	0.34512	0.28803	0.27809	0.27756	0.1774
9.637	0.57568	0.50324	0.49079	0.43775	0.41709	0.42212	0.3778	0.34043	0.27888	0.27833	0.27042	0.17519
9.642	0.55918	0.53548	0.46205	0.468	0.42328	0.41818	0.35789	0.32705	0.28358	0.28297	0.27601	0.16823
9.647	0.56658	0.53548	0.48316	0.43356	0.42534	0.42623	0.36447	0.33588	0.2842	0.28528	0.28218	0.17332
9.652	0.56726	0.52454	0.48164	0.48014	0.43228	0.41961	0.37443	0.3316	0.28129	0.2836	0.28286	0.16398
9.657	0.55514	0.5208	0.49257	0.44901	0.40659	0.44018	0.36202	0.33398	0.29669	0.27398	0.2711	0.16365
9.662	0.55783	0.51562	0.47579	0.44725	0.42009	0.39708	0.35283	0.31942	0.28889	0.27322	0.2711	0.17383
9.667	0.56961	0.54612	0.46739	0.43842	0.40659	0.42963	0.3536	0.32362	0.28846	0.27369	0.26483	0.16738
9.672	0.55177	0.49922	0.48571	0.43466	0.42609	0.41192	0.34854	0.32915	0.29143	0.2767	0.26059	0.16687
9.677	0.56928	0.53864	0.51089	0.43643	0.41409	0.40906	0.34778	0.32635	0.28828	0.27641	0.28845	0.17587
9.682	0.57467	0.48656	0.49308	0.44813	0.41409	0.3978	0.35191	0.31424	0.29044	0.27751	0.27717	0.17791
9.687	0.55951	0.55764	0.49435	0.44923	0.41653	0.40978	0.33369	0.32208	0.28617	0.2727	0.28691	0.17859
9.692	0.54268	0.54843	0.46561	0.44658	0.43115	0.41854	0.35038	0.32292	0.29464	0.26737	0.26801	0.18928
9.697	0.58443	0.53807	0.47909	0.44945	0.41334	0.38957	0.36447	0.32453	0.29285	0.28569	0.26792	0.16738
9.702	0.55211	0.55188	0.47985	0.46491	0.43996	0.38671	0.35023	0.31858	0.29267	0.28012	0.26927	0.17791
9.707	0.56153	0.52368	0.49079	0.45475	0.42515	0.40745	0.36034	0.34099	0.2816	0.27601	0.27534	0.17162
9.712	0.54335	0.50727	0.50326	0.44416	0.41784	0.40459	0.36233	0.32936	0.29619	0.27375	0.28344	0.16891
9.717	0.54571	0.53692	0.47604	0.44747	0.40153	0.39368	0.37229	0.32334	0.30577	0.29567	0.28402	0.17095
9.722	0.55817	0.52569	0.49817	0.46932	0.39459	0.40817	0.35881	0.31998	0.28141	0.28117	0.27968	0.16144
9.727	0.54167	0.51101	0.4824	0.44018	0.40172	0.41157	0.3608	0.32145	0.29063	0.2803	0.28459	0.16398
9.732	0.53359	0.52828	0.47197	0.48765	0.40922	0.37956	0.34533	0.32425	0.29285	0.27148	0.27457	0.17689
9.737	0.57702	0.53922	0.49334	0.45851	0.39684	0.37491	0.34027	0.31004	0.28531	0.27119	0.28247	0.17162
9.742	0.54335	0.52425	0.50097	0.46513	0.41053	0.39368	0.35299	0.32166	0.2986	0.26922	0.27891	0.17332
9.747	0.57231	0.52454	0.47553	0.45409	0.4184	0.3935	0.34808	0.31459	0.28889	0.27473	0.28594	0.16874
9.752	0.54268	0.54699	0.45315	0.44945	0.39609	0.41121	0.3611	0.31851	0.29724	0.26853	0.287	0.16042
9.757	0.52787	0.53202	0.49791	0.45277	0.41221	0.37473	0.34012	0.31256	0.28531	0.26366	0.28373	0.1577
9.762	0.55177	0.50986	0.45951	0.47948	0.41278	0.39672	0.34763	0.32026	0.28451	0.26899	0.29163	0.16398
9.767	0.55446	0.53145	0.49893	0.46027	0.40153	0.38152	0.37979	0.3113	0.29032	0.25873	0.28074	0.15414
9.772	0.57736	0.53317	0.47426	0.44769	0.40678	0.39136	0.36478	0.31781	0.2905	0.25763	0.28479	0.16585
9.777	0.5346	0.5185	0.46816	0.4137	0.40453	0.37598	0.34916	0.32005	0.28475	0.26563	0.29452	0.15821
9.782	0.5585	0.49145	0.49588	0.45674	0.40303	0.3792	0.34609	0.3211	0.29242	0.25745	0.28459	0.16059
9.787	0.56557	0.52655	0.47985	0.49406	0.39647	0.38635	0.35697	0.30843	0.28988	0.26302	0.29925	0.15652
9.792	0.55312	0.54785	0.46816	0.47683	0.40584	0.38796	0.36233	0.31781	0.2871	0.26012	0.28623	0.15074
9.797	0.53931	0.52742	0.47528	0.47109	0.4079	0.36955	0.35115	0.31417	0.28209	0.26296	0.28816	0.17112
9.802	0.54066	0.50094	0.49486	0.4287	0.40884	0.37777	0.36325	0.30261	0.2863	0.25971	0.28459	0.15091
9.807	0.51911	0.50094	0.4651	0.45431	0.39816	0.38385	0.36432	0.31872	0.27165	0.25276	0.29404	0.15159
9.812	0.5346	0.50411	0.48164	0.45917	0.39853	0.39601	0.3562	0.3017	0.29644	0.25711	0.29983	0.14379
9.817	0.55446	0.54238	0.46816	0.47705	0.40472	0.39833	0.35161	0.32397	0.28821	0.25403	0.29047	0.1555
9.822	0.54941	0.53893	0.49791	0.45917	0.40247	0.3919	0.36493	0.30941	0.27987	0.25832	0.28517	0.14803
9.827	0.54672	0.4972	0.49283	0.4638	0.40097	0.40924	0.36386	0.3211	0.2842	0.25548	0.28749	0.15278
9.832	0.55312	0.48051	0.46688	0.43665	0.42084	0.38939	0.34272	0.32453	0.27431	0.25293	0.29925	0.1628
9.837	0.53729	0.50986	0.46968	0.45806	0.40003	0.3826	0.35452	0.29974	0.27659	0.25259	0.28498	0.15261
9.842	0.575	0.51763	0.48113	0.46005	0.38072	0.38546	0.34732	0.32117	0.27523	0.25461	0.29703	0.15736
9.847	0.52955	0.54008	0.50224	0.45232	0.39309	0.38188	0.36876	0.31109	0.28333	0.25334	0.29047	0.1482
9.852	0.53292	0.53289	0.49512	0.46601	0.39122	0.38206	0.35697	0.32327	0.27523	0.2494	0.28132	0.16398
9.857	0.5548	0.5303	0.48545	0.42407	0.39253	0.37491	0.35191	0.32124	0.28587	0.23943	0.28777	0.15346
9.862	0.56827	0.51993	0.50198	0.44327	0.38935	0.39762	0.36325	0.32481	0.26318	0.24563	0.28016	0.14905
9.867	0.54571	0.51591	0.48901	0.43356	0.39722	0.38814	0.34655	0.32838	0.27431	0.26412	0.29067	0.14939
9.872	0.54302	0.48051	0.50987	0.44791	0.39684	0.38725	0.34732	0.31956	0.27913	0.25096	0.27447	0.15278
9.877	0.53325	0.49461	0.47299	0.4382	0.38279	0.39744	0.36371	0.32509	0.26429	0.2567	0.28768	0.16381
9.882	0.5649	0.52109	0.49512	0.45718	0.40453	0.39046	0.3441	0.32124	0.2693	0.25195	0.28729	0.14396
9.887	0.58679	0.50814	0.46231	0.43908	0.39066	0.37419	0.35544	0.31347	0.27876	0.24998	0.28161	0.14243
9.892	0.55547	0.49691	0.49308	0.41392	0.38841	0.39637	0.36034	0.31676	0.27832	0.24534	0.27987	0.15804
9.897	0.53763	0.50929	0.48316	0.42473	0.40209	0.37616	0.33981	0.3064	0.27041	0.24233	0.28373	0.15601
9.902	0.56456	0.50267	0.46383	0.42672	0.40284	0.39207	0.3657	0.32334	0.27913	0.25635	0.27293	0.15974
9.907	0.51777	0.51332	0.47146	0.43864	0.36273	0.40316	0.36172	0.3204	0.26794	0.25056	0.2657	0.12902
9.912	0.56557	0.51073	0.48113	0.44945	0.37848	0.39207	0.35038	0.31781	0.26887	0.24667	0.2711	0.15108
9.917	0.56019	0.48771	0.47655	0.40509	0.40153	0.38331	0.33813	0.31746	0.26547	0.25334	0.28218	0.13004
9.922	0.56726	0.51044	0.4768	0.4382	0.3886	0.39386	0.34579	0.32943	0.28512	0.25351	0.27698	0.15516
9.927	0.52517	0.51274	0.47401	0.42583	0.38972	0.40298	0.33721	0.31004	0.27356	0.24661	0.27736	0.15176
9.932	0.53898	0.4831	0.48367	0.43422	0.39797	0.38528	0.33507	0.31655	0.27666	0.25485	0.28035	0.14633
9.937	0.56254	0.49979	0.47273	0.4287	0.38503	0.40745	0.34579	0.31137	0.26343	0.24627	0.27168	0.14514
9.942	0.53696	0.49576	0.47121	0.43179	0.3841	0.38278	0.34211	0.32012	0.26534	0.25195	0.26445	0.1482
9.947	0.50498	0.48972	0.48062	0.43533	0.3706	0.39941	0.3415	0.32264	0.25774	0.25786	0.27524	0.15516
9.952	0.53999	0.48483	0.47553	0.44394	0.39441	0.36579	0.35115	0.31158	0.26751	0.25577	0.26917	0.13513
9.957	0.56052	0.5067	0.48977	0.43069	0.38222	0.40048	0.3219	0.31746	0.26374	0.24592	0.25886	0.15465
9.962	0.54302	0.5044	0.49537	0.40509	0.38035	0.38796	0.34135	0.31494	0.26021	0.26534	0.26088	0.13836
9.967	0.55749	0.47102	0.43383	0.42319	0.38072	0.38009	0.33001	0.32432	0.27585	0.25676	0.26657	0.14277
9.972	0.54807	0.47764	0.46816	0.43091	0.39853	0.40817	0.33032	0.31193	0.27035	0.25079	0.26377	0.14107
9.977	0.52921	0.48425	0.4679	0.4265	0.38147	0.37116	0.33936	0.31109	0.26195	0.25606	0.26156	0.15108
9.982	0.55413	0.46699	0.46866	0.42429	0.39403	0.38528	0.34808	0.30899	0.26986	0.2498	0.26397	0.14107
9.987	0.56389	0.50353	0.47426	0.42098	0.37585	0.40996	0.33614	0.3274	0.27159	0.26256	0.26715	0.16229
9.992	0.54335	0.47418	0.46078	0.4265	0.40415	0.39118	0.34839	0.30359	0.26905	0.25792	0.26888	0.1465
9.997	0.55615	0.47907	0.48113	0.42385	0.39591	0.36275	0.35436	0.31599	0.26862	0.26325	0.25626	0.14565
10.002	0.51507	0.46785	0.46587	0.42341	0.3916	0.37294	0.3536	0.31935	0.26337	0.25774	0.25944	0.15652
10.007	0.56692	0.49548	0.43739	0.43268	0.40659	0.36865	0.34655	0.31823	0.27301	0.2629	0.26002	0.1667
10.012	0.53157	0.51188	0.45163	0.43268	0.39609	0.40996	0.34334	0.31186	0.26528	0.24615	0.25857	0.15159
10.017	0.51137	0.45951	0.46943	0.42517	0.40397	0.40137	0.34854	0.3017	0.27196	0.26911	0.27013	0.16042
10.022	0.53931	0.50785	0.43459	0.42275	0.37866	0.40334	0.32083	0.31333	0.27017	0.26453	0.25231	0.16195
10.027	0.50666	0.47907	0.43357	0.41723	0.4004	0.391	0.33798	0.30654	0.26887	0.25966	0.27091	0.15787
10.032	0.54335	0.51504	0.45493	0.39119	0.39647	0.38778	0.33522	0.31298	0.26448	0.26783	0.26744	0.14786
10.037	0.51709	0.52252	0.43611	0.38589	0.38016	0.37866	0.34472	0.31025	0.27641	0.26041	0.25183	0.16449
10.042	0.54739	0.47591	0.44069	0.41083	0.39178	0.37366	0.34196	0.3106	0.27282	0.26928	0.26339	0.14022
10.047	0.53965	0.50324	0.44222	0.39825	0.40247	0.37026	0.33001	0.29715	0.2774	0.2625	0.26059	0.15312
10.052	0.54773	0.48886	0.46307	0.43356	0.39309	0.39368	0.32833	0.3183	0.26819	0.25392	0.27081	0.15804
10.057	0.54268	0.51044	0.44985	0.40707	0.37267	0.36901	0.34089	0.29204	0.27406	0.26111	0.24643	0.15991
10.062	0.53123	0.49461	0.46994	0.40553	0.39591	0.37598	0.34456	0.29127	0.27054	0.25989	0.26262	0.17264
10.067	0.53292	0.50526	0.4707	0.42319	0.38335	0.36687	0.33461	0.2989	0.26856	0.26116	0.26609	0.16331
10.072	0.52652	0.48886	0.43281	0.39736	0.3736	0.37706	0.332	0.30808	0.26868	0.2709	0.26676	0.16365
10.077	0.51911	0.50958	0.44476	0.41789	0.3901	0.36919	0.33384	0.30563	0.27066	0.26499	0.2578	0.14684
10.082	0.50901	0.47648	0.44171	0.41348	0.40922	0.3792	0.32557	0.3017	0.27387	0.25861	0.26416	0.15074
10.087	0.52147	0.51188	0.45722	0.39825	0.35318	0.38099	0.32511	0.29988	0.2769	0.2523	0.25992	0.16551
10.092	0.51608	0.4926	0.45595	0.44107	0.39459	0.3708	0.33292	0.30436	0.27474	0.25514	0.27389	0.16449
10.097	0.51204	0.51763	0.45112	0.42142	0.39047	0.38242	0.32021	0.30303	0.27165	0.25919	0.25635	0.16704
10.102	0.51541	0.50612	0.43815	0.41524	0.37623	0.37849	0.3389	0.28546	0.26547	0.26122	0.27245	0.17247
10.107	0.55648	0.4785	0.46587	0.41414	0.35767	0.38582	0.34073	0.29491	0.27066	0.25635	0.2736	0.16891
10.112	0.50935	0.50929	0.45086	0.41061	0.38147	0.35757	0.31792	0.30121	0.27332	0.2578	0.26753	0.17977
10.117	0.50094	0.51619	0.42823	0.44371	0.37248	0.38206	0.31914	0.29568	0.26108	0.25398	0.26801	0.20372
10.122	0.5447	0.49634	0.43332	0.41061	0.36686	0.37133	0.32894	0.28063	0.27443	0.25479	0.2684	0.19778
10.127	0.54268	0.48253	0.44679	0.40597	0.39403	0.35131	0.32573	0.29512	0.27733	0.2509	0.25693	0.19115
10.132	0.48343	0.50612	0.43917	0.40222	0.38635	0.37723	0.33507	0.30191	0.26775	0.24772	0.27033	0.18793
10.137	0.54941	0.51533	0.45035	0.44371	0.38803	0.37419	0.33292	0.29519	0.2667	0.24731	0.2764	0.21731
10.142	0.48983	0.47965	0.43739	0.41899	0.37679	0.37026	0.33966	0.27874	0.25706	0.24267	0.27804	0.21103
10.147	0.49016	0.52396	0.43866	0.40774	0.3721	0.3556	0.3438	0.28973	0.25805	0.24911	0.26609	0.20729
10.152	0.4767	0.49576	0.41933	0.43621	0.36311	0.3472	0.33078	0.29848	0.2549	0.25177	0.26888	0.19268
10.157	0.4804	0.50181	0.45747	0.43157	0.37566	0.34613	0.33782	0.29183	0.26355	0.24864	0.25655	0.2027
10.162	0.48512	0.47274	0.45493	0.43886	0.37098	0.33952	0.32756	0.28728	0.268	0.24522	0.27476	0.20202
10.167	0.52585	0.47821	0.44222	0.43157	0.37585	0.3556	0.34089	0.29589	0.26596	0.24725	0.27669	0.18504
10.172	0.49319	0.48886	0.45213	0.43511	0.37735	0.36436	0.31807	0.29085	0.25632	0.2469	0.27062	0.21205
10.177	0.51844	0.46469	0.46409	0.41392	0.37398	0.36204	0.33369	0.29568	0.25953	0.23989	0.26936	0.20117
10.182	0.52787	0.50037	0.42442	0.42319	0.37173	0.35936	0.33614	0.30044	0.26899	0.23891	0.27399	0.19795
10.187	0.50329	0.49289	0.43713	0.42539	0.37416	0.35703	0.32037	0.28343	0.26232	0.24111	0.2738	0.21171
10.192	0.52888	0.50842	0.45213	0.38832	0.3721	0.3531	0.33308	0.2961	0.26429	0.23404	0.28344	0.20678
10.197	0.5181	0.4762	0.43001	0.43996	0.3781	0.34524	0.32557	0.28231	0.2541	0.23543	0.26136	0.19625
10.202	0.49757	0.47591	0.46688	0.43356	0.37979	0.35739	0.33354	0.30205	0.27017	0.23694	0.27592	0.19421
10.207	0.54167	0.48339	0.46968	0.43687	0.36217	0.33755	0.34012	0.2926	0.25725	0.23636	0.2684	0.18928
10.212	0.53595	0.47706	0.4412	0.43069	0.36742	0.34971	0.33599	0.29358	0.25805	0.24354	0.28932	0.1881
10.217	0.49622	0.48195	0.46078	0.45365	0.35674	0.35632	0.3245	0.3017	0.26201	0.23178	0.28604	0.19897
10.222	0.48949	0.49749	0.47095	0.41701	0.36592	0.3388	0.33078	0.30254	0.25045	0.22639	0.2791	0.1757
10.227	0.53426	0.47505	0.46765	0.4382	0.38335	0.36257	0.34502	0.30675	0.25546	0.2312	0.27409	0.19625
10.232	0.53662	0.48281	0.47502	0.42959	0.37004	0.36097	0.32818	0.29057	0.25533	0.22963	0.28344	0.18623
10.237	0.52989	0.48828	0.46485	0.41325	0.36723	0.34971	0.33599	0.2933	0.26281	0.22963	0.26705	0.17655
10.242	0.50868	0.45577	0.47655	0.39935	0.36517	0.36669	0.32465	0.29694	0.25614	0.23062	0.26483	0.19149
10.247	0.52248	0.48166	0.46587	0.42738	0.34493	0.37205	0.33323	0.30226	0.25465	0.23358	0.27052	0.19761
10.252	0.51676	0.50785	0.44552	0.41767	0.36423	0.36794	0.31286	0.29449	0.24841	0.22471	0.27081	0.20016
10.257	0.51137	0.4972	0.45163	0.39428	0.38297	0.37491	0.33553	0.30444	0.26028	0.2272	0.27977	0.18436
10.262	0.51945	0.47735	0.4206	0.43886	0.3691	0.36025	0.33767	0.28511	0.25509	0.23549	0.26136	0.19404
10.267	0.53325	0.48051	0.45391	0.42341	0.3543	0.3649	0.3317	0.29582	0.24124	0.23236	0.25481	0.19744
10.272	0.4969	0.46469	0.45442	0.41061	0.39384	0.38099	0.31486	0.29295	0.24798	0.23468	0.26647	0.18606
10.277	0.5107	0.45922	0.44196	0.40399	0.35524	0.37169	0.33017	0.30191	0.24884	0.23265	0.26454	0.15669
10.282	0.54941	0.45088	0.4501	0.39714	0.37323	0.36973	0.32909	0.28637	0.25076	0.23415	0.26165	0.18589
10.287	0.5208	0.46872	0.42722	0.40288	0.36667	0.36025	0.32374	0.29057	0.24044	0.24175	0.25722	0.17808
10.292	0.51945	0.45721	0.41298	0.39803	0.36217	0.37974	0.33216	0.30254	0.26164	0.2352	0.25751	0.18589
10.297	0.52854	0.46066	0.43103	0.40972	0.36985	0.36597	0.34211	0.29575	0.25237	0.23612	0.26329	0.17587
10.302	0.52787	0.48023	0.46332	0.40575	0.37285	0.37169	0.32741	0.28623	0.23612	0.22691	0.2577	0.17587
10.307	0.56524	0.48828	0.43077	0.40752	0.37042	0.38313	0.3317	0.28553	0.24761	0.23978	0.26002	0.17145
10.312	0.51171	0.48138	0.44603	0.40553	0.38241	0.34953	0.32603	0.29218	0.25095	0.23369	0.26194	0.17417
10.317	0.55413	0.46095	0.45315	0.3903	0.38204	0.35113	0.32527	0.28805	0.26059	0.24673	0.2657	0.17808
10.322	0.52147	0.45807	0.43433	0.40376	0.36067	0.36633	0.3144	0.29715	0.24396	0.2414	0.24787	0.16432
10.327	0.50094	0.47246	0.45671	0.39251	0.3573	0.36293	0.31868	0.28462	0.24705	0.23902	0.2446	0.16127
10.332	0.53864	0.44369	0.46383	0.37905	0.36611	0.38152	0.32649	0.29358	0.24557	0.24343	0.25452	0.1701
10.337	0.51777	0.44139	0.43764	0.41303	0.36817	0.3624	0.31991	0.29533	0.24236	0.24609	0.24653	0.18708
10.342	0.51272	0.45146	0.42544	0.3956	0.36461	0.3674	0.31455	0.29218	0.23723	0.24244	0.25144	0.16381
10.347	0.50363	0.46239	0.4201	0.3967	0.37698	0.34202	0.33782	0.29113	0.24254	0.23514	0.24614	0.1757
10.352	0.54268	0.46009	0.44552	0.39472	0.35355	0.3615	0.32052	0.2884	0.26021	0.23566	0.25703	0.15753
10.357	0.51339	0.46526	0.42264	0.3881	0.36142	0.3649	0.31853	0.29358	0.24965	0.24824	0.25481	0.17604
10.362	0.48579	0.45548	0.43077	0.38854	0.3528	0.36722	0.32419	0.30261	0.24779	0.23555	0.2471	0.1791
10.367	0.51642	0.46785	0.44756	0.40023	0.37416	0.35686	0.30613	0.28581	0.23766	0.24354	0.25077	0.17587
10.372	0.52248	0.46383	0.41552	0.40156	0.36929	0.37688	0.29373	0.30016	0.24835	0.23914	0.25828	0.16772
10.377	0.50363	0.45865	0.45849	0.38854	0.3736	0.35632	0.30613	0.29463	0.24693	0.24569	0.23294	0.16959
10.382	0.49858	0.45692	0.45468	0.37883	0.3766	0.36383	0.32343	0.28441	0.25051	0.22674	0.23757	0.16381
10.387	0.53931	0.45117	0.42416	0.40288	0.36123	0.35989	0.31118	0.29029	0.24872	0.25056	0.24653	0.16551
10.392	0.49117	0.45663	0.42849	0.40553	0.36629	0.34917	0.31072	0.29176	0.252	0.24117	0.24576	0.16602
10.397	0.5245	0.44311	0.41933	0.37795	0.34737	0.359	0.31746	0.28532	0.23982	0.23682	0.24797	0.15618
10.402	0.51272	0.47591	0.43459	0.38832	0.37698	0.36508	0.29633	0.29365	0.24631	0.23954	0.24932	0.1628
10.407	0.508	0.44426	0.42111	0.39979	0.34381	0.32754	0.31562	0.29253	0.24829	0.24291	0.25337	0.13971
10.412	0.5107	0.4388	0.41349	0.39052	0.36592	0.34988	0.29572	0.28154	0.2528	0.24488	0.24787	0.13123
10.417	0.48815	0.4903	0.42086	0.38876	0.36854	0.35239	0.3193	0.27741	0.2418	0.23931	0.24768	0.14345
10.422	0.47771	0.43909	0.44349	0.4148	0.36423	0.36454	0.32496	0.27322	0.24174	0.25079	0.23439	0.15091
10.427	0.47603	0.4739	0.41959	0.39096	0.35542	0.34363	0.29756	0.27049	0.25317	0.24598	0.24344	0.14633
10.432	0.50228	0.48483	0.41044	0.40752	0.36798	0.34131	0.30598	0.28777	0.24637	0.22645	0.25664	0.12054
10.437	0.49387	0.47418	0.41984	0.39008	0.3573	0.34524	0.31639	0.26727	0.24742	0.24163	0.24691	0.14599
10.442	0.51002	0.47648	0.4206	0.39891	0.3558	0.33594	0.31195	0.27679	0.24446	0.24146	0.2658	0.13004
10.447	0.4868	0.4552	0.43001	0.37353	0.35842	0.34649	0.31072	0.27301	0.252	0.2432	0.23458	0.15007
10.452	0.45718	0.47447	0.45976	0.41855	0.36704	0.34005	0.30888	0.26132	0.24829	0.23433	0.24874	0.12784
10.457	0.5346	0.46613	0.39925	0.40465	0.37229	0.32737	0.29924	0.28217	0.2578	0.23126	0.25173	0.12665
10.462	0.51541	0.4903	0.42493	0.37243	0.34905	0.34828	0.29097	0.27035	0.2447	0.23016	0.25202	0.1331
10.467	0.46694	0.49375	0.39772	0.41679	0.35505	0.34828	0.31378	0.27301	0.25521	0.22714	0.24942	0.13937
10.472	0.46829	0.46325	0.42366	0.3945	0.35055	0.35471	0.29893	0.27895	0.25706	0.24053	0.25009	0.13157
10.477	0.47266	0.50986	0.38628	0.39251	0.37379	0.34041	0.30751	0.27588	0.25224	0.23392	0.25443	0.15329
10.482	0.50599	0.46095	0.43789	0.39273	0.37004	0.33433	0.28791	0.263	0.24131	0.23647	0.24913	0.11732
10.487	0.52787	0.46757	0.43128	0.40068	0.33482	0.34631	0.30353	0.26748	0.25793	0.23149	0.25192	0.13343
10.492	0.50262	0.48656	0.41755	0.39383	0.34418	0.33737	0.32129	0.25691	0.246	0.23502	0.2524	0.14005
10.497	0.47737	0.46785	0.38908	0.38126	0.35636	0.32844	0.31516	0.25915	0.24872	0.22987	0.25886	0.12546
10.502	0.45045	0.48339	0.43484	0.40266	0.32957	0.33916	0.31409	0.26447	0.2439	0.22459	0.26242	0.12529
10.507	0.49084	0.46095	0.39849	0.38699	0.35692	0.33005	0.30812	0.26937	0.24162	0.24059	0.25924	0.11986
10.512	0.48242	0.47879	0.39594	0.41083	0.35393	0.33094	0.31348	0.27413	0.24959	0.22824	0.25491	0.13903
10.517	0.51406	0.4903	0.41349	0.40553	0.35767	0.35167	0.30092	0.26237	0.23482	0.24349	0.24672	0.14311
10.522	0.47704	0.46354	0.43662	0.40906	0.34924	0.33719	0.28898	0.27154	0.24341	0.23305	0.25298	0.13988
10.527	0.48108	0.46785	0.41272	0.41833	0.35561	0.33201	0.3	0.27231	0.25292	0.22755	0.25982	0.1331
10.532	0.46963	0.45778	0.41628	0.41966	0.32451	0.34506	0.30858	0.25866	0.23581	0.225	0.24576	0.13683
10.537	0.4767	0.46124	0.4173	0.38633	0.35505	0.34631	0.29541	0.26286	0.23457	0.2294	0.26339	0.12325
10.542	0.47367	0.44081	0.40738	0.40531	0.34568	0.33898	0.30521	0.27021	0.24804	0.23473	0.255	0.10985
10.547	0.48343	0.45548	0.42722	0.38854	0.32994	0.32522	0.30414	0.27385	0.24118	0.22848	0.26387	0.12902
10.552	0.4767	0.46498	0.41044	0.43489	0.34624	0.34506	0.31271	0.26874	0.23853	0.22146	0.26647	0.1219
10.557	0.45112	0.48656	0.43205	0.38346	0.341	0.32862	0.31547	0.26517	0.24205	0.22135	0.26329	0.10256
10.562	0.48747	0.48828	0.44883	0.39891	0.35767	0.30771	0.3121	0.2644	0.24575	0.23027	0.26666	0.13123
10.567	0.4693	0.45433	0.40993	0.40354	0.34718	0.34416	0.30582	0.26993	0.23402	0.22836	0.26416	0.11986
10.572	0.48209	0.45807	0.444	0.40443	0.35318	0.33416	0.31072	0.28119	0.24532	0.22042	0.26522	0.12105
10.577	0.51238	0.47159	0.40789	0.39405	0.35112	0.31593	0.31118	0.27434	0.24446	0.22118	0.27274	0.11325
10.582	0.50026	0.46383	0.42493	0.42076	0.32657	0.32326	0.31884	0.27581	0.24402	0.2122	0.26695	0.11613
10.587	0.47266	0.43448	0.43357	0.40884	0.32882	0.33648	0.31378	0.27993	0.22852	0.21075	0.2657	0.11545
10.592	0.48343	0.49202	0.43815	0.40023	0.32695	0.33612	0.31103	0.25698	0.24038	0.22523	0.26686	0.12546
10.597	0.49319	0.45606	0.46154	0.38148	0.32919	0.33094	0.31945	0.27881	0.23717	0.22216	0.26888	0.12054
10.602	0.49925	0.47044	0.44629	0.38435	0.33837	0.34005	0.30643	0.26328	0.23581	0.22378	0.27071	0.1163
10.607	0.4969	0.46469	0.44044	0.40068	0.35842	0.3254	0.32404	0.28175	0.22623	0.20976	0.26426	0.11002
10.612	0.47367	0.47016	0.43408	0.37022	0.34306	0.35507	0.31761	0.26762	0.23562	0.21619	0.25684	0.10748
10.617	0.48512	0.46843	0.42976	0.39781	0.35374	0.3422	0.30613	0.27483	0.2347	0.21741	0.25606	0.11681
10.622	0.48108	0.4598	0.43637	0.37905	0.36067	0.32093	0.29235	0.2821	0.23951	0.22425	0.26522	0.11172
10.627	0.47266	0.4667	0.42594	0.39405	0.32601	0.33541	0.3222	0.26622	0.24816	0.21984	0.25597	0.10154
10.632	0.46088	0.44887	0.44044	0.36758	0.34512	0.32719	0.3147	0.27706	0.2313	0.21254	0.24903	0.10816
10.637	0.50565	0.46958	0.43586	0.39428	0.32751	0.34238	0.31838	0.2637	0.22815	0.21561	0.26329	0.1163
10.642	0.47367	0.44685	0.43357	0.38104	0.35037	0.33237	0.31669	0.26832	0.23049	0.21677	0.26551	0.11002
10.647	0.49521	0.43563	0.43433	0.35853	0.34718	0.3556	0.30108	0.27595	0.22018	0.21718	0.26474	0.1146
10.652	0.49622	0.43822	0.41247	0.37971	0.33313	0.33076	0.31042	0.28322	0.23383	0.20936	0.25366	0.12105
10.657	0.50834	0.44541	0.41755	0.37155	0.32189	0.33344	0.31547	0.27728	0.23519	0.21422	0.25462	0.12258
10.662	0.46997	0.41291	0.42823	0.37089	0.34343	0.33505	0.30613	0.27623	0.22969	0.21787	0.25568	0.11342
10.667	0.49925	0.45347	0.4173	0.40774	0.35655	0.35453	0.31531	0.27679	0.22741	0.21474	0.24787	0.12054
10.672	0.48512	0.46728	0.41984	0.37221	0.31421	0.34023	0.28852	0.28434	0.22914	0.21474	0.25173	0.10222
10.677	0.49993	0.43794	0.4145	0.38898	0.33594	0.33773	0.31317	0.26944	0.23192	0.20605	0.25269	0.10426
10.682	0.47031	0.42528	0.40408	0.38986	0.34681	0.3338	0.30353	0.27245	0.22938	0.22367	0.25317	0.11901
10.687	0.49757	0.4457	0.39823	0.37839	0.34643	0.33255	0.30552	0.27063	0.2187	0.21926	0.24412	0.10646
10.692	0.44843	0.47303	0.38171	0.40354	0.32751	0.32897	0.3072	0.28567	0.22654	0.21561	0.24209	0.12275
10.697	0.45651	0.41809	0.41832	0.36669	0.32901	0.33487	0.29572	0.2609	0.22728	0.2064	0.23959	0.10629
10.702	0.47603	0.41349	0.40052	0.34	0.35449	0.34917	0.29342	0.27665	0.22524	0.22483	0.23863	0.11749
10.707	0.5144	0.41406	0.39137	0.36383	0.31533	0.33827	0.29342	0.28259	0.22907	0.21376	0.23574	0.12258
10.712	0.49757	0.42355	0.4201	0.37486	0.344	0.32611	0.29526	0.27245	0.23408	0.21892	0.24624	0.1314
10.717	0.47939	0.43995	0.39493	0.36625	0.32432	0.33988	0.29511	0.28721	0.23025	0.22031	0.23911	0.12139
10.722	0.48915	0.44829	0.41374	0.36912	0.341	0.35435	0.30108	0.28175	0.225	0.22813	0.24865	0.13513
10.727	0.43665	0.39278	0.41247	0.3464	0.36461	0.34273	0.31103	0.27273	0.22963	0.21921	0.23516	0.11766
10.732	0.46223	0.46095	0.4056	0.38633	0.35112	0.32397	0.2997	0.25593	0.22815	0.22674	0.24392	0.11375
10.737	0.48579	0.40486	0.40611	0.35412	0.335	0.35686	0.30567	0.27007	0.22456	0.22442	0.2392	0.11019
10.742	0.48882	0.4503	0.38222	0.35897	0.34437	0.31093	0.29388	0.26734	0.23414	0.21805	0.23834	0.11986
10.747	0.48915	0.44772	0.40154	0.36361	0.3603	0.34077	0.29893	0.28021	0.23154	0.22906	0.22871	0.12512
10.752	0.46358	0.42959	0.38857	0.35897	0.34156	0.33165	0.29572	0.27259	0.22518	0.21706	0.24248	0.1219
10.757	0.52551	0.4247	0.37713	0.33603	0.32826	0.35113	0.2925	0.27252	0.22524	0.21886	0.23429	0.1392
10.762	0.45752	0.41981	0.40433	0.37199	0.338	0.33183	0.29281	0.27455	0.23074	0.21805	0.22755	0.13903
10.767	0.45213	0.43276	0.40713	0.34794	0.32845	0.34935	0.29863	0.26062	0.22654	0.22361	0.23892	0.13174
10.772	0.44675	0.41953	0.40866	0.36912	0.34175	0.33952	0.29174	0.27504	0.23043	0.22158	0.24662	0.12427
10.777	0.42891	0.42988	0.40306	0.36096	0.35899	0.30664	0.29006	0.27399	0.21956	0.22645	0.23583	0.12224
10.782	0.48343	0.44743	0.384	0.36493	0.33313	0.32897	0.29863	0.25908	0.23649	0.21689	0.23795	0.11206
10.787	0.47805	0.44973	0.40281	0.36559	0.3528	0.32808	0.29281	0.25117	0.22975	0.21793	0.2342	0.12885
10.792	0.49016	0.43966	0.38883	0.34463	0.33275	0.34166	0.28516	0.25831	0.23395	0.2232	0.23641	0.13598
10.797	0.4592	0.42068	0.36315	0.35412	0.34962	0.33183	0.28378	0.25782	0.2389	0.23091	0.23766	0.13547
10.802	0.50632	0.44369	0.37917	0.34199	0.32695	0.31271	0.29327	0.26594	0.22679	0.22842	0.24421	0.13021
10.807	0.46795	0.43189	0.40459	0.35324	0.33144	0.32594	0.27506	0.25138	0.24013	0.22877	0.23352	0.13581
10.812	0.4831	0.45951	0.38603	0.37596	0.33781	0.33362	0.28653	0.24991	0.22376	0.23056	0.25125	0.12495
10.817	0.48949	0.43563	0.38171	0.38368	0.34587	0.33755	0.27705	0.25369	0.22691	0.22778	0.23892	0.1314
10.822	0.46122	0.43189	0.38501	0.36713	0.33931	0.30199	0.28439	0.25726	0.23828	0.22471	0.23381	0.11884
10.827	0.44372	0.43678	0.38451	0.35213	0.34568	0.31736	0.26679	0.25257	0.22475	0.2199	0.24624	0.12139
10.832	0.45449	0.41953	0.39137	0.34287	0.338	0.3363	0.2775	0.25978	0.22438	0.22442	0.22976	0.13326
10.837	0.45954	0.47735	0.38679	0.37177	0.33856	0.31075	0.26297	0.25712	0.22654	0.21138	0.24113	0.12037
10.842	0.45213	0.43937	0.37993	0.37552	0.32076	0.31468	0.26679	0.25376	0.23142	0.21561	0.24055	0.12546
10.847	0.44338	0.43362	0.38628	0.37993	0.3513	0.34416	0.27689	0.2497	0.23513	0.22506	0.24681	0.12224
10.852	0.46492	0.43678	0.39213	0.37044	0.32395	0.33487	0.28546	0.25621	0.2271	0.21938	0.24999	0.11952
10.857	0.46088	0.43851	0.4056	0.37993	0.33931	0.31361	0.28531	0.25698	0.24192	0.21237	0.25009	0.11308
10.862	0.4518	0.42384	0.39874	0.37486	0.33444	0.33112	0.30215	0.249	0.22926	0.21411	0.24643	0.12393
10.867	0.43463	0.41349	0.39442	0.40597	0.32957	0.30932	0.29664	0.25803	0.2431	0.22558	0.25616	0.11749
10.872	0.50195	0.43966	0.4173	0.36625	0.35842	0.31307	0.28914	0.25747	0.22246	0.21648	0.24315	0.11155
10.877	0.49824	0.44657	0.40128	0.37265	0.33107	0.31664	0.27949	0.24844	0.22185	0.22077	0.25568	0.11901
10.882	0.46997	0.46354	0.39162	0.37861	0.31646	0.30932	0.28699	0.24383	0.22216	0.21486	0.24865	0.1146
10.887	0.48848	0.46268	0.38527	0.39494	0.31739	0.30414	0.2772	0.2504	0.23562	0.21503	0.24248	0.10544
10.892	0.4518	0.45404	0.36341	0.37773	0.34662	0.30521	0.30092	0.25103	0.23142	0.21405	0.25539	0.10765
10.897	0.46694	0.45922	0.39137	0.37728	0.33257	0.30092	0.28883	0.25404	0.22772	0.21654	0.25366	0.10951
10.902	0.4454	0.44685	0.40738	0.39229	0.33482	0.30557	0.29618	0.24124	0.2216	0.21758	0.25231	0.10578
10.907	0.4592	0.46325	0.41755	0.36493	0.2951	0.30181	0.3046	0.25208	0.23124	0.2181	0.24759	0.09764
10.912	0.48848	0.44915	0.39086	0.37397	0.31908	0.29449	0.28883	0.24928	0.22759	0.21243	0.24325	0.09154
10.917	0.47838	0.43563	0.40357	0.37375	0.33407	0.3145	0.28317	0.25432	0.22321	0.21793	0.24421	0.12139
10.922	0.4205	0.42298	0.36468	0.37728	0.32564	0.31843	0.28852	0.25271	0.22784	0.20814	0.24932	0.12105
10.927	0.45348	0.44657	0.38349	0.37728	0.31009	0.32183	0.29863	0.25138	0.22889	0.2108	0.2498	0.11155
10.932	0.44608	0.42269	0.40154	0.3945	0.31365	0.30378	0.29373	0.24355	0.22753	0.20472	0.25308	0.10137
10.937	0.45415	0.41665	0.39569	0.36316	0.31777	0.2977	0.28118	0.25691	0.21462	0.21671	0.24797	0.10036
10.942	0.43262	0.40745	0.41196	0.35831	0.33407	0.3111	0.28592	0.24467	0.2224	0.21318	0.23747	0.08933
10.947	0.42689	0.44311	0.39772	0.38148	0.31889	0.30807	0.30735	0.25775	0.22018	0.1969	0.24537	0.1029
10.952	0.47737	0.42298	0.41018	0.33272	0.31402	0.3011	0.29602	0.24341	0.22456	0.20999	0.25144	0.10358
10.957	0.4343	0.43909	0.37968	0.39096	0.3217	0.32057	0.29939	0.26349	0.21697	0.2133	0.24421	0.08764
10.962	0.45785	0.43305	0.40866	0.36802	0.31458	0.29699	0.28807	0.24907	0.21388	0.19569	0.24865	0.12105
10.967	0.46526	0.42068	0.38501	0.37397	0.31852	0.30378	0.28914	0.2539	0.22413	0.20078	0.25587	0.13004
10.972	0.47603	0.43362	0.41323	0.38192	0.31046	0.30539	0.29082	0.24404	0.2098	0.20327	0.24508	0.08815
10.977	0.47636	0.41953	0.41933	0.37177	0.32545	0.33684	0.30184	0.24348	0.22506	0.20229	0.26069	0.09917
10.982	0.44406	0.4388	0.3934	0.37773	0.33032	0.31825	0.27827	0.2637	0.21419	0.20513	0.25549	0.09578
10.987	0.41444	0.41464	0.42772	0.37199	0.32151	0.31128	0.29618	0.24649	0.20888	0.20206	0.25394	0.10171
10.992	0.46223	0.43678	0.41755	0.35588	0.33332	0.3111	0.29694	0.2588	0.21345	0.2053	0.2392	0.09374
10.997	0.44035	0.43966	0.42544	0.35632	0.33126	0.31343	0.2971	0.2467	0.21005	0.21017	0.24209	0.09188
11.002	0.47199	0.43362	0.40205	0.3603	0.31552	0.31396	0.28301	0.26251	0.2245	0.21764	0.25038	0.09137
11.007	0.44978	0.41579	0.38781	0.35853	0.31477	0.30878	0.28439	0.25131	0.23043	0.21063	0.2471	0.09696
11.012	0.42252	0.4342	0.40103	0.34419	0.31327	0.31557	0.285	0.26671	0.22197	0.2002	0.24922	0.10052
11.017	0.44708	0.42557	0.36926	0.3261	0.31271	0.31021	0.28807	0.26272	0.20672	0.20866	0.24547	0.09612
11.022	0.44708	0.43765	0.38603	0.35368	0.32114	0.307	0.28363	0.25649	0.21969	0.20414	0.24498	0.09425
11.027	0.43867	0.4201	0.3784	0.3464	0.30054	0.32308	0.27092	0.26531	0.21314	0.20994	0.24768	0.10951
11.032	0.45954	0.41003	0.39874	0.35412	0.32133	0.32147	0.29648	0.25936	0.21691	0.2137	0.23603	0.10799
11.037	0.49622	0.39968	0.40103	0.35456	0.31571	0.30628	0.2723	0.27021	0.21252	0.20304	0.24585	0.09629
11.042	0.46459	0.4201	0.40535	0.35169	0.30896	0.31539	0.27888	0.2483	0.20912	0.19945	0.23526	0.08628
11.047	0.47939	0.42039	0.40052	0.34287	0.31758	0.3195	0.28852	0.25082	0.20177	0.20762	0.255	0.09357
11.052	0.45213	0.39422	0.40637	0.37067	0.32376	0.31879	0.27613	0.25985	0.21308	0.20565	0.23892	0.09459
11.057	0.42286	0.41032	0.38018	0.3389	0.3262	0.31968	0.28929	0.25481	0.2061	0.2104	0.22832	0.1051
11.062	0.47704	0.40888	0.38654	0.3325	0.32732	0.33505	0.2746	0.25201	0.20727	0.21341	0.23497	0.11002
11.067	0.44978	0.40831	0.39188	0.35147	0.31777	0.32433	0.28852	0.25348	0.21468	0.20872	0.22495	0.08086
11.072	0.46156	0.41003	0.39111	0.35434	0.33425	0.31164	0.26756	0.25768	0.21234	0.21312	0.24518	0.10748
11.077	0.44944	0.3876	0.37053	0.34243	0.33238	0.30503	0.27199	0.25236	0.21647	0.21422	0.22851	0.07899
11.082	0.42555	0.40285	0.35401	0.33647	0.32976	0.32737	0.27001	0.25348	0.20919	0.20217	0.22302	0.10578
11.087	0.46761	0.40285	0.36748	0.34971	0.32151	0.31343	0.29128	0.25901	0.21271	0.21173	0.22505	0.0873
11.092	0.44103	0.36891	0.36773	0.35478	0.31271	0.30217	0.27154	0.24921	0.21129	0.20559	0.23516	0.10867
11.097	0.4555	0.40112	0.38984	0.35853	0.32994	0.30074	0.28194	0.25537	0.21011	0.21005	0.23237	0.10748
11.102	0.44507	0.41061	0.38578	0.35147	0.3144	0.3011	0.25883	0.24635	0.20431	0.21364	0.22196	0.1107
11.107	0.44473	0.41895	0.36366	0.35037	0.31065	0.32772	0.28118	0.23403	0.20894	0.20669	0.22264	0.1107
11.112	0.40637	0.3899	0.37281	0.33846	0.30653	0.31807	0.27337	0.25411	0.20406	0.19123	0.21648	0.09442
11.117	0.46358	0.40486	0.39696	0.3561	0.33987	0.32808	0.26771	0.25082	0.20931	0.21984	0.23082	0.10527
11.122	0.49656	0.39767	0.36239	0.35875	0.3247	0.28931	0.26848	0.24068	0.21771	0.21863	0.22418	0.11206
11.127	0.48377	0.40112	0.35172	0.34331	0.3099	0.31307	0.28898	0.25733	0.20153	0.20895	0.22688	0.11325
11.132	0.50296	0.39307	0.384	0.3153	0.33107	0.30717	0.26893	0.24809	0.20511	0.2155	0.2366	0.11325
11.137	0.44136	0.41464	0.3657	0.32566	0.30522	0.31772	0.2674	0.24124	0.21017	0.21254	0.22996	0.09747
11.142	0.43396	0.40658	0.34892	0.32897	0.32638	0.30646	0.26802	0.24117	0.20832	0.20356	0.21051	0.10222
11.147	0.45752	0.39681	0.36849	0.31816	0.32133	0.31021	0.27368	0.24334	0.21635	0.21214	0.22967	0.11817
11.152	0.44776	0.3922	0.3751	0.35787	0.3395	0.29127	0.27506	0.23998	0.21555	0.20866	0.22524	0.10816
11.157	0.42488	0.41406	0.35655	0.34507	0.30203	0.30789	0.28363	0.24061	0.20943	0.20119	0.21301	0.10341
11.162	0.43935	0.39048	0.35604	0.35412	0.31346	0.31343	0.26649	0.23921	0.21246	0.21949	0.2183	0.08764
11.167	0.42387	0.40112	0.3662	0.34199	0.3129	0.30467	0.26618	0.24663	0.21178	0.20982	0.22659	0.10748
11.172	0.41377	0.39019	0.36722	0.34176	0.32845	0.3061	0.25914	0.23557	0.21444	0.22187	0.21792	0.10409
11.177	0.45483	0.41521	0.37129	0.3486	0.31421	0.32165	0.25118	0.25089	0.22351	0.21434	0.22957	0.0951
11.182	0.40772	0.42212	0.36493	0.31243	0.32208	0.3086	0.26603	0.23879	0.21691	0.21405	0.22813	0.10409
11.187	0.46627	0.43592	0.35858	0.35324	0.32601	0.30271	0.26174	0.23879	0.20777	0.21579	0.23044	0.099
11.192	0.41949	0.4155	0.36087	0.34684	0.33519	0.31968	0.26098	0.23802	0.21215	0.21057	0.2289	0.11223
11.197	0.4168	0.42355	0.38527	0.32853	0.32357	0.31003	0.27062	0.23221	0.21715	0.21069	0.22293	0.09815
11.202	0.40166	0.42125	0.38628	0.36427	0.30484	0.30932	0.26312	0.24865	0.21172	0.21886	0.22081	0.099
11.207	0.42925	0.41291	0.3507	0.33779	0.32919	0.30985	0.27062	0.2283	0.22605	0.20067	0.24026	0.1085
11.212	0.44944	0.38588	0.37256	0.34971	0.30597	0.30217	0.26618	0.23019	0.21623	0.21515	0.2185	0.09866
11.217	0.42723	0.3876	0.31564	0.34375	0.31683	0.29431	0.25577	0.22921	0.21493	0.20727	0.23063	0.09951
11.222	0.42084	0.38415	0.36087	0.35368	0.3277	0.31611	0.25685	0.22109	0.21091	0.19667	0.23256	0.10086
11.227	0.3956	0.38473	0.34359	0.34794	0.29922	0.29109	0.27215	0.24019	0.2229	0.21115	0.2368	0.09815
11.232	0.42454	0.44858	0.35019	0.35235	0.29024	0.29074	0.25379	0.22564	0.22407	0.20495	0.23294	0.10409
11.237	0.44103	0.38329	0.36036	0.36272	0.3099	0.29145	0.24139	0.24222	0.21962	0.19349	0.22023	0.11562
11.242	0.39728	0.43305	0.35401	0.34949	0.31046	0.28395	0.25027	0.22221	0.21388	0.1987	0.23352	0.09442
11.247	0.40132	0.42787	0.35172	0.35787	0.29492	0.3086	0.27138	0.23235	0.21159	0.20409	0.23766	0.09493
11.252	0.42286	0.40802	0.35655	0.34794	0.32226	0.28449	0.26082	0.24404	0.22074	0.20374	0.22861	0.10171
11.257	0.43699	0.39709	0.34536	0.33647	0.30484	0.27877	0.27582	0.23249	0.22648	0.20721	0.22119	0.11426
11.262	0.40031	0.42614	0.36214	0.35125	0.31421	0.2802	0.26465	0.23627	0.21116	0.20542	0.24739	0.10222
11.267	0.42858	0.40342	0.36468	0.33493	0.30559	0.28645	0.26832	0.232	0.20715	0.20252	0.23102	0.0895
11.272	0.38215	0.39048	0.39544	0.35191	0.3099	0.28431	0.26373	0.24124	0.20851	0.1932	0.23737	0.09408
11.277	0.43564	0.42585	0.37739	0.35015	0.30747	0.28216	0.25853	0.23515	0.21406	0.19546	0.2392	0.09052
11.282	0.4094	0.41953	0.36214	0.36007	0.31009	0.26019	0.27307	0.23816	0.21277	0.20791	0.23709	0.10137
11.287	0.43093	0.4342	0.37968	0.36978	0.3069	0.29056	0.25241	0.2262	0.21641	0.20136	0.23709	0.10697
11.292	0.41512	0.42873	0.35375	0.35787	0.30391	0.29413	0.26909	0.23592	0.20418	0.19441	0.24913	0.0973
11.297	0.43161	0.4201	0.33291	0.34419	0.30035	0.28431	0.27766	0.24334	0.21975	0.20327	0.23998	0.10476
11.302	0.43901	0.41838	0.3385	0.35302	0.3187	0.29681	0.26848	0.24327	0.19924	0.20855	0.2499	0.09188
11.307	0.43632	0.39968	0.36112	0.34728	0.30016	0.27502	0.27245	0.22872	0.21091	0.19771	0.24527	0.10154
11.312	0.41781	0.40745	0.39594	0.35125	0.28087	0.28288	0.26358	0.24348	0.21289	0.19036	0.23526	0.08967
11.317	0.38787	0.41406	0.38196	0.36361	0.29623	0.27859	0.28164	0.2334	0.1943	0.20159	0.24836	0.08832
11.322	0.43766	0.41176	0.38857	0.34331	0.28537	0.27323	0.25302	0.23809	0.21555	0.19522	0.2447	0.08459
11.327	0.45045	0.42154	0.39467	0.35809	0.30896	0.2936	0.26526	0.24005	0.21042	0.19013	0.23487	0.10443
11.332	0.41714	0.39566	0.3535	0.34816	0.30484	0.28377	0.26189	0.23956	0.20881	0.19951	0.24585	0.08442
11.337	0.39829	0.43736	0.38781	0.34463	0.2951	0.30146	0.25914	0.2383	0.2019	0.19621	0.23294	0.07899
11.342	0.39964	0.43851	0.39213	0.35632	0.30353	0.28717	0.2746	0.23088	0.21357	0.18416	0.2447	0.08815
11.347	0.44608	0.40486	0.37688	0.33625	0.31945	0.28091	0.26541	0.23781	0.2056	0.19279	0.23863	0.06933
11.352	0.41613	0.36949	0.34511	0.37089	0.28518	0.28681	0.27506	0.2348	0.20474	0.18515	0.23054	0.06679
11.357	0.43766	0.40141	0.39899	0.33669	0.30147	0.27931	0.28256	0.22956	0.20807	0.19493	0.24681	0.08476
11.362	0.43733	0.39105	0.38323	0.33912	0.31402	0.28609	0.2775	0.24579	0.21141	0.17941	0.24691	0.06153
11.367	0.46122	0.39048	0.40586	0.32346	0.29754	0.2677	0.25746	0.23417	0.20443	0.19221	0.22967	0.0778
11.372	0.42757	0.41032	0.36748	0.32721	0.28855	0.28931	0.25792	0.24096	0.20443	0.18127	0.23516	0.07713
11.377	0.45281	0.40802	0.37103	0.36338	0.29173	0.28681	0.26863	0.23158	0.20017	0.18822	0.23179	0.08798
11.382	0.43497	0.41349	0.3568	0.35456	0.28443	0.27323	0.26557	0.22935	0.19165	0.18364	0.2393	0.07662
11.387	0.40906	0.41521	0.37332	0.32743	0.27881	0.29896	0.25379	0.23312	0.19375	0.19401	0.23111	0.08187
11.392	0.44608	0.39335	0.38527	0.3475	0.30709	0.29753	0.27123	0.23942	0.20789	0.18827	0.23969	0.08933
11.397	0.44473	0.40141	0.36697	0.35081	0.29473	0.29306	0.27199	0.23515	0.19325	0.20119	0.23121	0.08747
11.402	0.40233	0.39853	0.35731	0.33515	0.28181	0.26787	0.27215	0.24103	0.19455	0.18712	0.22697	0.08984
11.407	0.44271	0.40285	0.3901	0.35566	0.2966	0.27127	0.24751	0.23585	0.19937	0.19152	0.22447	0.0951
11.412	0.44708	0.41119	0.3657	0.32963	0.30409	0.28895	0.28041	0.2355	0.19887	0.19111	0.21908	0.09527
11.417	0.4306	0.39853	0.36188	0.32853	0.2966	0.28341	0.2645	0.24208	0.20073	0.19186	0.22765	0.09849
11.422	0.41983	0.3945	0.36138	0.32743	0.31046	0.27395	0.27215	0.2425	0.19406	0.18596	0.22861	0.0895
11.427	0.42723	0.40227	0.37434	0.31816	0.30091	0.29788	0.26618	0.23963	0.1956	0.18995	0.22331	0.09459
11.432	0.41377	0.37466	0.35578	0.33338	0.28293	0.28591	0.25991	0.24439	0.18103	0.19667	0.22967	0.10358
11.437	0.42319	0.37466	0.35985	0.32434	0.27694	0.30467	0.26327	0.24432	0.20122	0.19661	0.23159	0.09849
11.442	0.43935	0.41665	0.32554	0.31265	0.32451	0.30432	0.26679	0.23816	0.19004	0.19951	0.23169	0.09272
11.447	0.39998	0.3531	0.3657	0.32235	0.31308	0.29949	0.25945	0.23445	0.20011	0.19181	0.20405	0.10561
11.452	0.42084	0.38156	0.35502	0.30427	0.30091	0.30074	0.25241	0.22718	0.18899	0.20212	0.21965	0.08306
11.457	0.42286	0.37926	0.3657	0.30846	0.2981	0.30968	0.27108	0.24075	0.19035	0.19893	0.21079	0.11392
11.462	0.41781	0.39479	0.35604	0.32434	0.2966	0.30128	0.26189	0.24229	0.19449	0.18329	0.21869	0.09934
11.467	0.43161	0.36431	0.37332	0.31905	0.30466	0.28627	0.26021	0.23893	0.19826	0.18775	0.20502	0.09459
11.472	0.42992	0.38645	0.38679	0.33956	0.29698	0.29913	0.2521	0.24509	0.1964	0.20165	0.2056	0.09527
11.477	0.43463	0.36604	0.36671	0.31993	0.28237	0.30306	0.24415	0.23823	0.19585	0.19586	0.2107	0.1068
11.482	0.42992	0.3669	0.36265	0.33801	0.29192	0.30968	0.2596	0.23109	0.19313	0.20032	0.20646	0.09222
11.487	0.42016	0.38243	0.35655	0.31772	0.30728	0.29467	0.25379	0.23046	0.19344	0.19291	0.22071	0.10493
11.492	0.44641	0.40026	0.35375	0.31265	0.28256	0.29699	0.24093	0.22669	0.19708	0.20165	0.21118	0.12512
11.497	0.46156	0.38214	0.33901	0.29832	0.2951	0.30199	0.23864	0.22473	0.19332	0.20449	0.22851	0.10985
11.502	0.42521	0.3945	0.32046	0.29523	0.30915	0.28591	0.25394	0.23305	0.19733	0.19957	0.22023	0.10086
11.507	0.39762	0.38847	0.33622	0.31971	0.29173	0.27895	0.24782	0.23634	0.20492	0.19934	0.21301	0.11511
11.512	0.45584	0.35396	0.33673	0.31221	0.30222	0.30485	0.23986	0.22515	0.19523	0.20762	0.21224	0.10697
11.517	0.44978	0.40141	0.35324	0.32765	0.30541	0.29645	0.25195	0.23221	0.19152	0.20322	0.21291	0.1029
11.522	0.41444	0.37351	0.32097	0.31905	0.31177	0.2743	0.25317	0.22032	0.19634	0.19812	0.20954	0.12444
11.527	0.44204	0.37035	0.36544	0.32721	0.30241	0.28842	0.2518	0.21948	0.19406	0.19186	0.20723	0.10358
11.532	0.4168	0.35626	0.36341	0.31133	0.30466	0.28717	0.25134	0.22921	0.18615	0.19725	0.20598	0.10103
11.537	0.41882	0.35655	0.34282	0.29016	0.30054	0.29788	0.26771	0.22354	0.20035	0.20571	0.21888	0.10765
11.542	0.4242	0.3439	0.30877	0.30647	0.29567	0.28538	0.24338	0.22256	0.19288	0.19314	0.21715	0.10103
11.547	0.40906	0.35597	0.35197	0.31463	0.30334	0.27555	0.24767	0.22319	0.20986	0.19268	0.22081	0.10578
11.552	0.40267	0.39537	0.35121	0.32544	0.3099	0.30628	0.25226	0.22284	0.20029	0.19754	0.21859	0.08543
11.557	0.44809	0.39537	0.33545	0.3175	0.30578	0.25894	0.24032	0.21752	0.19412	0.19713	0.2184	0.12037
11.562	0.40603	0.39163	0.3568	0.29743	0.2893	0.29199	0.24491	0.21662	0.2153	0.19314	0.20819	0.11409
11.567	0.36566	0.40601	0.32681	0.3186	0.27226	0.27538	0.24629	0.21878	0.19233	0.20044	0.21002	0.11477
11.572	0.42252	0.36891	0.35578	0.31375	0.27076	0.29681	0.23436	0.21137	0.20437	0.19945	0.21628	0.09696
11.577	0.41646	0.36029	0.3446	0.35103	0.28387	0.29913	0.24353	0.23592	0.19968	0.19783	0.2183	0.10833
11.582	0.45045	0.37092	0.34486	0.31177	0.27132	0.27288	0.25118	0.21018	0.209	0.19447	0.22678	0.11986
11.587	0.36869	0.39192	0.36468	0.31463	0.28892	0.26216	0.23986	0.20808	0.2077	0.20339	0.21407	0.07306
11.592	0.3808	0.39278	0.32453	0.32699	0.29229	0.27859	0.23252	0.21892	0.1998	0.19812	0.19664	0.10002
11.597	0.39594	0.36604	0.32478	0.33029	0.28106	0.27805	0.24874	0.21291	0.19665	0.19534	0.22196	0.08764
11.602	0.42488	0.35108	0.34791	0.31949	0.30072	0.26716	0.23772	0.20564	0.19492	0.20351	0.22322	0.09747
11.607	0.37777	0.3623	0.32732	0.30361	0.28724	0.27788	0.26174	0.21983	0.20548	0.19829	0.22389	0.1029
11.612	0.42891	0.39422	0.32173	0.31574	0.27507	0.27573	0.24705	0.21417	0.20529	0.19841	0.22861	0.09171
11.617	0.35086	0.3853	0.33469	0.30868	0.27488	0.27609	0.25103	0.21487	0.19832	0.19094	0.21368	0.09612
11.622	0.35961	0.37524	0.31691	0.32213	0.29641	0.2752	0.2368	0.21368	0.20462	0.19065	0.21725	0.09764
11.627	0.37003	0.38703	0.34536	0.34507	0.28312	0.27162	0.25317	0.21941	0.19671	0.18764	0.22042	0.09493
11.632	0.41175	0.41349	0.33723	0.3228	0.29492	0.25412	0.24736	0.22599	0.19918	0.18654	0.2107	0.0951
11.637	0.40099	0.3899	0.35731	0.32213	0.28911	0.26323	0.27001	0.2085	0.19424	0.18405	0.23015	0.09306
[truncated: 73 more rows]

## Sheet: Fig.4g
	Time (s)	Potential (V vs RHE)	Current density (mA cm-2)	O2 rate (mol s-1 cm-2)
[truncated: 12,401 more rows]

[truncated: 1 more sheets: Fig. 4h]
